# Supplementary material for: Analysis of Proteins Associated with Quality Deterioration of Grouper Fillets Based on TMT Quantitative Proteomics during Refrigerated Storage
Source: Molecules. 2019 Jul 20;24(14):2641. doi: 10.3390/molecules24142641 (PMC6680736; doi:10.3390/molecules24142641)
Supplement: Supplementary file 1 [file molecules-24-02641-s001.zip]

Archive with 7 entries (7 files):
- Figure S1..tif
- Table S1.xlsx
- Table S2.xlsx
- table S3.xlsx
- table S4.xlsx
- table S5.xlsx
- table S6.docx
