# Supplementary material for: Analysis of Proteins Associated with Quality Deterioration of Grouper Fillets Based on TMT Quantitative Proteomics during Refrigerated Storage
Source: Molecules. 2019 Jul 20;24(14):2641. doi: 10.3390/molecules24142641 (PMC6680736; doi:10.3390/molecules24142641)
Supplement: Supplementary file 1 [file molecules-24-02641-s001.zip › Table S1.xlsx]

## Sheet: Protein identification table
Protein IDs	Majority protein IDs	Fasta headers	Number of proteins	Peptides	Razor + unique peptides	Unique peptides	Peptides TMT	Razor + unique peptides TMT	Unique peptides TMT	Sequence coverage [%]	Mol. weight [kDa]	Sequence length	Score	Intensity	Reporter intensity 0-1	Reporter intensity 0-2	Reporter intensity 0-3	Reporter intensity 6-1	Reporter intensity 6-2	Reporter intensity 6-3	Reporter intensity 12-1	Reporter intensity 12-2	Reporter intensity 12-3
TRINITY_DN166167_c0_g1|m.283TRINITY_DN166167_c0_g1|g.283ORFTRINITY_DN166167_c0_g1|g.283TRINITY_DN166167_c0_g1|m.283type:completelen:150(-)TRINITY_DN166167_c0_g1:263-712(-);TRINITY_DN3302_c2_g1|m.8421TRINITY_DN3302_c2_g1|g.8421ORFTRINITY_DN3302_c2_g1|g.8421TRINITY_DN3302_c2_g1|m.8421type:completelen:169(+)TRINITY_DN3302_c2_g1:273-779(+)	TRINITY_DN166167_c0_g1|m.283TRINITY_DN166167_c0_g1|g.283ORFTRINITY_DN166167_c0_g1|g.283TRINITY_DN166167_c0_g1|m.283type:completelen:150(-)TRINITY_DN166167_c0_g1:263-712(-)	TRINITY_DN166167_c0_g1|m.283 TRINITY_DN166167_c0_g1|g.283 ORF TRINITY_DN166167_c0_g1|g.283 TRINITY_DN166167_c0_g1|m.283 type:complete len:150 (-) TRINITY_DN166167_c0_g1:263-712(-)	2	13	13	13	13	13	13	87.2	17.019	149	323.31	1090200000000	6.30833e+06	6.75961e+06	4.64426e+06	5.4029e+06	5.78713e+06	5.07916e+06	3.57666e+06	4.65694e+06	6.08277e+06
TRINITY_DN6777_c0_g1|m.10286TRINITY_DN6777_c0_g1|g.10286ORFTRINITY_DN6777_c0_g1|g.10286TRINITY_DN6777_c0_g1|m.10286type:completelen:110(-)TRINITY_DN6777_c0_g1:1245-1574(-)	TRINITY_DN6777_c0_g1|m.10286TRINITY_DN6777_c0_g1|g.10286ORFTRINITY_DN6777_c0_g1|g.10286TRINITY_DN6777_c0_g1|m.10286type:completelen:110(-)TRINITY_DN6777_c0_g1:1245-1574(-)	TRINITY_DN6777_c0_g1|m.10286 TRINITY_DN6777_c0_g1|g.10286 ORF TRINITY_DN6777_c0_g1|g.10286 TRINITY_DN6777_c0_g1|m.10286 type:complete len:110 (-) TRINITY_DN6777_c0_g1:1245-1574(-)	1	8	8	8	8	8	8	78.9	11.432	109	323.31	116120000000	2.51815e+06	2.52048e+06	1.14814e+06	1.70702e+06	1.41334e+06	1.42904e+06	523066	1.13319e+06	1.0585e+06
TRINITY_DN23_c1_g5|m.1596TRINITY_DN23_c1_g5|g.1596ORFTRINITY_DN23_c1_g5|g.1596TRINITY_DN23_c1_g5|m.1596type:internallen:480(+)TRINITY_DN23_c1_g5:2-1438(+)	TRINITY_DN23_c1_g5|m.1596TRINITY_DN23_c1_g5|g.1596ORFTRINITY_DN23_c1_g5|g.1596TRINITY_DN23_c1_g5|m.1596type:internallen:480(+)TRINITY_DN23_c1_g5:2-1438(+)	TRINITY_DN23_c1_g5|m.1596 TRINITY_DN23_c1_g5|g.1596 ORF TRINITY_DN23_c1_g5|g.1596 TRINITY_DN23_c1_g5|m.1596 type:internal len:480 (+) TRINITY_DN23_c1_g5:2-1438(+)	1	52	1	0	52	1	0	78.1	55.192	479	23.234	1984300000	19004.4	18862.1	24645	12235.8	16642.9	16216.9	33539	11901	28717.3
TRINITY_DN30142_c0_g1|m.19TRINITY_DN30142_c0_g1|g.19ORFTRINITY_DN30142_c0_g1|g.19TRINITY_DN30142_c0_g1|m.19type:internallen:206(-)TRINITY_DN30142_c0_g1:3-617(-)	TRINITY_DN30142_c0_g1|m.19TRINITY_DN30142_c0_g1|g.19ORFTRINITY_DN30142_c0_g1|g.19TRINITY_DN30142_c0_g1|m.19type:internallen:206(-)TRINITY_DN30142_c0_g1:3-617(-)	TRINITY_DN30142_c0_g1|m.19 TRINITY_DN30142_c0_g1|g.19 ORF TRINITY_DN30142_c0_g1|g.19 TRINITY_DN30142_c0_g1|m.19 type:internal len:206 (-) TRINITY_DN30142_c0_g1:3-617(-)	1	25	15	11	25	15	11	78	23.391	205	323.31	1257000000000	6.73401e+06	4.97652e+06	4.89991e+06	5.50323e+06	6.12373e+06	4.60523e+06	8.75297e+06	7.45269e+06	5.20918e+06
TRINITY_DN1758_c0_g1|m.4168TRINITY_DN1758_c0_g1|g.4168ORFTRINITY_DN1758_c0_g1|g.4168TRINITY_DN1758_c0_g1|m.4168type:3prime_partiallen:171(+)TRINITY_DN1758_c0_g1:74-583(+)	TRINITY_DN1758_c0_g1|m.4168TRINITY_DN1758_c0_g1|g.4168ORFTRINITY_DN1758_c0_g1|g.4168TRINITY_DN1758_c0_g1|m.4168type:3prime_partiallen:171(+)TRINITY_DN1758_c0_g1:74-583(+)	TRINITY_DN1758_c0_g1|m.4168 TRINITY_DN1758_c0_g1|g.4168 ORF TRINITY_DN1758_c0_g1|g.4168 TRINITY_DN1758_c0_g1|m.4168 type:3prime_partial len:171 (+) TRINITY_DN1758_c0_g1:74-583(+)	1	19	7	7	19	7	7	76.5	19.716	170	323.31	989800000000	1.82411e+06	3.92042e+06	3.60229e+06	2.79678e+06	4.45938e+06	3.9086e+06	5.85401e+06	2.73003e+06	4.41353e+06
TRINITY_DN4138_c1_g1|m.3988TRINITY_DN4138_c1_g1|g.3988ORFTRINITY_DN4138_c1_g1|g.3988TRINITY_DN4138_c1_g1|m.3988type:internallen:110(+)TRINITY_DN4138_c1_g1:1-327(+)	TRINITY_DN4138_c1_g1|m.3988TRINITY_DN4138_c1_g1|g.3988ORFTRINITY_DN4138_c1_g1|g.3988TRINITY_DN4138_c1_g1|m.3988type:internallen:110(+)TRINITY_DN4138_c1_g1:1-327(+)	TRINITY_DN4138_c1_g1|m.3988 TRINITY_DN4138_c1_g1|g.3988 ORF TRINITY_DN4138_c1_g1|g.3988 TRINITY_DN4138_c1_g1|m.3988 type:internal len:110 (+) TRINITY_DN4138_c1_g1:1-327(+)	1	15	3	3	15	3	3	76.1	12.878	109	21.455	3620200000	112353	77032.2	254608	132329	93991.6	185245	114145	238170	136898
TRINITY_DN5336_c0_g1|m.848TRINITY_DN5336_c0_g1|g.848ORFTRINITY_DN5336_c0_g1|g.848TRINITY_DN5336_c0_g1|m.848type:internallen:130(+)TRINITY_DN5336_c0_g1:2-388(+)	TRINITY_DN5336_c0_g1|m.848TRINITY_DN5336_c0_g1|g.848ORFTRINITY_DN5336_c0_g1|g.848TRINITY_DN5336_c0_g1|m.848type:internallen:130(+)TRINITY_DN5336_c0_g1:2-388(+)	TRINITY_DN5336_c0_g1|m.848 TRINITY_DN5336_c0_g1|g.848 ORF TRINITY_DN5336_c0_g1|g.848 TRINITY_DN5336_c0_g1|m.848 type:internal len:130 (+) TRINITY_DN5336_c0_g1:2-388(+)	1	11	4	4	11	4	4	74.4	15.019	129	323.31	885100000000	2.86353e+06	5.78049e+06	5.63066e+06	4.27513e+06	6.31211e+06	6.2938e+06	7.07481e+06	3.69193e+06	6.25745e+06
TRINITY_DN23_c1_g4|m.1598TRINITY_DN23_c1_g4|g.1598ORFTRINITY_DN23_c1_g4|g.1598TRINITY_DN23_c1_g4|m.1598type:5prime_partiallen:593(-)TRINITY_DN23_c1_g4:127-1905(-);TRINITY_DN23_c1_g1|m.1584TRINITY_DN23_c1_g1|g.1584ORFTRINITY_DN23_c1_g1|g.1584TRINITY_DN23_c1_g1|m.1584type:5prime_partiallen:133(+)TRINITY_DN23_c1_g1:1-399(+);TRINITY_DN5818_c0_g1|m.4384TRINITY_DN5818_c0_g1|g.4384ORFTRINITY_DN5818_c0_g…	TRINITY_DN23_c1_g4|m.1598TRINITY_DN23_c1_g4|g.1598ORFTRINITY_DN23_c1_g4|g.1598TRINITY_DN23_c1_g4|m.1598type:5prime_partiallen:593(-)TRINITY_DN23_c1_g4:127-1905(-)	TRINITY_DN23_c1_g4|m.1598 TRINITY_DN23_c1_g4|g.1598 ORF TRINITY_DN23_c1_g4|g.1598 TRINITY_DN23_c1_g4|m.1598 type:5prime_partial len:593 (-) TRINITY_DN23_c1_g4:127-1905(-)	6	63	63	4	63	63	4	73.8	68.298	592	323.31	5053200000000	2.21474e+07	2.59402e+07	2.9117e+07	2.32695e+07	2.54882e+07	2.86784e+07	2.56076e+07	2.28499e+07	2.77576e+07
TRINITY_DN1406_c0_g2|m.13267TRINITY_DN1406_c0_g2|g.13267ORFTRINITY_DN1406_c0_g2|g.13267TRINITY_DN1406_c0_g2|m.13267type:completelen:110(-)TRINITY_DN1406_c0_g2:418-747(-);TRINITY_DN1406_c0_g1|m.13265TRINITY_DN1406_c0_g1|g.13265ORFTRINITY_DN1406_c0_g1|g.13265TRINITY_DN1406_c0_g1|m.13265type:completelen:110(+)TRINITY_DN1406_c0_g1:173-502(+)	TRINITY_DN1406_c0_g2|m.13267TRINITY_DN1406_c0_g2|g.13267ORFTRINITY_DN1406_c0_g2|g.13267TRINITY_DN1406_c0_g2|m.13267type:completelen:110(-)TRINITY_DN1406_c0_g2:418-747(-);TRINITY_DN1406_c0_g1|m.13265TRINITY_DN1406_c0_g1|g.13265ORFTRINITY_DN1406_c0_g1|g.13265TRINITY_DN1406_c0_g1|m.13265type:completelen:110(+)TRINITY_DN1406_c0_g1:173-502(+)	TRINITY_DN1406_c0_g2|m.13267 TRINITY_DN1406_c0_g2|g.13267 ORF TRINITY_DN1406_c0_g2|g.13267 TRINITY_DN1406_c0_g2|m.13267 type:complete len:110 (-) TRINITY_DN1406_c0_g2:418-747(-);TRINITY_DN1406_c0_g1|m.13265 TRINITY_DN1406_c0_g1|g.13265 ORF TRINITY_DN1406	2	8	8	8	8	8	8	73.4	11.547	109	323.31	1527900000000	9.76366e+06	1.0596e+07	1.0649e+07	7.92184e+06	1.41287e+07	1.1082e+07	2.6246e+06	7.08109e+06	1.13581e+07
TRINITY_DN69596_c0_g1|m.1716TRINITY_DN69596_c0_g1|g.1716ORFTRINITY_DN69596_c0_g1|g.1716TRINITY_DN69596_c0_g1|m.1716type:internallen:190(-)TRINITY_DN69596_c0_g1:3-569(-)	TRINITY_DN69596_c0_g1|m.1716TRINITY_DN69596_c0_g1|g.1716ORFTRINITY_DN69596_c0_g1|g.1716TRINITY_DN69596_c0_g1|m.1716type:internallen:190(-)TRINITY_DN69596_c0_g1:3-569(-)	TRINITY_DN69596_c0_g1|m.1716 TRINITY_DN69596_c0_g1|g.1716 ORF TRINITY_DN69596_c0_g1|g.1716 TRINITY_DN69596_c0_g1|m.1716 type:internal len:190 (-) TRINITY_DN69596_c0_g1:3-569(-)	1	10	10	10	10	10	10	72.5	20.708	189	323.31	41998000000	968595	1.07557e+06	1.08047e+06	902870	1.0888e+06	1.18982e+06	1.29034e+06	891627	1.17681e+06
TRINITY_DN2173_c0_g1|m.9211TRINITY_DN2173_c0_g1|g.9211ORFTRINITY_DN2173_c0_g1|g.9211TRINITY_DN2173_c0_g1|m.9211type:internallen:109(-)TRINITY_DN2173_c0_g1:1-324(-)	TRINITY_DN2173_c0_g1|m.9211TRINITY_DN2173_c0_g1|g.9211ORFTRINITY_DN2173_c0_g1|g.9211TRINITY_DN2173_c0_g1|m.9211type:internallen:109(-)TRINITY_DN2173_c0_g1:1-324(-)	TRINITY_DN2173_c0_g1|m.9211 TRINITY_DN2173_c0_g1|g.9211 ORF TRINITY_DN2173_c0_g1|g.9211 TRINITY_DN2173_c0_g1|m.9211 type:internal len:109 (-) TRINITY_DN2173_c0_g1:1-324(-)	1	10	2	1	10	2	1	70.4	12.438	108	20.071	7157800000	133274	136378	210015	163260	93840	104382	85036.9	174547	155851
TRINITY_DN29174_c0_g1|m.4508TRINITY_DN29174_c0_g1|g.4508ORFTRINITY_DN29174_c0_g1|g.4508TRINITY_DN29174_c0_g1|m.4508type:5prime_partiallen:147(-)TRINITY_DN29174_c0_g1:146-586(-)	TRINITY_DN29174_c0_g1|m.4508TRINITY_DN29174_c0_g1|g.4508ORFTRINITY_DN29174_c0_g1|g.4508TRINITY_DN29174_c0_g1|m.4508type:5prime_partiallen:147(-)TRINITY_DN29174_c0_g1:146-586(-)	TRINITY_DN29174_c0_g1|m.4508 TRINITY_DN29174_c0_g1|g.4508 ORF TRINITY_DN29174_c0_g1|g.4508 TRINITY_DN29174_c0_g1|m.4508 type:5prime_partial len:147 (-) TRINITY_DN29174_c0_g1:146-586(-)	1	11	11	11	11	11	11	69.9	16.604	146	94.858	74001000000	1.07723e+06	1.12834e+06	1.18016e+06	1.05218e+06	1.11709e+06	1.21456e+06	1.3902e+06	1.05825e+06	1.19016e+06
TRINITY_DN176804_c0_g1|m.1490TRINITY_DN176804_c0_g1|g.1490ORFTRINITY_DN176804_c0_g1|g.1490TRINITY_DN176804_c0_g1|m.1490type:internallen:149(+)TRINITY_DN176804_c0_g1:3-446(+)	TRINITY_DN176804_c0_g1|m.1490TRINITY_DN176804_c0_g1|g.1490ORFTRINITY_DN176804_c0_g1|g.1490TRINITY_DN176804_c0_g1|m.1490type:internallen:149(+)TRINITY_DN176804_c0_g1:3-446(+)	TRINITY_DN176804_c0_g1|m.1490 TRINITY_DN176804_c0_g1|g.1490 ORF TRINITY_DN176804_c0_g1|g.1490 TRINITY_DN176804_c0_g1|m.1490 type:internal len:149 (+) TRINITY_DN176804_c0_g1:3-446(+)	1	10	10	10	10	10	10	69.6	16.112	148	323.31	22356000000	471372	569263	573944	551170	556301	613628	666904	554494	614165
TRINITY_DN3648_c0_g3|m.10896TRINITY_DN3648_c0_g3|g.10896ORFTRINITY_DN3648_c0_g3|g.10896TRINITY_DN3648_c0_g3|m.10896type:completelen:150(+)TRINITY_DN3648_c0_g3:219-668(+);TRINITY_DN3648_c0_g1|m.10888TRINITY_DN3648_c0_g1|g.10888ORFTRINITY_DN3648_c0_g1|g.10888TRINITY_DN3648_c0_g1|m.10888type:5prime_partiallen:187(+)TRINITY_DN3648_c0_g1:1-561(+);TRINITY_DN575_c0_g2|m.12310TRINITY_DN575_c0_g2|g.12310O…	TRINITY_DN3648_c0_g3|m.10896TRINITY_DN3648_c0_g3|g.10896ORFTRINITY_DN3648_c0_g3|g.10896TRINITY_DN3648_c0_g3|m.10896type:completelen:150(+)TRINITY_DN3648_c0_g3:219-668(+);TRINITY_DN3648_c0_g1|m.10888TRINITY_DN3648_c0_g1|g.10888ORFTRINITY_DN3648_c0_g1|g.10888TRINITY_DN3648_c0_g1|m.10888type:5prime_partiallen:187(+)TRINITY_DN3648_c0_g1:1-561(+);TRINITY_DN575_c0_g2|m.12310TRINITY_DN575_c0_g2|g.12310O…	TRINITY_DN3648_c0_g3|m.10896 TRINITY_DN3648_c0_g3|g.10896 ORF TRINITY_DN3648_c0_g3|g.10896 TRINITY_DN3648_c0_g3|m.10896 type:complete len:150 (+) TRINITY_DN3648_c0_g3:219-668(+);TRINITY_DN3648_c0_g1|m.10888 TRINITY_DN3648_c0_g1|g.10888 ORF TRINITY_DN3648	7	10	10	9	10	10	9	68.5	16.837	149	170.35	89236000000	453170	515410	516434	452339	511834	488192	255498	431188	516069
TRINITY_DN11_c0_g1|m.2074TRINITY_DN11_c0_g1|g.2074ORFTRINITY_DN11_c0_g1|g.2074TRINITY_DN11_c0_g1|m.2074type:3prime_partiallen:309(-)TRINITY_DN11_c0_g1:2-925(-);TRINITY_DN12708_c0_g1|m.5092TRINITY_DN12708_c0_g1|g.5092ORFTRINITY_DN12708_c0_g1|g.5092TRINITY_DN12708_c0_g1|m.5092type:internallen:114(-)TRINITY_DN12708_c0_g1:1-339(-);TRINITY_DN30392_c0_g1|m.125TRINITY_DN30392_c0_g1|g.125ORFTRINITY_DN303…	TRINITY_DN11_c0_g1|m.2074TRINITY_DN11_c0_g1|g.2074ORFTRINITY_DN11_c0_g1|g.2074TRINITY_DN11_c0_g1|m.2074type:3prime_partiallen:309(-)TRINITY_DN11_c0_g1:2-925(-)	TRINITY_DN11_c0_g1|m.2074 TRINITY_DN11_c0_g1|g.2074 ORF TRINITY_DN11_c0_g1|g.2074 TRINITY_DN11_c0_g1|m.2074 type:3prime_partial len:309 (-) TRINITY_DN11_c0_g1:2-925(-)	9	14	7	7	14	7	7	68.2	34.177	308	323.31	591780000000	6.18227e+06	3.98393e+06	4.4743e+06	5.85554e+06	4.409e+06	4.05089e+06	5.35955e+06	6.64834e+06	4.93665e+06
TRINITY_DN115464_c0_g1|m.3279TRINITY_DN115464_c0_g1|g.3279ORFTRINITY_DN115464_c0_g1|g.3279TRINITY_DN115464_c0_g1|m.3279type:internallen:263(-)TRINITY_DN115464_c0_g1:3-788(-)	TRINITY_DN115464_c0_g1|m.3279TRINITY_DN115464_c0_g1|g.3279ORFTRINITY_DN115464_c0_g1|g.3279TRINITY_DN115464_c0_g1|m.3279type:internallen:263(-)TRINITY_DN115464_c0_g1:3-788(-)	TRINITY_DN115464_c0_g1|m.3279 TRINITY_DN115464_c0_g1|g.3279 ORF TRINITY_DN115464_c0_g1|g.3279 TRINITY_DN115464_c0_g1|m.3279 type:internal len:263 (-) TRINITY_DN115464_c0_g1:3-788(-)	1	17	16	15	17	16	15	67.9	29.101	262	264.57	67974000000	931191	1.07822e+06	1.0902e+06	903106	1.01996e+06	1.12971e+06	1.32644e+06	825704	1.1369e+06
TRINITY_DN153_c0_g2|m.2449TRINITY_DN153_c0_g2|g.2449ORFTRINITY_DN153_c0_g2|g.2449TRINITY_DN153_c0_g2|m.2449type:5prime_partiallen:252(-)TRINITY_DN153_c0_g2:1188-1943(-)	TRINITY_DN153_c0_g2|m.2449TRINITY_DN153_c0_g2|g.2449ORFTRINITY_DN153_c0_g2|g.2449TRINITY_DN153_c0_g2|m.2449type:5prime_partiallen:252(-)TRINITY_DN153_c0_g2:1188-1943(-)	TRINITY_DN153_c0_g2|m.2449 TRINITY_DN153_c0_g2|g.2449 ORF TRINITY_DN153_c0_g2|g.2449 TRINITY_DN153_c0_g2|m.2449 type:5prime_partial len:252 (-) TRINITY_DN153_c0_g2:1188-1943(-)	1	13	12	11	13	12	11	66.1	28.831	251	323.31	247560000000	2.35548e+06	1.86838e+06	1.92308e+06	2.32983e+06	1.93317e+06	1.89927e+06	2.01918e+06	2.46431e+06	1.92342e+06
TRINITY_DN388_c0_g2|m.7276TRINITY_DN388_c0_g2|g.7276ORFTRINITY_DN388_c0_g2|g.7276TRINITY_DN388_c0_g2|m.7276type:completelen:382(+)TRINITY_DN388_c0_g2:225-1370(+);TRINITY_DN9172_c0_g1|m.293TRINITY_DN9172_c0_g1|g.293ORFTRINITY_DN9172_c0_g1|g.293TRINITY_DN9172_c0_g1|m.293type:internallen:236(-)TRINITY_DN9172_c0_g1:3-707(-);TRINITY_DN9172_c0_g3|m.295TRINITY_DN9172_c0_g3|g.295ORFTRINITY_DN9172_c0_g3|g…	TRINITY_DN388_c0_g2|m.7276TRINITY_DN388_c0_g2|g.7276ORFTRINITY_DN388_c0_g2|g.7276TRINITY_DN388_c0_g2|m.7276type:completelen:382(+)TRINITY_DN388_c0_g2:225-1370(+)	TRINITY_DN388_c0_g2|m.7276 TRINITY_DN388_c0_g2|g.7276 ORF TRINITY_DN388_c0_g2|g.7276 TRINITY_DN388_c0_g2|m.7276 type:complete len:382 (+) TRINITY_DN388_c0_g2:225-1370(+)	3	25	25	24	25	25	24	63.3	43.097	381	323.31	1999600000000	1.08749e+07	9.89217e+06	1.12553e+07	1.08633e+07	1.08471e+07	1.0883e+07	1.00579e+07	1.16838e+07	1.07748e+07
TRINITY_DN66489_c0_g1|m.868TRINITY_DN66489_c0_g1|g.868ORFTRINITY_DN66489_c0_g1|g.868TRINITY_DN66489_c0_g1|m.868type:internallen:330(+)TRINITY_DN66489_c0_g1:1-987(+)	TRINITY_DN66489_c0_g1|m.868TRINITY_DN66489_c0_g1|g.868ORFTRINITY_DN66489_c0_g1|g.868TRINITY_DN66489_c0_g1|m.868type:internallen:330(+)TRINITY_DN66489_c0_g1:1-987(+)	TRINITY_DN66489_c0_g1|m.868 TRINITY_DN66489_c0_g1|g.868 ORF TRINITY_DN66489_c0_g1|g.868 TRINITY_DN66489_c0_g1|m.868 type:internal len:330 (+) TRINITY_DN66489_c0_g1:1-987(+)	1	15	14	14	15	14	14	62.3	35.86	329	323.31	47547000000	1.50573e+06	1.37739e+06	1.42134e+06	1.22956e+06	1.27546e+06	1.42034e+06	1.73243e+06	1.49417e+06	1.46214e+06
TRINITY_DN39233_c0_g1|m.2088TRINITY_DN39233_c0_g1|g.2088ORFTRINITY_DN39233_c0_g1|g.2088TRINITY_DN39233_c0_g1|m.2088type:3prime_partiallen:610(-)TRINITY_DN39233_c0_g1:1-1827(-)	TRINITY_DN39233_c0_g1|m.2088TRINITY_DN39233_c0_g1|g.2088ORFTRINITY_DN39233_c0_g1|g.2088TRINITY_DN39233_c0_g1|m.2088type:3prime_partiallen:610(-)TRINITY_DN39233_c0_g1:1-1827(-)	TRINITY_DN39233_c0_g1|m.2088 TRINITY_DN39233_c0_g1|g.2088 ORF TRINITY_DN39233_c0_g1|g.2088 TRINITY_DN39233_c0_g1|m.2088 type:3prime_partial len:610 (-) TRINITY_DN39233_c0_g1:1-1827(-)	1	27	27	26	27	27	26	61.2	66.912	609	323.31	100560000000	2.10698e+06	2.05419e+06	2.11185e+06	2.05071e+06	2.08503e+06	2.24098e+06	2.46606e+06	2.03249e+06	2.19322e+06
TRINITY_DN12334_c0_g1|m.3870TRINITY_DN12334_c0_g1|g.3870ORFTRINITY_DN12334_c0_g1|g.3870TRINITY_DN12334_c0_g1|m.3870type:5prime_partiallen:179(-)TRINITY_DN12334_c0_g1:108-644(-);TRINITY_DN200481_c0_g1|m.2445TRINITY_DN200481_c0_g1|g.2445ORFTRINITY_DN200481_c0_g1|g.2445TRINITY_DN200481_c0_g1|m.2445type:5prime_partiallen:101(+)TRINITY_DN200481_c0_g1:2-304(+);TRINITY_DN23_c1_g6|m.1595TRINITY_DN23_c1_g…	TRINITY_DN12334_c0_g1|m.3870TRINITY_DN12334_c0_g1|g.3870ORFTRINITY_DN12334_c0_g1|g.3870TRINITY_DN12334_c0_g1|m.3870type:5prime_partiallen:179(-)TRINITY_DN12334_c0_g1:108-644(-)	TRINITY_DN12334_c0_g1|m.3870 TRINITY_DN12334_c0_g1|g.3870 ORF TRINITY_DN12334_c0_g1|g.3870 TRINITY_DN12334_c0_g1|m.3870 type:5prime_partial len:179 (-) TRINITY_DN12334_c0_g1:108-644(-)	3	17	2	2	17	2	2	60.7	20.539	178	64.564	44605000000	749004	629569	752584	686443	477495	612226	442490	665507	655224
TRINITY_DN200353_c0_g1|m.2376TRINITY_DN200353_c0_g1|g.2376ORFTRINITY_DN200353_c0_g1|g.2376TRINITY_DN200353_c0_g1|m.2376type:internallen:174(-)TRINITY_DN200353_c0_g1:3-521(-)	TRINITY_DN200353_c0_g1|m.2376TRINITY_DN200353_c0_g1|g.2376ORFTRINITY_DN200353_c0_g1|g.2376TRINITY_DN200353_c0_g1|m.2376type:internallen:174(-)TRINITY_DN200353_c0_g1:3-521(-)	TRINITY_DN200353_c0_g1|m.2376 TRINITY_DN200353_c0_g1|g.2376 ORF TRINITY_DN200353_c0_g1|g.2376 TRINITY_DN200353_c0_g1|m.2376 type:internal len:174 (-) TRINITY_DN200353_c0_g1:3-521(-)	1	7	7	7	7	7	7	60.7	19.203	173	80.343	12478000000	465880	554269	547375	499454	552609	571867	604386	442471	573035
TRINITY_DN1119_c0_g1|m.9437TRINITY_DN1119_c0_g1|g.9437ORFTRINITY_DN1119_c0_g1|g.9437TRINITY_DN1119_c0_g1|m.9437type:completelen:315(-)TRINITY_DN1119_c0_g1:647-1591(-)	TRINITY_DN1119_c0_g1|m.9437TRINITY_DN1119_c0_g1|g.9437ORFTRINITY_DN1119_c0_g1|g.9437TRINITY_DN1119_c0_g1|m.9437type:completelen:315(-)TRINITY_DN1119_c0_g1:647-1591(-)	TRINITY_DN1119_c0_g1|m.9437 TRINITY_DN1119_c0_g1|g.9437 ORF TRINITY_DN1119_c0_g1|g.9437 TRINITY_DN1119_c0_g1|m.9437 type:complete len:315 (-) TRINITY_DN1119_c0_g1:647-1591(-)	1	12	12	12	12	12	12	60.2	33.353	314	323.31	120000000000	1.65787e+06	1.69309e+06	1.7996e+06	1.56492e+06	1.60277e+06	1.69461e+06	1.67558e+06	1.44457e+06	1.566e+06
TRINITY_DN139620_c0_g1|m.2506TRINITY_DN139620_c0_g1|g.2506ORFTRINITY_DN139620_c0_g1|g.2506TRINITY_DN139620_c0_g1|m.2506type:internallen:310(+)TRINITY_DN139620_c0_g1:1-927(+)	TRINITY_DN139620_c0_g1|m.2506TRINITY_DN139620_c0_g1|g.2506ORFTRINITY_DN139620_c0_g1|g.2506TRINITY_DN139620_c0_g1|m.2506type:internallen:310(+)TRINITY_DN139620_c0_g1:1-927(+)	TRINITY_DN139620_c0_g1|m.2506 TRINITY_DN139620_c0_g1|g.2506 ORF TRINITY_DN139620_c0_g1|g.2506 TRINITY_DN139620_c0_g1|m.2506 type:internal len:310 (+) TRINITY_DN139620_c0_g1:1-927(+)	1	12	12	12	12	12	12	60.2	34.268	309	323.31	34007000000	1.01016e+06	1.11338e+06	1.14474e+06	982376	1.119e+06	1.25331e+06	1.33495e+06	945320	1.17025e+06
TRINITY_DN32613_c0_g1|m.2219TRINITY_DN32613_c0_g1|g.2219ORFTRINITY_DN32613_c0_g1|g.2219TRINITY_DN32613_c0_g1|m.2219type:internallen:177(+)TRINITY_DN32613_c0_g1:2-529(+)	TRINITY_DN32613_c0_g1|m.2219TRINITY_DN32613_c0_g1|g.2219ORFTRINITY_DN32613_c0_g1|g.2219TRINITY_DN32613_c0_g1|m.2219type:internallen:177(+)TRINITY_DN32613_c0_g1:2-529(+)	TRINITY_DN32613_c0_g1|m.2219 TRINITY_DN32613_c0_g1|g.2219 ORF TRINITY_DN32613_c0_g1|g.2219 TRINITY_DN32613_c0_g1|m.2219 type:internal len:177 (+) TRINITY_DN32613_c0_g1:2-529(+)	1	8	8	8	8	8	8	60.2	19.343	176	288.33	34259000000	786961	677300	651865	711689	667799	627317	727416	816375	692441
TRINITY_DN76316_c0_g1|m.601TRINITY_DN76316_c0_g1|g.601ORFTRINITY_DN76316_c0_g1|g.601TRINITY_DN76316_c0_g1|m.601type:internallen:416(+)TRINITY_DN76316_c0_g1:1-1245(+)	TRINITY_DN76316_c0_g1|m.601TRINITY_DN76316_c0_g1|g.601ORFTRINITY_DN76316_c0_g1|g.601TRINITY_DN76316_c0_g1|m.601type:internallen:416(+)TRINITY_DN76316_c0_g1:1-1245(+)	TRINITY_DN76316_c0_g1|m.601 TRINITY_DN76316_c0_g1|g.601 ORF TRINITY_DN76316_c0_g1|g.601 TRINITY_DN76316_c0_g1|m.601 type:internal len:416 (+) TRINITY_DN76316_c0_g1:1-1245(+)	1	27	27	27	27	27	27	59.8	44.806	415	323.31	78115000000	2.71035e+06	2.4594e+06	2.48181e+06	2.42191e+06	2.38734e+06	2.15235e+06	2.70957e+06	2.47592e+06	2.53478e+06
TRINITY_DN10326_c1_g1|m.6090TRINITY_DN10326_c1_g1|g.6090ORFTRINITY_DN10326_c1_g1|g.6090TRINITY_DN10326_c1_g1|m.6090type:internallen:282(-)TRINITY_DN10326_c1_g1:1-843(-)	TRINITY_DN10326_c1_g1|m.6090TRINITY_DN10326_c1_g1|g.6090ORFTRINITY_DN10326_c1_g1|g.6090TRINITY_DN10326_c1_g1|m.6090type:internallen:282(-)TRINITY_DN10326_c1_g1:1-843(-)	TRINITY_DN10326_c1_g1|m.6090 TRINITY_DN10326_c1_g1|g.6090 ORF TRINITY_DN10326_c1_g1|g.6090 TRINITY_DN10326_c1_g1|m.6090 type:internal len:282 (-) TRINITY_DN10326_c1_g1:1-843(-)	1	15	15	15	15	15	15	59.4	31.499	281	323.31	76721000000	1.41731e+06	1.3186e+06	1.30703e+06	1.51141e+06	1.23775e+06	1.35347e+06	1.55565e+06	1.596e+06	1.36766e+06
TRINITY_DN148040_c0_g1|m.2890TRINITY_DN148040_c0_g1|g.2890ORFTRINITY_DN148040_c0_g1|g.2890TRINITY_DN148040_c0_g1|m.2890type:internallen:121(+)TRINITY_DN148040_c0_g1:2-361(+)	TRINITY_DN148040_c0_g1|m.2890TRINITY_DN148040_c0_g1|g.2890ORFTRINITY_DN148040_c0_g1|g.2890TRINITY_DN148040_c0_g1|m.2890type:internallen:121(+)TRINITY_DN148040_c0_g1:2-361(+)	TRINITY_DN148040_c0_g1|m.2890 TRINITY_DN148040_c0_g1|g.2890 ORF TRINITY_DN148040_c0_g1|g.2890 TRINITY_DN148040_c0_g1|m.2890 type:internal len:121 (+) TRINITY_DN148040_c0_g1:2-361(+)	1	5	4	4	5	4	4	59.2	13.368	120	99.25	14698000000	847160	322521	338079	427923	327945	364311	378042	575173	349457
TRINITY_DN86841_c0_g1|m.281TRINITY_DN86841_c0_g1|g.281ORFTRINITY_DN86841_c0_g1|g.281TRINITY_DN86841_c0_g1|m.281type:internallen:156(-)TRINITY_DN86841_c0_g1:2-466(-)	TRINITY_DN86841_c0_g1|m.281TRINITY_DN86841_c0_g1|g.281ORFTRINITY_DN86841_c0_g1|g.281TRINITY_DN86841_c0_g1|m.281type:internallen:156(-)TRINITY_DN86841_c0_g1:2-466(-)	TRINITY_DN86841_c0_g1|m.281 TRINITY_DN86841_c0_g1|g.281 ORF TRINITY_DN86841_c0_g1|g.281 TRINITY_DN86841_c0_g1|m.281 type:internal len:156 (-) TRINITY_DN86841_c0_g1:2-466(-)	1	7	7	7	7	7	7	58.7	16.846	155	254.03	28459000000	438889	406427	412766	519754	404932	444199	499065	576158	449279
TRINITY_DN61516_c0_g1|m.3323TRINITY_DN61516_c0_g1|g.3323ORFTRINITY_DN61516_c0_g1|g.3323TRINITY_DN61516_c0_g1|m.3323type:internallen:134(+)TRINITY_DN61516_c0_g1:2-400(+)	TRINITY_DN61516_c0_g1|m.3323TRINITY_DN61516_c0_g1|g.3323ORFTRINITY_DN61516_c0_g1|g.3323TRINITY_DN61516_c0_g1|m.3323type:internallen:134(+)TRINITY_DN61516_c0_g1:2-400(+)	TRINITY_DN61516_c0_g1|m.3323 TRINITY_DN61516_c0_g1|g.3323 ORF TRINITY_DN61516_c0_g1|g.3323 TRINITY_DN61516_c0_g1|m.3323 type:internal len:134 (+) TRINITY_DN61516_c0_g1:2-400(+)	1	8	7	7	8	7	7	58.6	14.495	133	109.43	21178000000	360782	355438	366410	374718	350680	385695	419158	387747	376289
TRINITY_DN485_c0_g1|m.9490TRINITY_DN485_c0_g1|g.9490ORFTRINITY_DN485_c0_g1|g.9490TRINITY_DN485_c0_g1|m.9490type:completelen:418(+)TRINITY_DN485_c0_g1:129-1382(+);TRINITY_DN41305_c0_g1|m.3575TRINITY_DN41305_c0_g1|g.3575ORFTRINITY_DN41305_c0_g1|g.3575TRINITY_DN41305_c0_g1|m.3575type:5prime_partiallen:123(-)TRINITY_DN41305_c0_g1:9-377(-)	TRINITY_DN485_c0_g1|m.9490TRINITY_DN485_c0_g1|g.9490ORFTRINITY_DN485_c0_g1|g.9490TRINITY_DN485_c0_g1|m.9490type:completelen:418(+)TRINITY_DN485_c0_g1:129-1382(+)	TRINITY_DN485_c0_g1|m.9490 TRINITY_DN485_c0_g1|g.9490 ORF TRINITY_DN485_c0_g1|g.9490 TRINITY_DN485_c0_g1|m.9490 type:complete len:418 (+) TRINITY_DN485_c0_g1:129-1382(+)	2	19	19	19	19	19	19	58.5	44.49	417	323.31	127630000000	1.81323e+06	1.67297e+06	1.86348e+06	1.62544e+06	1.64827e+06	1.52211e+06	1.42402e+06	1.38212e+06	1.50853e+06
TRINITY_DN8959_c0_g2|m.10489TRINITY_DN8959_c0_g2|g.10489ORFTRINITY_DN8959_c0_g2|g.10489TRINITY_DN8959_c0_g2|m.10489type:3prime_partiallen:102(-)TRINITY_DN8959_c0_g2:1-303(-)	TRINITY_DN8959_c0_g2|m.10489TRINITY_DN8959_c0_g2|g.10489ORFTRINITY_DN8959_c0_g2|g.10489TRINITY_DN8959_c0_g2|m.10489type:3prime_partiallen:102(-)TRINITY_DN8959_c0_g2:1-303(-)	TRINITY_DN8959_c0_g2|m.10489 TRINITY_DN8959_c0_g2|g.10489 ORF TRINITY_DN8959_c0_g2|g.10489 TRINITY_DN8959_c0_g2|m.10489 type:3prime_partial len:102 (-) TRINITY_DN8959_c0_g2:1-303(-)	1	6	1	1	6	1	1	58.4	11.212	101	2.2685	20490000	3848.2	4125.93	4477.23	5443.88	2995.53	3352.4	2580.29	5250.05	3893.38
TRINITY_DN9344_c0_g1|m.1397TRINITY_DN9344_c0_g1|g.1397ORFTRINITY_DN9344_c0_g1|g.1397TRINITY_DN9344_c0_g1|m.1397type:internallen:249(+)TRINITY_DN9344_c0_g1:1-744(+)	TRINITY_DN9344_c0_g1|m.1397TRINITY_DN9344_c0_g1|g.1397ORFTRINITY_DN9344_c0_g1|g.1397TRINITY_DN9344_c0_g1|m.1397type:internallen:249(+)TRINITY_DN9344_c0_g1:1-744(+)	TRINITY_DN9344_c0_g1|m.1397 TRINITY_DN9344_c0_g1|g.1397 ORF TRINITY_DN9344_c0_g1|g.1397 TRINITY_DN9344_c0_g1|m.1397 type:internal len:249 (+) TRINITY_DN9344_c0_g1:1-744(+)	1	15	11	9	15	11	9	58.1	28.132	248	323.31	454900000000	2.88684e+06	2.55106e+06	2.3279e+06	2.5398e+06	2.37448e+06	2.68663e+06	3.45741e+06	2.76931e+06	2.4716e+06
TRINITY_DN2173_c0_g2|m.9212TRINITY_DN2173_c0_g2|g.9212ORFTRINITY_DN2173_c0_g2|g.9212TRINITY_DN2173_c0_g2|m.9212type:internallen:302(-)TRINITY_DN2173_c0_g2:2-904(-)	TRINITY_DN2173_c0_g2|m.9212TRINITY_DN2173_c0_g2|g.9212ORFTRINITY_DN2173_c0_g2|g.9212TRINITY_DN2173_c0_g2|m.9212type:internallen:302(-)TRINITY_DN2173_c0_g2:2-904(-)	TRINITY_DN2173_c0_g2|m.9212 TRINITY_DN2173_c0_g2|g.9212 ORF TRINITY_DN2173_c0_g2|g.9212 TRINITY_DN2173_c0_g2|m.9212 type:internal len:302 (-) TRINITY_DN2173_c0_g2:2-904(-)	1	21	10	9	21	10	9	57.8	34.838	301	323.31	339810000000	2.67409e+06	1.67891e+06	1.41778e+06	1.91073e+06	3.82039e+06	2.71225e+06	3.69894e+06	1.99186e+06	3.06821e+06
TRINITY_DN98_c0_g1|m.2254TRINITY_DN98_c0_g1|g.2254ORFTRINITY_DN98_c0_g1|g.2254TRINITY_DN98_c0_g1|m.2254type:5prime_partiallen:387(-)TRINITY_DN98_c0_g1:1622-2782(-);TRINITY_DN227395_c0_g1|m.671TRINITY_DN227395_c0_g1|g.671ORFTRINITY_DN227395_c0_g1|g.671TRINITY_DN227395_c0_g1|m.671type:3prime_partiallen:106(-)TRINITY_DN227395_c0_g1:3-317(-);TRINITY_DN3312_c0_g1|m.8318TRINITY_DN3312_c0_g1|g.8318ORFTR…	TRINITY_DN98_c0_g1|m.2254TRINITY_DN98_c0_g1|g.2254ORFTRINITY_DN98_c0_g1|g.2254TRINITY_DN98_c0_g1|m.2254type:5prime_partiallen:387(-)TRINITY_DN98_c0_g1:1622-2782(-)	TRINITY_DN98_c0_g1|m.2254 TRINITY_DN98_c0_g1|g.2254 ORF TRINITY_DN98_c0_g1|g.2254 TRINITY_DN98_c0_g1|m.2254 type:5prime_partial len:387 (-) TRINITY_DN98_c0_g1:1622-2782(-)	3	25	25	23	25	25	23	57.8	42.008	386	323.31	935500000000	5.9386e+06	5.10225e+06	6.13912e+06	5.7604e+06	4.98541e+06	4.85614e+06	4.06321e+06	4.85834e+06	4.2415e+06
TRINITY_DN7730_c0_g1|m.3971TRINITY_DN7730_c0_g1|g.3971ORFTRINITY_DN7730_c0_g1|g.3971TRINITY_DN7730_c0_g1|m.3971type:internallen:147(-)TRINITY_DN7730_c0_g1:3-440(-)	TRINITY_DN7730_c0_g1|m.3971TRINITY_DN7730_c0_g1|g.3971ORFTRINITY_DN7730_c0_g1|g.3971TRINITY_DN7730_c0_g1|m.3971type:internallen:147(-)TRINITY_DN7730_c0_g1:3-440(-)	TRINITY_DN7730_c0_g1|m.3971 TRINITY_DN7730_c0_g1|g.3971 ORF TRINITY_DN7730_c0_g1|g.3971 TRINITY_DN7730_c0_g1|m.3971 type:internal len:147 (-) TRINITY_DN7730_c0_g1:3-440(-)	1	13	5	2	13	5	2	57.5	16.969	146	323.31	661640000000	2.2118e+06	3.50955e+06	3.71082e+06	2.4732e+06	3.4193e+06	3.57704e+06	4.76675e+06	2.22586e+06	4.04097e+06
TRINITY_DN54217_c0_g1|m.348TRINITY_DN54217_c0_g1|g.348ORFTRINITY_DN54217_c0_g1|g.348TRINITY_DN54217_c0_g1|m.348type:internallen:411(+)TRINITY_DN54217_c0_g1:1-1230(+)	TRINITY_DN54217_c0_g1|m.348TRINITY_DN54217_c0_g1|g.348ORFTRINITY_DN54217_c0_g1|g.348TRINITY_DN54217_c0_g1|m.348type:internallen:411(+)TRINITY_DN54217_c0_g1:1-1230(+)	TRINITY_DN54217_c0_g1|m.348 TRINITY_DN54217_c0_g1|g.348 ORF TRINITY_DN54217_c0_g1|g.348 TRINITY_DN54217_c0_g1|m.348 type:internal len:411 (+) TRINITY_DN54217_c0_g1:1-1230(+)	1	16	16	16	16	16	16	57.3	44.933	410	323.31	33148000000	614617	638025	659193	611082	645697	708616	757998	633945	684031
TRINITY_DN37567_c0_g1|m.1161TRINITY_DN37567_c0_g1|g.1161ORFTRINITY_DN37567_c0_g1|g.1161TRINITY_DN37567_c0_g1|m.1161type:completelen:1126(-)TRINITY_DN37567_c0_g1:212-3589(-)	TRINITY_DN37567_c0_g1|m.1161TRINITY_DN37567_c0_g1|g.1161ORFTRINITY_DN37567_c0_g1|g.1161TRINITY_DN37567_c0_g1|m.1161type:completelen:1126(-)TRINITY_DN37567_c0_g1:212-3589(-)	TRINITY_DN37567_c0_g1|m.1161 TRINITY_DN37567_c0_g1|g.1161 ORF TRINITY_DN37567_c0_g1|g.1161 TRINITY_DN37567_c0_g1|m.1161 type:complete len:1126 (-) TRINITY_DN37567_c0_g1:212-3589(-)	1	59	59	59	59	59	59	56.9	126.38	1125	323.31	741810000000	8.09756e+06	7.91087e+06	6.77137e+06	7.37547e+06	7.71054e+06	6.51965e+06	8.59337e+06	7.00957e+06	7.61137e+06
TRINITY_DN139905_c0_g1|m.20TRINITY_DN139905_c0_g1|g.20ORFTRINITY_DN139905_c0_g1|g.20TRINITY_DN139905_c0_g1|m.20type:internallen:123(-)TRINITY_DN139905_c0_g1:1-366(-);TRINITY_DN114082_c0_g1|m.2847TRINITY_DN114082_c0_g1|g.2847ORFTRINITY_DN114082_c0_g1|g.2847TRINITY_DN114082_c0_g1|m.2847type:5prime_partiallen:478(-)TRINITY_DN114082_c0_g1:29-1462(-)	TRINITY_DN139905_c0_g1|m.20TRINITY_DN139905_c0_g1|g.20ORFTRINITY_DN139905_c0_g1|g.20TRINITY_DN139905_c0_g1|m.20type:internallen:123(-)TRINITY_DN139905_c0_g1:1-366(-)	TRINITY_DN139905_c0_g1|m.20 TRINITY_DN139905_c0_g1|g.20 ORF TRINITY_DN139905_c0_g1|g.20 TRINITY_DN139905_c0_g1|m.20 type:internal len:123 (-) TRINITY_DN139905_c0_g1:1-366(-)	2	5	5	5	5	5	5	56.6	13.23	122	51.576	9642600000	343185	318433	311185	396657	285437	348172	385634	442440	331622
TRINITY_DN998_c3_g1|m.4652TRINITY_DN998_c3_g1|g.4652ORFTRINITY_DN998_c3_g1|g.4652TRINITY_DN998_c3_g1|m.4652type:5prime_partiallen:275(+)TRINITY_DN998_c3_g1:3-827(+)	TRINITY_DN998_c3_g1|m.4652TRINITY_DN998_c3_g1|g.4652ORFTRINITY_DN998_c3_g1|g.4652TRINITY_DN998_c3_g1|m.4652type:5prime_partiallen:275(+)TRINITY_DN998_c3_g1:3-827(+)	TRINITY_DN998_c3_g1|m.4652 TRINITY_DN998_c3_g1|g.4652 ORF TRINITY_DN998_c3_g1|g.4652 TRINITY_DN998_c3_g1|m.4652 type:5prime_partial len:275 (+) TRINITY_DN998_c3_g1:3-827(+)	1	10	10	9	10	10	9	56.6	31.339	274	323.31	11183000000	644838	595836	597699	652390	535775	572866	620453	659184	607910
TRINITY_DN153179_c0_g1|m.577TRINITY_DN153179_c0_g1|g.577ORFTRINITY_DN153179_c0_g1|g.577TRINITY_DN153179_c0_g1|m.577type:internallen:106(+)TRINITY_DN153179_c0_g1:1-315(+)	TRINITY_DN153179_c0_g1|m.577TRINITY_DN153179_c0_g1|g.577ORFTRINITY_DN153179_c0_g1|g.577TRINITY_DN153179_c0_g1|m.577type:internallen:106(+)TRINITY_DN153179_c0_g1:1-315(+)	TRINITY_DN153179_c0_g1|m.577 TRINITY_DN153179_c0_g1|g.577 ORF TRINITY_DN153179_c0_g1|g.577 TRINITY_DN153179_c0_g1|m.577 type:internal len:106 (+) TRINITY_DN153179_c0_g1:1-315(+)	1	4	4	4	4	4	4	56.2	11.629	105	135.46	1759500000	178440	191392	136379	191878	145369	174054	161250	187748	145082
TRINITY_DN3568_c1_g1|m.10172TRINITY_DN3568_c1_g1|g.10172ORFTRINITY_DN3568_c1_g1|g.10172TRINITY_DN3568_c1_g1|m.10172type:completelen:291(-)TRINITY_DN3568_c1_g1:1865-2737(-);TRINITY_DN106405_c0_g1|m.1350TRINITY_DN106405_c0_g1|g.1350ORFTRINITY_DN106405_c0_g1|g.1350TRINITY_DN106405_c0_g1|m.1350type:internallen:120(-)TRINITY_DN106405_c0_g1:3-359(-)	TRINITY_DN3568_c1_g1|m.10172TRINITY_DN3568_c1_g1|g.10172ORFTRINITY_DN3568_c1_g1|g.10172TRINITY_DN3568_c1_g1|m.10172type:completelen:291(-)TRINITY_DN3568_c1_g1:1865-2737(-)	TRINITY_DN3568_c1_g1|m.10172 TRINITY_DN3568_c1_g1|g.10172 ORF TRINITY_DN3568_c1_g1|g.10172 TRINITY_DN3568_c1_g1|m.10172 type:complete len:291 (-) TRINITY_DN3568_c1_g1:1865-2737(-)	2	11	11	11	11	11	11	56.2	31.28	290	323.31	80963000000	1.3611e+06	1.30564e+06	1.21865e+06	1.11402e+06	1.46107e+06	1.43783e+06	757550	1.26944e+06	1.2474e+06
TRINITY_DN62135_c0_g1|m.3728TRINITY_DN62135_c0_g1|g.3728ORFTRINITY_DN62135_c0_g1|g.3728TRINITY_DN62135_c0_g1|m.3728type:internallen:286(-)TRINITY_DN62135_c0_g1:3-857(-)	TRINITY_DN62135_c0_g1|m.3728TRINITY_DN62135_c0_g1|g.3728ORFTRINITY_DN62135_c0_g1|g.3728TRINITY_DN62135_c0_g1|m.3728type:internallen:286(-)TRINITY_DN62135_c0_g1:3-857(-)	TRINITY_DN62135_c0_g1|m.3728 TRINITY_DN62135_c0_g1|g.3728 ORF TRINITY_DN62135_c0_g1|g.3728 TRINITY_DN62135_c0_g1|m.3728 type:internal len:286 (-) TRINITY_DN62135_c0_g1:3-857(-)	1	13	13	13	13	13	13	56.1	31.2	285	323.31	43933000000	849906	803904	827588	758083	832705	897342	961558	797562	927233
TRINITY_DN265_c0_g2|m.4781TRINITY_DN265_c0_g2|g.4781ORFTRINITY_DN265_c0_g2|g.4781TRINITY_DN265_c0_g2|m.4781type:internallen:183(+)TRINITY_DN265_c0_g2:1-546(+);TRINITY_DN3932_c0_g4|m.1449TRINITY_DN3932_c0_g4|g.1449ORFTRINITY_DN3932_c0_g4|g.1449TRINITY_DN3932_c0_g4|m.1449type:internallen:249(+)TRINITY_DN3932_c0_g4:1-744(+)	TRINITY_DN265_c0_g2|m.4781TRINITY_DN265_c0_g2|g.4781ORFTRINITY_DN265_c0_g2|g.4781TRINITY_DN265_c0_g2|m.4781type:internallen:183(+)TRINITY_DN265_c0_g2:1-546(+)	TRINITY_DN265_c0_g2|m.4781 TRINITY_DN265_c0_g2|g.4781 ORF TRINITY_DN265_c0_g2|g.4781 TRINITY_DN265_c0_g2|m.4781 type:internal len:183 (+) TRINITY_DN265_c0_g2:1-546(+)	2	8	8	4	8	8	4	56	20.625	182	323.31	551520000000	4.04196e+06	3.85139e+06	4.09343e+06	3.62754e+06	3.83259e+06	4.14589e+06	4.34229e+06	3.55962e+06	4.15474e+06
TRINITY_DN22547_c0_g3|m.2383TRINITY_DN22547_c0_g3|g.2383ORFTRINITY_DN22547_c0_g3|g.2383TRINITY_DN22547_c0_g3|m.2383type:3prime_partiallen:130(+)TRINITY_DN22547_c0_g3:3-389(+)	TRINITY_DN22547_c0_g3|m.2383TRINITY_DN22547_c0_g3|g.2383ORFTRINITY_DN22547_c0_g3|g.2383TRINITY_DN22547_c0_g3|m.2383type:3prime_partiallen:130(+)TRINITY_DN22547_c0_g3:3-389(+)	TRINITY_DN22547_c0_g3|m.2383 TRINITY_DN22547_c0_g3|g.2383 ORF TRINITY_DN22547_c0_g3|g.2383 TRINITY_DN22547_c0_g3|m.2383 type:3prime_partial len:130 (+) TRINITY_DN22547_c0_g3:3-389(+)	1	6	4	4	6	4	4	55.8	13.895	129	194.71	39559000000	340940	271825	347881	222672	199298	235136	276452	248468	286588
TRINITY_DN250340_c0_g1|m.384TRINITY_DN250340_c0_g1|g.384ORFTRINITY_DN250340_c0_g1|g.384TRINITY_DN250340_c0_g1|m.384type:internallen:157(+)TRINITY_DN250340_c0_g1:1-468(+)	TRINITY_DN250340_c0_g1|m.384TRINITY_DN250340_c0_g1|g.384ORFTRINITY_DN250340_c0_g1|g.384TRINITY_DN250340_c0_g1|m.384type:internallen:157(+)TRINITY_DN250340_c0_g1:1-468(+)	TRINITY_DN250340_c0_g1|m.384 TRINITY_DN250340_c0_g1|g.384 ORF TRINITY_DN250340_c0_g1|g.384 TRINITY_DN250340_c0_g1|m.384 type:internal len:157 (+) TRINITY_DN250340_c0_g1:1-468(+)	1	6	6	6	6	6	6	55.8	17.188	156	65.314	12610000000	523541	619301	601920	497711	635174	512275	681701	461097	722217
TRINITY_DN138707_c0_g1|m.1981TRINITY_DN138707_c0_g1|g.1981ORFTRINITY_DN138707_c0_g1|g.1981TRINITY_DN138707_c0_g1|m.1981type:internallen:310(-)TRINITY_DN138707_c0_g1:3-929(-)	TRINITY_DN138707_c0_g1|m.1981TRINITY_DN138707_c0_g1|g.1981ORFTRINITY_DN138707_c0_g1|g.1981TRINITY_DN138707_c0_g1|m.1981type:internallen:310(-)TRINITY_DN138707_c0_g1:3-929(-)	TRINITY_DN138707_c0_g1|m.1981 TRINITY_DN138707_c0_g1|g.1981 ORF TRINITY_DN138707_c0_g1|g.1981 TRINITY_DN138707_c0_g1|m.1981 type:internal len:310 (-) TRINITY_DN138707_c0_g1:3-929(-)	1	13	13	13	13	13	13	55.3	33.57	309	323.31	36100000000	1.01008e+06	1.01363e+06	1.01818e+06	1.08374e+06	971104	1.04801e+06	1.22718e+06	1.11941e+06	1.0799e+06
TRINITY_DN18665_c0_g1|m.2667TRINITY_DN18665_c0_g1|g.2667ORFTRINITY_DN18665_c0_g1|g.2667TRINITY_DN18665_c0_g1|m.2667type:internallen:632(-)TRINITY_DN18665_c0_g1:3-1895(-)	TRINITY_DN18665_c0_g1|m.2667TRINITY_DN18665_c0_g1|g.2667ORFTRINITY_DN18665_c0_g1|g.2667TRINITY_DN18665_c0_g1|m.2667type:internallen:632(-)TRINITY_DN18665_c0_g1:3-1895(-)	TRINITY_DN18665_c0_g1|m.2667 TRINITY_DN18665_c0_g1|g.2667 ORF TRINITY_DN18665_c0_g1|g.2667 TRINITY_DN18665_c0_g1|m.2667 type:internal len:632 (-) TRINITY_DN18665_c0_g1:3-1895(-)	1	28	28	28	28	28	28	54.2	70.463	631	323.31	106170000000	2.16397e+06	2.25418e+06	2.2581e+06	2.09244e+06	2.33743e+06	2.7896e+06	2.17665e+06	2.03166e+06	2.46473e+06
TRINITY_DN5955_c0_g1|m.5135TRINITY_DN5955_c0_g1|g.5135ORFTRINITY_DN5955_c0_g1|g.5135TRINITY_DN5955_c0_g1|m.5135type:internallen:125(-)TRINITY_DN5955_c0_g1:3-374(-)	TRINITY_DN5955_c0_g1|m.5135TRINITY_DN5955_c0_g1|g.5135ORFTRINITY_DN5955_c0_g1|g.5135TRINITY_DN5955_c0_g1|m.5135type:internallen:125(-)TRINITY_DN5955_c0_g1:3-374(-)	TRINITY_DN5955_c0_g1|m.5135 TRINITY_DN5955_c0_g1|g.5135 ORF TRINITY_DN5955_c0_g1|g.5135 TRINITY_DN5955_c0_g1|m.5135 type:internal len:125 (-) TRINITY_DN5955_c0_g1:3-374(-)	1	5	5	5	5	5	5	54	14.062	124	323.31	28503000000	587851	510949	557944	636564	448542	512009	536700	704326	538488
TRINITY_DN65432_c0_g1|m.617TRINITY_DN65432_c0_g1|g.617ORFTRINITY_DN65432_c0_g1|g.617TRINITY_DN65432_c0_g1|m.617type:internallen:1278(-)TRINITY_DN65432_c0_g1:1-3831(-)	TRINITY_DN65432_c0_g1|m.617TRINITY_DN65432_c0_g1|g.617ORFTRINITY_DN65432_c0_g1|g.617TRINITY_DN65432_c0_g1|m.617type:internallen:1278(-)TRINITY_DN65432_c0_g1:1-3831(-)	TRINITY_DN65432_c0_g1|m.617 TRINITY_DN65432_c0_g1|g.617 ORF TRINITY_DN65432_c0_g1|g.617 TRINITY_DN65432_c0_g1|m.617 type:internal len:1278 (-) TRINITY_DN65432_c0_g1:1-3831(-)	1	63	63	63	63	63	63	53.9	142.16	1277	323.31	198010000000	4.59456e+06	5.31542e+06	5.29896e+06	4.92577e+06	5.12671e+06	5.57114e+06	6.29915e+06	4.72479e+06	5.60033e+06
TRINITY_DN652_c0_g1|m.12712TRINITY_DN652_c0_g1|g.12712ORFTRINITY_DN652_c0_g1|g.12712TRINITY_DN652_c0_g1|m.12712type:3prime_partiallen:297(+)TRINITY_DN652_c0_g1:124-1011(+)	TRINITY_DN652_c0_g1|m.12712TRINITY_DN652_c0_g1|g.12712ORFTRINITY_DN652_c0_g1|g.12712TRINITY_DN652_c0_g1|m.12712type:3prime_partiallen:297(+)TRINITY_DN652_c0_g1:124-1011(+)	TRINITY_DN652_c0_g1|m.12712 TRINITY_DN652_c0_g1|g.12712 ORF TRINITY_DN652_c0_g1|g.12712 TRINITY_DN652_c0_g1|m.12712 type:3prime_partial len:297 (+) TRINITY_DN652_c0_g1:124-1011(+)	1	18	18	18	18	18	18	53.7	34.397	296	323.31	143630000000	1.64934e+06	1.41197e+06	1.65913e+06	1.63354e+06	1.44532e+06	1.30432e+06	1.27719e+06	1.42073e+06	1.19883e+06
TRINITY_DN6934_c0_g1|m.11501TRINITY_DN6934_c0_g1|g.11501ORFTRINITY_DN6934_c0_g1|g.11501TRINITY_DN6934_c0_g1|m.11501type:internallen:802(+)TRINITY_DN6934_c0_g1:1-2403(+);TRINITY_DN173568_c0_g1|m.501TRINITY_DN173568_c0_g1|g.501ORFTRINITY_DN173568_c0_g1|g.501TRINITY_DN173568_c0_g1|m.501type:3prime_partiallen:178(+)TRINITY_DN173568_c0_g1:2-532(+);TRINITY_DN139508_c0_g1|m.2429TRINITY_DN139508_c0_g1|g.…	TRINITY_DN6934_c0_g1|m.11501TRINITY_DN6934_c0_g1|g.11501ORFTRINITY_DN6934_c0_g1|g.11501TRINITY_DN6934_c0_g1|m.11501type:internallen:802(+)TRINITY_DN6934_c0_g1:1-2403(+)	TRINITY_DN6934_c0_g1|m.11501 TRINITY_DN6934_c0_g1|g.11501 ORF TRINITY_DN6934_c0_g1|g.11501 TRINITY_DN6934_c0_g1|m.11501 type:internal len:802 (+) TRINITY_DN6934_c0_g1:1-2403(+)	3	36	35	35	36	35	35	53.7	88.061	801	323.31	128940000000	2.71433e+06	2.79258e+06	2.8611e+06	2.72392e+06	2.7279e+06	2.82747e+06	3.27524e+06	2.74625e+06	2.99207e+06
TRINITY_DN109376_c0_g1|m.917TRINITY_DN109376_c0_g1|g.917ORFTRINITY_DN109376_c0_g1|g.917TRINITY_DN109376_c0_g1|m.917type:3prime_partiallen:126(+)TRINITY_DN109376_c0_g1:1-375(+)	TRINITY_DN109376_c0_g1|m.917TRINITY_DN109376_c0_g1|g.917ORFTRINITY_DN109376_c0_g1|g.917TRINITY_DN109376_c0_g1|m.917type:3prime_partiallen:126(+)TRINITY_DN109376_c0_g1:1-375(+)	TRINITY_DN109376_c0_g1|m.917 TRINITY_DN109376_c0_g1|g.917 ORF TRINITY_DN109376_c0_g1|g.917 TRINITY_DN109376_c0_g1|m.917 type:3prime_partial len:126 (+) TRINITY_DN109376_c0_g1:1-375(+)	1	5	5	4	5	5	4	53.6	14.252	125	194.96	21478000000	334257	292118	304656	337673	277023	311302	364073	373816	318245
TRINITY_DN21577_c0_g1|m.929TRINITY_DN21577_c0_g1|g.929ORFTRINITY_DN21577_c0_g1|g.929TRINITY_DN21577_c0_g1|m.929type:completelen:312(+)TRINITY_DN21577_c0_g1:437-1372(+)	TRINITY_DN21577_c0_g1|m.929TRINITY_DN21577_c0_g1|g.929ORFTRINITY_DN21577_c0_g1|g.929TRINITY_DN21577_c0_g1|m.929type:completelen:312(+)TRINITY_DN21577_c0_g1:437-1372(+)	TRINITY_DN21577_c0_g1|m.929 TRINITY_DN21577_c0_g1|g.929 ORF TRINITY_DN21577_c0_g1|g.929 TRINITY_DN21577_c0_g1|m.929 type:complete len:312 (+) TRINITY_DN21577_c0_g1:437-1372(+)	1	12	12	12	12	12	12	53.4	34.208	311	323.31	12000000000	640952	536977	519098	643535	540107	514410	523902	658459	520379
TRINITY_DN54372_c0_g1|m.420TRINITY_DN54372_c0_g1|g.420ORFTRINITY_DN54372_c0_g1|g.420TRINITY_DN54372_c0_g1|m.420type:internallen:2806(-)TRINITY_DN54372_c0_g1:3-8417(-);TRINITY_DN149934_c0_g1|m.3331TRINITY_DN149934_c0_g1|g.3331ORFTRINITY_DN149934_c0_g1|g.3331TRINITY_DN149934_c0_g1|m.3331type:completelen:104(-)TRINITY_DN149934_c0_g1:308-619(-)	TRINITY_DN54372_c0_g1|m.420TRINITY_DN54372_c0_g1|g.420ORFTRINITY_DN54372_c0_g1|g.420TRINITY_DN54372_c0_g1|m.420type:internallen:2806(-)TRINITY_DN54372_c0_g1:3-8417(-)	TRINITY_DN54372_c0_g1|m.420 TRINITY_DN54372_c0_g1|g.420 ORF TRINITY_DN54372_c0_g1|g.420 TRINITY_DN54372_c0_g1|m.420 type:internal len:2806 (-) TRINITY_DN54372_c0_g1:3-8417(-)	2	109	109	107	109	109	107	53.4	309.41	2805	323.31	394920000000	8.71803e+06	8.70425e+06	8.7241e+06	9.09417e+06	8.58749e+06	9.38112e+06	1.00123e+07	9.26403e+06	9.31996e+06
TRINITY_DN572_c0_g1|m.11794TRINITY_DN572_c0_g1|g.11794ORFTRINITY_DN572_c0_g1|g.11794TRINITY_DN572_c0_g1|m.11794type:completelen:490(+)TRINITY_DN572_c0_g1:166-1635(+);TRINITY_DN201342_c0_g1|m.2874TRINITY_DN201342_c0_g1|g.2874ORFTRINITY_DN201342_c0_g1|g.2874TRINITY_DN201342_c0_g1|m.2874type:internallen:169(-)TRINITY_DN201342_c0_g1:3-506(-);TRINITY_DN2625_c0_g1|m.1614TRINITY_DN2625_c0_g1|g.1614ORFTR…	TRINITY_DN572_c0_g1|m.11794TRINITY_DN572_c0_g1|g.11794ORFTRINITY_DN572_c0_g1|g.11794TRINITY_DN572_c0_g1|m.11794type:completelen:490(+)TRINITY_DN572_c0_g1:166-1635(+)	TRINITY_DN572_c0_g1|m.11794 TRINITY_DN572_c0_g1|g.11794 ORF TRINITY_DN572_c0_g1|g.11794 TRINITY_DN572_c0_g1|m.11794 type:complete len:490 (+) TRINITY_DN572_c0_g1:166-1635(+)	9	26	26	24	26	26	24	53.2	55.457	489	323.31	53405000000	2.37568e+06	2.08527e+06	1.82869e+06	1.99061e+06	1.82972e+06	1.51187e+06	1.3674e+06	1.64405e+06	1.2467e+06
TRINITY_DN58341_c0_g1|m.1724TRINITY_DN58341_c0_g1|g.1724ORFTRINITY_DN58341_c0_g1|g.1724TRINITY_DN58341_c0_g1|m.1724type:internallen:758(-)TRINITY_DN58341_c0_g1:1-2271(-)	TRINITY_DN58341_c0_g1|m.1724TRINITY_DN58341_c0_g1|g.1724ORFTRINITY_DN58341_c0_g1|g.1724TRINITY_DN58341_c0_g1|m.1724type:internallen:758(-)TRINITY_DN58341_c0_g1:1-2271(-)	TRINITY_DN58341_c0_g1|m.1724 TRINITY_DN58341_c0_g1|g.1724 ORF TRINITY_DN58341_c0_g1|g.1724 TRINITY_DN58341_c0_g1|m.1724 type:internal len:758 (-) TRINITY_DN58341_c0_g1:1-2271(-)	1	33	32	32	33	32	32	53.2	84.671	757	323.31	145830000000	2.7271e+06	3.03482e+06	3.14237e+06	2.87431e+06	2.94173e+06	3.23791e+06	3.66497e+06	2.84239e+06	3.26921e+06
TRINITY_DN10326_c0_g1|m.6092TRINITY_DN10326_c0_g1|g.6092ORFTRINITY_DN10326_c0_g1|g.6092TRINITY_DN10326_c0_g1|m.6092type:internallen:526(-)TRINITY_DN10326_c0_g1:1-1575(-)	TRINITY_DN10326_c0_g1|m.6092TRINITY_DN10326_c0_g1|g.6092ORFTRINITY_DN10326_c0_g1|g.6092TRINITY_DN10326_c0_g1|m.6092type:internallen:526(-)TRINITY_DN10326_c0_g1:1-1575(-)	TRINITY_DN10326_c0_g1|m.6092 TRINITY_DN10326_c0_g1|g.6092 ORF TRINITY_DN10326_c0_g1|g.6092 TRINITY_DN10326_c0_g1|m.6092 type:internal len:526 (-) TRINITY_DN10326_c0_g1:1-1575(-)	1	24	24	24	24	24	24	53	58.094	525	323.31	87875000000	1.79769e+06	1.65994e+06	1.68126e+06	2.10488e+06	1.7117e+06	1.79235e+06	1.94219e+06	2.25146e+06	1.8818e+06
TRINITY_DN12279_c0_g1|m.3470TRINITY_DN12279_c0_g1|g.3470ORFTRINITY_DN12279_c0_g1|g.3470TRINITY_DN12279_c0_g1|m.3470type:internallen:212(+)TRINITY_DN12279_c0_g1:2-634(+)	TRINITY_DN12279_c0_g1|m.3470TRINITY_DN12279_c0_g1|g.3470ORFTRINITY_DN12279_c0_g1|g.3470TRINITY_DN12279_c0_g1|m.3470type:internallen:212(+)TRINITY_DN12279_c0_g1:2-634(+)	TRINITY_DN12279_c0_g1|m.3470 TRINITY_DN12279_c0_g1|g.3470 ORF TRINITY_DN12279_c0_g1|g.3470 TRINITY_DN12279_c0_g1|m.3470 type:internal len:212 (+) TRINITY_DN12279_c0_g1:2-634(+)	1	12	8	8	12	8	8	52.6	24.502	211	323.31	939860000000	3.33894e+06	2.821e+06	2.86632e+06	3.29878e+06	3.09398e+06	3.13332e+06	3.32168e+06	4.28934e+06	3.04915e+06
TRINITY_DN11352_c0_g1|m.3TRINITY_DN11352_c0_g1|g.3ORFTRINITY_DN11352_c0_g1|g.3TRINITY_DN11352_c0_g1|m.3type:3prime_partiallen:1342(-)TRINITY_DN11352_c0_g1:3-4025(-)	TRINITY_DN11352_c0_g1|m.3TRINITY_DN11352_c0_g1|g.3ORFTRINITY_DN11352_c0_g1|g.3TRINITY_DN11352_c0_g1|m.3type:3prime_partiallen:1342(-)TRINITY_DN11352_c0_g1:3-4025(-)	TRINITY_DN11352_c0_g1|m.3 TRINITY_DN11352_c0_g1|g.3 ORF TRINITY_DN11352_c0_g1|g.3 TRINITY_DN11352_c0_g1|m.3 type:3prime_partial len:1342 (-) TRINITY_DN11352_c0_g1:3-4025(-)	1	59	59	58	59	59	58	52.3	147.64	1341	323.31	332920000000	5.55834e+06	5.49744e+06	5.57991e+06	5.98742e+06	5.57475e+06	5.79433e+06	6.47653e+06	6.33738e+06	5.80438e+06
TRINITY_DN6934_c0_g2|m.11506TRINITY_DN6934_c0_g2|g.11506ORFTRINITY_DN6934_c0_g2|g.11506TRINITY_DN6934_c0_g2|m.11506type:internallen:599(+)TRINITY_DN6934_c0_g2:2-1795(+)	TRINITY_DN6934_c0_g2|m.11506TRINITY_DN6934_c0_g2|g.11506ORFTRINITY_DN6934_c0_g2|g.11506TRINITY_DN6934_c0_g2|m.11506type:internallen:599(+)TRINITY_DN6934_c0_g2:2-1795(+)	TRINITY_DN6934_c0_g2|m.11506 TRINITY_DN6934_c0_g2|g.11506 ORF TRINITY_DN6934_c0_g2|g.11506 TRINITY_DN6934_c0_g2|m.11506 type:internal len:599 (+) TRINITY_DN6934_c0_g2:2-1795(+)	1	25	24	24	25	24	24	51.5	66.565	598	323.31	59003000000	2.22493e+06	1.8943e+06	1.86118e+06	1.82642e+06	2.04006e+06	2.7622e+06	1.88481e+06	1.89038e+06	2.21297e+06
TRINITY_DN9200_c0_g1|m.923TRINITY_DN9200_c0_g1|g.923ORFTRINITY_DN9200_c0_g1|g.923TRINITY_DN9200_c0_g1|m.923type:completelen:194(+)TRINITY_DN9200_c0_g1:207-788(+)	TRINITY_DN9200_c0_g1|m.923TRINITY_DN9200_c0_g1|g.923ORFTRINITY_DN9200_c0_g1|g.923TRINITY_DN9200_c0_g1|m.923type:completelen:194(+)TRINITY_DN9200_c0_g1:207-788(+)	TRINITY_DN9200_c0_g1|m.923 TRINITY_DN9200_c0_g1|g.923 ORF TRINITY_DN9200_c0_g1|g.923 TRINITY_DN9200_c0_g1|m.923 type:complete len:194 (+) TRINITY_DN9200_c0_g1:207-788(+)	1	12	12	12	12	12	12	51.3	21.258	193	323.31	178550000000	2.23235e+06	1.64583e+06	2.55035e+06	2.48601e+06	2.09696e+06	2.14437e+06	1.57146e+06	2.72168e+06	2.1512e+06
TRINITY_DN9395_c0_g5|m.1331TRINITY_DN9395_c0_g5|g.1331ORFTRINITY_DN9395_c0_g5|g.1331TRINITY_DN9395_c0_g5|m.1331type:internallen:116(+)TRINITY_DN9395_c0_g5:1-345(+)	TRINITY_DN9395_c0_g5|m.1331TRINITY_DN9395_c0_g5|g.1331ORFTRINITY_DN9395_c0_g5|g.1331TRINITY_DN9395_c0_g5|m.1331type:internallen:116(+)TRINITY_DN9395_c0_g5:1-345(+)	TRINITY_DN9395_c0_g5|m.1331 TRINITY_DN9395_c0_g5|g.1331 ORF TRINITY_DN9395_c0_g5|g.1331 TRINITY_DN9395_c0_g5|m.1331 type:internal len:116 (+) TRINITY_DN9395_c0_g5:1-345(+)	1	5	5	5	5	5	5	51.3	13.102	115	323.31	72667000000	977299	1.10364e+06	963240	797365	1.13753e+06	1.22842e+06	1.21776e+06	657992	948707
TRINITY_DN26093_c0_g1|m.1077TRINITY_DN26093_c0_g1|g.1077ORFTRINITY_DN26093_c0_g1|g.1077TRINITY_DN26093_c0_g1|m.1077type:internallen:1424(+)TRINITY_DN26093_c0_g1:3-4271(+)	TRINITY_DN26093_c0_g1|m.1077TRINITY_DN26093_c0_g1|g.1077ORFTRINITY_DN26093_c0_g1|g.1077TRINITY_DN26093_c0_g1|m.1077type:internallen:1424(+)TRINITY_DN26093_c0_g1:3-4271(+)	TRINITY_DN26093_c0_g1|m.1077 TRINITY_DN26093_c0_g1|g.1077 ORF TRINITY_DN26093_c0_g1|g.1077 TRINITY_DN26093_c0_g1|m.1077 type:internal len:1424 (+) TRINITY_DN26093_c0_g1:3-4271(+)	1	61	61	61	61	61	61	51.1	157.44	1423	323.31	187060000000	4.42671e+06	4.26341e+06	4.35446e+06	4.7223e+06	4.25207e+06	4.67275e+06	5.08815e+06	4.8274e+06	4.6011e+06
TRINITY_DN22044_c0_g1|m.1552TRINITY_DN22044_c0_g1|g.1552ORFTRINITY_DN22044_c0_g1|g.1552TRINITY_DN22044_c0_g1|m.1552type:3prime_partiallen:690(+)TRINITY_DN22044_c0_g1:1-2067(+)	TRINITY_DN22044_c0_g1|m.1552TRINITY_DN22044_c0_g1|g.1552ORFTRINITY_DN22044_c0_g1|g.1552TRINITY_DN22044_c0_g1|m.1552type:3prime_partiallen:690(+)TRINITY_DN22044_c0_g1:1-2067(+)	TRINITY_DN22044_c0_g1|m.1552 TRINITY_DN22044_c0_g1|g.1552 ORF TRINITY_DN22044_c0_g1|g.1552 TRINITY_DN22044_c0_g1|m.1552 type:3prime_partial len:690 (+) TRINITY_DN22044_c0_g1:1-2067(+)	1	27	27	25	27	27	25	50.9	75.481	689	323.31	96661000000	1.82429e+06	1.97994e+06	2.01201e+06	1.88369e+06	1.96542e+06	2.11512e+06	2.29917e+06	1.8469e+06	2.0728e+06
TRINITY_DN91767_c0_g1|m.1583TRINITY_DN91767_c0_g1|g.1583ORFTRINITY_DN91767_c0_g1|g.1583TRINITY_DN91767_c0_g1|m.1583type:3prime_partiallen:127(+)TRINITY_DN91767_c0_g1:2-379(+)	TRINITY_DN91767_c0_g1|m.1583TRINITY_DN91767_c0_g1|g.1583ORFTRINITY_DN91767_c0_g1|g.1583TRINITY_DN91767_c0_g1|m.1583type:3prime_partiallen:127(+)TRINITY_DN91767_c0_g1:2-379(+)	TRINITY_DN91767_c0_g1|m.1583 TRINITY_DN91767_c0_g1|g.1583 ORF TRINITY_DN91767_c0_g1|g.1583 TRINITY_DN91767_c0_g1|m.1583 type:3prime_partial len:127 (+) TRINITY_DN91767_c0_g1:2-379(+)	1	4	2	2	4	2	2	50.8	13.815	126	66.907	207610000	35257.9	47175.9	49182.5	48014.3	40644.2	52482.9	52295.2	45126.1	47476.7
TRINITY_DN34_c0_g1|m.377TRINITY_DN34_c0_g1|g.377ORFTRINITY_DN34_c0_g1|g.377TRINITY_DN34_c0_g1|m.377type:5prime_partiallen:151(-)TRINITY_DN34_c0_g1:266-718(-)	TRINITY_DN34_c0_g1|m.377TRINITY_DN34_c0_g1|g.377ORFTRINITY_DN34_c0_g1|g.377TRINITY_DN34_c0_g1|m.377type:5prime_partiallen:151(-)TRINITY_DN34_c0_g1:266-718(-)	TRINITY_DN34_c0_g1|m.377 TRINITY_DN34_c0_g1|g.377 ORF TRINITY_DN34_c0_g1|g.377 TRINITY_DN34_c0_g1|m.377 type:5prime_partial len:151 (-) TRINITY_DN34_c0_g1:266-718(-)	1	7	7	7	7	7	7	50.7	16.509	150	63.425	9125900000	755583	461563	489944	552348	554739	522089	300643	594401	514866
TRINITY_DN176048_c0_g1|m.1318TRINITY_DN176048_c0_g1|g.1318ORFTRINITY_DN176048_c0_g1|g.1318TRINITY_DN176048_c0_g1|m.1318type:internallen:155(-)TRINITY_DN176048_c0_g1:1-462(-)	TRINITY_DN176048_c0_g1|m.1318TRINITY_DN176048_c0_g1|g.1318ORFTRINITY_DN176048_c0_g1|g.1318TRINITY_DN176048_c0_g1|m.1318type:internallen:155(-)TRINITY_DN176048_c0_g1:1-462(-)	TRINITY_DN176048_c0_g1|m.1318 TRINITY_DN176048_c0_g1|g.1318 ORF TRINITY_DN176048_c0_g1|g.1318 TRINITY_DN176048_c0_g1|m.1318 type:internal len:155 (-) TRINITY_DN176048_c0_g1:1-462(-)	1	4	4	4	4	4	4	50.6	16.704	154	227.7	8300800000	128216	143309	148782	134255	149925	164780	173547	124680	159162
TRINITY_DN8193_c0_g1|m.5979TRINITY_DN8193_c0_g1|g.5979ORFTRINITY_DN8193_c0_g1|g.5979TRINITY_DN8193_c0_g1|m.5979type:completelen:167(-)TRINITY_DN8193_c0_g1:2640-3140(-)	TRINITY_DN8193_c0_g1|m.5979TRINITY_DN8193_c0_g1|g.5979ORFTRINITY_DN8193_c0_g1|g.5979TRINITY_DN8193_c0_g1|m.5979type:completelen:167(-)TRINITY_DN8193_c0_g1:2640-3140(-)	TRINITY_DN8193_c0_g1|m.5979 TRINITY_DN8193_c0_g1|g.5979 ORF TRINITY_DN8193_c0_g1|g.5979 TRINITY_DN8193_c0_g1|m.5979 type:complete len:167 (-) TRINITY_DN8193_c0_g1:2640-3140(-)	1	9	9	9	9	9	9	50.6	18.652	166	233.47	13537000000	428182	491615	502292	414423	500625	488297	369142	366902	515725
TRINITY_DN23797_c0_g1|m.4007TRINITY_DN23797_c0_g1|g.4007ORFTRINITY_DN23797_c0_g1|g.4007TRINITY_DN23797_c0_g1|m.4007type:internallen:140(-)TRINITY_DN23797_c0_g1:3-419(-)	TRINITY_DN23797_c0_g1|m.4007TRINITY_DN23797_c0_g1|g.4007ORFTRINITY_DN23797_c0_g1|g.4007TRINITY_DN23797_c0_g1|m.4007type:internallen:140(-)TRINITY_DN23797_c0_g1:3-419(-)	TRINITY_DN23797_c0_g1|m.4007 TRINITY_DN23797_c0_g1|g.4007 ORF TRINITY_DN23797_c0_g1|g.4007 TRINITY_DN23797_c0_g1|m.4007 type:internal len:140 (-) TRINITY_DN23797_c0_g1:3-419(-)	1	7	7	7	7	7	7	50.4	15.152	139	224.35	16787000000	559979	467435	486481	439533	451100	465229	570596	476578	501326
TRINITY_DN33207_c0_g1|m.2495TRINITY_DN33207_c0_g1|g.2495ORFTRINITY_DN33207_c0_g1|g.2495TRINITY_DN33207_c0_g1|m.2495type:internallen:116(+)TRINITY_DN33207_c0_g1:2-346(+)	TRINITY_DN33207_c0_g1|m.2495TRINITY_DN33207_c0_g1|g.2495ORFTRINITY_DN33207_c0_g1|g.2495TRINITY_DN33207_c0_g1|m.2495type:internallen:116(+)TRINITY_DN33207_c0_g1:2-346(+)	TRINITY_DN33207_c0_g1|m.2495 TRINITY_DN33207_c0_g1|g.2495 ORF TRINITY_DN33207_c0_g1|g.2495 TRINITY_DN33207_c0_g1|m.2495 type:internal len:116 (+) TRINITY_DN33207_c0_g1:2-346(+)	1	6	5	5	6	5	5	50.4	13.343	115	25.185	10046000000	325208	339484	334411	373908	324187	350791	366763	375049	345225
TRINITY_DN1913_c0_g1|m.6008TRINITY_DN1913_c0_g1|g.6008ORFTRINITY_DN1913_c0_g1|g.6008TRINITY_DN1913_c0_g1|m.6008type:completelen:811(+)TRINITY_DN1913_c0_g1:261-2693(+)	TRINITY_DN1913_c0_g1|m.6008TRINITY_DN1913_c0_g1|g.6008ORFTRINITY_DN1913_c0_g1|g.6008TRINITY_DN1913_c0_g1|m.6008type:completelen:811(+)TRINITY_DN1913_c0_g1:261-2693(+)	TRINITY_DN1913_c0_g1|m.6008 TRINITY_DN1913_c0_g1|g.6008 ORF TRINITY_DN1913_c0_g1|g.6008 TRINITY_DN1913_c0_g1|m.6008 type:complete len:811 (+) TRINITY_DN1913_c0_g1:261-2693(+)	1	38	38	38	38	38	38	49.9	90.668	810	323.31	108440000000	3.17592e+06	2.88287e+06	2.8864e+06	3.52764e+06	2.98248e+06	3.1048e+06	3.33931e+06	4.24617e+06	3.14801e+06
TRINITY_DN1886_c0_g2|m.5218TRINITY_DN1886_c0_g2|g.5218ORFTRINITY_DN1886_c0_g2|g.5218TRINITY_DN1886_c0_g2|m.5218type:3prime_partiallen:309(-)TRINITY_DN1886_c0_g2:1-924(-)	TRINITY_DN1886_c0_g2|m.5218TRINITY_DN1886_c0_g2|g.5218ORFTRINITY_DN1886_c0_g2|g.5218TRINITY_DN1886_c0_g2|m.5218type:3prime_partiallen:309(-)TRINITY_DN1886_c0_g2:1-924(-)	TRINITY_DN1886_c0_g2|m.5218 TRINITY_DN1886_c0_g2|g.5218 ORF TRINITY_DN1886_c0_g2|g.5218 TRINITY_DN1886_c0_g2|m.5218 type:3prime_partial len:309 (-) TRINITY_DN1886_c0_g2:1-924(-)	1	15	8	8	15	8	8	49.7	35.586	308	323.31	210010000000	1.0735e+06	1.6802e+06	1.63375e+06	1.09561e+06	1.77084e+06	1.71177e+06	1.82918e+06	906502	1.68634e+06
TRINITY_DN877_c1_g2|m.3881TRINITY_DN877_c1_g2|g.3881ORFTRINITY_DN877_c1_g2|g.3881TRINITY_DN877_c1_g2|m.3881type:internallen:712(-)TRINITY_DN877_c1_g2:1-2133(-);TRINITY_DN204103_c0_g1|m.4002TRINITY_DN204103_c0_g1|g.4002ORFTRINITY_DN204103_c0_g1|g.4002TRINITY_DN204103_c0_g1|m.4002type:internallen:200(+)TRINITY_DN204103_c0_g1:1-597(+)	TRINITY_DN877_c1_g2|m.3881TRINITY_DN877_c1_g2|g.3881ORFTRINITY_DN877_c1_g2|g.3881TRINITY_DN877_c1_g2|m.3881type:internallen:712(-)TRINITY_DN877_c1_g2:1-2133(-)	TRINITY_DN877_c1_g2|m.3881 TRINITY_DN877_c1_g2|g.3881 ORF TRINITY_DN877_c1_g2|g.3881 TRINITY_DN877_c1_g2|m.3881 type:internal len:712 (-) TRINITY_DN877_c1_g2:1-2133(-)	2	30	29	29	30	29	29	49.4	78.134	711	323.31	96778000000	1.7062e+06	1.95051e+06	2.00284e+06	1.94309e+06	1.96166e+06	2.1202e+06	2.33245e+06	1.81155e+06	2.081e+06
TRINITY_DN1042_c0_g1|m.6256TRINITY_DN1042_c0_g1|g.6256ORFTRINITY_DN1042_c0_g1|g.6256TRINITY_DN1042_c0_g1|m.6256type:completelen:340(-)TRINITY_DN1042_c0_g1:497-1516(-);TRINITY_DN6622_c0_g1|m.9425TRINITY_DN6622_c0_g1|g.9425ORFTRINITY_DN6622_c0_g1|g.9425TRINITY_DN6622_c0_g1|m.9425type:5prime_partiallen:411(-)TRINITY_DN6622_c0_g1:11-1243(-);TRINITY_DN69938_c0_g1|m.1846TRINITY_DN69938_c0_g1|g.1846ORFT…	TRINITY_DN1042_c0_g1|m.6256TRINITY_DN1042_c0_g1|g.6256ORFTRINITY_DN1042_c0_g1|g.6256TRINITY_DN1042_c0_g1|m.6256type:completelen:340(-)TRINITY_DN1042_c0_g1:497-1516(-)	TRINITY_DN1042_c0_g1|m.6256 TRINITY_DN1042_c0_g1|g.6256 ORF TRINITY_DN1042_c0_g1|g.6256 TRINITY_DN1042_c0_g1|m.6256 type:complete len:340 (-) TRINITY_DN1042_c0_g1:497-1516(-)	3	12	12	9	12	12	9	49.3	36.915	339	323.31	107080000000	1.55365e+06	1.91714e+06	1.46664e+06	1.17243e+06	1.94485e+06	1.72813e+06	1.55383e+06	1.18383e+06	1.85384e+06
TRINITY_DN202847_c0_g1|m.3501TRINITY_DN202847_c0_g1|g.3501ORFTRINITY_DN202847_c0_g1|g.3501TRINITY_DN202847_c0_g1|m.3501type:internallen:271(-)TRINITY_DN202847_c0_g1:3-812(-)	TRINITY_DN202847_c0_g1|m.3501TRINITY_DN202847_c0_g1|g.3501ORFTRINITY_DN202847_c0_g1|g.3501TRINITY_DN202847_c0_g1|m.3501type:internallen:271(-)TRINITY_DN202847_c0_g1:3-812(-)	TRINITY_DN202847_c0_g1|m.3501 TRINITY_DN202847_c0_g1|g.3501 ORF TRINITY_DN202847_c0_g1|g.3501 TRINITY_DN202847_c0_g1|m.3501 type:internal len:271 (-) TRINITY_DN202847_c0_g1:3-812(-)	1	13	13	12	13	13	12	49.3	29.153	270	216.16	41023000000	825557	923269	918338	946956	887761	967440	1.08415e+06	967139	982598
TRINITY_DN8158_c0_g2|m.5912TRINITY_DN8158_c0_g2|g.5912ORFTRINITY_DN8158_c0_g2|g.5912TRINITY_DN8158_c0_g2|m.5912type:internallen:1929(+)TRINITY_DN8158_c0_g2:1-5784(+)	TRINITY_DN8158_c0_g2|m.5912TRINITY_DN8158_c0_g2|g.5912ORFTRINITY_DN8158_c0_g2|g.5912TRINITY_DN8158_c0_g2|m.5912type:internallen:1929(+)TRINITY_DN8158_c0_g2:1-5784(+)	TRINITY_DN8158_c0_g2|m.5912 TRINITY_DN8158_c0_g2|g.5912 ORF TRINITY_DN8158_c0_g2|g.5912 TRINITY_DN8158_c0_g2|m.5912 type:internal len:1929 (+) TRINITY_DN8158_c0_g2:1-5784(+)	1	81	81	79	81	81	79	49.1	216.33	1928	323.31	324190000000	6.67512e+06	7.11141e+06	7.20679e+06	6.96381e+06	7.19888e+06	7.56508e+06	8.42845e+06	7.35629e+06	7.7235e+06
TRINITY_DN45244_c0_g1|m.656TRINITY_DN45244_c0_g1|g.656ORFTRINITY_DN45244_c0_g1|g.656TRINITY_DN45244_c0_g1|m.656type:internallen:669(+)TRINITY_DN45244_c0_g1:2-2005(+)	TRINITY_DN45244_c0_g1|m.656TRINITY_DN45244_c0_g1|g.656ORFTRINITY_DN45244_c0_g1|g.656TRINITY_DN45244_c0_g1|m.656type:internallen:669(+)TRINITY_DN45244_c0_g1:2-2005(+)	TRINITY_DN45244_c0_g1|m.656 TRINITY_DN45244_c0_g1|g.656 ORF TRINITY_DN45244_c0_g1|g.656 TRINITY_DN45244_c0_g1|m.656 type:internal len:669 (+) TRINITY_DN45244_c0_g1:2-2005(+)	1	27	26	26	27	26	26	49	73.782	668	323.31	74789000000	2.01873e+06	2.51217e+06	2.34268e+06	2.16427e+06	2.58403e+06	3.16161e+06	2.60051e+06	2.16211e+06	2.83667e+06
TRINITY_DN5955_c0_g2|m.5137TRINITY_DN5955_c0_g2|g.5137ORFTRINITY_DN5955_c0_g2|g.5137TRINITY_DN5955_c0_g2|m.5137type:internallen:134(-)TRINITY_DN5955_c0_g2:1-399(-)	TRINITY_DN5955_c0_g2|m.5137TRINITY_DN5955_c0_g2|g.5137ORFTRINITY_DN5955_c0_g2|g.5137TRINITY_DN5955_c0_g2|m.5137type:internallen:134(-)TRINITY_DN5955_c0_g2:1-399(-)	TRINITY_DN5955_c0_g2|m.5137 TRINITY_DN5955_c0_g2|g.5137 ORF TRINITY_DN5955_c0_g2|g.5137 TRINITY_DN5955_c0_g2|m.5137 type:internal len:134 (-) TRINITY_DN5955_c0_g2:1-399(-)	1	4	4	4	4	4	4	48.9	15.142	133	226.33	4806100000	144655	199813	202221	145536	191630	217660	255232	124535	212184
TRINITY_DN31460_c0_g1|m.1145TRINITY_DN31460_c0_g1|g.1145ORFTRINITY_DN31460_c0_g1|g.1145TRINITY_DN31460_c0_g1|m.1145type:completelen:1413(-)TRINITY_DN31460_c0_g1:800-5038(-);REV__TRINITY_DN54744_c0_g1|m.506TRINITY_DN54744_c0_g1|g.506ORFTRINITY_DN54744_c0_g1|g.506TRINITY_DN54744_c0_g1|m.506type:internallen:426(-)TRINITY_DN54744_c0_g1:2-1276(-)	TRINITY_DN31460_c0_g1|m.1145TRINITY_DN31460_c0_g1|g.1145ORFTRINITY_DN31460_c0_g1|g.1145TRINITY_DN31460_c0_g1|m.1145type:completelen:1413(-)TRINITY_DN31460_c0_g1:800-5038(-)	TRINITY_DN31460_c0_g1|m.1145 TRINITY_DN31460_c0_g1|g.1145 ORF TRINITY_DN31460_c0_g1|g.1145 TRINITY_DN31460_c0_g1|m.1145 type:complete len:1413 (-) TRINITY_DN31460_c0_g1:800-5038(-)	2	55	54	54	55	54	54	48.8	156.23	1412	323.31	419510000000	5.20606e+06	4.79393e+06	5.00703e+06	5.15186e+06	4.9777e+06	5.16401e+06	5.78774e+06	5.35422e+06	5.18013e+06
TRINITY_DN4332_c0_g1|m.5657TRINITY_DN4332_c0_g1|g.5657ORFTRINITY_DN4332_c0_g1|g.5657TRINITY_DN4332_c0_g1|m.5657type:3prime_partiallen:164(-)TRINITY_DN4332_c0_g1:2-490(-);TRINITY_DN59712_c0_g1|m.2280TRINITY_DN59712_c0_g1|g.2280ORFTRINITY_DN59712_c0_g1|g.2280TRINITY_DN59712_c0_g1|m.2280type:5prime_partiallen:342(-)TRINITY_DN59712_c0_g1:632-1657(-)	TRINITY_DN4332_c0_g1|m.5657TRINITY_DN4332_c0_g1|g.5657ORFTRINITY_DN4332_c0_g1|g.5657TRINITY_DN4332_c0_g1|m.5657type:3prime_partiallen:164(-)TRINITY_DN4332_c0_g1:2-490(-)	TRINITY_DN4332_c0_g1|m.5657 TRINITY_DN4332_c0_g1|g.5657 ORF TRINITY_DN4332_c0_g1|g.5657 TRINITY_DN4332_c0_g1|m.5657 type:3prime_partial len:164 (-) TRINITY_DN4332_c0_g1:2-490(-)	2	10	10	10	10	10	10	48.5	18.539	163	323.31	188020000000	2.31421e+06	2.53451e+06	3.80284e+06	2.59331e+06	1.74994e+06	2.0451e+06	1.54699e+06	2.45358e+06	2.71282e+06
TRINITY_DN961_c1_g2|m.5674TRINITY_DN961_c1_g2|g.5674ORFTRINITY_DN961_c1_g2|g.5674TRINITY_DN961_c1_g2|m.5674type:3prime_partiallen:170(-)TRINITY_DN961_c1_g2:1-507(-);TRINITY_DN6670_c0_g3|m.10017TRINITY_DN6670_c0_g3|g.10017ORFTRINITY_DN6670_c0_g3|g.10017TRINITY_DN6670_c0_g3|m.10017type:internallen:215(-)TRINITY_DN6670_c0_g3:3-644(-);TRINITY_DN8663_c0_g1|m.8796TRINITY_DN8663_c0_g1|g.8796ORFTRINITY_D…	TRINITY_DN961_c1_g2|m.5674TRINITY_DN961_c1_g2|g.5674ORFTRINITY_DN961_c1_g2|g.5674TRINITY_DN961_c1_g2|m.5674type:3prime_partiallen:170(-)TRINITY_DN961_c1_g2:1-507(-);TRINITY_DN6670_c0_g3|m.10017TRINITY_DN6670_c0_g3|g.10017ORFTRINITY_DN6670_c0_g3|g.10017TRINITY_DN6670_c0_g3|m.10017type:internallen:215(-)TRINITY_DN6670_c0_g3:3-644(-);TRINITY_DN8663_c0_g1|m.8796TRINITY_DN8663_c0_g1|g.8796ORFTRINITY_D…	TRINITY_DN961_c1_g2|m.5674 TRINITY_DN961_c1_g2|g.5674 ORF TRINITY_DN961_c1_g2|g.5674 TRINITY_DN961_c1_g2|m.5674 type:3prime_partial len:170 (-) TRINITY_DN961_c1_g2:1-507(-);TRINITY_DN6670_c0_g3|m.10017 TRINITY_DN6670_c0_g3|g.10017 ORF TRINITY_DN6670_c0_g	3	5	4	0	5	4	0	48.5	18.431	169	72.65	3035500000	97778.2	90880.5	83327.9	90009.1	77263.7	77052.8	72944.5	78149.6	73645.3
TRINITY_DN166460_c0_g1|m.434TRINITY_DN166460_c0_g1|g.434ORFTRINITY_DN166460_c0_g1|g.434TRINITY_DN166460_c0_g1|m.434type:internallen:286(+)TRINITY_DN166460_c0_g1:1-855(+)	TRINITY_DN166460_c0_g1|m.434TRINITY_DN166460_c0_g1|g.434ORFTRINITY_DN166460_c0_g1|g.434TRINITY_DN166460_c0_g1|m.434type:internallen:286(+)TRINITY_DN166460_c0_g1:1-855(+)	TRINITY_DN166460_c0_g1|m.434 TRINITY_DN166460_c0_g1|g.434 ORF TRINITY_DN166460_c0_g1|g.434 TRINITY_DN166460_c0_g1|m.434 type:internal len:286 (+) TRINITY_DN166460_c0_g1:1-855(+)	1	14	14	14	14	14	14	48.4	31.365	285	280.59	62495000000	1.33677e+06	1.3935e+06	1.40988e+06	1.40025e+06	1.40641e+06	1.48512e+06	1.62808e+06	1.45447e+06	1.47464e+06
TRINITY_DN45079_c0_g2|m.454TRINITY_DN45079_c0_g2|g.454ORFTRINITY_DN45079_c0_g2|g.454TRINITY_DN45079_c0_g2|m.454type:internallen:111(-)TRINITY_DN45079_c0_g2:1-330(-)	TRINITY_DN45079_c0_g2|m.454TRINITY_DN45079_c0_g2|g.454ORFTRINITY_DN45079_c0_g2|g.454TRINITY_DN45079_c0_g2|m.454type:internallen:111(-)TRINITY_DN45079_c0_g2:1-330(-)	TRINITY_DN45079_c0_g2|m.454 TRINITY_DN45079_c0_g2|g.454 ORF TRINITY_DN45079_c0_g2|g.454 TRINITY_DN45079_c0_g2|m.454 type:internal len:111 (-) TRINITY_DN45079_c0_g2:1-330(-)	1	5	5	5	5	5	5	48.2	12.428	110	12.08	1265000000	135551	128215	126482	161093	127909	133276	131580	154936	125474
TRINITY_DN988_c0_g1|m.5036TRINITY_DN988_c0_g1|g.5036ORFTRINITY_DN988_c0_g1|g.5036TRINITY_DN988_c0_g1|m.5036type:completelen:285(-)TRINITY_DN988_c0_g1:2271-3125(-)	TRINITY_DN988_c0_g1|m.5036TRINITY_DN988_c0_g1|g.5036ORFTRINITY_DN988_c0_g1|g.5036TRINITY_DN988_c0_g1|m.5036type:completelen:285(-)TRINITY_DN988_c0_g1:2271-3125(-)	TRINITY_DN988_c0_g1|m.5036 TRINITY_DN988_c0_g1|g.5036 ORF TRINITY_DN988_c0_g1|g.5036 TRINITY_DN988_c0_g1|m.5036 type:complete len:285 (-) TRINITY_DN988_c0_g1:2271-3125(-)	1	25	25	7	24	24	7	48.2	33.031	284	255.77	1831800000000	6.61071e+06	5.7704e+06	7.25801e+06	7.17718e+06	6.73008e+06	7.53777e+06	5.08975e+06	8.56074e+06	6.71904e+06
TRINITY_DN144987_c0_g1|m.2077TRINITY_DN144987_c0_g1|g.2077ORFTRINITY_DN144987_c0_g1|g.2077TRINITY_DN144987_c0_g1|m.2077type:internallen:222(+)TRINITY_DN144987_c0_g1:1-663(+)	TRINITY_DN144987_c0_g1|m.2077TRINITY_DN144987_c0_g1|g.2077ORFTRINITY_DN144987_c0_g1|g.2077TRINITY_DN144987_c0_g1|m.2077type:internallen:222(+)TRINITY_DN144987_c0_g1:1-663(+)	TRINITY_DN144987_c0_g1|m.2077 TRINITY_DN144987_c0_g1|g.2077 ORF TRINITY_DN144987_c0_g1|g.2077 TRINITY_DN144987_c0_g1|m.2077 type:internal len:222 (+) TRINITY_DN144987_c0_g1:1-663(+)	1	7	7	7	7	7	7	48	24.526	221	147.5	12619000000	316625	370317	386561	308574	345346	399497	484267	288939	392079
TRINITY_DN47557_c0_g1|m.1662TRINITY_DN47557_c0_g1|g.1662ORFTRINITY_DN47557_c0_g1|g.1662TRINITY_DN47557_c0_g1|m.1662type:3prime_partiallen:222(+)TRINITY_DN47557_c0_g1:964-1626(+)	TRINITY_DN47557_c0_g1|m.1662TRINITY_DN47557_c0_g1|g.1662ORFTRINITY_DN47557_c0_g1|g.1662TRINITY_DN47557_c0_g1|m.1662type:3prime_partiallen:222(+)TRINITY_DN47557_c0_g1:964-1626(+)	TRINITY_DN47557_c0_g1|m.1662 TRINITY_DN47557_c0_g1|g.1662 ORF TRINITY_DN47557_c0_g1|g.1662 TRINITY_DN47557_c0_g1|m.1662 type:3prime_partial len:222 (+) TRINITY_DN47557_c0_g1:964-1626(+)	1	11	11	11	11	11	11	48	24.966	221	323.31	65486000000	777221	833405	854544	794916	852024	899356	1.00929e+06	827621	917003
TRINITY_DN8158_c0_g1|m.5902TRINITY_DN8158_c0_g1|g.5902ORFTRINITY_DN8158_c0_g1|g.5902TRINITY_DN8158_c0_g1|m.5902type:5prime_partiallen:665(+)TRINITY_DN8158_c0_g1:3-1997(+)	TRINITY_DN8158_c0_g1|m.5902TRINITY_DN8158_c0_g1|g.5902ORFTRINITY_DN8158_c0_g1|g.5902TRINITY_DN8158_c0_g1|m.5902type:5prime_partiallen:665(+)TRINITY_DN8158_c0_g1:3-1997(+)	TRINITY_DN8158_c0_g1|m.5902 TRINITY_DN8158_c0_g1|g.5902 ORF TRINITY_DN8158_c0_g1|g.5902 TRINITY_DN8158_c0_g1|m.5902 type:5prime_partial len:665 (+) TRINITY_DN8158_c0_g1:3-1997(+)	1	22	21	21	22	21	21	48	72.842	664	323.31	66709000000	1.43791e+06	1.77715e+06	1.25605e+06	1.38273e+06	1.74664e+06	2.3313e+06	1.43968e+06	1.44607e+06	1.80308e+06
TRINITY_DN7594_c1_g2|m.3294TRINITY_DN7594_c1_g2|g.3294ORFTRINITY_DN7594_c1_g2|g.3294TRINITY_DN7594_c1_g2|m.3294type:completelen:108(-)TRINITY_DN7594_c1_g2:505-828(-)	TRINITY_DN7594_c1_g2|m.3294TRINITY_DN7594_c1_g2|g.3294ORFTRINITY_DN7594_c1_g2|g.3294TRINITY_DN7594_c1_g2|m.3294type:completelen:108(-)TRINITY_DN7594_c1_g2:505-828(-)	TRINITY_DN7594_c1_g2|m.3294 TRINITY_DN7594_c1_g2|g.3294 ORF TRINITY_DN7594_c1_g2|g.3294 TRINITY_DN7594_c1_g2|m.3294 type:complete len:108 (-) TRINITY_DN7594_c1_g2:505-828(-)	1	4	4	4	4	4	4	47.7	11.559	107	34.949	2760400000	260812	154100	146142	331291	147380	148448	97858.2	386353	158568
TRINITY_DN5304_c0_g2|m.423TRINITY_DN5304_c0_g2|g.423ORFTRINITY_DN5304_c0_g2|g.423TRINITY_DN5304_c0_g2|m.423type:internallen:1181(+)TRINITY_DN5304_c0_g2:2-3541(+);TRINITY_DN141396_c0_g1|m.736TRINITY_DN141396_c0_g1|g.736ORFTRINITY_DN141396_c0_g1|g.736TRINITY_DN141396_c0_g1|m.736type:internallen:170(-)TRINITY_DN141396_c0_g1:3-509(-);TRINITY_DN111879_c0_g1|m.2016TRINITY_DN111879_c0_g1|g.2016ORFTRINIT…	TRINITY_DN5304_c0_g2|m.423TRINITY_DN5304_c0_g2|g.423ORFTRINITY_DN5304_c0_g2|g.423TRINITY_DN5304_c0_g2|m.423type:internallen:1181(+)TRINITY_DN5304_c0_g2:2-3541(+)	TRINITY_DN5304_c0_g2|m.423 TRINITY_DN5304_c0_g2|g.423 ORF TRINITY_DN5304_c0_g2|g.423 TRINITY_DN5304_c0_g2|m.423 type:internal len:1181 (+) TRINITY_DN5304_c0_g2:2-3541(+)	3	50	50	48	50	50	48	47.5	129.91	1180	323.31	148270000000	3.47485e+06	3.39635e+06	3.5128e+06	3.73747e+06	3.411e+06	3.62699e+06	4.05417e+06	3.93609e+06	3.6342e+06
TRINITY_DN145432_c0_g1|m.2236TRINITY_DN145432_c0_g1|g.2236ORFTRINITY_DN145432_c0_g1|g.2236TRINITY_DN145432_c0_g1|m.2236type:internallen:139(+)TRINITY_DN145432_c0_g1:2-415(+)	TRINITY_DN145432_c0_g1|m.2236TRINITY_DN145432_c0_g1|g.2236ORFTRINITY_DN145432_c0_g1|g.2236TRINITY_DN145432_c0_g1|m.2236type:internallen:139(+)TRINITY_DN145432_c0_g1:2-415(+)	TRINITY_DN145432_c0_g1|m.2236 TRINITY_DN145432_c0_g1|g.2236 ORF TRINITY_DN145432_c0_g1|g.2236 TRINITY_DN145432_c0_g1|m.2236 type:internal len:139 (+) TRINITY_DN145432_c0_g1:2-415(+)	1	4	4	4	4	4	4	47.1	15.62	138	313.1	6380200000	219816	211112	220980	186104	221894	245506	249943	179144	226506
TRINITY_DN38446_c0_g1|m.1607TRINITY_DN38446_c0_g1|g.1607ORFTRINITY_DN38446_c0_g1|g.1607TRINITY_DN38446_c0_g1|m.1607type:internallen:381(+)TRINITY_DN38446_c0_g1:3-1142(+);TRINITY_DN144287_c0_g1|m.1860TRINITY_DN144287_c0_g1|g.1860ORFTRINITY_DN144287_c0_g1|g.1860TRINITY_DN144287_c0_g1|m.1860type:internallen:177(+)TRINITY_DN144287_c0_g1:3-530(+)	TRINITY_DN38446_c0_g1|m.1607TRINITY_DN38446_c0_g1|g.1607ORFTRINITY_DN38446_c0_g1|g.1607TRINITY_DN38446_c0_g1|m.1607type:internallen:381(+)TRINITY_DN38446_c0_g1:3-1142(+)	TRINITY_DN38446_c0_g1|m.1607 TRINITY_DN38446_c0_g1|g.1607 ORF TRINITY_DN38446_c0_g1|g.1607 TRINITY_DN38446_c0_g1|m.1607 type:internal len:381 (+) TRINITY_DN38446_c0_g1:3-1142(+)	2	14	14	14	14	14	14	47.1	41.68	380	323.31	34831000000	872960	1.12541e+06	1.10277e+06	964383	1.07621e+06	1.18402e+06	1.29011e+06	904273	1.18094e+06
TRINITY_DN65_c0_g1|m.2237TRINITY_DN65_c0_g1|g.2237ORFTRINITY_DN65_c0_g1|g.2237TRINITY_DN65_c0_g1|m.2237type:completelen:385(+)TRINITY_DN65_c0_g1:179-1333(+);TRINITY_DN23974_c0_g1|m.4449TRINITY_DN23974_c0_g1|g.4449ORFTRINITY_DN23974_c0_g1|g.4449TRINITY_DN23974_c0_g1|m.4449type:5prime_partiallen:138(-)TRINITY_DN23974_c0_g1:1125-1538(-)	TRINITY_DN65_c0_g1|m.2237TRINITY_DN65_c0_g1|g.2237ORFTRINITY_DN65_c0_g1|g.2237TRINITY_DN65_c0_g1|m.2237type:completelen:385(+)TRINITY_DN65_c0_g1:179-1333(+)	TRINITY_DN65_c0_g1|m.2237 TRINITY_DN65_c0_g1|g.2237 ORF TRINITY_DN65_c0_g1|g.2237 TRINITY_DN65_c0_g1|m.2237 type:complete len:385 (+) TRINITY_DN65_c0_g1:179-1333(+)	2	16	16	16	16	16	16	47.1	43.409	384	323.31	47364000000	1.23362e+06	1.61583e+06	1.70102e+06	1.44608e+06	1.72264e+06	1.76672e+06	1.73273e+06	1.34931e+06	1.81339e+06
TRINITY_DN10943_c0_g5|m.8197TRINITY_DN10943_c0_g5|g.8197ORFTRINITY_DN10943_c0_g5|g.8197TRINITY_DN10943_c0_g5|m.8197type:completelen:1467(-)TRINITY_DN10943_c0_g5:1815-6215(-)	TRINITY_DN10943_c0_g5|m.8197TRINITY_DN10943_c0_g5|g.8197ORFTRINITY_DN10943_c0_g5|g.8197TRINITY_DN10943_c0_g5|m.8197type:completelen:1467(-)TRINITY_DN10943_c0_g5:1815-6215(-)	TRINITY_DN10943_c0_g5|m.8197 TRINITY_DN10943_c0_g5|g.8197 ORF TRINITY_DN10943_c0_g5|g.8197 TRINITY_DN10943_c0_g5|m.8197 type:complete len:1467 (-) TRINITY_DN10943_c0_g5:1815-6215(-)	1	60	60	60	60	60	60	47	164.07	1466	323.31	181100000000	3.68881e+06	3.58159e+06	3.73375e+06	3.73437e+06	3.61447e+06	3.89675e+06	4.39305e+06	3.77853e+06	3.92852e+06
TRINITY_DN197457_c0_g1|m.814TRINITY_DN197457_c0_g1|g.814ORFTRINITY_DN197457_c0_g1|g.814TRINITY_DN197457_c0_g1|m.814type:internallen:802(-)TRINITY_DN197457_c0_g1:1-2403(-)	TRINITY_DN197457_c0_g1|m.814TRINITY_DN197457_c0_g1|g.814ORFTRINITY_DN197457_c0_g1|g.814TRINITY_DN197457_c0_g1|m.814type:internallen:802(-)TRINITY_DN197457_c0_g1:1-2403(-)	TRINITY_DN197457_c0_g1|m.814 TRINITY_DN197457_c0_g1|g.814 ORF TRINITY_DN197457_c0_g1|g.814 TRINITY_DN197457_c0_g1|m.814 type:internal len:802 (-) TRINITY_DN197457_c0_g1:1-2403(-)	1	33	33	33	33	33	33	46.8	88.387	801	323.31	95711000000	2.2365e+06	2.27824e+06	2.32672e+06	2.33129e+06	2.18927e+06	2.41163e+06	2.72477e+06	2.33049e+06	2.37829e+06
TRINITY_DN149575_c0_g1|m.3246TRINITY_DN149575_c0_g1|g.3246ORFTRINITY_DN149575_c0_g1|g.3246TRINITY_DN149575_c0_g1|m.3246type:internallen:149(-)TRINITY_DN149575_c0_g1:2-445(-)	TRINITY_DN149575_c0_g1|m.3246TRINITY_DN149575_c0_g1|g.3246ORFTRINITY_DN149575_c0_g1|g.3246TRINITY_DN149575_c0_g1|m.3246type:internallen:149(-)TRINITY_DN149575_c0_g1:2-445(-)	TRINITY_DN149575_c0_g1|m.3246 TRINITY_DN149575_c0_g1|g.3246 ORF TRINITY_DN149575_c0_g1|g.3246 TRINITY_DN149575_c0_g1|m.3246 type:internal len:149 (-) TRINITY_DN149575_c0_g1:2-445(-)	1	6	6	6	6	6	6	46.6	16.054	148	23.008	1888300000	110723	95391.6	90150.1	112189	89402.5	92941	96984.2	116418	89029.6
TRINITY_DN47237_c0_g1|m.1538TRINITY_DN47237_c0_g1|g.1538ORFTRINITY_DN47237_c0_g1|g.1538TRINITY_DN47237_c0_g1|m.1538type:internallen:469(-)TRINITY_DN47237_c0_g1:2-1405(-)	TRINITY_DN47237_c0_g1|m.1538TRINITY_DN47237_c0_g1|g.1538ORFTRINITY_DN47237_c0_g1|g.1538TRINITY_DN47237_c0_g1|m.1538type:internallen:469(-)TRINITY_DN47237_c0_g1:2-1405(-)	TRINITY_DN47237_c0_g1|m.1538 TRINITY_DN47237_c0_g1|g.1538 ORF TRINITY_DN47237_c0_g1|g.1538 TRINITY_DN47237_c0_g1|m.1538 type:internal len:469 (-) TRINITY_DN47237_c0_g1:2-1405(-)	1	18	17	17	18	17	17	46.6	52.329	468	323.31	63875000000	806285	717692	763129	811260	774285	764630	890117	831405	814862
TRINITY_DN4270_c0_g1|m.4614TRINITY_DN4270_c0_g1|g.4614ORFTRINITY_DN4270_c0_g1|g.4614TRINITY_DN4270_c0_g1|m.4614type:completelen:354(-)TRINITY_DN4270_c0_g1:590-1651(-);REV__TRINITY_DN26596_c1_g1|m.2006TRINITY_DN26596_c1_g1|g.2006ORFTRINITY_DN26596_c1_g1|g.2006TRINITY_DN26596_c1_g1|m.2006type:completelen:475(+)TRINITY_DN26596_c1_g1:219-1643(+)	TRINITY_DN4270_c0_g1|m.4614TRINITY_DN4270_c0_g1|g.4614ORFTRINITY_DN4270_c0_g1|g.4614TRINITY_DN4270_c0_g1|m.4614type:completelen:354(-)TRINITY_DN4270_c0_g1:590-1651(-)	TRINITY_DN4270_c0_g1|m.4614 TRINITY_DN4270_c0_g1|g.4614 ORF TRINITY_DN4270_c0_g1|g.4614 TRINITY_DN4270_c0_g1|m.4614 type:complete len:354 (-) TRINITY_DN4270_c0_g1:590-1651(-)	2	13	13	13	13	13	13	46.5	39.663	353	323.31	53171000000	1.35316e+06	1.32683e+06	1.38948e+06	1.40515e+06	1.33026e+06	1.3944e+06	1.29246e+06	1.52422e+06	1.43848e+06
TRINITY_DN196512_c0_g1|m.229TRINITY_DN196512_c0_g1|g.229ORFTRINITY_DN196512_c0_g1|g.229TRINITY_DN196512_c0_g1|m.229type:5prime_partiallen:208(+)TRINITY_DN196512_c0_g1:1-624(+)	TRINITY_DN196512_c0_g1|m.229TRINITY_DN196512_c0_g1|g.229ORFTRINITY_DN196512_c0_g1|g.229TRINITY_DN196512_c0_g1|m.229type:5prime_partiallen:208(+)TRINITY_DN196512_c0_g1:1-624(+)	TRINITY_DN196512_c0_g1|m.229 TRINITY_DN196512_c0_g1|g.229 ORF TRINITY_DN196512_c0_g1|g.229 TRINITY_DN196512_c0_g1|m.229 type:5prime_partial len:208 (+) TRINITY_DN196512_c0_g1:1-624(+)	1	6	6	6	6	6	6	46.4	22.69	207	200.85	3730400000	270172	264786	274260	305461	355441	304324	208348	266058	294451
TRINITY_DN171209_c0_g1|m.2921TRINITY_DN171209_c0_g1|g.2921ORFTRINITY_DN171209_c0_g1|g.2921TRINITY_DN171209_c0_g1|m.2921type:internallen:499(+)TRINITY_DN171209_c0_g1:1-1494(+)	TRINITY_DN171209_c0_g1|m.2921TRINITY_DN171209_c0_g1|g.2921ORFTRINITY_DN171209_c0_g1|g.2921TRINITY_DN171209_c0_g1|m.2921type:internallen:499(+)TRINITY_DN171209_c0_g1:1-1494(+)	TRINITY_DN171209_c0_g1|m.2921 TRINITY_DN171209_c0_g1|g.2921 ORF TRINITY_DN171209_c0_g1|g.2921 TRINITY_DN171209_c0_g1|m.2921 type:internal len:499 (+) TRINITY_DN171209_c0_g1:1-1494(+)	1	19	19	19	19	19	19	46	56.076	498	323.31	72137000000	2.47791e+06	1.99404e+06	2.0128e+06	2.14242e+06	1.93476e+06	2.15211e+06	2.42624e+06	2.41088e+06	2.16799e+06
TRINITY_DN126_c0_g1|m.3942TRINITY_DN126_c0_g1|g.3942ORFTRINITY_DN126_c0_g1|g.3942TRINITY_DN126_c0_g1|m.3942type:internallen:187(+)TRINITY_DN126_c0_g1:1-558(+);TRINITY_DN38822_c1_g2|m.1968TRINITY_DN38822_c1_g2|g.1968ORFTRINITY_DN38822_c1_g2|g.1968TRINITY_DN38822_c1_g2|m.1968type:internallen:128(-)TRINITY_DN38822_c1_g2:2-382(-);TRINITY_DN38822_c1_g1|m.1970TRINITY_DN38822_c1_g1|g.1970ORFTRINITY_DN38…	TRINITY_DN126_c0_g1|m.3942TRINITY_DN126_c0_g1|g.3942ORFTRINITY_DN126_c0_g1|g.3942TRINITY_DN126_c0_g1|m.3942type:internallen:187(+)TRINITY_DN126_c0_g1:1-558(+)	TRINITY_DN126_c0_g1|m.3942 TRINITY_DN126_c0_g1|g.3942 ORF TRINITY_DN126_c0_g1|g.3942 TRINITY_DN126_c0_g1|m.3942 type:internal len:187 (+) TRINITY_DN126_c0_g1:1-558(+)	3	5	1	1	5	1	1	45.7	21.514	186	4.5624	20144000	8219.13	18611.5	20874.3	13319.1	14390.5	18334.4	30451.9	7074.87	22435.8
TRINITY_DN1344_c0_g1|m.12356TRINITY_DN1344_c0_g1|g.12356ORFTRINITY_DN1344_c0_g1|g.12356TRINITY_DN1344_c0_g1|m.12356type:completelen:155(-)TRINITY_DN1344_c0_g1:1751-2215(-)	TRINITY_DN1344_c0_g1|m.12356TRINITY_DN1344_c0_g1|g.12356ORFTRINITY_DN1344_c0_g1|g.12356TRINITY_DN1344_c0_g1|m.12356type:completelen:155(-)TRINITY_DN1344_c0_g1:1751-2215(-)	TRINITY_DN1344_c0_g1|m.12356 TRINITY_DN1344_c0_g1|g.12356 ORF TRINITY_DN1344_c0_g1|g.12356 TRINITY_DN1344_c0_g1|m.12356 type:complete len:155 (-) TRINITY_DN1344_c0_g1:1751-2215(-)	1	5	5	4	5	5	4	45.5	17.133	154	181.24	32451000000	501333	414547	488094	488715	375439	365987	291371	370245	322173
TRINITY_DN11557_c0_g1|m.1046TRINITY_DN11557_c0_g1|g.1046ORFTRINITY_DN11557_c0_g1|g.1046TRINITY_DN11557_c0_g1|m.1046type:internallen:1956(-)TRINITY_DN11557_c0_g1:1-5865(-)	TRINITY_DN11557_c0_g1|m.1046TRINITY_DN11557_c0_g1|g.1046ORFTRINITY_DN11557_c0_g1|g.1046TRINITY_DN11557_c0_g1|m.1046type:internallen:1956(-)TRINITY_DN11557_c0_g1:1-5865(-)	TRINITY_DN11557_c0_g1|m.1046 TRINITY_DN11557_c0_g1|g.1046 ORF TRINITY_DN11557_c0_g1|g.1046 TRINITY_DN11557_c0_g1|m.1046 type:internal len:1956 (-) TRINITY_DN11557_c0_g1:1-5865(-)	1	68	68	68	68	68	68	45.4	216.96	1955	323.31	246930000000	4.77502e+06	5.42455e+06	5.46632e+06	5.04541e+06	5.19087e+06	5.59886e+06	6.55101e+06	4.89524e+06	5.77869e+06
TRINITY_DN710_c0_g1|m.2008TRINITY_DN710_c0_g1|g.2008ORFTRINITY_DN710_c0_g1|g.2008TRINITY_DN710_c0_g1|m.2008type:5prime_partiallen:175(-)TRINITY_DN710_c0_g1:839-1363(-)	TRINITY_DN710_c0_g1|m.2008TRINITY_DN710_c0_g1|g.2008ORFTRINITY_DN710_c0_g1|g.2008TRINITY_DN710_c0_g1|m.2008type:5prime_partiallen:175(-)TRINITY_DN710_c0_g1:839-1363(-)	TRINITY_DN710_c0_g1|m.2008 TRINITY_DN710_c0_g1|g.2008 ORF TRINITY_DN710_c0_g1|g.2008 TRINITY_DN710_c0_g1|m.2008 type:5prime_partial len:175 (-) TRINITY_DN710_c0_g1:839-1363(-)	1	14	4	4	14	4	4	45.4	20.121	174	40.298	199210000000	2.93848e+06	1.62263e+06	1.63043e+06	2.71695e+06	1.60864e+06	1.66512e+06	1.30318e+06	2.70391e+06	1.42622e+06
TRINITY_DN10027_c0_g1|m.4589TRINITY_DN10027_c0_g1|g.4589ORFTRINITY_DN10027_c0_g1|g.4589TRINITY_DN10027_c0_g1|m.4589type:completelen:127(-)TRINITY_DN10027_c0_g1:372-752(-)	TRINITY_DN10027_c0_g1|m.4589TRINITY_DN10027_c0_g1|g.4589ORFTRINITY_DN10027_c0_g1|g.4589TRINITY_DN10027_c0_g1|m.4589type:completelen:127(-)TRINITY_DN10027_c0_g1:372-752(-)	TRINITY_DN10027_c0_g1|m.4589 TRINITY_DN10027_c0_g1|g.4589 ORF TRINITY_DN10027_c0_g1|g.4589 TRINITY_DN10027_c0_g1|m.4589 type:complete len:127 (-) TRINITY_DN10027_c0_g1:372-752(-)	1	2	2	2	2	2	2	45.2	13.599	126	79.292	1390500000	111283	84507.7	93881.3	76500.7	80896.8	89943.7	69868	79180.9	97041.6
TRINITY_DN8656_c0_g1|m.8405TRINITY_DN8656_c0_g1|g.8405ORFTRINITY_DN8656_c0_g1|g.8405TRINITY_DN8656_c0_g1|m.8405type:completelen:171(-)TRINITY_DN8656_c0_g1:408-920(-)	TRINITY_DN8656_c0_g1|m.8405TRINITY_DN8656_c0_g1|g.8405ORFTRINITY_DN8656_c0_g1|g.8405TRINITY_DN8656_c0_g1|m.8405type:completelen:171(-)TRINITY_DN8656_c0_g1:408-920(-)	TRINITY_DN8656_c0_g1|m.8405 TRINITY_DN8656_c0_g1|g.8405 ORF TRINITY_DN8656_c0_g1|g.8405 TRINITY_DN8656_c0_g1|m.8405 type:complete len:171 (-) TRINITY_DN8656_c0_g1:408-920(-)	1	9	9	9	9	9	9	44.7	18.972	170	38.403	3553000000	220455	208992	201557	236261	260737	245675	164115	239020	226943
TRINITY_DN4478_c0_g1|m.5957TRINITY_DN4478_c0_g1|g.5957ORFTRINITY_DN4478_c0_g1|g.5957TRINITY_DN4478_c0_g1|m.5957type:5prime_partiallen:506(-)TRINITY_DN4478_c0_g1:416-1933(-)	TRINITY_DN4478_c0_g1|m.5957TRINITY_DN4478_c0_g1|g.5957ORFTRINITY_DN4478_c0_g1|g.5957TRINITY_DN4478_c0_g1|m.5957type:5prime_partiallen:506(-)TRINITY_DN4478_c0_g1:416-1933(-)	TRINITY_DN4478_c0_g1|m.5957 TRINITY_DN4478_c0_g1|g.5957 ORF TRINITY_DN4478_c0_g1|g.5957 TRINITY_DN4478_c0_g1|m.5957 type:5prime_partial len:506 (-) TRINITY_DN4478_c0_g1:416-1933(-)	1	23	23	23	23	23	23	44.6	54.605	505	323.31	121990000000	2.33389e+06	2.53881e+06	921263	2.26474e+06	2.50833e+06	1.13471e+06	1.64997e+06	2.12448e+06	1.24818e+06
TRINITY_DN167143_c0_g1|m.889TRINITY_DN167143_c0_g1|g.889ORFTRINITY_DN167143_c0_g1|g.889TRINITY_DN167143_c0_g1|m.889type:internallen:518(-)TRINITY_DN167143_c0_g1:3-1553(-)	TRINITY_DN167143_c0_g1|m.889TRINITY_DN167143_c0_g1|g.889ORFTRINITY_DN167143_c0_g1|g.889TRINITY_DN167143_c0_g1|m.889type:internallen:518(-)TRINITY_DN167143_c0_g1:3-1553(-)	TRINITY_DN167143_c0_g1|m.889 TRINITY_DN167143_c0_g1|g.889 ORF TRINITY_DN167143_c0_g1|g.889 TRINITY_DN167143_c0_g1|m.889 type:internal len:518 (-) TRINITY_DN167143_c0_g1:3-1553(-)	1	20	20	20	20	20	20	44.5	56.803	517	323.31	57225000000	1.51642e+06	1.53091e+06	1.55834e+06	1.48678e+06	1.52272e+06	1.64039e+06	1.85487e+06	1.47235e+06	1.65042e+06
TRINITY_DN208822_c0_g1|m.1180TRINITY_DN208822_c0_g1|g.1180ORFTRINITY_DN208822_c0_g1|g.1180TRINITY_DN208822_c0_g1|m.1180type:internallen:253(+)TRINITY_DN208822_c0_g1:3-758(+)	TRINITY_DN208822_c0_g1|m.1180TRINITY_DN208822_c0_g1|g.1180ORFTRINITY_DN208822_c0_g1|g.1180TRINITY_DN208822_c0_g1|m.1180type:internallen:253(+)TRINITY_DN208822_c0_g1:3-758(+)	TRINITY_DN208822_c0_g1|m.1180 TRINITY_DN208822_c0_g1|g.1180 ORF TRINITY_DN208822_c0_g1|g.1180 TRINITY_DN208822_c0_g1|m.1180 type:internal len:253 (+) TRINITY_DN208822_c0_g1:3-758(+)	1	9	9	9	9	9	9	44.4	27.783	252	250.79	19332000000	396356	388319	394711	354107	377483	407264	461779	346716	409469
TRINITY_DN992_c4_g1|m.4994TRINITY_DN992_c4_g1|g.4994ORFTRINITY_DN992_c4_g1|g.4994TRINITY_DN992_c4_g1|m.4994type:completelen:157(-)TRINITY_DN992_c4_g1:1484-1954(-);TRINITY_DN394_c1_g1|m.8134TRINITY_DN394_c1_g1|g.8134ORFTRINITY_DN394_c1_g1|g.8134TRINITY_DN394_c1_g1|m.8134type:completelen:177(-)TRINITY_DN394_c1_g1:1558-2088(-)	TRINITY_DN992_c4_g1|m.4994TRINITY_DN992_c4_g1|g.4994ORFTRINITY_DN992_c4_g1|g.4994TRINITY_DN992_c4_g1|m.4994type:completelen:157(-)TRINITY_DN992_c4_g1:1484-1954(-)	TRINITY_DN992_c4_g1|m.4994 TRINITY_DN992_c4_g1|g.4994 ORF TRINITY_DN992_c4_g1|g.4994 TRINITY_DN992_c4_g1|m.4994 type:complete len:157 (-) TRINITY_DN992_c4_g1:1484-1954(-)	2	7	7	7	7	7	7	44.2	17.077	156	19.83	3231800000	245598	270415	268102	268421	298037	288750	230950	248711	289711
TRINITY_DN49_c0_g1|m.2126TRINITY_DN49_c0_g1|g.2126ORFTRINITY_DN49_c0_g1|g.2126TRINITY_DN49_c0_g1|m.2126type:completelen:256(-)TRINITY_DN49_c0_g1:362-1129(-);TRINITY_DN62336_c0_g1|m.3824TRINITY_DN62336_c0_g1|g.3824ORFTRINITY_DN62336_c0_g1|g.3824TRINITY_DN62336_c0_g1|m.3824type:5prime_partiallen:190(-)TRINITY_DN62336_c0_g1:51-620(-);TRINITY_DN49_c0_g3|m.2130TRINITY_DN49_c0_g3|g.2130ORFTRINITY_DN49_…	TRINITY_DN49_c0_g1|m.2126TRINITY_DN49_c0_g1|g.2126ORFTRINITY_DN49_c0_g1|g.2126TRINITY_DN49_c0_g1|m.2126type:completelen:256(-)TRINITY_DN49_c0_g1:362-1129(-)	TRINITY_DN49_c0_g1|m.2126 TRINITY_DN49_c0_g1|g.2126 ORF TRINITY_DN49_c0_g1|g.2126 TRINITY_DN49_c0_g1|m.2126 type:complete len:256 (-) TRINITY_DN49_c0_g1:362-1129(-)	7	13	13	13	13	13	13	43.9	28.668	255	186.81	147610000000	1.88663e+06	2.37133e+06	2.26379e+06	1.80414e+06	2.27736e+06	2.23171e+06	1.68212e+06	1.51547e+06	1.82713e+06
TRINITY_DN10997_c0_g1|m.8398TRINITY_DN10997_c0_g1|g.8398ORFTRINITY_DN10997_c0_g1|g.8398TRINITY_DN10997_c0_g1|m.8398type:completelen:109(+)TRINITY_DN10997_c0_g1:126-452(+)	TRINITY_DN10997_c0_g1|m.8398TRINITY_DN10997_c0_g1|g.8398ORFTRINITY_DN10997_c0_g1|g.8398TRINITY_DN10997_c0_g1|m.8398type:completelen:109(+)TRINITY_DN10997_c0_g1:126-452(+)	TRINITY_DN10997_c0_g1|m.8398 TRINITY_DN10997_c0_g1|g.8398 ORF TRINITY_DN10997_c0_g1|g.8398 TRINITY_DN10997_c0_g1|m.8398 type:complete len:109 (+) TRINITY_DN10997_c0_g1:126-452(+)	1	4	4	2	3	3	2	42.6	11.923	108	8.624	2407100000	141650	80290.2	84355.6	166595	89527.8	96687.6	61834	216169	85390.7
TRINITY_DN33582_c0_g1|m.2708TRINITY_DN33582_c0_g1|g.2708ORFTRINITY_DN33582_c0_g1|g.2708TRINITY_DN33582_c0_g1|m.2708type:internallen:666(+)TRINITY_DN33582_c0_g1:2-1996(+)	TRINITY_DN33582_c0_g1|m.2708TRINITY_DN33582_c0_g1|g.2708ORFTRINITY_DN33582_c0_g1|g.2708TRINITY_DN33582_c0_g1|m.2708type:internallen:666(+)TRINITY_DN33582_c0_g1:2-1996(+)	TRINITY_DN33582_c0_g1|m.2708 TRINITY_DN33582_c0_g1|g.2708 ORF TRINITY_DN33582_c0_g1|g.2708 TRINITY_DN33582_c0_g1|m.2708 type:internal len:666 (+) TRINITY_DN33582_c0_g1:2-1996(+)	1	23	23	22	23	23	22	42.6	73.274	665	323.31	89274000000	1.82014e+06	1.63967e+06	1.66806e+06	1.53764e+06	1.6213e+06	1.75698e+06	1.93733e+06	1.5122e+06	1.73179e+06
TRINITY_DN1297_c3_g1|m.10776TRINITY_DN1297_c3_g1|g.10776ORFTRINITY_DN1297_c3_g1|g.10776TRINITY_DN1297_c3_g1|m.10776type:completelen:162(-)TRINITY_DN1297_c3_g1:446-931(-)	TRINITY_DN1297_c3_g1|m.10776TRINITY_DN1297_c3_g1|g.10776ORFTRINITY_DN1297_c3_g1|g.10776TRINITY_DN1297_c3_g1|m.10776type:completelen:162(-)TRINITY_DN1297_c3_g1:446-931(-)	TRINITY_DN1297_c3_g1|m.10776 TRINITY_DN1297_c3_g1|g.10776 ORF TRINITY_DN1297_c3_g1|g.10776 TRINITY_DN1297_c3_g1|m.10776 type:complete len:162 (-) TRINITY_DN1297_c3_g1:446-931(-)	1	7	6	6	7	6	6	42.2	18.157	161	231.79	141250000000	2.34598e+06	1.71937e+06	1.48506e+06	1.71046e+06	2.13553e+06	1.50003e+06	920442	1.66768e+06	1.44918e+06
TRINITY_DN82756_c0_g1|m.2873TRINITY_DN82756_c0_g1|g.2873ORFTRINITY_DN82756_c0_g1|g.2873TRINITY_DN82756_c0_g1|m.2873type:internallen:850(-)TRINITY_DN82756_c0_g1:3-2549(-)	TRINITY_DN82756_c0_g1|m.2873TRINITY_DN82756_c0_g1|g.2873ORFTRINITY_DN82756_c0_g1|g.2873TRINITY_DN82756_c0_g1|m.2873type:internallen:850(-)TRINITY_DN82756_c0_g1:3-2549(-)	TRINITY_DN82756_c0_g1|m.2873 TRINITY_DN82756_c0_g1|g.2873 ORF TRINITY_DN82756_c0_g1|g.2873 TRINITY_DN82756_c0_g1|m.2873 type:internal len:850 (-) TRINITY_DN82756_c0_g1:3-2549(-)	1	28	28	28	28	28	28	42.2	92.66	849	323.31	156940000000	2.55701e+06	2.70522e+06	2.75691e+06	2.82184e+06	2.6493e+06	2.89644e+06	3.2513e+06	2.76009e+06	2.89173e+06
TRINITY_DN2758_c0_g1|m.2458TRINITY_DN2758_c0_g1|g.2458ORFTRINITY_DN2758_c0_g1|g.2458TRINITY_DN2758_c0_g1|m.2458type:completelen:429(+)TRINITY_DN2758_c0_g1:321-1607(+)	TRINITY_DN2758_c0_g1|m.2458TRINITY_DN2758_c0_g1|g.2458ORFTRINITY_DN2758_c0_g1|g.2458TRINITY_DN2758_c0_g1|m.2458type:completelen:429(+)TRINITY_DN2758_c0_g1:321-1607(+)	TRINITY_DN2758_c0_g1|m.2458 TRINITY_DN2758_c0_g1|g.2458 ORF TRINITY_DN2758_c0_g1|g.2458 TRINITY_DN2758_c0_g1|m.2458 type:complete len:429 (+) TRINITY_DN2758_c0_g1:321-1607(+)	1	15	15	15	15	15	15	42.1	49.386	428	184	185360000000	1.46397e+06	1.46424e+06	1.51557e+06	1.38951e+06	1.38571e+06	1.42985e+06	1.47783e+06	1.36455e+06	1.55109e+06
TRINITY_DN22383_c0_g1|m.1859TRINITY_DN22383_c0_g1|g.1859ORFTRINITY_DN22383_c0_g1|g.1859TRINITY_DN22383_c0_g1|m.1859type:5prime_partiallen:183(+)TRINITY_DN22383_c0_g1:2-550(+)	TRINITY_DN22383_c0_g1|m.1859TRINITY_DN22383_c0_g1|g.1859ORFTRINITY_DN22383_c0_g1|g.1859TRINITY_DN22383_c0_g1|m.1859type:5prime_partiallen:183(+)TRINITY_DN22383_c0_g1:2-550(+)	TRINITY_DN22383_c0_g1|m.1859 TRINITY_DN22383_c0_g1|g.1859 ORF TRINITY_DN22383_c0_g1|g.1859 TRINITY_DN22383_c0_g1|m.1859 type:5prime_partial len:183 (+) TRINITY_DN22383_c0_g1:2-550(+)	1	8	5	5	8	5	5	41.8	21.467	182	79.873	144960000000	633769	977832	847034	816535	1.33764e+06	1.26008e+06	1.0539e+06	793312	908882
TRINITY_DN4912_c0_g1|m.10268TRINITY_DN4912_c0_g1|g.10268ORFTRINITY_DN4912_c0_g1|g.10268TRINITY_DN4912_c0_g1|m.10268type:completelen:133(-)TRINITY_DN4912_c0_g1:282-680(-)	TRINITY_DN4912_c0_g1|m.10268TRINITY_DN4912_c0_g1|g.10268ORFTRINITY_DN4912_c0_g1|g.10268TRINITY_DN4912_c0_g1|m.10268type:completelen:133(-)TRINITY_DN4912_c0_g1:282-680(-)	TRINITY_DN4912_c0_g1|m.10268 TRINITY_DN4912_c0_g1|g.10268 ORF TRINITY_DN4912_c0_g1|g.10268 TRINITY_DN4912_c0_g1|m.10268 type:complete len:133 (-) TRINITY_DN4912_c0_g1:282-680(-)	1	5	5	5	5	5	5	41.7	14.838	132	76.673	5216400000	131715	229027	215510	153487	200241	180161	79967.7	96574	217666
TRINITY_DN146195_c0_g1|m.2430TRINITY_DN146195_c0_g1|g.2430ORFTRINITY_DN146195_c0_g1|g.2430TRINITY_DN146195_c0_g1|m.2430type:internallen:107(+)TRINITY_DN146195_c0_g1:1-318(+)	TRINITY_DN146195_c0_g1|m.2430TRINITY_DN146195_c0_g1|g.2430ORFTRINITY_DN146195_c0_g1|g.2430TRINITY_DN146195_c0_g1|m.2430type:internallen:107(+)TRINITY_DN146195_c0_g1:1-318(+)	TRINITY_DN146195_c0_g1|m.2430 TRINITY_DN146195_c0_g1|g.2430 ORF TRINITY_DN146195_c0_g1|g.2430 TRINITY_DN146195_c0_g1|m.2430 type:internal len:107 (+) TRINITY_DN146195_c0_g1:1-318(+)	1	4	4	4	4	4	4	41.5	11.248	106	155.59	13597000000	283210	218530	220600	378698	210764	230745	264033	427794	235642
TRINITY_DN50065_c0_g1|m.3388TRINITY_DN50065_c0_g1|g.3388ORFTRINITY_DN50065_c0_g1|g.3388TRINITY_DN50065_c0_g1|m.3388type:3prime_partiallen:100(-)TRINITY_DN50065_c0_g1:2-298(-);TRINITY_DN27238_c0_g1|m.2633TRINITY_DN27238_c0_g1|g.2633ORFTRINITY_DN27238_c0_g1|g.2633TRINITY_DN27238_c0_g1|m.2633type:5prime_partiallen:154(+)TRINITY_DN27238_c0_g1:1-462(+)	TRINITY_DN50065_c0_g1|m.3388TRINITY_DN50065_c0_g1|g.3388ORFTRINITY_DN50065_c0_g1|g.3388TRINITY_DN50065_c0_g1|m.3388type:3prime_partiallen:100(-)TRINITY_DN50065_c0_g1:2-298(-)	TRINITY_DN50065_c0_g1|m.3388 TRINITY_DN50065_c0_g1|g.3388 ORF TRINITY_DN50065_c0_g1|g.3388 TRINITY_DN50065_c0_g1|m.3388 type:3prime_partial len:100 (-) TRINITY_DN50065_c0_g1:2-298(-)	2	6	6	5	6	6	5	41.4	11.413	99	45.334	34912000000	322393	918328	987429	510664	389312	357454	1.99722e+06	139414	1.17907e+06
TRINITY_DN68573_c0_g1|m.1403TRINITY_DN68573_c0_g1|g.1403ORFTRINITY_DN68573_c0_g1|g.1403TRINITY_DN68573_c0_g1|m.1403type:internallen:100(+)TRINITY_DN68573_c0_g1:3-299(+)	TRINITY_DN68573_c0_g1|m.1403TRINITY_DN68573_c0_g1|g.1403ORFTRINITY_DN68573_c0_g1|g.1403TRINITY_DN68573_c0_g1|m.1403type:internallen:100(+)TRINITY_DN68573_c0_g1:3-299(+)	TRINITY_DN68573_c0_g1|m.1403 TRINITY_DN68573_c0_g1|g.1403 ORF TRINITY_DN68573_c0_g1|g.1403 TRINITY_DN68573_c0_g1|m.1403 type:internal len:100 (+) TRINITY_DN68573_c0_g1:3-299(+)	1	5	5	5	5	5	5	41.4	10.917	99	26.061	1622400000	48712.1	52313.6	50247.4	66642.5	53160.2	52293.5	54221.8	55547.9	49212.7
TRINITY_DN8380_c0_g2|m.6635TRINITY_DN8380_c0_g2|g.6635ORFTRINITY_DN8380_c0_g2|g.6635TRINITY_DN8380_c0_g2|m.6635type:5prime_partiallen:182(+)TRINITY_DN8380_c0_g2:2-547(+);TRINITY_DN8380_c0_g1|m.6634TRINITY_DN8380_c0_g1|g.6634ORFTRINITY_DN8380_c0_g1|g.6634TRINITY_DN8380_c0_g1|m.6634type:5prime_partiallen:175(+)TRINITY_DN8380_c0_g1:2-526(+)	TRINITY_DN8380_c0_g2|m.6635TRINITY_DN8380_c0_g2|g.6635ORFTRINITY_DN8380_c0_g2|g.6635TRINITY_DN8380_c0_g2|m.6635type:5prime_partiallen:182(+)TRINITY_DN8380_c0_g2:2-547(+);TRINITY_DN8380_c0_g1|m.6634TRINITY_DN8380_c0_g1|g.6634ORFTRINITY_DN8380_c0_g1|g.6634TRINITY_DN8380_c0_g1|m.6634type:5prime_partiallen:175(+)TRINITY_DN8380_c0_g1:2-526(+)	TRINITY_DN8380_c0_g2|m.6635 TRINITY_DN8380_c0_g2|g.6635 ORF TRINITY_DN8380_c0_g2|g.6635 TRINITY_DN8380_c0_g2|m.6635 type:5prime_partial len:182 (+) TRINITY_DN8380_c0_g2:2-547(+);TRINITY_DN8380_c0_g1|m.6634 TRINITY_DN8380_c0_g1|g.6634 ORF TRINITY_DN8380_c	2	11	4	0	11	4	0	41.4	20.959	181	95.888	33321000000	588092	473664	664299	490929	321444	323871	328900	433686	474447
TRINITY_DN234851_c0_g1|m.4115TRINITY_DN234851_c0_g1|g.4115ORFTRINITY_DN234851_c0_g1|g.4115TRINITY_DN234851_c0_g1|m.4115type:5prime_partiallen:120(-)TRINITY_DN234851_c0_g1:102-461(-)	TRINITY_DN234851_c0_g1|m.4115TRINITY_DN234851_c0_g1|g.4115ORFTRINITY_DN234851_c0_g1|g.4115TRINITY_DN234851_c0_g1|m.4115type:5prime_partiallen:120(-)TRINITY_DN234851_c0_g1:102-461(-)	TRINITY_DN234851_c0_g1|m.4115 TRINITY_DN234851_c0_g1|g.4115 ORF TRINITY_DN234851_c0_g1|g.4115 TRINITY_DN234851_c0_g1|m.4115 type:5prime_partial len:120 (-) TRINITY_DN234851_c0_g1:102-461(-)	1	4	3	3	4	3	3	41.2	12.898	119	52.005	5092900000	227190	185348	184893	176519	170266	142912	200626	171567	160520
TRINITY_DN23_c1_g7|m.1592TRINITY_DN23_c1_g7|g.1592ORFTRINITY_DN23_c1_g7|g.1592TRINITY_DN23_c1_g7|m.1592type:internallen:169(+)TRINITY_DN23_c1_g7:2-505(+);TRINITY_DN23_c1_g2|m.1574TRINITY_DN23_c1_g2|g.1574ORFTRINITY_DN23_c1_g2|g.1574TRINITY_DN23_c1_g2|m.1574type:5prime_partiallen:134(+)TRINITY_DN23_c1_g2:1-402(+)	TRINITY_DN23_c1_g7|m.1592TRINITY_DN23_c1_g7|g.1592ORFTRINITY_DN23_c1_g7|g.1592TRINITY_DN23_c1_g7|m.1592type:internallen:169(+)TRINITY_DN23_c1_g7:2-505(+)	TRINITY_DN23_c1_g7|m.1592 TRINITY_DN23_c1_g7|g.1592 ORF TRINITY_DN23_c1_g7|g.1592 TRINITY_DN23_c1_g7|m.1592 type:internal len:169 (+) TRINITY_DN23_c1_g7:2-505(+)	2	9	1	1	9	1	1	41.1	19.654	168	16.183	61364000	20180.4	7544.97	6033.9	21230.1	11715.5	5183.67	5331.43	10187.1	4242.75
TRINITY_DN68584_c0_g1|m.1402TRINITY_DN68584_c0_g1|g.1402ORFTRINITY_DN68584_c0_g1|g.1402TRINITY_DN68584_c0_g1|m.1402type:internallen:500(+)TRINITY_DN68584_c0_g1:3-1499(+)	TRINITY_DN68584_c0_g1|m.1402TRINITY_DN68584_c0_g1|g.1402ORFTRINITY_DN68584_c0_g1|g.1402TRINITY_DN68584_c0_g1|m.1402type:internallen:500(+)TRINITY_DN68584_c0_g1:3-1499(+)	TRINITY_DN68584_c0_g1|m.1402 TRINITY_DN68584_c0_g1|g.1402 ORF TRINITY_DN68584_c0_g1|g.1402 TRINITY_DN68584_c0_g1|m.1402 type:internal len:500 (+) TRINITY_DN68584_c0_g1:3-1499(+)	1	14	14	14	14	14	14	41.1	55.447	499	323.31	58421000000	873962	936516	945374	932591	951587	1.02626e+06	1.14502e+06	926144	1.01391e+06
TRINITY_DN5376_c0_g2|m.619TRINITY_DN5376_c0_g2|g.619ORFTRINITY_DN5376_c0_g2|g.619TRINITY_DN5376_c0_g2|m.619type:3prime_partiallen:352(+)TRINITY_DN5376_c0_g2:97-1149(+);TRINITY_DN5974_c0_g1|m.5265TRINITY_DN5974_c0_g1|g.5265ORFTRINITY_DN5974_c0_g1|g.5265TRINITY_DN5974_c0_g1|m.5265type:completelen:352(-)TRINITY_DN5974_c0_g1:703-1758(-);TRINITY_DN5376_c1_g1|m.617TRINITY_DN5376_c1_g1|g.617ORFTRINITY_D…	TRINITY_DN5376_c0_g2|m.619TRINITY_DN5376_c0_g2|g.619ORFTRINITY_DN5376_c0_g2|g.619TRINITY_DN5376_c0_g2|m.619type:3prime_partiallen:352(+)TRINITY_DN5376_c0_g2:97-1149(+)	TRINITY_DN5376_c0_g2|m.619 TRINITY_DN5376_c0_g2|g.619 ORF TRINITY_DN5376_c0_g2|g.619 TRINITY_DN5376_c0_g2|m.619 type:3prime_partial len:352 (+) TRINITY_DN5376_c0_g2:97-1149(+)	3	12	12	12	12	12	12	40.5	38.01	351	323.31	29585000000	971255	1.01915e+06	1.09415e+06	871925	1.04818e+06	962928	845505	811089	910209
TRINITY_DN1285_c0_g1|m.9674TRINITY_DN1285_c0_g1|g.9674ORFTRINITY_DN1285_c0_g1|g.9674TRINITY_DN1285_c0_g1|m.9674type:completelen:249(-)TRINITY_DN1285_c0_g1:1662-2408(-);TRINITY_DN816_c1_g1|m.2760TRINITY_DN816_c1_g1|g.2760ORFTRINITY_DN816_c1_g1|g.2760TRINITY_DN816_c1_g1|m.2760type:5prime_partiallen:175(-)TRINITY_DN816_c1_g1:623-1147(-);REV__TRINITY_DN29863_c0_g1|m.5442TRINITY_DN29863_c0_g1|g.5442OR…	TRINITY_DN1285_c0_g1|m.9674TRINITY_DN1285_c0_g1|g.9674ORFTRINITY_DN1285_c0_g1|g.9674TRINITY_DN1285_c0_g1|m.9674type:completelen:249(-)TRINITY_DN1285_c0_g1:1662-2408(-);TRINITY_DN816_c1_g1|m.2760TRINITY_DN816_c1_g1|g.2760ORFTRINITY_DN816_c1_g1|g.2760TRINITY_DN816_c1_g1|m.2760type:5prime_partiallen:175(-)TRINITY_DN816_c1_g1:623-1147(-)	TRINITY_DN1285_c0_g1|m.9674 TRINITY_DN1285_c0_g1|g.9674 ORF TRINITY_DN1285_c0_g1|g.9674 TRINITY_DN1285_c0_g1|m.9674 type:complete len:249 (-) TRINITY_DN1285_c0_g1:1662-2408(-);TRINITY_DN816_c1_g1|m.2760 TRINITY_DN816_c1_g1|g.2760 ORF TRINITY_DN816_c1_g1|	3	17	6	4	17	6	4	40.3	28.56	248	11.711	4760800000	166857	195910	155075	175125	245150	170372	128517	155646	137945
TRINITY_DN146471_c0_g1|m.2494TRINITY_DN146471_c0_g1|g.2494ORFTRINITY_DN146471_c0_g1|g.2494TRINITY_DN146471_c0_g1|m.2494type:internallen:318(+)TRINITY_DN146471_c0_g1:3-953(+)	TRINITY_DN146471_c0_g1|m.2494TRINITY_DN146471_c0_g1|g.2494ORFTRINITY_DN146471_c0_g1|g.2494TRINITY_DN146471_c0_g1|m.2494type:internallen:318(+)TRINITY_DN146471_c0_g1:3-953(+)	TRINITY_DN146471_c0_g1|m.2494 TRINITY_DN146471_c0_g1|g.2494 ORF TRINITY_DN146471_c0_g1|g.2494 TRINITY_DN146471_c0_g1|m.2494 type:internal len:318 (+) TRINITY_DN146471_c0_g1:3-953(+)	1	10	10	10	10	10	10	40.1	34.776	317	323.31	35975000000	848058	717979	748979	819973	743691	797971	897413	890228	780698
TRINITY_DN10326_c0_g2|m.6093TRINITY_DN10326_c0_g2|g.6093ORFTRINITY_DN10326_c0_g2|g.6093TRINITY_DN10326_c0_g2|m.6093type:internallen:900(+)TRINITY_DN10326_c0_g2:3-2699(+)	TRINITY_DN10326_c0_g2|m.6093TRINITY_DN10326_c0_g2|g.6093ORFTRINITY_DN10326_c0_g2|g.6093TRINITY_DN10326_c0_g2|m.6093type:internallen:900(+)TRINITY_DN10326_c0_g2:3-2699(+)	TRINITY_DN10326_c0_g2|m.6093 TRINITY_DN10326_c0_g2|g.6093 ORF TRINITY_DN10326_c0_g2|g.6093 TRINITY_DN10326_c0_g2|m.6093 type:internal len:900 (+) TRINITY_DN10326_c0_g2:3-2699(+)	1	30	30	29	30	30	29	39.8	100.18	899	323.31	119670000000	2.00026e+06	1.95244e+06	1.97304e+06	2.13262e+06	1.9072e+06	2.02706e+06	2.34005e+06	2.24918e+06	2.06429e+06
TRINITY_DN3932_c0_g3|m.1451TRINITY_DN3932_c0_g3|g.1451ORFTRINITY_DN3932_c0_g3|g.1451TRINITY_DN3932_c0_g3|m.1451type:internallen:265(-)TRINITY_DN3932_c0_g3:2-793(-);TRINITY_DN23_c2_g1|m.1589TRINITY_DN23_c2_g1|g.1589ORFTRINITY_DN23_c2_g1|g.1589TRINITY_DN23_c2_g1|m.1589type:internallen:132(+)TRINITY_DN23_c2_g1:2-394(+);TRINITY_DN16320_c0_g1|m.5153TRINITY_DN16320_c0_g1|g.5153ORFTRINITY_DN16320_c0_g1|…	TRINITY_DN3932_c0_g3|m.1451TRINITY_DN3932_c0_g3|g.1451ORFTRINITY_DN3932_c0_g3|g.1451TRINITY_DN3932_c0_g3|m.1451type:internallen:265(-)TRINITY_DN3932_c0_g3:2-793(-);TRINITY_DN23_c2_g1|m.1589TRINITY_DN23_c2_g1|g.1589ORFTRINITY_DN23_c2_g1|g.1589TRINITY_DN23_c2_g1|m.1589type:internallen:132(+)TRINITY_DN23_c2_g1:2-394(+)	TRINITY_DN3932_c0_g3|m.1451 TRINITY_DN3932_c0_g3|g.1451 ORF TRINITY_DN3932_c0_g3|g.1451 TRINITY_DN3932_c0_g3|m.1451 type:internal len:265 (-) TRINITY_DN3932_c0_g3:2-793(-);TRINITY_DN23_c2_g1|m.1589 TRINITY_DN23_c2_g1|g.1589 ORF TRINITY_DN23_c2_g1|g.1589	5	8	4	2	8	4	2	39.8	29.324	264	204.13	16948000000	739955	400277	291944	506425	523518	272998	327395	592587	249105
TRINITY_DN508_c0_g1|m.11697TRINITY_DN508_c0_g1|g.11697ORFTRINITY_DN508_c0_g1|g.11697TRINITY_DN508_c0_g1|m.11697type:completelen:157(-)TRINITY_DN508_c0_g1:1217-1687(-);TRINITY_DN4415_c0_g1|m.6051TRINITY_DN4415_c0_g1|g.6051ORFTRINITY_DN4415_c0_g1|g.6051TRINITY_DN4415_c0_g1|m.6051type:3prime_partiallen:129(-)TRINITY_DN4415_c0_g1:3-386(-);TRINITY_DN41457_c0_g1|m.3663TRINITY_DN41457_c0_g1|g.3663ORFTRI…	TRINITY_DN508_c0_g1|m.11697TRINITY_DN508_c0_g1|g.11697ORFTRINITY_DN508_c0_g1|g.11697TRINITY_DN508_c0_g1|m.11697type:completelen:157(-)TRINITY_DN508_c0_g1:1217-1687(-);TRINITY_DN4415_c0_g1|m.6051TRINITY_DN4415_c0_g1|g.6051ORFTRINITY_DN4415_c0_g1|g.6051TRINITY_DN4415_c0_g1|m.6051type:3prime_partiallen:129(-)TRINITY_DN4415_c0_g1:3-386(-);TRINITY_DN41457_c0_g1|m.3663TRINITY_DN41457_c0_g1|g.3663ORFTRI…	TRINITY_DN508_c0_g1|m.11697 TRINITY_DN508_c0_g1|g.11697 ORF TRINITY_DN508_c0_g1|g.11697 TRINITY_DN508_c0_g1|m.11697 type:complete len:157 (-) TRINITY_DN508_c0_g1:1217-1687(-);TRINITY_DN4415_c0_g1|m.6051 TRINITY_DN4415_c0_g1|g.6051 ORF TRINITY_DN4415_c0_g	21	5	5	5	5	5	5	39.7	17.999	156	189.86	11855000000	421206	378122	365233	410646	380681	376171	244303	456081	378515
TRINITY_DN9619_c0_g1|m.2800TRINITY_DN9619_c0_g1|g.2800ORFTRINITY_DN9619_c0_g1|g.2800TRINITY_DN9619_c0_g1|m.2800type:internallen:175(-)TRINITY_DN9619_c0_g1:3-524(-)	TRINITY_DN9619_c0_g1|m.2800TRINITY_DN9619_c0_g1|g.2800ORFTRINITY_DN9619_c0_g1|g.2800TRINITY_DN9619_c0_g1|m.2800type:internallen:175(-)TRINITY_DN9619_c0_g1:3-524(-)	TRINITY_DN9619_c0_g1|m.2800 TRINITY_DN9619_c0_g1|g.2800 ORF TRINITY_DN9619_c0_g1|g.2800 TRINITY_DN9619_c0_g1|m.2800 type:internal len:175 (-) TRINITY_DN9619_c0_g1:3-524(-)	1	8	3	0	8	3	0	39.7	19.65	174	61.603	5791100000	102726	141369	129146	110936	160976	162604	178046	109743	146488
TRINITY_DN13081_c0_g2|m.5752TRINITY_DN13081_c0_g2|g.5752ORFTRINITY_DN13081_c0_g2|g.5752TRINITY_DN13081_c0_g2|m.5752type:internallen:309(-)TRINITY_DN13081_c0_g2:2-925(-)	TRINITY_DN13081_c0_g2|m.5752TRINITY_DN13081_c0_g2|g.5752ORFTRINITY_DN13081_c0_g2|g.5752TRINITY_DN13081_c0_g2|m.5752type:internallen:309(-)TRINITY_DN13081_c0_g2:2-925(-)	TRINITY_DN13081_c0_g2|m.5752 TRINITY_DN13081_c0_g2|g.5752 ORF TRINITY_DN13081_c0_g2|g.5752 TRINITY_DN13081_c0_g2|m.5752 type:internal len:309 (-) TRINITY_DN13081_c0_g2:2-925(-)	1	15	2	2	15	2	2	39.6	35.438	308	10.389	145320000000	411777	281764	273565	418992	279733	341323	442239	527959	291867
TRINITY_DN5859_c0_g1|m.4023TRINITY_DN5859_c0_g1|g.4023ORFTRINITY_DN5859_c0_g1|g.4023TRINITY_DN5859_c0_g1|m.4023type:internallen:251(-)TRINITY_DN5859_c0_g1:3-752(-)	TRINITY_DN5859_c0_g1|m.4023TRINITY_DN5859_c0_g1|g.4023ORFTRINITY_DN5859_c0_g1|g.4023TRINITY_DN5859_c0_g1|m.4023type:internallen:251(-)TRINITY_DN5859_c0_g1:3-752(-)	TRINITY_DN5859_c0_g1|m.4023 TRINITY_DN5859_c0_g1|g.4023 ORF TRINITY_DN5859_c0_g1|g.4023 TRINITY_DN5859_c0_g1|m.4023 type:internal len:251 (-) TRINITY_DN5859_c0_g1:3-752(-)	1	7	5	5	7	5	5	39.6	27.577	250	162.21	11083000000	195898	257461	245083	217440	264640	295437	279750	201243	246512
TRINITY_DN21716_c0_g1|m.1349TRINITY_DN21716_c0_g1|g.1349ORFTRINITY_DN21716_c0_g1|g.1349TRINITY_DN21716_c0_g1|m.1349type:internallen:517(+)TRINITY_DN21716_c0_g1:2-1549(+)	TRINITY_DN21716_c0_g1|m.1349TRINITY_DN21716_c0_g1|g.1349ORFTRINITY_DN21716_c0_g1|g.1349TRINITY_DN21716_c0_g1|m.1349type:internallen:517(+)TRINITY_DN21716_c0_g1:2-1549(+)	TRINITY_DN21716_c0_g1|m.1349 TRINITY_DN21716_c0_g1|g.1349 ORF TRINITY_DN21716_c0_g1|g.1349 TRINITY_DN21716_c0_g1|m.1349 type:internal len:517 (+) TRINITY_DN21716_c0_g1:2-1549(+)	1	15	14	14	15	14	14	39	57.425	516	323.31	39169000000	690652	711005	675912	725207	705910	758136	776345	762890	713213
TRINITY_DN8707_c0_g1|m.9464TRINITY_DN8707_c0_g1|g.9464ORFTRINITY_DN8707_c0_g1|g.9464TRINITY_DN8707_c0_g1|m.9464type:3prime_partiallen:2898(-)TRINITY_DN8707_c0_g1:2-8692(-);TRINITY_DN176303_c0_g1|m.1377TRINITY_DN176303_c0_g1|g.1377ORFTRINITY_DN176303_c0_g1|g.1377TRINITY_DN176303_c0_g1|m.1377type:internallen:120(-)TRINITY_DN176303_c0_g1:1-357(-);TRINITY_DN234072_c0_g1|m.3882TRINITY_DN234072_c0_g1|g…	TRINITY_DN8707_c0_g1|m.9464TRINITY_DN8707_c0_g1|g.9464ORFTRINITY_DN8707_c0_g1|g.9464TRINITY_DN8707_c0_g1|m.9464type:3prime_partiallen:2898(-)TRINITY_DN8707_c0_g1:2-8692(-)	TRINITY_DN8707_c0_g1|m.9464 TRINITY_DN8707_c0_g1|g.9464 ORF TRINITY_DN8707_c0_g1|g.9464 TRINITY_DN8707_c0_g1|m.9464 type:3prime_partial len:2898 (-) TRINITY_DN8707_c0_g1:2-8692(-)	3	93	93	89	93	93	89	38.8	323.8	2897	323.31	216650000000	6.15964e+06	5.56389e+06	5.5928e+06	7.61098e+06	5.43846e+06	5.73124e+06	6.37423e+06	8.15857e+06	5.43603e+06
TRINITY_DN47078_c0_g1|m.1385TRINITY_DN47078_c0_g1|g.1385ORFTRINITY_DN47078_c0_g1|g.1385TRINITY_DN47078_c0_g1|m.1385type:5prime_partiallen:188(+)TRINITY_DN47078_c0_g1:3-566(+)	TRINITY_DN47078_c0_g1|m.1385TRINITY_DN47078_c0_g1|g.1385ORFTRINITY_DN47078_c0_g1|g.1385TRINITY_DN47078_c0_g1|m.1385type:5prime_partiallen:188(+)TRINITY_DN47078_c0_g1:3-566(+)	TRINITY_DN47078_c0_g1|m.1385 TRINITY_DN47078_c0_g1|g.1385 ORF TRINITY_DN47078_c0_g1|g.1385 TRINITY_DN47078_c0_g1|m.1385 type:5prime_partial len:188 (+) TRINITY_DN47078_c0_g1:3-566(+)	1	5	5	5	5	5	5	38.5	20.446	187	166.64	14141000000	460216	537507	555035	454897	529920	604008	638062	419812	565796
TRINITY_DN7477_c1_g1|m.2366TRINITY_DN7477_c1_g1|g.2366ORFTRINITY_DN7477_c1_g1|g.2366TRINITY_DN7477_c1_g1|m.2366type:5prime_partiallen:456(-)TRINITY_DN7477_c1_g1:241-1608(-)	TRINITY_DN7477_c1_g1|m.2366TRINITY_DN7477_c1_g1|g.2366ORFTRINITY_DN7477_c1_g1|g.2366TRINITY_DN7477_c1_g1|m.2366type:5prime_partiallen:456(-)TRINITY_DN7477_c1_g1:241-1608(-)	TRINITY_DN7477_c1_g1|m.2366 TRINITY_DN7477_c1_g1|g.2366 ORF TRINITY_DN7477_c1_g1|g.2366 TRINITY_DN7477_c1_g1|m.2366 type:5prime_partial len:456 (-) TRINITY_DN7477_c1_g1:241-1608(-)	1	14	14	14	14	14	14	38.2	51.386	455	288.67	12661000000	953451	996234	821817	924631	730306	570288	603276	756826	598313
TRINITY_DN97080_c0_g1|m.74TRINITY_DN97080_c0_g1|g.74ORFTRINITY_DN97080_c0_g1|g.74TRINITY_DN97080_c0_g1|m.74type:internallen:103(+)TRINITY_DN97080_c0_g1:2-307(+)	TRINITY_DN97080_c0_g1|m.74TRINITY_DN97080_c0_g1|g.74ORFTRINITY_DN97080_c0_g1|g.74TRINITY_DN97080_c0_g1|m.74type:internallen:103(+)TRINITY_DN97080_c0_g1:2-307(+)	TRINITY_DN97080_c0_g1|m.74 TRINITY_DN97080_c0_g1|g.74 ORF TRINITY_DN97080_c0_g1|g.74 TRINITY_DN97080_c0_g1|m.74 type:internal len:103 (+) TRINITY_DN97080_c0_g1:2-307(+)	1	3	3	3	3	3	3	38.2	11.371	102	180.84	20127000000	328714	304355	331509	325389	286281	302487	374849	322948	323618
TRINITY_DN226365_c0_g1|m.32TRINITY_DN226365_c0_g1|g.32ORFTRINITY_DN226365_c0_g1|g.32TRINITY_DN226365_c0_g1|m.32type:5prime_partiallen:138(+)TRINITY_DN226365_c0_g1:2-415(+)	TRINITY_DN226365_c0_g1|m.32TRINITY_DN226365_c0_g1|g.32ORFTRINITY_DN226365_c0_g1|g.32TRINITY_DN226365_c0_g1|m.32type:5prime_partiallen:138(+)TRINITY_DN226365_c0_g1:2-415(+)	TRINITY_DN226365_c0_g1|m.32 TRINITY_DN226365_c0_g1|g.32 ORF TRINITY_DN226365_c0_g1|g.32 TRINITY_DN226365_c0_g1|m.32 type:5prime_partial len:138 (+) TRINITY_DN226365_c0_g1:2-415(+)	1	5	5	5	5	5	5	38	14.953	137	29.273	22702000000	332927	369644	371114	289574	352183	323050	414567	241663	379873
TRINITY_DN5245_c0_g1|m.11955TRINITY_DN5245_c0_g1|g.11955ORFTRINITY_DN5245_c0_g1|g.11955TRINITY_DN5245_c0_g1|m.11955type:internallen:1013(-)TRINITY_DN5245_c0_g1:3-3038(-)	TRINITY_DN5245_c0_g1|m.11955TRINITY_DN5245_c0_g1|g.11955ORFTRINITY_DN5245_c0_g1|g.11955TRINITY_DN5245_c0_g1|m.11955type:internallen:1013(-)TRINITY_DN5245_c0_g1:3-3038(-)	TRINITY_DN5245_c0_g1|m.11955 TRINITY_DN5245_c0_g1|g.11955 ORF TRINITY_DN5245_c0_g1|g.11955 TRINITY_DN5245_c0_g1|m.11955 type:internal len:1013 (-) TRINITY_DN5245_c0_g1:3-3038(-)	1	38	38	38	38	38	38	38	112.43	1012	298.02	33541000000	1.5734e+06	1.62514e+06	1.48814e+06	1.62845e+06	1.50558e+06	1.4433e+06	1.73661e+06	1.47292e+06	1.40272e+06
TRINITY_DN397_c0_g1|m.7152TRINITY_DN397_c0_g1|g.7152ORFTRINITY_DN397_c0_g1|g.7152TRINITY_DN397_c0_g1|m.7152type:completelen:378(+)TRINITY_DN397_c0_g1:370-1503(+);TRINITY_DN133625_c0_g1|m.372TRINITY_DN133625_c0_g1|g.372ORFTRINITY_DN133625_c0_g1|g.372TRINITY_DN133625_c0_g1|m.372type:internallen:116(-)TRINITY_DN133625_c0_g1:1-345(-);TRINITY_DN13385_c0_g1|m.6955TRINITY_DN13385_c0_g1|g.6955ORFTRINITY_…	TRINITY_DN397_c0_g1|m.7152TRINITY_DN397_c0_g1|g.7152ORFTRINITY_DN397_c0_g1|g.7152TRINITY_DN397_c0_g1|m.7152type:completelen:378(+)TRINITY_DN397_c0_g1:370-1503(+)	TRINITY_DN397_c0_g1|m.7152 TRINITY_DN397_c0_g1|g.7152 ORF TRINITY_DN397_c0_g1|g.7152 TRINITY_DN397_c0_g1|m.7152 type:complete len:378 (+) TRINITY_DN397_c0_g1:370-1503(+)	5	14	14	4	14	14	4	37.9	42.005	377	323.31	1485500000000	6.17588e+06	6.3312e+06	5.55003e+06	6.38777e+06	5.69548e+06	6.04451e+06	5.71098e+06	6.92509e+06	6.28221e+06
TRINITY_DN62042_c0_g1|m.3672TRINITY_DN62042_c0_g1|g.3672ORFTRINITY_DN62042_c0_g1|g.3672TRINITY_DN62042_c0_g1|m.3672type:3prime_partiallen:107(-)TRINITY_DN62042_c0_g1:3-320(-);TRINITY_DN29378_c0_g1|m.4598TRINITY_DN29378_c0_g1|g.4598ORFTRINITY_DN29378_c0_g1|g.4598TRINITY_DN29378_c0_g1|m.4598type:internallen:120(+)TRINITY_DN29378_c0_g1:1-357(+)	TRINITY_DN62042_c0_g1|m.3672TRINITY_DN62042_c0_g1|g.3672ORFTRINITY_DN62042_c0_g1|g.3672TRINITY_DN62042_c0_g1|m.3672type:3prime_partiallen:107(-)TRINITY_DN62042_c0_g1:3-320(-)	TRINITY_DN62042_c0_g1|m.3672 TRINITY_DN62042_c0_g1|g.3672 ORF TRINITY_DN62042_c0_g1|g.3672 TRINITY_DN62042_c0_g1|m.3672 type:3prime_partial len:107 (-) TRINITY_DN62042_c0_g1:3-320(-)	2	5	2	2	5	2	2	37.7	11.66	106	3.4967	2296400000	146186	77168.2	84663.9	54085.5	133988	32191.3	31084.2	32811.5	43887.8
TRINITY_DN67211_c0_g1|m.996TRINITY_DN67211_c0_g1|g.996ORFTRINITY_DN67211_c0_g1|g.996TRINITY_DN67211_c0_g1|m.996type:5prime_partiallen:129(+)TRINITY_DN67211_c0_g1:2-388(+)	TRINITY_DN67211_c0_g1|m.996TRINITY_DN67211_c0_g1|g.996ORFTRINITY_DN67211_c0_g1|g.996TRINITY_DN67211_c0_g1|m.996type:5prime_partiallen:129(+)TRINITY_DN67211_c0_g1:2-388(+)	TRINITY_DN67211_c0_g1|m.996 TRINITY_DN67211_c0_g1|g.996 ORF TRINITY_DN67211_c0_g1|g.996 TRINITY_DN67211_c0_g1|m.996 type:5prime_partial len:129 (+) TRINITY_DN67211_c0_g1:2-388(+)	1	7	7	7	7	7	7	37.5	13.84	128	42.942	793730000000	2.80741e+06	3.2512e+06	4.74497e+06	2.31433e+06	5.15559e+06	4.41266e+06	882517	2.08623e+06	2.28716e+06
TRINITY_DN54893_c0_g1|m.532TRINITY_DN54893_c0_g1|g.532ORFTRINITY_DN54893_c0_g1|g.532TRINITY_DN54893_c0_g1|m.532type:internallen:428(-)TRINITY_DN54893_c0_g1:1-1281(-)	TRINITY_DN54893_c0_g1|m.532TRINITY_DN54893_c0_g1|g.532ORFTRINITY_DN54893_c0_g1|g.532TRINITY_DN54893_c0_g1|m.532type:internallen:428(-)TRINITY_DN54893_c0_g1:1-1281(-)	TRINITY_DN54893_c0_g1|m.532 TRINITY_DN54893_c0_g1|g.532 ORF TRINITY_DN54893_c0_g1|g.532 TRINITY_DN54893_c0_g1|m.532 type:internal len:428 (-) TRINITY_DN54893_c0_g1:1-1281(-)	1	14	14	14	14	14	14	37.2	46.407	427	277.63	22647000000	1.00643e+06	1.13056e+06	1.02767e+06	992220	1.09862e+06	1.0489e+06	1.27582e+06	910492	1.02281e+06
TRINITY_DN169014_c0_g1|m.1850TRINITY_DN169014_c0_g1|g.1850ORFTRINITY_DN169014_c0_g1|g.1850TRINITY_DN169014_c0_g1|m.1850type:internallen:144(+)TRINITY_DN169014_c0_g1:3-431(+)	TRINITY_DN169014_c0_g1|m.1850TRINITY_DN169014_c0_g1|g.1850ORFTRINITY_DN169014_c0_g1|g.1850TRINITY_DN169014_c0_g1|m.1850type:internallen:144(+)TRINITY_DN169014_c0_g1:3-431(+)	TRINITY_DN169014_c0_g1|m.1850 TRINITY_DN169014_c0_g1|g.1850 ORF TRINITY_DN169014_c0_g1|g.1850 TRINITY_DN169014_c0_g1|m.1850 type:internal len:144 (+) TRINITY_DN169014_c0_g1:3-431(+)	1	3	3	3	3	3	3	37.1	15.574	143	9.0848	47215000	9976.42	14585.8	8841.09	11854.3	10098.7	10733.9	8725.61	14917.3	10290.6
TRINITY_DN40938_c0_g2|m.3346TRINITY_DN40938_c0_g2|g.3346ORFTRINITY_DN40938_c0_g2|g.3346TRINITY_DN40938_c0_g2|m.3346type:completelen:452(+)TRINITY_DN40938_c0_g2:162-1517(+);TRINITY_DN11354_c0_g1|m.9644TRINITY_DN11354_c0_g1|g.9644ORFTRINITY_DN11354_c0_g1|g.9644TRINITY_DN11354_c0_g1|m.9644type:5prime_partiallen:490(+)TRINITY_DN11354_c0_g1:2-1471(+);TRINITY_DN231843_c0_g1|m.3060TRINITY_DN231843_c0_g1…	TRINITY_DN40938_c0_g2|m.3346TRINITY_DN40938_c0_g2|g.3346ORFTRINITY_DN40938_c0_g2|g.3346TRINITY_DN40938_c0_g2|m.3346type:completelen:452(+)TRINITY_DN40938_c0_g2:162-1517(+)	TRINITY_DN40938_c0_g2|m.3346 TRINITY_DN40938_c0_g2|g.3346 ORF TRINITY_DN40938_c0_g2|g.3346 TRINITY_DN40938_c0_g2|m.3346 type:complete len:452 (+) TRINITY_DN40938_c0_g2:162-1517(+)	4	17	17	17	17	17	17	37	50.476	451	323.31	14937000000	899071	792376	843556	821057	616244	525441	614403	686238	611689
TRINITY_DN2783_c0_g1|m.2726TRINITY_DN2783_c0_g1|g.2726ORFTRINITY_DN2783_c0_g1|g.2726TRINITY_DN2783_c0_g1|m.2726type:completelen:338(+)TRINITY_DN2783_c0_g1:144-1157(+)	TRINITY_DN2783_c0_g1|m.2726TRINITY_DN2783_c0_g1|g.2726ORFTRINITY_DN2783_c0_g1|g.2726TRINITY_DN2783_c0_g1|m.2726type:completelen:338(+)TRINITY_DN2783_c0_g1:144-1157(+)	TRINITY_DN2783_c0_g1|m.2726 TRINITY_DN2783_c0_g1|g.2726 ORF TRINITY_DN2783_c0_g1|g.2726 TRINITY_DN2783_c0_g1|m.2726 type:complete len:338 (+) TRINITY_DN2783_c0_g1:144-1157(+)	1	11	11	11	11	11	11	36.8	37.014	337	268.4	23438000000	693381	512152	613074	583058	511260	461990	412781	552007	451091
TRINITY_DN201215_c0_g1|m.2777TRINITY_DN201215_c0_g1|g.2777ORFTRINITY_DN201215_c0_g1|g.2777TRINITY_DN201215_c0_g1|m.2777type:internallen:179(-)TRINITY_DN201215_c0_g1:2-535(-)	TRINITY_DN201215_c0_g1|m.2777TRINITY_DN201215_c0_g1|g.2777ORFTRINITY_DN201215_c0_g1|g.2777TRINITY_DN201215_c0_g1|m.2777type:internallen:179(-)TRINITY_DN201215_c0_g1:2-535(-)	TRINITY_DN201215_c0_g1|m.2777 TRINITY_DN201215_c0_g1|g.2777 ORF TRINITY_DN201215_c0_g1|g.2777 TRINITY_DN201215_c0_g1|m.2777 type:internal len:179 (-) TRINITY_DN201215_c0_g1:2-535(-)	1	7	7	7	7	7	7	36.5	20.251	178	92.411	30761000000	366878	420047	423636	425765	391864	422622	512304	424627	448006
TRINITY_DN240475_c0_g1|m.866TRINITY_DN240475_c0_g1|g.866ORFTRINITY_DN240475_c0_g1|g.866TRINITY_DN240475_c0_g1|m.866type:5prime_partiallen:105(+)TRINITY_DN240475_c0_g1:2-316(+)	TRINITY_DN240475_c0_g1|m.866TRINITY_DN240475_c0_g1|g.866ORFTRINITY_DN240475_c0_g1|g.866TRINITY_DN240475_c0_g1|m.866type:5prime_partiallen:105(+)TRINITY_DN240475_c0_g1:2-316(+)	TRINITY_DN240475_c0_g1|m.866 TRINITY_DN240475_c0_g1|g.866 ORF TRINITY_DN240475_c0_g1|g.866 TRINITY_DN240475_c0_g1|m.866 type:5prime_partial len:105 (+) TRINITY_DN240475_c0_g1:2-316(+)	1	4	3	3	4	3	3	36.5	11.758	104	26.116	3200000000	132024	406542	102751	261789	66034.8	119071	113757	138486	134759
TRINITY_DN238_c0_g1|m.5018TRINITY_DN238_c0_g1|g.5018ORFTRINITY_DN238_c0_g1|g.5018TRINITY_DN238_c0_g1|m.5018type:completelen:136(+)TRINITY_DN238_c0_g1:175-582(+)	TRINITY_DN238_c0_g1|m.5018TRINITY_DN238_c0_g1|g.5018ORFTRINITY_DN238_c0_g1|g.5018TRINITY_DN238_c0_g1|m.5018type:completelen:136(+)TRINITY_DN238_c0_g1:175-582(+)	TRINITY_DN238_c0_g1|m.5018 TRINITY_DN238_c0_g1|g.5018 ORF TRINITY_DN238_c0_g1|g.5018 TRINITY_DN238_c0_g1|m.5018 type:complete len:136 (+) TRINITY_DN238_c0_g1:175-582(+)	1	3	3	3	3	3	3	36.3	15.252	135	65.923	3864300000	190597	223020	193747	198147	165651	152525	119336	164161	169836
TRINITY_DN438_c1_g1|m.9208TRINITY_DN438_c1_g1|g.9208ORFTRINITY_DN438_c1_g1|g.9208TRINITY_DN438_c1_g1|m.9208type:completelen:335(-)TRINITY_DN438_c1_g1:1038-2042(-)	TRINITY_DN438_c1_g1|m.9208TRINITY_DN438_c1_g1|g.9208ORFTRINITY_DN438_c1_g1|g.9208TRINITY_DN438_c1_g1|m.9208type:completelen:335(-)TRINITY_DN438_c1_g1:1038-2042(-)	TRINITY_DN438_c1_g1|m.9208 TRINITY_DN438_c1_g1|g.9208 ORF TRINITY_DN438_c1_g1|g.9208 TRINITY_DN438_c1_g1|m.9208 type:complete len:335 (-) TRINITY_DN438_c1_g1:1038-2042(-)	1	11	11	11	11	11	11	36.2	37.254	334	323.31	12169000000	611699	656972	630252	569163	609300	600084	624344	502103	591230
TRINITY_DN1730_c0_g1|m.3285TRINITY_DN1730_c0_g1|g.3285ORFTRINITY_DN1730_c0_g1|g.3285TRINITY_DN1730_c0_g1|m.3285type:5prime_partiallen:109(-)TRINITY_DN1730_c0_g1:2684-3010(-)	TRINITY_DN1730_c0_g1|m.3285TRINITY_DN1730_c0_g1|g.3285ORFTRINITY_DN1730_c0_g1|g.3285TRINITY_DN1730_c0_g1|m.3285type:5prime_partiallen:109(-)TRINITY_DN1730_c0_g1:2684-3010(-)	TRINITY_DN1730_c0_g1|m.3285 TRINITY_DN1730_c0_g1|g.3285 ORF TRINITY_DN1730_c0_g1|g.3285 TRINITY_DN1730_c0_g1|m.3285 type:5prime_partial len:109 (-) TRINITY_DN1730_c0_g1:2684-3010(-)	1	4	4	4	4	4	4	36.1	11.564	108	36.395	1043800000	107459	185699	112071	118948	131450	131906	137067	79771.7	114034
TRINITY_DN23370_c0_g1|m.3566TRINITY_DN23370_c0_g1|g.3566ORFTRINITY_DN23370_c0_g1|g.3566TRINITY_DN23370_c0_g1|m.3566type:internallen:306(+)TRINITY_DN23370_c0_g1:3-917(+)	TRINITY_DN23370_c0_g1|m.3566TRINITY_DN23370_c0_g1|g.3566ORFTRINITY_DN23370_c0_g1|g.3566TRINITY_DN23370_c0_g1|m.3566type:internallen:306(+)TRINITY_DN23370_c0_g1:3-917(+)	TRINITY_DN23370_c0_g1|m.3566 TRINITY_DN23370_c0_g1|g.3566 ORF TRINITY_DN23370_c0_g1|g.3566 TRINITY_DN23370_c0_g1|m.3566 type:internal len:306 (+) TRINITY_DN23370_c0_g1:3-917(+)	1	10	10	10	10	10	10	36.1	33.449	305	77.989	25653000000	747692	547789	560647	679143	515263	561199	616561	729721	544696
TRINITY_DN20482_c0_g1|m.5624TRINITY_DN20482_c0_g1|g.5624ORFTRINITY_DN20482_c0_g1|g.5624TRINITY_DN20482_c0_g1|m.5624type:3prime_partiallen:348(-)TRINITY_DN20482_c0_g1:2-1042(-);TRINITY_DN31005_c0_g1|m.705TRINITY_DN31005_c0_g1|g.705ORFTRINITY_DN31005_c0_g1|g.705TRINITY_DN31005_c0_g1|m.705type:internallen:106(+)TRINITY_DN31005_c0_g1:2-316(+);TRINITY_DN21300_c0_g2|m.568TRINITY_DN21300_c0_g2|g.568ORFT…	TRINITY_DN20482_c0_g1|m.5624TRINITY_DN20482_c0_g1|g.5624ORFTRINITY_DN20482_c0_g1|g.5624TRINITY_DN20482_c0_g1|m.5624type:3prime_partiallen:348(-)TRINITY_DN20482_c0_g1:2-1042(-)	TRINITY_DN20482_c0_g1|m.5624 TRINITY_DN20482_c0_g1|g.5624 ORF TRINITY_DN20482_c0_g1|g.5624 TRINITY_DN20482_c0_g1|m.5624 type:3prime_partial len:348 (-) TRINITY_DN20482_c0_g1:2-1042(-)	5	10	3	3	10	3	3	36	38.395	347	14.75	204160000000	550049	516684	517019	401184	514056	563270	486525	389758	526556
TRINITY_DN57_c0_g1|m.1793TRINITY_DN57_c0_g1|g.1793ORFTRINITY_DN57_c0_g1|g.1793TRINITY_DN57_c0_g1|m.1793type:3prime_partiallen:132(+)TRINITY_DN57_c0_g1:183-575(+)	TRINITY_DN57_c0_g1|m.1793TRINITY_DN57_c0_g1|g.1793ORFTRINITY_DN57_c0_g1|g.1793TRINITY_DN57_c0_g1|m.1793type:3prime_partiallen:132(+)TRINITY_DN57_c0_g1:183-575(+)	TRINITY_DN57_c0_g1|m.1793 TRINITY_DN57_c0_g1|g.1793 ORF TRINITY_DN57_c0_g1|g.1793 TRINITY_DN57_c0_g1|m.1793 type:3prime_partial len:132 (+) TRINITY_DN57_c0_g1:183-575(+)	1	4	4	4	4	4	4	35.9	14.831	131	113.15	5095700000	274645	379597	410458	296159	472483	491157	279895	262186	375102
TRINITY_DN22547_c0_g1|m.2375TRINITY_DN22547_c0_g1|g.2375ORFTRINITY_DN22547_c0_g1|g.2375TRINITY_DN22547_c0_g1|m.2375type:internallen:200(+)TRINITY_DN22547_c0_g1:1-597(+)	TRINITY_DN22547_c0_g1|m.2375TRINITY_DN22547_c0_g1|g.2375ORFTRINITY_DN22547_c0_g1|g.2375TRINITY_DN22547_c0_g1|m.2375type:internallen:200(+)TRINITY_DN22547_c0_g1:1-597(+)	TRINITY_DN22547_c0_g1|m.2375 TRINITY_DN22547_c0_g1|g.2375 ORF TRINITY_DN22547_c0_g1|g.2375 TRINITY_DN22547_c0_g1|m.2375 type:internal len:200 (+) TRINITY_DN22547_c0_g1:1-597(+)	1	5	2	1	5	2	1	35.7	22.508	199	323.31	8987400000	235220	510483	592410	285797	298452	355400	676807	163576	535193
TRINITY_DN7770_c0_g1|m.4017TRINITY_DN7770_c0_g1|g.4017ORFTRINITY_DN7770_c0_g1|g.4017TRINITY_DN7770_c0_g1|m.4017type:completelen:113(-)TRINITY_DN7770_c0_g1:91-429(-)	TRINITY_DN7770_c0_g1|m.4017TRINITY_DN7770_c0_g1|g.4017ORFTRINITY_DN7770_c0_g1|g.4017TRINITY_DN7770_c0_g1|m.4017type:completelen:113(-)TRINITY_DN7770_c0_g1:91-429(-)	TRINITY_DN7770_c0_g1|m.4017 TRINITY_DN7770_c0_g1|g.4017 ORF TRINITY_DN7770_c0_g1|g.4017 TRINITY_DN7770_c0_g1|m.4017 type:complete len:113 (-) TRINITY_DN7770_c0_g1:91-429(-)	1	4	4	4	4	4	4	35.7	12.526	112	32.045	514330000	39533.7	54931.4	52748.5	38773.2	45881.5	37377.8	22547.1	29499.3	39141.5
TRINITY_DN141589_c0_g1|m.837TRINITY_DN141589_c0_g1|g.837ORFTRINITY_DN141589_c0_g1|g.837TRINITY_DN141589_c0_g1|m.837type:internallen:357(+)TRINITY_DN141589_c0_g1:1-1068(+)	TRINITY_DN141589_c0_g1|m.837TRINITY_DN141589_c0_g1|g.837ORFTRINITY_DN141589_c0_g1|g.837TRINITY_DN141589_c0_g1|m.837type:internallen:357(+)TRINITY_DN141589_c0_g1:1-1068(+)	TRINITY_DN141589_c0_g1|m.837 TRINITY_DN141589_c0_g1|g.837 ORF TRINITY_DN141589_c0_g1|g.837 TRINITY_DN141589_c0_g1|m.837 type:internal len:357 (+) TRINITY_DN141589_c0_g1:1-1068(+)	1	10	10	10	10	10	10	34.6	39.637	356	252	6094600000	796925	732085	661027	961322	712108	677224	820501	1.09292e+06	704787
TRINITY_DN388_c4_g2|m.7290TRINITY_DN388_c4_g2|g.7290ORFTRINITY_DN388_c4_g2|g.7290TRINITY_DN388_c4_g2|m.7290type:5prime_partiallen:217(+)TRINITY_DN388_c4_g2:1-651(+);TRINITY_DN7669_c0_g1|m.3600TRINITY_DN7669_c0_g1|g.3600ORFTRINITY_DN7669_c0_g1|g.3600TRINITY_DN7669_c0_g1|m.3600type:5prime_partiallen:317(+)TRINITY_DN7669_c0_g1:2-952(+);TRINITY_DN388_c4_g1|m.7288TRINITY_DN388_c4_g1|g.7288ORFTRINITY_D…	TRINITY_DN388_c4_g2|m.7290TRINITY_DN388_c4_g2|g.7290ORFTRINITY_DN388_c4_g2|g.7290TRINITY_DN388_c4_g2|m.7290type:5prime_partiallen:217(+)TRINITY_DN388_c4_g2:1-651(+)	TRINITY_DN388_c4_g2|m.7290 TRINITY_DN388_c4_g2|g.7290 ORF TRINITY_DN388_c4_g2|g.7290 TRINITY_DN388_c4_g2|m.7290 type:5prime_partial len:217 (+) TRINITY_DN388_c4_g2:1-651(+)	3	8	7	6	8	7	6	34.3	24.984	216	323.31	10777000000	316712	210095	225992	250419	171967	139738	174801	245483	170602
TRINITY_DN230020_c0_g1|m.2200TRINITY_DN230020_c0_g1|g.2200ORFTRINITY_DN230020_c0_g1|g.2200TRINITY_DN230020_c0_g1|m.2200type:internallen:197(-)TRINITY_DN230020_c0_g1:3-590(-)	TRINITY_DN230020_c0_g1|m.2200TRINITY_DN230020_c0_g1|g.2200ORFTRINITY_DN230020_c0_g1|g.2200TRINITY_DN230020_c0_g1|m.2200type:internallen:197(-)TRINITY_DN230020_c0_g1:3-590(-)	TRINITY_DN230020_c0_g1|m.2200 TRINITY_DN230020_c0_g1|g.2200 ORF TRINITY_DN230020_c0_g1|g.2200 TRINITY_DN230020_c0_g1|m.2200 type:internal len:197 (-) TRINITY_DN230020_c0_g1:3-590(-)	1	6	6	6	6	6	6	34.2	21.571	196	85.103	28386000000	443155	449061	477454	523146	435850	460555	543297	510494	471136
TRINITY_DN833_c0_g1|m.2508TRINITY_DN833_c0_g1|g.2508ORFTRINITY_DN833_c0_g1|g.2508TRINITY_DN833_c0_g1|m.2508type:completelen:118(-)TRINITY_DN833_c0_g1:841-1194(-)	TRINITY_DN833_c0_g1|m.2508TRINITY_DN833_c0_g1|g.2508ORFTRINITY_DN833_c0_g1|g.2508TRINITY_DN833_c0_g1|m.2508type:completelen:118(-)TRINITY_DN833_c0_g1:841-1194(-)	TRINITY_DN833_c0_g1|m.2508 TRINITY_DN833_c0_g1|g.2508 ORF TRINITY_DN833_c0_g1|g.2508 TRINITY_DN833_c0_g1|m.2508 type:complete len:118 (-) TRINITY_DN833_c0_g1:841-1194(-)	1	4	4	4	4	4	4	34.2	13.268	117	9.6932	597990000	112804	133278	151581	122264	169383	168986	122247	136947	129870
TRINITY_DN70078_c0_g1|m.1949TRINITY_DN70078_c0_g1|g.1949ORFTRINITY_DN70078_c0_g1|g.1949TRINITY_DN70078_c0_g1|m.1949type:internallen:186(+)TRINITY_DN70078_c0_g1:2-556(+)	TRINITY_DN70078_c0_g1|m.1949TRINITY_DN70078_c0_g1|g.1949ORFTRINITY_DN70078_c0_g1|g.1949TRINITY_DN70078_c0_g1|m.1949type:internallen:186(+)TRINITY_DN70078_c0_g1:2-556(+)	TRINITY_DN70078_c0_g1|m.1949 TRINITY_DN70078_c0_g1|g.1949 ORF TRINITY_DN70078_c0_g1|g.1949 TRINITY_DN70078_c0_g1|m.1949 type:internal len:186 (+) TRINITY_DN70078_c0_g1:2-556(+)	1	4	4	4	4	4	4	34.1	19.754	185	30.871	2954600000	233786	177644	144782	249223	147815	162653	192312	261176	159013
TRINITY_DN24558_c1_g1|m.5041TRINITY_DN24558_c1_g1|g.5041ORFTRINITY_DN24558_c1_g1|g.5041TRINITY_DN24558_c1_g1|m.5041type:5prime_partiallen:718(+)TRINITY_DN24558_c1_g1:2-2155(+)	TRINITY_DN24558_c1_g1|m.5041TRINITY_DN24558_c1_g1|g.5041ORFTRINITY_DN24558_c1_g1|g.5041TRINITY_DN24558_c1_g1|m.5041type:5prime_partiallen:718(+)TRINITY_DN24558_c1_g1:2-2155(+)	TRINITY_DN24558_c1_g1|m.5041 TRINITY_DN24558_c1_g1|g.5041 ORF TRINITY_DN24558_c1_g1|g.5041 TRINITY_DN24558_c1_g1|m.5041 type:5prime_partial len:718 (+) TRINITY_DN24558_c1_g1:2-2155(+)	1	23	23	23	23	23	23	34	76.8	717	323.31	20077000000	1.53938e+06	1.69252e+06	1.35857e+06	1.39507e+06	1.07713e+06	811048	862149	1.01539e+06	843911
TRINITY_DN242235_c0_g1|m.1316TRINITY_DN242235_c0_g1|g.1316ORFTRINITY_DN242235_c0_g1|g.1316TRINITY_DN242235_c0_g1|m.1316type:internallen:124(+)TRINITY_DN242235_c0_g1:1-369(+)	TRINITY_DN242235_c0_g1|m.1316TRINITY_DN242235_c0_g1|g.1316ORFTRINITY_DN242235_c0_g1|g.1316TRINITY_DN242235_c0_g1|m.1316type:internallen:124(+)TRINITY_DN242235_c0_g1:1-369(+)	TRINITY_DN242235_c0_g1|m.1316 TRINITY_DN242235_c0_g1|g.1316 ORF TRINITY_DN242235_c0_g1|g.1316 TRINITY_DN242235_c0_g1|m.1316 type:internal len:124 (+) TRINITY_DN242235_c0_g1:1-369(+)	1	2	1	1	2	1	1	33.3	13.403	123	56.087	4664000000	45795.4	53802.9	52928	50562.4	55098.7	63191.8	68881.5	49354.1	61449.3
TRINITY_DN10507_c0_g2|m.6852TRINITY_DN10507_c0_g2|g.6852ORFTRINITY_DN10507_c0_g2|g.6852TRINITY_DN10507_c0_g2|m.6852type:completelen:666(-)TRINITY_DN10507_c0_g2:685-2682(-)	TRINITY_DN10507_c0_g2|m.6852TRINITY_DN10507_c0_g2|g.6852ORFTRINITY_DN10507_c0_g2|g.6852TRINITY_DN10507_c0_g2|m.6852type:completelen:666(-)TRINITY_DN10507_c0_g2:685-2682(-)	TRINITY_DN10507_c0_g2|m.6852 TRINITY_DN10507_c0_g2|g.6852 ORF TRINITY_DN10507_c0_g2|g.6852 TRINITY_DN10507_c0_g2|m.6852 type:complete len:666 (-) TRINITY_DN10507_c0_g2:685-2682(-)	1	20	20	19	20	20	19	33.1	75.074	665	314.57	13691000000	883045	807485	779406	872443	707097	672922	727727	837365	735523
TRINITY_DN8311_c0_g1|m.6802TRINITY_DN8311_c0_g1|g.6802ORFTRINITY_DN8311_c0_g1|g.6802TRINITY_DN8311_c0_g1|m.6802type:completelen:283(-)TRINITY_DN8311_c0_g1:358-1206(-)	TRINITY_DN8311_c0_g1|m.6802TRINITY_DN8311_c0_g1|g.6802ORFTRINITY_DN8311_c0_g1|g.6802TRINITY_DN8311_c0_g1|m.6802type:completelen:283(-)TRINITY_DN8311_c0_g1:358-1206(-)	TRINITY_DN8311_c0_g1|m.6802 TRINITY_DN8311_c0_g1|g.6802 ORF TRINITY_DN8311_c0_g1|g.6802 TRINITY_DN8311_c0_g1|m.6802 type:complete len:283 (-) TRINITY_DN8311_c0_g1:358-1206(-)	1	7	7	7	7	7	7	33	31.184	282	78.496	2176300000	219142	145271	148276	213478	147907	139359	142455	251785	150033
TRINITY_DN56059_c0_g1|m.913TRINITY_DN56059_c0_g1|g.913ORFTRINITY_DN56059_c0_g1|g.913TRINITY_DN56059_c0_g1|m.913type:5prime_partiallen:135(+)TRINITY_DN56059_c0_g1:2-406(+)	TRINITY_DN56059_c0_g1|m.913TRINITY_DN56059_c0_g1|g.913ORFTRINITY_DN56059_c0_g1|g.913TRINITY_DN56059_c0_g1|m.913type:5prime_partiallen:135(+)TRINITY_DN56059_c0_g1:2-406(+)	TRINITY_DN56059_c0_g1|m.913 TRINITY_DN56059_c0_g1|g.913 ORF TRINITY_DN56059_c0_g1|g.913 TRINITY_DN56059_c0_g1|m.913 type:5prime_partial len:135 (+) TRINITY_DN56059_c0_g1:2-406(+)	1	2	2	2	2	2	2	32.8	13.517	134	54.944	757450000	195950	236904	211067	167438	200979	197549	91671.8	129349	197667
TRINITY_DN65586_c0_g1|m.685TRINITY_DN65586_c0_g1|g.685ORFTRINITY_DN65586_c0_g1|g.685TRINITY_DN65586_c0_g1|m.685type:internallen:114(-)TRINITY_DN65586_c0_g1:3-341(-)	TRINITY_DN65586_c0_g1|m.685TRINITY_DN65586_c0_g1|g.685ORFTRINITY_DN65586_c0_g1|g.685TRINITY_DN65586_c0_g1|m.685type:internallen:114(-)TRINITY_DN65586_c0_g1:3-341(-)	TRINITY_DN65586_c0_g1|m.685 TRINITY_DN65586_c0_g1|g.685 ORF TRINITY_DN65586_c0_g1|g.685 TRINITY_DN65586_c0_g1|m.685 type:internal len:114 (-) TRINITY_DN65586_c0_g1:3-341(-)	1	4	4	4	4	4	4	32.7	12.193	113	48.22	12700000000	350680	403893	396300	385042	387723	428334	471400	360745	432029
TRINITY_DN12291_c0_g1|m.3461TRINITY_DN12291_c0_g1|g.3461ORFTRINITY_DN12291_c0_g1|g.3461TRINITY_DN12291_c0_g1|m.3461type:completelen:411(+)TRINITY_DN12291_c0_g1:111-1343(+);TRINITY_DN1771_c0_g1|m.4235TRINITY_DN1771_c0_g1|g.4235ORFTRINITY_DN1771_c0_g1|g.4235TRINITY_DN1771_c0_g1|m.4235type:5prime_partiallen:429(-)TRINITY_DN1771_c0_g1:1053-2339(-)	TRINITY_DN12291_c0_g1|m.3461TRINITY_DN12291_c0_g1|g.3461ORFTRINITY_DN12291_c0_g1|g.3461TRINITY_DN12291_c0_g1|m.3461type:completelen:411(+)TRINITY_DN12291_c0_g1:111-1343(+)	TRINITY_DN12291_c0_g1|m.3461 TRINITY_DN12291_c0_g1|g.3461 ORF TRINITY_DN12291_c0_g1|g.3461 TRINITY_DN12291_c0_g1|m.3461 type:complete len:411 (+) TRINITY_DN12291_c0_g1:111-1343(+)	2	10	10	10	10	10	10	32.4	45.922	410	55.309	3560100000	380589	306876	321999	310190	351920	291997	301699	289442	290328
TRINITY_DN3932_c0_g1|m.1450TRINITY_DN3932_c0_g1|g.1450ORFTRINITY_DN3932_c0_g1|g.1450TRINITY_DN3932_c0_g1|m.1450type:3prime_partiallen:156(-)TRINITY_DN3932_c0_g1:1-465(-)	TRINITY_DN3932_c0_g1|m.1450TRINITY_DN3932_c0_g1|g.1450ORFTRINITY_DN3932_c0_g1|g.1450TRINITY_DN3932_c0_g1|m.1450type:3prime_partiallen:156(-)TRINITY_DN3932_c0_g1:1-465(-)	TRINITY_DN3932_c0_g1|m.1450 TRINITY_DN3932_c0_g1|g.1450 ORF TRINITY_DN3932_c0_g1|g.1450 TRINITY_DN3932_c0_g1|m.1450 type:3prime_partial len:156 (-) TRINITY_DN3932_c0_g1:1-465(-)	1	6	3	2	6	3	2	32.3	17.284	155	59.353	229090000000	526339	761228	754521	512548	612683	639838	878337	403145	799635
TRINITY_DN231_c0_g1|m.4720TRINITY_DN231_c0_g1|g.4720ORFTRINITY_DN231_c0_g1|g.4720TRINITY_DN231_c0_g1|m.4720type:completelen:175(-)TRINITY_DN231_c0_g1:1024-1548(-)	TRINITY_DN231_c0_g1|m.4720TRINITY_DN231_c0_g1|g.4720ORFTRINITY_DN231_c0_g1|g.4720TRINITY_DN231_c0_g1|m.4720type:completelen:175(-)TRINITY_DN231_c0_g1:1024-1548(-)	TRINITY_DN231_c0_g1|m.4720 TRINITY_DN231_c0_g1|g.4720 ORF TRINITY_DN231_c0_g1|g.4720 TRINITY_DN231_c0_g1|m.4720 type:complete len:175 (-) TRINITY_DN231_c0_g1:1024-1548(-)	1	8	8	8	8	8	8	32.2	20.48	174	24.288	118630000000	576660	559711	586821	466917	695822	547832	427921	383741	533584
TRINITY_DN1881_c0_g4|m.5573TRINITY_DN1881_c0_g4|g.5573ORFTRINITY_DN1881_c0_g4|g.5573TRINITY_DN1881_c0_g4|m.5573type:completelen:334(+)TRINITY_DN1881_c0_g4:55-1056(+)	TRINITY_DN1881_c0_g4|m.5573TRINITY_DN1881_c0_g4|g.5573ORFTRINITY_DN1881_c0_g4|g.5573TRINITY_DN1881_c0_g4|m.5573type:completelen:334(+)TRINITY_DN1881_c0_g4:55-1056(+)	TRINITY_DN1881_c0_g4|m.5573 TRINITY_DN1881_c0_g4|g.5573 ORF TRINITY_DN1881_c0_g4|g.5573 TRINITY_DN1881_c0_g4|m.5573 type:complete len:334 (+) TRINITY_DN1881_c0_g4:55-1056(+)	1	10	10	8	10	10	8	32.1	36.328	333	73.601	15192000000	608711	476908	492774	570576	509355	441008	451770	559003	515530
TRINITY_DN13081_c0_g1|m.5750TRINITY_DN13081_c0_g1|g.5750ORFTRINITY_DN13081_c0_g1|g.5750TRINITY_DN13081_c0_g1|m.5750type:internallen:310(-)TRINITY_DN13081_c0_g1:3-929(-)	TRINITY_DN13081_c0_g1|m.5750TRINITY_DN13081_c0_g1|g.5750ORFTRINITY_DN13081_c0_g1|g.5750TRINITY_DN13081_c0_g1|m.5750type:internallen:310(-)TRINITY_DN13081_c0_g1:3-929(-)	TRINITY_DN13081_c0_g1|m.5750 TRINITY_DN13081_c0_g1|g.5750 ORF TRINITY_DN13081_c0_g1|g.5750 TRINITY_DN13081_c0_g1|m.5750 type:internal len:310 (-) TRINITY_DN13081_c0_g1:3-929(-)	1	12	3	3	12	3	3	32	35.922	309	36.785	1330200000	84716	100289	92252.8	103866	109163	103109	124892	88349.1	92692
TRINITY_DN32777_c0_g4|m.2290TRINITY_DN32777_c0_g4|g.2290ORFTRINITY_DN32777_c0_g4|g.2290TRINITY_DN32777_c0_g4|m.2290type:completelen:104(+)TRINITY_DN32777_c0_g4:56-367(+);TRINITY_DN32777_c0_g2|m.2293TRINITY_DN32777_c0_g2|g.2293ORFTRINITY_DN32777_c0_g2|g.2293TRINITY_DN32777_c0_g2|m.2293type:completelen:104(+)TRINITY_DN32777_c0_g2:194-505(+);TRINITY_DN32777_c0_g1|m.2291TRINITY_DN32777_c0_g1|g.2291OR…	TRINITY_DN32777_c0_g4|m.2290TRINITY_DN32777_c0_g4|g.2290ORFTRINITY_DN32777_c0_g4|g.2290TRINITY_DN32777_c0_g4|m.2290type:completelen:104(+)TRINITY_DN32777_c0_g4:56-367(+);TRINITY_DN32777_c0_g2|m.2293TRINITY_DN32777_c0_g2|g.2293ORFTRINITY_DN32777_c0_g2|g.2293TRINITY_DN32777_c0_g2|m.2293type:completelen:104(+)TRINITY_DN32777_c0_g2:194-505(+);TRINITY_DN32777_c0_g1|m.2291TRINITY_DN32777_c0_g1|g.2291OR…	TRINITY_DN32777_c0_g4|m.2290 TRINITY_DN32777_c0_g4|g.2290 ORF TRINITY_DN32777_c0_g4|g.2290 TRINITY_DN32777_c0_g4|m.2290 type:complete len:104 (+) TRINITY_DN32777_c0_g4:56-367(+);TRINITY_DN32777_c0_g2|m.2293 TRINITY_DN32777_c0_g2|g.2293 ORF TRINITY_DN3277	8	4	4	4	4	4	4	31.1	11.367	103	19.835	8942700000	370798	417233	356071	377464	312708	320471	353433	332137	328733
TRINITY_DN8852_c0_g1|m.9629TRINITY_DN8852_c0_g1|g.9629ORFTRINITY_DN8852_c0_g1|g.9629TRINITY_DN8852_c0_g1|m.9629type:5prime_partiallen:275(+)TRINITY_DN8852_c0_g1:1-825(+)	TRINITY_DN8852_c0_g1|m.9629TRINITY_DN8852_c0_g1|g.9629ORFTRINITY_DN8852_c0_g1|g.9629TRINITY_DN8852_c0_g1|m.9629type:5prime_partiallen:275(+)TRINITY_DN8852_c0_g1:1-825(+)	TRINITY_DN8852_c0_g1|m.9629 TRINITY_DN8852_c0_g1|g.9629 ORF TRINITY_DN8852_c0_g1|g.9629 TRINITY_DN8852_c0_g1|m.9629 type:5prime_partial len:275 (+) TRINITY_DN8852_c0_g1:1-825(+)	1	6	6	6	6	6	6	31	29.999	274	66.257	670000000	152692	137488	124601	184719	116476	130722	111705	204939	127325
TRINITY_DN138140_c0_g1|m.1699TRINITY_DN138140_c0_g1|g.1699ORFTRINITY_DN138140_c0_g1|g.1699TRINITY_DN138140_c0_g1|m.1699type:completelen:181(+)TRINITY_DN138140_c0_g1:77-619(+)	TRINITY_DN138140_c0_g1|m.1699TRINITY_DN138140_c0_g1|g.1699ORFTRINITY_DN138140_c0_g1|g.1699TRINITY_DN138140_c0_g1|m.1699type:completelen:181(+)TRINITY_DN138140_c0_g1:77-619(+)	TRINITY_DN138140_c0_g1|m.1699 TRINITY_DN138140_c0_g1|g.1699 ORF TRINITY_DN138140_c0_g1|g.1699 TRINITY_DN138140_c0_g1|m.1699 type:complete len:181 (+) TRINITY_DN138140_c0_g1:77-619(+)	1	4	4	4	4	4	4	30.6	20.226	180	11.959	2700500000	172394	168128	163083	201831	184766	164635	140563	208883	182987
TRINITY_DN6734_c0_g1|m.10438TRINITY_DN6734_c0_g1|g.10438ORFTRINITY_DN6734_c0_g1|g.10438TRINITY_DN6734_c0_g1|m.10438type:completelen:125(+)TRINITY_DN6734_c0_g1:170-544(+)	TRINITY_DN6734_c0_g1|m.10438TRINITY_DN6734_c0_g1|g.10438ORFTRINITY_DN6734_c0_g1|g.10438TRINITY_DN6734_c0_g1|m.10438type:completelen:125(+)TRINITY_DN6734_c0_g1:170-544(+)	TRINITY_DN6734_c0_g1|m.10438 TRINITY_DN6734_c0_g1|g.10438 ORF TRINITY_DN6734_c0_g1|g.10438 TRINITY_DN6734_c0_g1|m.10438 type:complete len:125 (+) TRINITY_DN6734_c0_g1:170-544(+)	1	4	4	4	4	4	4	30.6	14.29	124	7.5181	1216400000	199352	122523	118711	237655	101970	99040.4	111447	251199	103593
TRINITY_DN53588_c0_g1|m.85TRINITY_DN53588_c0_g1|g.85ORFTRINITY_DN53588_c0_g1|g.85TRINITY_DN53588_c0_g1|m.85type:3prime_partiallen:165(-)TRINITY_DN53588_c0_g1:1-492(-);TRINITY_DN26018_c0_g1|m.1042TRINITY_DN26018_c0_g1|g.1042ORFTRINITY_DN26018_c0_g1|g.1042TRINITY_DN26018_c0_g1|m.1042type:internallen:349(-)TRINITY_DN26018_c0_g1:3-1046(-)	TRINITY_DN53588_c0_g1|m.85TRINITY_DN53588_c0_g1|g.85ORFTRINITY_DN53588_c0_g1|g.85TRINITY_DN53588_c0_g1|m.85type:3prime_partiallen:165(-)TRINITY_DN53588_c0_g1:1-492(-)	TRINITY_DN53588_c0_g1|m.85 TRINITY_DN53588_c0_g1|g.85 ORF TRINITY_DN53588_c0_g1|g.85 TRINITY_DN53588_c0_g1|m.85 type:3prime_partial len:165 (-) TRINITY_DN53588_c0_g1:1-492(-)	2	4	4	4	4	4	4	30.5	18.007	164	307.89	26552000000	523489	556482	546948	611365	534180	565083	587970	602434	567850
TRINITY_DN41_c0_g1|m.2123TRINITY_DN41_c0_g1|g.2123ORFTRINITY_DN41_c0_g1|g.2123TRINITY_DN41_c0_g1|m.2123type:completelen:133(+)TRINITY_DN41_c0_g1:172-570(+)	TRINITY_DN41_c0_g1|m.2123TRINITY_DN41_c0_g1|g.2123ORFTRINITY_DN41_c0_g1|g.2123TRINITY_DN41_c0_g1|m.2123type:completelen:133(+)TRINITY_DN41_c0_g1:172-570(+)	TRINITY_DN41_c0_g1|m.2123 TRINITY_DN41_c0_g1|g.2123 ORF TRINITY_DN41_c0_g1|g.2123 TRINITY_DN41_c0_g1|m.2123 type:complete len:133 (+) TRINITY_DN41_c0_g1:172-570(+)	1	4	4	4	4	4	4	30.3	14.827	132	8.3919	701620000	76760.3	51591.8	58202.3	71606.9	53609.2	59541.1	57698.8	70878.3	48637.1
TRINITY_DN18731_c0_g2|m.2703TRINITY_DN18731_c0_g2|g.2703ORFTRINITY_DN18731_c0_g2|g.2703TRINITY_DN18731_c0_g2|m.2703type:internallen:140(+)TRINITY_DN18731_c0_g2:3-419(+)	TRINITY_DN18731_c0_g2|m.2703TRINITY_DN18731_c0_g2|g.2703ORFTRINITY_DN18731_c0_g2|g.2703TRINITY_DN18731_c0_g2|m.2703type:internallen:140(+)TRINITY_DN18731_c0_g2:3-419(+)	TRINITY_DN18731_c0_g2|m.2703 TRINITY_DN18731_c0_g2|g.2703 ORF TRINITY_DN18731_c0_g2|g.2703 TRINITY_DN18731_c0_g2|m.2703 type:internal len:140 (+) TRINITY_DN18731_c0_g2:3-419(+)	1	5	5	4	5	5	4	30.2	15.218	139	26.898	6390200000	207123	205655	195019	168879	197867	170307	225212	145669	185735
TRINITY_DN277_c0_g1|m.5155TRINITY_DN277_c0_g1|g.5155ORFTRINITY_DN277_c0_g1|g.5155TRINITY_DN277_c0_g1|m.5155type:5prime_partiallen:296(-)TRINITY_DN277_c0_g1:1617-2504(-);TRINITY_DN8493_c0_g2|m.7439TRINITY_DN8493_c0_g2|g.7439ORFTRINITY_DN8493_c0_g2|g.7439TRINITY_DN8493_c0_g2|m.7439type:3prime_partiallen:144(-)TRINITY_DN8493_c0_g2:2-430(-);TRINITY_DN8493_c1_g1|m.7441TRINITY_DN8493_c1_g1|g.7441ORFTRI…	TRINITY_DN277_c0_g1|m.5155TRINITY_DN277_c0_g1|g.5155ORFTRINITY_DN277_c0_g1|g.5155TRINITY_DN277_c0_g1|m.5155type:5prime_partiallen:296(-)TRINITY_DN277_c0_g1:1617-2504(-);TRINITY_DN8493_c0_g2|m.7439TRINITY_DN8493_c0_g2|g.7439ORFTRINITY_DN8493_c0_g2|g.7439TRINITY_DN8493_c0_g2|m.7439type:3prime_partiallen:144(-)TRINITY_DN8493_c0_g2:2-430(-)	TRINITY_DN277_c0_g1|m.5155 TRINITY_DN277_c0_g1|g.5155 ORF TRINITY_DN277_c0_g1|g.5155 TRINITY_DN277_c0_g1|m.5155 type:5prime_partial len:296 (-) TRINITY_DN277_c0_g1:1617-2504(-);TRINITY_DN8493_c0_g2|m.7439 TRINITY_DN8493_c0_g2|g.7439 ORF TRINITY_DN8493_c0	3	8	8	3	8	8	3	30.2	33.511	295	90.903	6209600000	492993	525978	479011	487443	548804	518246	458252	469462	488433
TRINITY_DN541_c0_g1|m.11820TRINITY_DN541_c0_g1|g.11820ORFTRINITY_DN541_c0_g1|g.11820TRINITY_DN541_c0_g1|m.11820type:completelen:176(-)TRINITY_DN541_c0_g1:772-1299(-)	TRINITY_DN541_c0_g1|m.11820TRINITY_DN541_c0_g1|g.11820ORFTRINITY_DN541_c0_g1|g.11820TRINITY_DN541_c0_g1|m.11820type:completelen:176(-)TRINITY_DN541_c0_g1:772-1299(-)	TRINITY_DN541_c0_g1|m.11820 TRINITY_DN541_c0_g1|g.11820 ORF TRINITY_DN541_c0_g1|g.11820 TRINITY_DN541_c0_g1|m.11820 type:complete len:176 (-) TRINITY_DN541_c0_g1:772-1299(-)	1	4	4	4	4	4	4	29.7	19.778	175	144.54	10224000000	391365	308286	321003	421371	316736	349244	206888	479900	332660
TRINITY_DN667_c0_g1|m.13238TRINITY_DN667_c0_g1|g.13238ORFTRINITY_DN667_c0_g1|g.13238TRINITY_DN667_c0_g1|m.13238type:5prime_partiallen:173(+)TRINITY_DN667_c0_g1:1-519(+)	TRINITY_DN667_c0_g1|m.13238TRINITY_DN667_c0_g1|g.13238ORFTRINITY_DN667_c0_g1|g.13238TRINITY_DN667_c0_g1|m.13238type:5prime_partiallen:173(+)TRINITY_DN667_c0_g1:1-519(+)	TRINITY_DN667_c0_g1|m.13238 TRINITY_DN667_c0_g1|g.13238 ORF TRINITY_DN667_c0_g1|g.13238 TRINITY_DN667_c0_g1|m.13238 type:5prime_partial len:173 (+) TRINITY_DN667_c0_g1:1-519(+)	1	5	5	5	5	5	5	29.7	19.018	172	298.93	74924000000	1.4413e+06	1.0359e+06	1.13731e+06	867168	1.13805e+06	1.01836e+06	837145	860376	890999
TRINITY_DN8493_c0_g5|m.7432TRINITY_DN8493_c0_g5|g.7432ORFTRINITY_DN8493_c0_g5|g.7432TRINITY_DN8493_c0_g5|m.7432type:internallen:193(-)TRINITY_DN8493_c0_g5:1-576(-)	TRINITY_DN8493_c0_g5|m.7432TRINITY_DN8493_c0_g5|g.7432ORFTRINITY_DN8493_c0_g5|g.7432TRINITY_DN8493_c0_g5|m.7432type:internallen:193(-)TRINITY_DN8493_c0_g5:1-576(-)	TRINITY_DN8493_c0_g5|m.7432 TRINITY_DN8493_c0_g5|g.7432 ORF TRINITY_DN8493_c0_g5|g.7432 TRINITY_DN8493_c0_g5|m.7432 type:internal len:193 (-) TRINITY_DN8493_c0_g5:1-576(-)	1	5	1	1	5	1	1	29.2	22.039	192	1.9446	914470000	219160	239174	214474	249402	264963	249905	245451	242953	230153
TRINITY_DN11523_c0_g1|m.1013TRINITY_DN11523_c0_g1|g.1013ORFTRINITY_DN11523_c0_g1|g.1013TRINITY_DN11523_c0_g1|m.1013type:5prime_partiallen:294(-)TRINITY_DN11523_c0_g1:1450-2331(-)	TRINITY_DN11523_c0_g1|m.1013TRINITY_DN11523_c0_g1|g.1013ORFTRINITY_DN11523_c0_g1|g.1013TRINITY_DN11523_c0_g1|m.1013type:5prime_partiallen:294(-)TRINITY_DN11523_c0_g1:1450-2331(-)	TRINITY_DN11523_c0_g1|m.1013 TRINITY_DN11523_c0_g1|g.1013 ORF TRINITY_DN11523_c0_g1|g.1013 TRINITY_DN11523_c0_g1|m.1013 type:5prime_partial len:294 (-) TRINITY_DN11523_c0_g1:1450-2331(-)	1	6	5	5	6	5	5	29	33.653	293	48.306	3446300000	122640	84686.7	92063.1	142672	85327.7	97517.5	91413.4	156486	94285
TRINITY_DN42690_c0_g1|m.4235TRINITY_DN42690_c0_g1|g.4235ORFTRINITY_DN42690_c0_g1|g.4235TRINITY_DN42690_c0_g1|m.4235type:internallen:309(+)TRINITY_DN42690_c0_g1:2-925(+)	TRINITY_DN42690_c0_g1|m.4235TRINITY_DN42690_c0_g1|g.4235ORFTRINITY_DN42690_c0_g1|g.4235TRINITY_DN42690_c0_g1|m.4235type:internallen:309(+)TRINITY_DN42690_c0_g1:2-925(+)	TRINITY_DN42690_c0_g1|m.4235 TRINITY_DN42690_c0_g1|g.4235 ORF TRINITY_DN42690_c0_g1|g.4235 TRINITY_DN42690_c0_g1|m.4235 type:internal len:309 (+) TRINITY_DN42690_c0_g1:2-925(+)	1	7	7	7	7	7	7	28.9	34.053	308	70.276	5765000000	295557	315819	354814	310873	290909	299965	339175	282984	319190
TRINITY_DN120234_c0_g1|m.466TRINITY_DN120234_c0_g1|g.466ORFTRINITY_DN120234_c0_g1|g.466TRINITY_DN120234_c0_g1|m.466type:internallen:153(+)TRINITY_DN120234_c0_g1:2-457(+)	TRINITY_DN120234_c0_g1|m.466TRINITY_DN120234_c0_g1|g.466ORFTRINITY_DN120234_c0_g1|g.466TRINITY_DN120234_c0_g1|m.466type:internallen:153(+)TRINITY_DN120234_c0_g1:2-457(+)	TRINITY_DN120234_c0_g1|m.466 TRINITY_DN120234_c0_g1|g.466 ORF TRINITY_DN120234_c0_g1|g.466 TRINITY_DN120234_c0_g1|m.466 type:internal len:153 (+) TRINITY_DN120234_c0_g1:2-457(+)	1	4	4	4	4	4	4	28.3	16.948	152	30.817	5085900000	116570	131774	129027	117238	118638	61019.6	84276.9	82746.6	99548.3
TRINITY_DN2597_c1_g2|m.443TRINITY_DN2597_c1_g2|g.443ORFTRINITY_DN2597_c1_g2|g.443TRINITY_DN2597_c1_g2|m.443type:internallen:100(-)TRINITY_DN2597_c1_g2:1-297(-)	TRINITY_DN2597_c1_g2|m.443TRINITY_DN2597_c1_g2|g.443ORFTRINITY_DN2597_c1_g2|g.443TRINITY_DN2597_c1_g2|m.443type:internallen:100(-)TRINITY_DN2597_c1_g2:1-297(-)	TRINITY_DN2597_c1_g2|m.443 TRINITY_DN2597_c1_g2|g.443 ORF TRINITY_DN2597_c1_g2|g.443 TRINITY_DN2597_c1_g2|m.443 type:internal len:100 (-) TRINITY_DN2597_c1_g2:1-297(-)	1	2	1	1	2	1	1	28.3	11.293	99	40.619	896040000	28652.6	20471.7	21952.5	26290.1	19156.4	21488.8	19573.2	29742.9	21904.8
TRINITY_DN47486_c0_g1|m.1635TRINITY_DN47486_c0_g1|g.1635ORFTRINITY_DN47486_c0_g1|g.1635TRINITY_DN47486_c0_g1|m.1635type:internallen:784(-)TRINITY_DN47486_c0_g1:1-2349(-)	TRINITY_DN47486_c0_g1|m.1635TRINITY_DN47486_c0_g1|g.1635ORFTRINITY_DN47486_c0_g1|g.1635TRINITY_DN47486_c0_g1|m.1635type:internallen:784(-)TRINITY_DN47486_c0_g1:1-2349(-)	TRINITY_DN47486_c0_g1|m.1635 TRINITY_DN47486_c0_g1|g.1635 ORF TRINITY_DN47486_c0_g1|g.1635 TRINITY_DN47486_c0_g1|m.1635 type:internal len:784 (-) TRINITY_DN47486_c0_g1:1-2349(-)	1	11	11	11	11	11	11	28.2	85.948	783	146.41	6338700000	482666	556274	324260	459244	261812	239963	262392	381942	235619
TRINITY_DN601_c0_g2|m.13013TRINITY_DN601_c0_g2|g.13013ORFTRINITY_DN601_c0_g2|g.13013TRINITY_DN601_c0_g2|m.13013type:completelen:147(+)TRINITY_DN601_c0_g2:90-530(+)	TRINITY_DN601_c0_g2|m.13013TRINITY_DN601_c0_g2|g.13013ORFTRINITY_DN601_c0_g2|g.13013TRINITY_DN601_c0_g2|m.13013type:completelen:147(+)TRINITY_DN601_c0_g2:90-530(+)	TRINITY_DN601_c0_g2|m.13013 TRINITY_DN601_c0_g2|g.13013 ORF TRINITY_DN601_c0_g2|g.13013 TRINITY_DN601_c0_g2|m.13013 type:complete len:147 (+) TRINITY_DN601_c0_g2:90-530(+)	1	4	4	4	4	4	4	28.1	16.189	146	14.676	1784200000	195898	170741	168822	176396	130698	138739	107237	175034	143747
TRINITY_DN11097_c0_g2|m.8663TRINITY_DN11097_c0_g2|g.8663ORFTRINITY_DN11097_c0_g2|g.8663TRINITY_DN11097_c0_g2|m.8663type:completelen:165(-)TRINITY_DN11097_c0_g2:339-833(-)	TRINITY_DN11097_c0_g2|m.8663TRINITY_DN11097_c0_g2|g.8663ORFTRINITY_DN11097_c0_g2|g.8663TRINITY_DN11097_c0_g2|m.8663type:completelen:165(-)TRINITY_DN11097_c0_g2:339-833(-)	TRINITY_DN11097_c0_g2|m.8663 TRINITY_DN11097_c0_g2|g.8663 ORF TRINITY_DN11097_c0_g2|g.8663 TRINITY_DN11097_c0_g2|m.8663 type:complete len:165 (-) TRINITY_DN11097_c0_g2:339-833(-)	1	4	4	3	4	4	3	28	17.545	164	92.779	4505700000	117156	116064	121091	86900.5	110278	102239	67683	74957	105569
TRINITY_DN13532_c0_g1|m.7213TRINITY_DN13532_c0_g1|g.7213ORFTRINITY_DN13532_c0_g1|g.7213TRINITY_DN13532_c0_g1|m.7213type:5prime_partiallen:152(-)TRINITY_DN13532_c0_g1:857-1312(-)	TRINITY_DN13532_c0_g1|m.7213TRINITY_DN13532_c0_g1|g.7213ORFTRINITY_DN13532_c0_g1|g.7213TRINITY_DN13532_c0_g1|m.7213type:5prime_partiallen:152(-)TRINITY_DN13532_c0_g1:857-1312(-)	TRINITY_DN13532_c0_g1|m.7213 TRINITY_DN13532_c0_g1|g.7213 ORF TRINITY_DN13532_c0_g1|g.7213 TRINITY_DN13532_c0_g1|m.7213 type:5prime_partial len:152 (-) TRINITY_DN13532_c0_g1:857-1312(-)	1	3	3	2	3	3	2	27.8	17.67	151	152.91	559850000	59467.2	56425.1	58872.6	60698.5	52097.9	50839.2	70195.5	59377.9	63464
TRINITY_DN212_c0_g2|m.5905TRINITY_DN212_c0_g2|g.5905ORFTRINITY_DN212_c0_g2|g.5905TRINITY_DN212_c0_g2|m.5905type:completelen:1353(+)TRINITY_DN212_c0_g2:116-4174(+)	TRINITY_DN212_c0_g2|m.5905TRINITY_DN212_c0_g2|g.5905ORFTRINITY_DN212_c0_g2|g.5905TRINITY_DN212_c0_g2|m.5905type:completelen:1353(+)TRINITY_DN212_c0_g2:116-4174(+)	TRINITY_DN212_c0_g2|m.5905 TRINITY_DN212_c0_g2|g.5905 ORF TRINITY_DN212_c0_g2|g.5905 TRINITY_DN212_c0_g2|m.5905 type:complete len:1353 (+) TRINITY_DN212_c0_g2:116-4174(+)	1	29	29	29	29	29	29	27.8	126.57	1352	323.31	298080000000	1.95847e+06	1.89351e+06	860157	2.76584e+06	792088	1.06413e+06	1.31542e+06	4.32888e+06	1.08005e+06
TRINITY_DN25382_c0_g1|m.95TRINITY_DN25382_c0_g1|g.95ORFTRINITY_DN25382_c0_g1|g.95TRINITY_DN25382_c0_g1|m.95type:internallen:343(-)TRINITY_DN25382_c0_g1:3-1028(-)	TRINITY_DN25382_c0_g1|m.95TRINITY_DN25382_c0_g1|g.95ORFTRINITY_DN25382_c0_g1|g.95TRINITY_DN25382_c0_g1|m.95type:internallen:343(-)TRINITY_DN25382_c0_g1:3-1028(-)	TRINITY_DN25382_c0_g1|m.95 TRINITY_DN25382_c0_g1|g.95 ORF TRINITY_DN25382_c0_g1|g.95 TRINITY_DN25382_c0_g1|m.95 type:internal len:343 (-) TRINITY_DN25382_c0_g1:3-1028(-)	1	4	4	4	4	4	4	27.5	37.623	342	74.721	1047400000	126726	123711	136608	110743	96741.2	113777	172582	112837	162324
TRINITY_DN7287_c0_g1|m.1358TRINITY_DN7287_c0_g1|g.1358ORFTRINITY_DN7287_c0_g1|g.1358TRINITY_DN7287_c0_g1|m.1358type:completelen:110(-)TRINITY_DN7287_c0_g1:957-1286(-)	TRINITY_DN7287_c0_g1|m.1358TRINITY_DN7287_c0_g1|g.1358ORFTRINITY_DN7287_c0_g1|g.1358TRINITY_DN7287_c0_g1|m.1358type:completelen:110(-)TRINITY_DN7287_c0_g1:957-1286(-)	TRINITY_DN7287_c0_g1|m.1358 TRINITY_DN7287_c0_g1|g.1358 ORF TRINITY_DN7287_c0_g1|g.1358 TRINITY_DN7287_c0_g1|m.1358 type:complete len:110 (-) TRINITY_DN7287_c0_g1:957-1286(-)	1	3	1	1	2	1	1	27.5	11.844	109	7.3691	46321000	12132.3	11883.5	11678.2	8854.9	12614.9	11702.4	6847.95	9606.09	11036.4
TRINITY_DN168_c0_g2|m.4175TRINITY_DN168_c0_g2|g.4175ORFTRINITY_DN168_c0_g2|g.4175TRINITY_DN168_c0_g2|m.4175type:completelen:129(+)TRINITY_DN168_c0_g2:71-457(+)	TRINITY_DN168_c0_g2|m.4175TRINITY_DN168_c0_g2|g.4175ORFTRINITY_DN168_c0_g2|g.4175TRINITY_DN168_c0_g2|m.4175type:completelen:129(+)TRINITY_DN168_c0_g2:71-457(+)	TRINITY_DN168_c0_g2|m.4175 TRINITY_DN168_c0_g2|g.4175 ORF TRINITY_DN168_c0_g2|g.4175 TRINITY_DN168_c0_g2|m.4175 type:complete len:129 (+) TRINITY_DN168_c0_g2:71-457(+)	1	3	3	3	3	3	3	27.3	14.314	128	14.637	1187700000	44527.9	37516.5	39392.8	41333.5	40476.7	32502.4	22588.1	35669.2	32464.9
TRINITY_DN665_c0_g1|m.12699TRINITY_DN665_c0_g1|g.12699ORFTRINITY_DN665_c0_g1|g.12699TRINITY_DN665_c0_g1|m.12699type:completelen:217(-)TRINITY_DN665_c0_g1:370-1020(-)	TRINITY_DN665_c0_g1|m.12699TRINITY_DN665_c0_g1|g.12699ORFTRINITY_DN665_c0_g1|g.12699TRINITY_DN665_c0_g1|m.12699type:completelen:217(-)TRINITY_DN665_c0_g1:370-1020(-)	TRINITY_DN665_c0_g1|m.12699 TRINITY_DN665_c0_g1|g.12699 ORF TRINITY_DN665_c0_g1|g.12699 TRINITY_DN665_c0_g1|m.12699 type:complete len:217 (-) TRINITY_DN665_c0_g1:370-1020(-)	1	6	6	6	6	6	6	27.3	24.544	216	11.581	1299800000	335690	235858	208213	267536	196265	176721	173775	249525	170688
TRINITY_DN172_c1_g1|m.4017TRINITY_DN172_c1_g1|g.4017ORFTRINITY_DN172_c1_g1|g.4017TRINITY_DN172_c1_g1|m.4017type:5prime_partiallen:185(-)TRINITY_DN172_c1_g1:202-756(-)	TRINITY_DN172_c1_g1|m.4017TRINITY_DN172_c1_g1|g.4017ORFTRINITY_DN172_c1_g1|g.4017TRINITY_DN172_c1_g1|m.4017type:5prime_partiallen:185(-)TRINITY_DN172_c1_g1:202-756(-)	TRINITY_DN172_c1_g1|m.4017 TRINITY_DN172_c1_g1|g.4017 ORF TRINITY_DN172_c1_g1|g.4017 TRINITY_DN172_c1_g1|m.4017 type:5prime_partial len:185 (-) TRINITY_DN172_c1_g1:202-756(-)	1	4	4	4	4	4	4	27.2	21.085	184	42.348	1909500000	115821	146052	131178	143002	117814	102030	104113	102166	108817
TRINITY_DN7264_c0_g1|m.1157TRINITY_DN7264_c0_g1|g.1157ORFTRINITY_DN7264_c0_g1|g.1157TRINITY_DN7264_c0_g1|m.1157type:completelen:518(-)TRINITY_DN7264_c0_g1:372-1925(-);TRINITY_DN27257_c0_g2|m.2686TRINITY_DN27257_c0_g2|g.2686ORFTRINITY_DN27257_c0_g2|g.2686TRINITY_DN27257_c0_g2|m.2686type:internallen:139(-)TRINITY_DN27257_c0_g2:1-414(-);TRINITY_DN78799_c0_g1|m.1089TRINITY_DN78799_c0_g1|g.1089ORFTRIN…	TRINITY_DN7264_c0_g1|m.1157TRINITY_DN7264_c0_g1|g.1157ORFTRINITY_DN7264_c0_g1|g.1157TRINITY_DN7264_c0_g1|m.1157type:completelen:518(-)TRINITY_DN7264_c0_g1:372-1925(-)	TRINITY_DN7264_c0_g1|m.1157 TRINITY_DN7264_c0_g1|g.1157 ORF TRINITY_DN7264_c0_g1|g.1157 TRINITY_DN7264_c0_g1|m.1157 type:complete len:518 (-) TRINITY_DN7264_c0_g1:372-1925(-)	5	10	10	10	10	10	10	27.1	55.101	517	203.55	5731400000	461598	324791	317335	482074	285575	257898	301387	473432	285674
TRINITY_DN172_c1_g2|m.4013TRINITY_DN172_c1_g2|g.4013ORFTRINITY_DN172_c1_g2|g.4013TRINITY_DN172_c1_g2|m.4013type:completelen:127(-)TRINITY_DN172_c1_g2:167-547(-)	TRINITY_DN172_c1_g2|m.4013TRINITY_DN172_c1_g2|g.4013ORFTRINITY_DN172_c1_g2|g.4013TRINITY_DN172_c1_g2|m.4013type:completelen:127(-)TRINITY_DN172_c1_g2:167-547(-)	TRINITY_DN172_c1_g2|m.4013 TRINITY_DN172_c1_g2|g.4013 ORF TRINITY_DN172_c1_g2|g.4013 TRINITY_DN172_c1_g2|m.4013 type:complete len:127 (-) TRINITY_DN172_c1_g2:167-547(-)	1	3	3	3	3	3	3	27	14.357	126	21.542	1665900000	111505	100554	89992	90451.9	74105.4	62523.1	63892.1	73314.1	74840
TRINITY_DN6001_c0_g1|m.5798TRINITY_DN6001_c0_g1|g.5798ORFTRINITY_DN6001_c0_g1|g.5798TRINITY_DN6001_c0_g1|m.5798type:completelen:165(+)TRINITY_DN6001_c0_g1:1304-1798(+);TRINITY_DN20594_c0_g1|m.5754TRINITY_DN20594_c0_g1|g.5754ORFTRINITY_DN20594_c0_g1|g.5754TRINITY_DN20594_c0_g1|m.5754type:5prime_partiallen:230(-)TRINITY_DN20594_c0_g1:97-786(-);TRINITY_DN238380_c0_g1|m.401TRINITY_DN238380_c0_g1|g.40…	TRINITY_DN6001_c0_g1|m.5798TRINITY_DN6001_c0_g1|g.5798ORFTRINITY_DN6001_c0_g1|g.5798TRINITY_DN6001_c0_g1|m.5798type:completelen:165(+)TRINITY_DN6001_c0_g1:1304-1798(+);TRINITY_DN20594_c0_g1|m.5754TRINITY_DN20594_c0_g1|g.5754ORFTRINITY_DN20594_c0_g1|g.5754TRINITY_DN20594_c0_g1|m.5754type:5prime_partiallen:230(-)TRINITY_DN20594_c0_g1:97-786(-)	TRINITY_DN6001_c0_g1|m.5798 TRINITY_DN6001_c0_g1|g.5798 ORF TRINITY_DN6001_c0_g1|g.5798 TRINITY_DN6001_c0_g1|m.5798 type:complete len:165 (+) TRINITY_DN6001_c0_g1:1304-1798(+);TRINITY_DN20594_c0_g1|m.5754 TRINITY_DN20594_c0_g1|g.5754 ORF TRINITY_DN20594_	6	4	4	4	4	4	4	26.8	18.594	164	17.633	974310000	137903	93222	107510	154000	96325.8	106421	105808	187136	106990
TRINITY_DN1837_c0_g1|m.5123TRINITY_DN1837_c0_g1|g.5123ORFTRINITY_DN1837_c0_g1|g.5123TRINITY_DN1837_c0_g1|m.5123type:3prime_partiallen:158(+)TRINITY_DN1837_c0_g1:134-604(+);TRINITY_DN123624_c0_g1|m.1239TRINITY_DN123624_c0_g1|g.1239ORFTRINITY_DN123624_c0_g1|g.1239TRINITY_DN123624_c0_g1|m.1239type:internallen:153(-)TRINITY_DN123624_c0_g1:2-457(-)	TRINITY_DN1837_c0_g1|m.5123TRINITY_DN1837_c0_g1|g.5123ORFTRINITY_DN1837_c0_g1|g.5123TRINITY_DN1837_c0_g1|m.5123type:3prime_partiallen:158(+)TRINITY_DN1837_c0_g1:134-604(+);TRINITY_DN123624_c0_g1|m.1239TRINITY_DN123624_c0_g1|g.1239ORFTRINITY_DN123624_c0_g1|g.1239TRINITY_DN123624_c0_g1|m.1239type:internallen:153(-)TRINITY_DN123624_c0_g1:2-457(-)	TRINITY_DN1837_c0_g1|m.5123 TRINITY_DN1837_c0_g1|g.5123 ORF TRINITY_DN1837_c0_g1|g.5123 TRINITY_DN1837_c0_g1|m.5123 type:3prime_partial len:158 (+) TRINITY_DN1837_c0_g1:134-604(+);TRINITY_DN123624_c0_g1|m.1239 TRINITY_DN123624_c0_g1|g.1239 ORF TRINITY_DN	2	4	4	2	4	4	2	26.1	17.377	157	84.626	6673500000	164305	140202	142838	181794	140760	140930	143192	191977	137804
TRINITY_DN274_c1_g1|m.6041TRINITY_DN274_c1_g1|g.6041ORFTRINITY_DN274_c1_g1|g.6041TRINITY_DN274_c1_g1|m.6041type:completelen:573(-)TRINITY_DN274_c1_g1:1320-3038(-);TRINITY_DN9783_c0_g1|m.3244TRINITY_DN9783_c0_g1|g.3244ORFTRINITY_DN9783_c0_g1|g.3244TRINITY_DN9783_c0_g1|m.3244type:completelen:580(-)TRINITY_DN9783_c0_g1:1698-3437(-);TRINITY_DN274_c1_g2|m.6036TRINITY_DN274_c1_g2|g.6036ORFTRINITY_DN274…	TRINITY_DN274_c1_g1|m.6041TRINITY_DN274_c1_g1|g.6041ORFTRINITY_DN274_c1_g1|g.6041TRINITY_DN274_c1_g1|m.6041type:completelen:573(-)TRINITY_DN274_c1_g1:1320-3038(-)	TRINITY_DN274_c1_g1|m.6041 TRINITY_DN274_c1_g1|g.6041 ORF TRINITY_DN274_c1_g1|g.6041 TRINITY_DN274_c1_g1|m.6041 type:complete len:573 (-) TRINITY_DN274_c1_g1:1320-3038(-)	3	16	16	9	16	16	9	25.9	67.341	572	61.526	5712000000	617501	469905	513248	657947	549971	547413	547507	739931	511758
TRINITY_DN9172_c0_g4|m.290TRINITY_DN9172_c0_g4|g.290ORFTRINITY_DN9172_c0_g4|g.290TRINITY_DN9172_c0_g4|m.290type:3prime_partiallen:252(-)TRINITY_DN9172_c0_g4:2-754(-)	TRINITY_DN9172_c0_g4|m.290TRINITY_DN9172_c0_g4|g.290ORFTRINITY_DN9172_c0_g4|g.290TRINITY_DN9172_c0_g4|m.290type:3prime_partiallen:252(-)TRINITY_DN9172_c0_g4:2-754(-)	TRINITY_DN9172_c0_g4|m.290 TRINITY_DN9172_c0_g4|g.290 ORF TRINITY_DN9172_c0_g4|g.290 TRINITY_DN9172_c0_g4|m.290 type:3prime_partial len:252 (-) TRINITY_DN9172_c0_g4:2-754(-)	1	6	4	4	6	4	4	25.9	27.717	251	51.198	2320400000	195657	119350	134031	157697	144241	111279	132530	131573	129699
TRINITY_DN207552_c0_g1|m.895TRINITY_DN207552_c0_g1|g.895ORFTRINITY_DN207552_c0_g1|g.895TRINITY_DN207552_c0_g1|m.895type:internallen:238(+)TRINITY_DN207552_c0_g1:1-711(+)	TRINITY_DN207552_c0_g1|m.895TRINITY_DN207552_c0_g1|g.895ORFTRINITY_DN207552_c0_g1|g.895TRINITY_DN207552_c0_g1|m.895type:internallen:238(+)TRINITY_DN207552_c0_g1:1-711(+)	TRINITY_DN207552_c0_g1|m.895 TRINITY_DN207552_c0_g1|g.895 ORF TRINITY_DN207552_c0_g1|g.895 TRINITY_DN207552_c0_g1|m.895 type:internal len:238 (+) TRINITY_DN207552_c0_g1:1-711(+)	1	5	5	5	5	5	5	25.7	25.496	237	42.262	8534700000	186573	292791	291826	191110	263592	105663	174634	90588	203516
TRINITY_DN40381_c0_g1|m.2738TRINITY_DN40381_c0_g1|g.2738ORFTRINITY_DN40381_c0_g1|g.2738TRINITY_DN40381_c0_g1|m.2738type:5prime_partiallen:115(-)TRINITY_DN40381_c0_g1:124-468(-)	TRINITY_DN40381_c0_g1|m.2738TRINITY_DN40381_c0_g1|g.2738ORFTRINITY_DN40381_c0_g1|g.2738TRINITY_DN40381_c0_g1|m.2738type:5prime_partiallen:115(-)TRINITY_DN40381_c0_g1:124-468(-)	TRINITY_DN40381_c0_g1|m.2738 TRINITY_DN40381_c0_g1|g.2738 ORF TRINITY_DN40381_c0_g1|g.2738 TRINITY_DN40381_c0_g1|m.2738 type:5prime_partial len:115 (-) TRINITY_DN40381_c0_g1:124-468(-)	1	4	2	2	4	2	2	25.4	12.769	114	2.542	43636000000	106610	53605.3	53263.9	126785	49405.1	49421.1	54452.8	140062	50391.8
TRINITY_DN1865_c1_g1|m.5660TRINITY_DN1865_c1_g1|g.5660ORFTRINITY_DN1865_c1_g1|g.5660TRINITY_DN1865_c1_g1|m.5660type:completelen:300(-)TRINITY_DN1865_c1_g1:303-1202(-);TRINITY_DN37244_c1_g1|m.1002TRINITY_DN37244_c1_g1|g.1002ORFTRINITY_DN37244_c1_g1|g.1002TRINITY_DN37244_c1_g1|m.1002type:internallen:113(-)TRINITY_DN37244_c1_g1:1-336(-)	TRINITY_DN1865_c1_g1|m.5660TRINITY_DN1865_c1_g1|g.5660ORFTRINITY_DN1865_c1_g1|g.5660TRINITY_DN1865_c1_g1|m.5660type:completelen:300(-)TRINITY_DN1865_c1_g1:303-1202(-)	TRINITY_DN1865_c1_g1|m.5660 TRINITY_DN1865_c1_g1|g.5660 ORF TRINITY_DN1865_c1_g1|g.5660 TRINITY_DN1865_c1_g1|m.5660 type:complete len:300 (-) TRINITY_DN1865_c1_g1:303-1202(-)	2	11	11	11	11	11	11	25.1	35.349	299	51.508	167140000000	1.03612e+06	1.72238e+06	1.47359e+06	1.21449e+06	1.8826e+06	1.54176e+06	1.42645e+06	833530	1.41873e+06
TRINITY_DN29720_c0_g1|m.5243TRINITY_DN29720_c0_g1|g.5243ORFTRINITY_DN29720_c0_g1|g.5243TRINITY_DN29720_c0_g1|m.5243type:internallen:368(+)TRINITY_DN29720_c0_g1:2-1102(+)	TRINITY_DN29720_c0_g1|m.5243TRINITY_DN29720_c0_g1|g.5243ORFTRINITY_DN29720_c0_g1|g.5243TRINITY_DN29720_c0_g1|m.5243type:internallen:368(+)TRINITY_DN29720_c0_g1:2-1102(+)	TRINITY_DN29720_c0_g1|m.5243 TRINITY_DN29720_c0_g1|g.5243 ORF TRINITY_DN29720_c0_g1|g.5243 TRINITY_DN29720_c0_g1|m.5243 type:internal len:368 (+) TRINITY_DN29720_c0_g1:2-1102(+)	1	16	1	0	16	1	0	25.1	42.626	367	273.59	80895000000	1.14037e+06	1.33657e+06	1.2268e+06	1.19673e+06	1.56763e+06	1.59349e+06	1.882e+06	1.18834e+06	1.46691e+06
TRINITY_DN12088_c0_g1|m.2578TRINITY_DN12088_c0_g1|g.2578ORFTRINITY_DN12088_c0_g1|g.2578TRINITY_DN12088_c0_g1|m.2578type:completelen:109(-)TRINITY_DN12088_c0_g1:737-1063(-)	TRINITY_DN12088_c0_g1|m.2578TRINITY_DN12088_c0_g1|g.2578ORFTRINITY_DN12088_c0_g1|g.2578TRINITY_DN12088_c0_g1|m.2578type:completelen:109(-)TRINITY_DN12088_c0_g1:737-1063(-)	TRINITY_DN12088_c0_g1|m.2578 TRINITY_DN12088_c0_g1|g.2578 ORF TRINITY_DN12088_c0_g1|g.2578 TRINITY_DN12088_c0_g1|m.2578 type:complete len:109 (-) TRINITY_DN12088_c0_g1:737-1063(-)	1	2	2	2	2	2	2	25	11.927	108	33.713	499010000	262677	152876	141004	312602	147657	152436	101058	388778	149627
TRINITY_DN2766_c2_g2|m.2404TRINITY_DN2766_c2_g2|g.2404ORFTRINITY_DN2766_c2_g2|g.2404TRINITY_DN2766_c2_g2|m.2404type:completelen:1537(-)TRINITY_DN2766_c2_g2:3232-7842(-)	TRINITY_DN2766_c2_g2|m.2404TRINITY_DN2766_c2_g2|g.2404ORFTRINITY_DN2766_c2_g2|g.2404TRINITY_DN2766_c2_g2|m.2404type:completelen:1537(-)TRINITY_DN2766_c2_g2:3232-7842(-)	TRINITY_DN2766_c2_g2|m.2404 TRINITY_DN2766_c2_g2|g.2404 ORF TRINITY_DN2766_c2_g2|g.2404 TRINITY_DN2766_c2_g2|m.2404 type:complete len:1537 (-) TRINITY_DN2766_c2_g2:3232-7842(-)	1	33	33	33	33	33	33	25	174.06	1536	296.52	37726000000	1.43853e+06	1.44978e+06	1.53217e+06	1.48678e+06	1.49536e+06	1.3496e+06	1.35098e+06	1.28479e+06	1.22655e+06
TRINITY_DN12334_c3_g1|m.3869TRINITY_DN12334_c3_g1|g.3869ORFTRINITY_DN12334_c3_g1|g.3869TRINITY_DN12334_c3_g1|m.3869type:internallen:150(-)TRINITY_DN12334_c3_g1:2-448(-)	TRINITY_DN12334_c3_g1|m.3869TRINITY_DN12334_c3_g1|g.3869ORFTRINITY_DN12334_c3_g1|g.3869TRINITY_DN12334_c3_g1|m.3869type:internallen:150(-)TRINITY_DN12334_c3_g1:2-448(-)	TRINITY_DN12334_c3_g1|m.3869 TRINITY_DN12334_c3_g1|g.3869 ORF TRINITY_DN12334_c3_g1|g.3869 TRINITY_DN12334_c3_g1|m.3869 type:internal len:150 (-) TRINITY_DN12334_c3_g1:2-448(-)	1	5	2	2	5	2	2	24.8	17.327	149	3.5189	40429000	15870.8	11664.4	10360.5	15639.7	11644.9	11563	11889.5	19112.2	11299.5
TRINITY_DN14386_c0_g1|m.857TRINITY_DN14386_c0_g1|g.857ORFTRINITY_DN14386_c0_g1|g.857TRINITY_DN14386_c0_g1|m.857type:completelen:184(-)TRINITY_DN14386_c0_g1:127-678(-)	TRINITY_DN14386_c0_g1|m.857TRINITY_DN14386_c0_g1|g.857ORFTRINITY_DN14386_c0_g1|g.857TRINITY_DN14386_c0_g1|m.857type:completelen:184(-)TRINITY_DN14386_c0_g1:127-678(-)	TRINITY_DN14386_c0_g1|m.857 TRINITY_DN14386_c0_g1|g.857 ORF TRINITY_DN14386_c0_g1|g.857 TRINITY_DN14386_c0_g1|m.857 type:complete len:184 (-) TRINITY_DN14386_c0_g1:127-678(-)	1	4	4	4	4	4	4	24.6	20.481	183	19.669	2832300000	94369.4	28298.1	26080.6	48560.7	27005.4	19238.4	18481	35763.6	24639.5
TRINITY_DN4367_c0_g2|m.5274TRINITY_DN4367_c0_g2|g.5274ORFTRINITY_DN4367_c0_g2|g.5274TRINITY_DN4367_c0_g2|m.5274type:completelen:779(-)TRINITY_DN4367_c0_g2:103-2439(-);TRINITY_DN423_c0_g1|m.8914TRINITY_DN423_c0_g1|g.8914ORFTRINITY_DN423_c0_g1|g.8914TRINITY_DN423_c0_g1|m.8914type:completelen:282(+)TRINITY_DN423_c0_g1:148-993(+);TRINITY_DN12213_c1_g1|m.3531TRINITY_DN12213_c1_g1|g.3531ORFTRINITY_DN12…	TRINITY_DN4367_c0_g2|m.5274TRINITY_DN4367_c0_g2|g.5274ORFTRINITY_DN4367_c0_g2|g.5274TRINITY_DN4367_c0_g2|m.5274type:completelen:779(-)TRINITY_DN4367_c0_g2:103-2439(-)	TRINITY_DN4367_c0_g2|m.5274 TRINITY_DN4367_c0_g2|g.5274 ORF TRINITY_DN4367_c0_g2|g.5274 TRINITY_DN4367_c0_g2|m.5274 type:complete len:779 (-) TRINITY_DN4367_c0_g2:103-2439(-)	3	17	17	17	17	17	17	24.3	84.734	778	323.31	47867000000	540534	570022	653659	572978	576253	611058	442946	490043	410039
TRINITY_DN213158_c0_g1|m.2149TRINITY_DN213158_c0_g1|g.2149ORFTRINITY_DN213158_c0_g1|g.2149TRINITY_DN213158_c0_g1|m.2149type:internallen:237(+)TRINITY_DN213158_c0_g1:3-710(+)	TRINITY_DN213158_c0_g1|m.2149TRINITY_DN213158_c0_g1|g.2149ORFTRINITY_DN213158_c0_g1|g.2149TRINITY_DN213158_c0_g1|m.2149type:internallen:237(+)TRINITY_DN213158_c0_g1:3-710(+)	TRINITY_DN213158_c0_g1|m.2149 TRINITY_DN213158_c0_g1|g.2149 ORF TRINITY_DN213158_c0_g1|g.2149 TRINITY_DN213158_c0_g1|m.2149 type:internal len:237 (+) TRINITY_DN213158_c0_g1:3-710(+)	1	5	4	4	5	4	4	24.2	22.73	236	96.939	942940000	126287	148400	80268.6	143016	98567.6	98669.7	116281	126307	155351
TRINITY_DN3485_c2_g1|m.9321TRINITY_DN3485_c2_g1|g.9321ORFTRINITY_DN3485_c2_g1|g.9321TRINITY_DN3485_c2_g1|m.9321type:completelen:360(+)TRINITY_DN3485_c2_g1:294-1373(+)	TRINITY_DN3485_c2_g1|m.9321TRINITY_DN3485_c2_g1|g.9321ORFTRINITY_DN3485_c2_g1|g.9321TRINITY_DN3485_c2_g1|m.9321type:completelen:360(+)TRINITY_DN3485_c2_g1:294-1373(+)	TRINITY_DN3485_c2_g1|m.9321 TRINITY_DN3485_c2_g1|g.9321 ORF TRINITY_DN3485_c2_g1|g.9321 TRINITY_DN3485_c2_g1|m.9321 type:complete len:360 (+) TRINITY_DN3485_c2_g1:294-1373(+)	1	8	8	8	8	8	8	24.2	40.462	359	213.38	3329700000	537805	359154	355177	559366	382488	359775	340497	639128	356267
TRINITY_DN672_c0_g1|m.13117TRINITY_DN672_c0_g1|g.13117ORFTRINITY_DN672_c0_g1|g.13117TRINITY_DN672_c0_g1|m.13117type:completelen:202(+)TRINITY_DN672_c0_g1:2603-3208(+)	TRINITY_DN672_c0_g1|m.13117TRINITY_DN672_c0_g1|g.13117ORFTRINITY_DN672_c0_g1|g.13117TRINITY_DN672_c0_g1|m.13117type:completelen:202(+)TRINITY_DN672_c0_g1:2603-3208(+)	TRINITY_DN672_c0_g1|m.13117 TRINITY_DN672_c0_g1|g.13117 ORF TRINITY_DN672_c0_g1|g.13117 TRINITY_DN672_c0_g1|m.13117 type:complete len:202 (+) TRINITY_DN672_c0_g1:2603-3208(+)	1	4	3	3	4	3	3	23.9	23.328	201	10.973	819640000	160756	158160	85841.8	211288	79617.6	89154.1	85538.5	180663	76561.1
TRINITY_DN631_c4_g1|m.12437TRINITY_DN631_c4_g1|g.12437ORFTRINITY_DN631_c4_g1|g.12437TRINITY_DN631_c4_g1|m.12437type:completelen:254(-)TRINITY_DN631_c4_g1:313-1074(-)	TRINITY_DN631_c4_g1|m.12437TRINITY_DN631_c4_g1|g.12437ORFTRINITY_DN631_c4_g1|g.12437TRINITY_DN631_c4_g1|m.12437type:completelen:254(-)TRINITY_DN631_c4_g1:313-1074(-)	TRINITY_DN631_c4_g1|m.12437 TRINITY_DN631_c4_g1|g.12437 ORF TRINITY_DN631_c4_g1|g.12437 TRINITY_DN631_c4_g1|m.12437 type:complete len:254 (-) TRINITY_DN631_c4_g1:313-1074(-)	1	5	5	5	5	5	5	23.7	27.109	253	52.404	2426400000	76019.4	100984	98078.9	75139.5	94275.2	86833.6	78500.9	71811.1	87218
TRINITY_DN29720_c0_g2|m.5247TRINITY_DN29720_c0_g2|g.5247ORFTRINITY_DN29720_c0_g2|g.5247TRINITY_DN29720_c0_g2|m.5247type:internallen:445(+)TRINITY_DN29720_c0_g2:2-1333(+)	TRINITY_DN29720_c0_g2|m.5247TRINITY_DN29720_c0_g2|g.5247ORFTRINITY_DN29720_c0_g2|g.5247TRINITY_DN29720_c0_g2|m.5247type:internallen:445(+)TRINITY_DN29720_c0_g2:2-1333(+)	TRINITY_DN29720_c0_g2|m.5247 TRINITY_DN29720_c0_g2|g.5247 ORF TRINITY_DN29720_c0_g2|g.5247 TRINITY_DN29720_c0_g2|m.5247 type:internal len:445 (+) TRINITY_DN29720_c0_g2:2-1333(+)	1	18	3	0	18	3	0	23.6	51.654	444	254.04	163010000000	1.41672e+06	1.53284e+06	2.09873e+06	1.34444e+06	1.13054e+06	1.26838e+06	1.16494e+06	1.19507e+06	1.65557e+06
TRINITY_DN9611_c0_g1|m.2847TRINITY_DN9611_c0_g1|g.2847ORFTRINITY_DN9611_c0_g1|g.2847TRINITY_DN9611_c0_g1|m.2847type:5prime_partiallen:251(-)TRINITY_DN9611_c0_g1:802-1554(-);TRINITY_DN71982_c0_g1|m.2980TRINITY_DN71982_c0_g1|g.2980ORFTRINITY_DN71982_c0_g1|g.2980TRINITY_DN71982_c0_g1|m.2980type:internallen:124(-)TRINITY_DN71982_c0_g1:2-370(-);TRINITY_DN83343_c0_g1|m.3160TRINITY_DN83343_c0_g1|g.3160O…	TRINITY_DN9611_c0_g1|m.2847TRINITY_DN9611_c0_g1|g.2847ORFTRINITY_DN9611_c0_g1|g.2847TRINITY_DN9611_c0_g1|m.2847type:5prime_partiallen:251(-)TRINITY_DN9611_c0_g1:802-1554(-)	TRINITY_DN9611_c0_g1|m.2847 TRINITY_DN9611_c0_g1|g.2847 ORF TRINITY_DN9611_c0_g1|g.2847 TRINITY_DN9611_c0_g1|m.2847 type:5prime_partial len:251 (-) TRINITY_DN9611_c0_g1:802-1554(-)	5	6	6	6	6	6	6	23.6	27.527	250	27.438	1002200000	236826	286805	268419	210827	252910	236039	200231	173760	236845
TRINITY_DN31793_c0_g1|m.1304TRINITY_DN31793_c0_g1|g.1304ORFTRINITY_DN31793_c0_g1|g.1304TRINITY_DN31793_c0_g1|m.1304type:5prime_partiallen:154(+)TRINITY_DN31793_c0_g1:1-462(+)	TRINITY_DN31793_c0_g1|m.1304TRINITY_DN31793_c0_g1|g.1304ORFTRINITY_DN31793_c0_g1|g.1304TRINITY_DN31793_c0_g1|m.1304type:5prime_partiallen:154(+)TRINITY_DN31793_c0_g1:1-462(+)	TRINITY_DN31793_c0_g1|m.1304 TRINITY_DN31793_c0_g1|g.1304 ORF TRINITY_DN31793_c0_g1|g.1304 TRINITY_DN31793_c0_g1|m.1304 type:5prime_partial len:154 (+) TRINITY_DN31793_c0_g1:1-462(+)	1	3	3	3	3	3	3	23.5	17.165	153	12.807	1561000000	125205	163137	167446	112876	149213	137546	139985	84223.7	140030
TRINITY_DN2508_c0_g1|m.374TRINITY_DN2508_c0_g1|g.374ORFTRINITY_DN2508_c0_g1|g.374TRINITY_DN2508_c0_g1|m.374type:5prime_partiallen:142(+)TRINITY_DN2508_c0_g1:2-427(+);TRINITY_DN2508_c0_g2|m.376TRINITY_DN2508_c0_g2|g.376ORFTRINITY_DN2508_c0_g2|g.376TRINITY_DN2508_c0_g2|m.376type:5prime_partiallen:144(+)TRINITY_DN2508_c0_g2:2-433(+);TRINITY_DN255190_c0_g1|m.693TRINITY_DN255190_c0_g1|g.693ORFTRINITY_…	TRINITY_DN2508_c0_g1|m.374TRINITY_DN2508_c0_g1|g.374ORFTRINITY_DN2508_c0_g1|g.374TRINITY_DN2508_c0_g1|m.374type:5prime_partiallen:142(+)TRINITY_DN2508_c0_g1:2-427(+);TRINITY_DN2508_c0_g2|m.376TRINITY_DN2508_c0_g2|g.376ORFTRINITY_DN2508_c0_g2|g.376TRINITY_DN2508_c0_g2|m.376type:5prime_partiallen:144(+)TRINITY_DN2508_c0_g2:2-433(+);TRINITY_DN255190_c0_g1|m.693TRINITY_DN255190_c0_g1|g.693ORFTRINITY_…	TRINITY_DN2508_c0_g1|m.374 TRINITY_DN2508_c0_g1|g.374 ORF TRINITY_DN2508_c0_g1|g.374 TRINITY_DN2508_c0_g1|m.374 type:5prime_partial len:142 (+) TRINITY_DN2508_c0_g1:2-427(+);TRINITY_DN2508_c0_g2|m.376 TRINITY_DN2508_c0_g2|g.376 ORF TRINITY_DN2508_c0_g2|g	5	4	4	4	4	4	4	23.4	15.592	141	9.8084	31225000000	197677	131831	116269	156784	115691	99161.2	138670	156714	100095
TRINITY_DN651_c0_g1|m.13731TRINITY_DN651_c0_g1|g.13731ORFTRINITY_DN651_c0_g1|g.13731TRINITY_DN651_c0_g1|m.13731type:completelen:450(+)TRINITY_DN651_c0_g1:177-1526(+);TRINITY_DN15211_c0_g2|m.2827TRINITY_DN15211_c0_g2|g.2827ORFTRINITY_DN15211_c0_g2|g.2827TRINITY_DN15211_c0_g2|m.2827type:5prime_partiallen:123(-)TRINITY_DN15211_c0_g2:312-680(-);TRINITY_DN15211_c0_g1|m.2824TRINITY_DN15211_c0_g1|g.2824…	TRINITY_DN651_c0_g1|m.13731TRINITY_DN651_c0_g1|g.13731ORFTRINITY_DN651_c0_g1|g.13731TRINITY_DN651_c0_g1|m.13731type:completelen:450(+)TRINITY_DN651_c0_g1:177-1526(+)	TRINITY_DN651_c0_g1|m.13731 TRINITY_DN651_c0_g1|g.13731 ORF TRINITY_DN651_c0_g1|g.13731 TRINITY_DN651_c0_g1|m.13731 type:complete len:450 (+) TRINITY_DN651_c0_g1:177-1526(+)	11	7	7	7	7	7	7	23.4	50.18	449	323.31	4439600000	494460	418020	393999	492860	286716	300602	347223	513878	349949
TRINITY_DN998_c3_g2|m.4653TRINITY_DN998_c3_g2|g.4653ORFTRINITY_DN998_c3_g2|g.4653TRINITY_DN998_c3_g2|m.4653type:completelen:286(+)TRINITY_DN998_c3_g2:61-918(+)	TRINITY_DN998_c3_g2|m.4653TRINITY_DN998_c3_g2|g.4653ORFTRINITY_DN998_c3_g2|g.4653TRINITY_DN998_c3_g2|m.4653type:completelen:286(+)TRINITY_DN998_c3_g2:61-918(+)	TRINITY_DN998_c3_g2|m.4653 TRINITY_DN998_c3_g2|g.4653 ORF TRINITY_DN998_c3_g2|g.4653 TRINITY_DN998_c3_g2|m.4653 type:complete len:286 (+) TRINITY_DN998_c3_g2:61-918(+)	1	4	3	3	4	3	3	23.2	32.537	285	213.36	1186700000	128726	107328	125162	133601	121625	120062	101727	145250	122788
TRINITY_DN26631_c0_g3|m.2124TRINITY_DN26631_c0_g3|g.2124ORFTRINITY_DN26631_c0_g3|g.2124TRINITY_DN26631_c0_g3|m.2124type:completelen:412(-)TRINITY_DN26631_c0_g3:435-1670(-)	TRINITY_DN26631_c0_g3|m.2124TRINITY_DN26631_c0_g3|g.2124ORFTRINITY_DN26631_c0_g3|g.2124TRINITY_DN26631_c0_g3|m.2124type:completelen:412(-)TRINITY_DN26631_c0_g3:435-1670(-)	TRINITY_DN26631_c0_g3|m.2124 TRINITY_DN26631_c0_g3|g.2124 ORF TRINITY_DN26631_c0_g3|g.2124 TRINITY_DN26631_c0_g3|m.2124 type:complete len:412 (-) TRINITY_DN26631_c0_g3:435-1670(-)	1	8	8	5	8	8	5	22.9	45.154	411	86.384	2578700000	161393	124212	127012	163745	129637	127201	132697	174889	129207
TRINITY_DN1634_c0_g1|m.2789TRINITY_DN1634_c0_g1|g.2789ORFTRINITY_DN1634_c0_g1|g.2789TRINITY_DN1634_c0_g1|m.2789type:completelen:358(+)TRINITY_DN1634_c0_g1:119-1192(+)	TRINITY_DN1634_c0_g1|m.2789TRINITY_DN1634_c0_g1|g.2789ORFTRINITY_DN1634_c0_g1|g.2789TRINITY_DN1634_c0_g1|m.2789type:completelen:358(+)TRINITY_DN1634_c0_g1:119-1192(+)	TRINITY_DN1634_c0_g1|m.2789 TRINITY_DN1634_c0_g1|g.2789 ORF TRINITY_DN1634_c0_g1|g.2789 TRINITY_DN1634_c0_g1|m.2789 type:complete len:358 (+) TRINITY_DN1634_c0_g1:119-1192(+)	1	7	7	5	7	7	5	22.7	41.136	357	14	1410800000	150322	174994	153352	151084	178317	159970	157595	147514	168564
TRINITY_DN2178_c0_g1|m.9940TRINITY_DN2178_c0_g1|g.9940ORFTRINITY_DN2178_c0_g1|g.9940TRINITY_DN2178_c0_g1|m.9940type:internallen:859(-)TRINITY_DN2178_c0_g1:3-2576(-);TRINITY_DN12426_c0_g1|m.4088TRINITY_DN12426_c0_g1|g.4088ORFTRINITY_DN12426_c0_g1|g.4088TRINITY_DN12426_c0_g1|m.4088type:internallen:276(-)TRINITY_DN12426_c0_g1:1-825(-);TRINITY_DN8209_c0_g1|m.6499TRINITY_DN8209_c0_g1|g.6499ORFTRINITY_…	TRINITY_DN2178_c0_g1|m.9940TRINITY_DN2178_c0_g1|g.9940ORFTRINITY_DN2178_c0_g1|g.9940TRINITY_DN2178_c0_g1|m.9940type:internallen:859(-)TRINITY_DN2178_c0_g1:3-2576(-)	TRINITY_DN2178_c0_g1|m.9940 TRINITY_DN2178_c0_g1|g.9940 ORF TRINITY_DN2178_c0_g1|g.9940 TRINITY_DN2178_c0_g1|m.9940 type:internal len:859 (-) TRINITY_DN2178_c0_g1:3-2576(-)	5	32	30	3	32	30	3	22.7	98.665	858	323.31	1691700000000	5.55005e+06	8.94341e+06	8.92963e+06	6.52342e+06	9.57851e+06	9.80413e+06	1.11569e+07	5.53873e+06	1.04405e+07
TRINITY_DN3696_c0_g1|m.11016TRINITY_DN3696_c0_g1|g.11016ORFTRINITY_DN3696_c0_g1|g.11016TRINITY_DN3696_c0_g1|m.11016type:completelen:397(-)TRINITY_DN3696_c0_g1:637-1827(-)	TRINITY_DN3696_c0_g1|m.11016TRINITY_DN3696_c0_g1|g.11016ORFTRINITY_DN3696_c0_g1|g.11016TRINITY_DN3696_c0_g1|m.11016type:completelen:397(-)TRINITY_DN3696_c0_g1:637-1827(-)	TRINITY_DN3696_c0_g1|m.11016 TRINITY_DN3696_c0_g1|g.11016 ORF TRINITY_DN3696_c0_g1|g.11016 TRINITY_DN3696_c0_g1|m.11016 type:complete len:397 (-) TRINITY_DN3696_c0_g1:637-1827(-)	1	6	6	6	6	6	6	22.7	41.337	396	88.449	1465000000	224668	164526	157288	204388	148580	130287	137196	214723	140725
TRINITY_DN108_c1_g2|m.4622TRINITY_DN108_c1_g2|g.4622ORFTRINITY_DN108_c1_g2|g.4622TRINITY_DN108_c1_g2|m.4622type:completelen:462(-)TRINITY_DN108_c1_g2:478-1863(-);TRINITY_DN16414_c0_g1|m.5356TRINITY_DN16414_c0_g1|g.5356ORFTRINITY_DN16414_c0_g1|g.5356TRINITY_DN16414_c0_g1|m.5356type:internallen:101(-)TRINITY_DN16414_c0_g1:2-301(-);TRINITY_DN16414_c2_g1|m.5355TRINITY_DN16414_c2_g1|g.5355ORFTRINITY_D…	TRINITY_DN108_c1_g2|m.4622TRINITY_DN108_c1_g2|g.4622ORFTRINITY_DN108_c1_g2|g.4622TRINITY_DN108_c1_g2|m.4622type:completelen:462(-)TRINITY_DN108_c1_g2:478-1863(-)	TRINITY_DN108_c1_g2|m.4622 TRINITY_DN108_c1_g2|g.4622 ORF TRINITY_DN108_c1_g2|g.4622 TRINITY_DN108_c1_g2|m.4622 type:complete len:462 (-) TRINITY_DN108_c1_g2:478-1863(-)	6	12	12	10	12	12	10	22.6	51.009	461	95.519	9548400000	816871	1.27334e+06	327699	1.01709e+06	378703	432726	373276	759003	329420
TRINITY_DN6254_c2_g4|m.7378TRINITY_DN6254_c2_g4|g.7378ORFTRINITY_DN6254_c2_g4|g.7378TRINITY_DN6254_c2_g4|m.7378type:completelen:161(-)TRINITY_DN6254_c2_g4:115-597(-)	TRINITY_DN6254_c2_g4|m.7378TRINITY_DN6254_c2_g4|g.7378ORFTRINITY_DN6254_c2_g4|g.7378TRINITY_DN6254_c2_g4|m.7378type:completelen:161(-)TRINITY_DN6254_c2_g4:115-597(-)	TRINITY_DN6254_c2_g4|m.7378 TRINITY_DN6254_c2_g4|g.7378 ORF TRINITY_DN6254_c2_g4|g.7378 TRINITY_DN6254_c2_g4|m.7378 type:complete len:161 (-) TRINITY_DN6254_c2_g4:115-597(-)	1	3	3	3	3	3	3	22.5	17.611	160	14.518	918340000	173708	198309	194355	168921	153604	156811	92811.8	159704	161707
TRINITY_DN1884_c0_g1|m.4743TRINITY_DN1884_c0_g1|g.4743ORFTRINITY_DN1884_c0_g1|g.4743TRINITY_DN1884_c0_g1|m.4743type:5prime_partiallen:487(+)TRINITY_DN1884_c0_g1:1-1461(+)	TRINITY_DN1884_c0_g1|m.4743TRINITY_DN1884_c0_g1|g.4743ORFTRINITY_DN1884_c0_g1|g.4743TRINITY_DN1884_c0_g1|m.4743type:5prime_partiallen:487(+)TRINITY_DN1884_c0_g1:1-1461(+)	TRINITY_DN1884_c0_g1|m.4743 TRINITY_DN1884_c0_g1|g.4743 ORF TRINITY_DN1884_c0_g1|g.4743 TRINITY_DN1884_c0_g1|m.4743 type:5prime_partial len:487 (+) TRINITY_DN1884_c0_g1:1-1461(+)	1	9	9	8	9	9	8	22.2	55.466	486	49.556	3900500000	335241	242646	252150	371576	217641	209160	218965	408296	229832
TRINITY_DN28511_c0_g1|m.3986TRINITY_DN28511_c0_g1|g.3986ORFTRINITY_DN28511_c0_g1|g.3986TRINITY_DN28511_c0_g1|m.3986type:completelen:280(+)TRINITY_DN28511_c0_g1:152-991(+);TRINITY_DN5367_c2_g1|m.830TRINITY_DN5367_c2_g1|g.830ORFTRINITY_DN5367_c2_g1|g.830TRINITY_DN5367_c2_g1|m.830type:completelen:282(+)TRINITY_DN5367_c2_g1:135-980(+);TRINITY_DN40133_c1_g1|m.2655TRINITY_DN40133_c1_g1|g.2655ORFTRINITY…	TRINITY_DN28511_c0_g1|m.3986TRINITY_DN28511_c0_g1|g.3986ORFTRINITY_DN28511_c0_g1|g.3986TRINITY_DN28511_c0_g1|m.3986type:completelen:280(+)TRINITY_DN28511_c0_g1:152-991(+)	TRINITY_DN28511_c0_g1|m.3986 TRINITY_DN28511_c0_g1|g.3986 ORF TRINITY_DN28511_c0_g1|g.3986 TRINITY_DN28511_c0_g1|m.3986 type:complete len:280 (+) TRINITY_DN28511_c0_g1:152-991(+)	3	7	7	7	7	7	7	22.2	32.558	279	19.541	857720000	911453	194328	108735	810647	356041	94890.9	97896.2	1.01363e+06	84336.5
TRINITY_DN45609_c0_g1|m.787TRINITY_DN45609_c0_g1|g.787ORFTRINITY_DN45609_c0_g1|g.787TRINITY_DN45609_c0_g1|m.787type:internallen:100(+)TRINITY_DN45609_c0_g1:3-299(+)	TRINITY_DN45609_c0_g1|m.787TRINITY_DN45609_c0_g1|g.787ORFTRINITY_DN45609_c0_g1|g.787TRINITY_DN45609_c0_g1|m.787type:internallen:100(+)TRINITY_DN45609_c0_g1:3-299(+)	TRINITY_DN45609_c0_g1|m.787 TRINITY_DN45609_c0_g1|g.787 ORF TRINITY_DN45609_c0_g1|g.787 TRINITY_DN45609_c0_g1|m.787 type:internal len:100 (+) TRINITY_DN45609_c0_g1:3-299(+)	1	2	2	2	2	2	2	22.2	10.964	99	6.8067	2101600000	32828.2	51646.9	51549.3	32329.8	51687.2	53587.5	57248.1	26517.7	53803.5
TRINITY_DN1073_c0_g1|m.6627TRINITY_DN1073_c0_g1|g.6627ORFTRINITY_DN1073_c0_g1|g.6627TRINITY_DN1073_c0_g1|m.6627type:completelen:101(-)TRINITY_DN1073_c0_g1:1201-1503(-)	TRINITY_DN1073_c0_g1|m.6627TRINITY_DN1073_c0_g1|g.6627ORFTRINITY_DN1073_c0_g1|g.6627TRINITY_DN1073_c0_g1|m.6627type:completelen:101(-)TRINITY_DN1073_c0_g1:1201-1503(-)	TRINITY_DN1073_c0_g1|m.6627 TRINITY_DN1073_c0_g1|g.6627 ORF TRINITY_DN1073_c0_g1|g.6627 TRINITY_DN1073_c0_g1|m.6627 type:complete len:101 (-) TRINITY_DN1073_c0_g1:1201-1503(-)	1	1	1	1	1	1	1	22	10.74	100	63.337	131660000	25827.4	7826.38	8017.38	20407.2	7355.81	6274.79	7652.49	19879.2	6908.25
TRINITY_DN18731_c0_g1|m.2701TRINITY_DN18731_c0_g1|g.2701ORFTRINITY_DN18731_c0_g1|g.2701TRINITY_DN18731_c0_g1|m.2701type:internallen:167(+)TRINITY_DN18731_c0_g1:3-500(+)	TRINITY_DN18731_c0_g1|m.2701TRINITY_DN18731_c0_g1|g.2701ORFTRINITY_DN18731_c0_g1|g.2701TRINITY_DN18731_c0_g1|m.2701type:internallen:167(+)TRINITY_DN18731_c0_g1:3-500(+)	TRINITY_DN18731_c0_g1|m.2701 TRINITY_DN18731_c0_g1|g.2701 ORF TRINITY_DN18731_c0_g1|g.2701 TRINITY_DN18731_c0_g1|m.2701 type:internal len:167 (+) TRINITY_DN18731_c0_g1:3-500(+)	1	3	3	3	3	3	3	21.7	18.761	166	81.151	6178800000	323464	378666	359225	318282	389378	396049	449611	280854	363178
TRINITY_DN222_c0_g1|m.6418TRINITY_DN222_c0_g1|g.6418ORFTRINITY_DN222_c0_g1|g.6418TRINITY_DN222_c0_g1|m.6418type:completelen:140(-)TRINITY_DN222_c0_g1:683-1102(-)	TRINITY_DN222_c0_g1|m.6418TRINITY_DN222_c0_g1|g.6418ORFTRINITY_DN222_c0_g1|g.6418TRINITY_DN222_c0_g1|m.6418type:completelen:140(-)TRINITY_DN222_c0_g1:683-1102(-)	TRINITY_DN222_c0_g1|m.6418 TRINITY_DN222_c0_g1|g.6418 ORF TRINITY_DN222_c0_g1|g.6418 TRINITY_DN222_c0_g1|m.6418 type:complete len:140 (-) TRINITY_DN222_c0_g1:683-1102(-)	1	3	3	3	3	3	3	21.6	15.181	139	7.1118	421750000	40847.9	40276.8	39543.8	42670.7	37977.1	36850.1	27405	43393	35291.7
TRINITY_DN233_c0_g3|m.5528TRINITY_DN233_c0_g3|g.5528ORFTRINITY_DN233_c0_g3|g.5528TRINITY_DN233_c0_g3|m.5528type:completelen:284(+)TRINITY_DN233_c0_g3:211-1062(+);TRINITY_DN9656_c0_g1|m.2718TRINITY_DN9656_c0_g1|g.2718ORFTRINITY_DN9656_c0_g1|g.2718TRINITY_DN9656_c0_g1|m.2718type:completelen:284(-)TRINITY_DN9656_c0_g1:1013-1864(-);TRINITY_DN233_c0_g2|m.5527TRINITY_DN233_c0_g2|g.5527ORFTRINITY_DN233_…	TRINITY_DN233_c0_g3|m.5528TRINITY_DN233_c0_g3|g.5528ORFTRINITY_DN233_c0_g3|g.5528TRINITY_DN233_c0_g3|m.5528type:completelen:284(+)TRINITY_DN233_c0_g3:211-1062(+)	TRINITY_DN233_c0_g3|m.5528 TRINITY_DN233_c0_g3|g.5528 ORF TRINITY_DN233_c0_g3|g.5528 TRINITY_DN233_c0_g3|m.5528 type:complete len:284 (+) TRINITY_DN233_c0_g3:211-1062(+)	4	6	6	5	6	6	5	21.6	30.221	283	24.259	13955000000	300548	446548	425533	312691	374463	323654	293096	234428	319143
TRINITY_DN10938_c0_g2|m.8251TRINITY_DN10938_c0_g2|g.8251ORFTRINITY_DN10938_c0_g2|g.8251TRINITY_DN10938_c0_g2|m.8251type:completelen:145(-)TRINITY_DN10938_c0_g2:1406-1840(-)	TRINITY_DN10938_c0_g2|m.8251TRINITY_DN10938_c0_g2|g.8251ORFTRINITY_DN10938_c0_g2|g.8251TRINITY_DN10938_c0_g2|m.8251type:completelen:145(-)TRINITY_DN10938_c0_g2:1406-1840(-)	TRINITY_DN10938_c0_g2|m.8251 TRINITY_DN10938_c0_g2|g.8251 ORF TRINITY_DN10938_c0_g2|g.8251 TRINITY_DN10938_c0_g2|m.8251 type:complete len:145 (-) TRINITY_DN10938_c0_g2:1406-1840(-)	1	3	3	3	3	3	3	21.5	16.462	144	5.755	241480000	30488.2	34533.4	30958.1	33571.8	29255.1	28443.9	21291.5	28314	27156.3
TRINITY_DN1282_c2_g1|m.10147TRINITY_DN1282_c2_g1|g.10147ORFTRINITY_DN1282_c2_g1|g.10147TRINITY_DN1282_c2_g1|m.10147type:completelen:113(+)TRINITY_DN1282_c2_g1:131-469(+)	TRINITY_DN1282_c2_g1|m.10147TRINITY_DN1282_c2_g1|g.10147ORFTRINITY_DN1282_c2_g1|g.10147TRINITY_DN1282_c2_g1|m.10147type:completelen:113(+)TRINITY_DN1282_c2_g1:131-469(+)	TRINITY_DN1282_c2_g1|m.10147 TRINITY_DN1282_c2_g1|g.10147 ORF TRINITY_DN1282_c2_g1|g.10147 TRINITY_DN1282_c2_g1|m.10147 type:complete len:113 (+) TRINITY_DN1282_c2_g1:131-469(+)	1	2	2	2	2	2	2	21.4	12.501	112	28.3	398610000	70237.8	84479.1	85154	67306.7	89824.5	84891.7	51668.9	66939.4	84812.8
TRINITY_DN196931_c0_g1|m.507TRINITY_DN196931_c0_g1|g.507ORFTRINITY_DN196931_c0_g1|g.507TRINITY_DN196931_c0_g1|m.507type:internallen:804(+)TRINITY_DN196931_c0_g1:1-2409(+)	TRINITY_DN196931_c0_g1|m.507TRINITY_DN196931_c0_g1|g.507ORFTRINITY_DN196931_c0_g1|g.507TRINITY_DN196931_c0_g1|m.507type:internallen:804(+)TRINITY_DN196931_c0_g1:1-2409(+)	TRINITY_DN196931_c0_g1|m.507 TRINITY_DN196931_c0_g1|g.507 ORF TRINITY_DN196931_c0_g1|g.507 TRINITY_DN196931_c0_g1|m.507 type:internal len:804 (+) TRINITY_DN196931_c0_g1:1-2409(+)	1	16	16	16	16	16	16	21.3	90.447	803	323.31	12839000000	906531	972032	961342	868393	908333	944799	1.06112e+06	813214	1.01048e+06
TRINITY_DN227785_c0_g1|m.946TRINITY_DN227785_c0_g1|g.946ORFTRINITY_DN227785_c0_g1|g.946TRINITY_DN227785_c0_g1|m.946type:internallen:250(-)TRINITY_DN227785_c0_g1:3-749(-)	TRINITY_DN227785_c0_g1|m.946TRINITY_DN227785_c0_g1|g.946ORFTRINITY_DN227785_c0_g1|g.946TRINITY_DN227785_c0_g1|m.946type:internallen:250(-)TRINITY_DN227785_c0_g1:3-749(-)	TRINITY_DN227785_c0_g1|m.946 TRINITY_DN227785_c0_g1|g.946 ORF TRINITY_DN227785_c0_g1|g.946 TRINITY_DN227785_c0_g1|m.946 type:internal len:250 (-) TRINITY_DN227785_c0_g1:3-749(-)	1	4	3	3	4	3	3	21.3	29.067	249	15.641	550560000	75428.8	28626.1	32784.9	66995.8	25951.7	28427.8	29793.7	190386	27642.1
TRINITY_DN1895_c0_g1|m.5908TRINITY_DN1895_c0_g1|g.5908ORFTRINITY_DN1895_c0_g1|g.5908TRINITY_DN1895_c0_g1|m.5908type:completelen:256(+)TRINITY_DN1895_c0_g1:220-987(+)	TRINITY_DN1895_c0_g1|m.5908TRINITY_DN1895_c0_g1|g.5908ORFTRINITY_DN1895_c0_g1|g.5908TRINITY_DN1895_c0_g1|m.5908type:completelen:256(+)TRINITY_DN1895_c0_g1:220-987(+)	TRINITY_DN1895_c0_g1|m.5908 TRINITY_DN1895_c0_g1|g.5908 ORF TRINITY_DN1895_c0_g1|g.5908 TRINITY_DN1895_c0_g1|m.5908 type:complete len:256 (+) TRINITY_DN1895_c0_g1:220-987(+)	1	4	4	3	4	4	3	21.2	28.965	255	47.659	2111800000	90637.5	65875.5	65353.3	69680.5	62006.8	66022.3	48981.5	77175.2	58046.1
TRINITY_DN1627_c0_g2|m.2356TRINITY_DN1627_c0_g2|g.2356ORFTRINITY_DN1627_c0_g2|g.2356TRINITY_DN1627_c0_g2|m.2356type:completelen:404(-)TRINITY_DN1627_c0_g2:373-1584(-)	TRINITY_DN1627_c0_g2|m.2356TRINITY_DN1627_c0_g2|g.2356ORFTRINITY_DN1627_c0_g2|g.2356TRINITY_DN1627_c0_g2|m.2356type:completelen:404(-)TRINITY_DN1627_c0_g2:373-1584(-)	TRINITY_DN1627_c0_g2|m.2356 TRINITY_DN1627_c0_g2|g.2356 ORF TRINITY_DN1627_c0_g2|g.2356 TRINITY_DN1627_c0_g2|m.2356 type:complete len:404 (-) TRINITY_DN1627_c0_g2:373-1584(-)	1	8	8	7	8	8	7	21.1	44.985	403	27.793	1656300000	245667	231383	141012	269754	153406	120118	122520	256102	121741
TRINITY_DN4781_c0_g3|m.8584TRINITY_DN4781_c0_g3|g.8584ORFTRINITY_DN4781_c0_g3|g.8584TRINITY_DN4781_c0_g3|m.8584type:internallen:224(+)TRINITY_DN4781_c0_g3:2-670(+);TRINITY_DN4781_c0_g2|m.8582TRINITY_DN4781_c0_g2|g.8582ORFTRINITY_DN4781_c0_g2|g.8582TRINITY_DN4781_c0_g2|m.8582type:internallen:111(+)TRINITY_DN4781_c0_g2:1-330(+)	TRINITY_DN4781_c0_g3|m.8584TRINITY_DN4781_c0_g3|g.8584ORFTRINITY_DN4781_c0_g3|g.8584TRINITY_DN4781_c0_g3|m.8584type:internallen:224(+)TRINITY_DN4781_c0_g3:2-670(+);TRINITY_DN4781_c0_g2|m.8582TRINITY_DN4781_c0_g2|g.8582ORFTRINITY_DN4781_c0_g2|g.8582TRINITY_DN4781_c0_g2|m.8582type:internallen:111(+)TRINITY_DN4781_c0_g2:1-330(+)	TRINITY_DN4781_c0_g3|m.8584 TRINITY_DN4781_c0_g3|g.8584 ORF TRINITY_DN4781_c0_g3|g.8584 TRINITY_DN4781_c0_g3|m.8584 type:internal len:224 (+) TRINITY_DN4781_c0_g3:2-670(+);TRINITY_DN4781_c0_g2|m.8582 TRINITY_DN4781_c0_g2|g.8582 ORF TRINITY_DN4781_c0_g2|g	2	3	1	1	3	1	1	21.1	24.671	223	-2	5012400	1178.93	974.61	912.963	1208.74	923.762	1011.35	1051.69	1805.49	1030.08
TRINITY_DN6451_c0_g1|m.8416TRINITY_DN6451_c0_g1|g.8416ORFTRINITY_DN6451_c0_g1|g.8416TRINITY_DN6451_c0_g1|m.8416type:completelen:110(+)TRINITY_DN6451_c0_g1:196-525(+)	TRINITY_DN6451_c0_g1|m.8416TRINITY_DN6451_c0_g1|g.8416ORFTRINITY_DN6451_c0_g1|g.8416TRINITY_DN6451_c0_g1|m.8416type:completelen:110(+)TRINITY_DN6451_c0_g1:196-525(+)	TRINITY_DN6451_c0_g1|m.8416 TRINITY_DN6451_c0_g1|g.8416 ORF TRINITY_DN6451_c0_g1|g.8416 TRINITY_DN6451_c0_g1|m.8416 type:complete len:110 (+) TRINITY_DN6451_c0_g1:196-525(+)	1	2	2	2	2	2	2	21.1	12.008	109	9.3239	7427100000	176851	173226	80189.6	125876	109698	126629	35559.9	85249.8	89068.7
TRINITY_DN981_c0_g1|m.5754TRINITY_DN981_c0_g1|g.5754ORFTRINITY_DN981_c0_g1|g.5754TRINITY_DN981_c0_g1|m.5754type:completelen:858(+)TRINITY_DN981_c0_g1:144-2717(+);TRINITY_DN118957_c0_g1|m.182TRINITY_DN118957_c0_g1|g.182ORFTRINITY_DN118957_c0_g1|g.182TRINITY_DN118957_c0_g1|m.182type:3prime_partiallen:107(+)TRINITY_DN118957_c0_g1:93-410(+);TRINITY_DN1256_c0_g1|m.10166TRINITY_DN1256_c0_g1|g.10166ORFT…	TRINITY_DN981_c0_g1|m.5754TRINITY_DN981_c0_g1|g.5754ORFTRINITY_DN981_c0_g1|g.5754TRINITY_DN981_c0_g1|m.5754type:completelen:858(+)TRINITY_DN981_c0_g1:144-2717(+)	TRINITY_DN981_c0_g1|m.5754 TRINITY_DN981_c0_g1|g.5754 ORF TRINITY_DN981_c0_g1|g.5754 TRINITY_DN981_c0_g1|m.5754 type:complete len:858 (+) TRINITY_DN981_c0_g1:144-2717(+)	5	17	17	17	17	17	17	21.1	95.475	857	119.77	14550000000	1.00821e+06	1.02337e+06	1.04688e+06	1.10578e+06	856507	903385	893765	1.14884e+06	912474
TRINITY_DN1371_c0_g1|m.12498TRINITY_DN1371_c0_g1|g.12498ORFTRINITY_DN1371_c0_g1|g.12498TRINITY_DN1371_c0_g1|m.12498type:completelen:363(-)TRINITY_DN1371_c0_g1:583-1671(-)	TRINITY_DN1371_c0_g1|m.12498TRINITY_DN1371_c0_g1|g.12498ORFTRINITY_DN1371_c0_g1|g.12498TRINITY_DN1371_c0_g1|m.12498type:completelen:363(-)TRINITY_DN1371_c0_g1:583-1671(-)	TRINITY_DN1371_c0_g1|m.12498 TRINITY_DN1371_c0_g1|g.12498 ORF TRINITY_DN1371_c0_g1|g.12498 TRINITY_DN1371_c0_g1|m.12498 type:complete len:363 (-) TRINITY_DN1371_c0_g1:583-1671(-)	1	6	6	6	6	6	6	20.7	38.746	362	18.019	419740000	73931.6	108416	102624	92171	111207	95342.1	90866.2	73454.1	108271
TRINITY_DN9212_c0_g1|m.910TRINITY_DN9212_c0_g1|g.910ORFTRINITY_DN9212_c0_g1|g.910TRINITY_DN9212_c0_g1|m.910type:completelen:603(+)TRINITY_DN9212_c0_g1:114-1922(+);TRINITY_DN230965_c0_g1|m.2613TRINITY_DN230965_c0_g1|g.2613ORFTRINITY_DN230965_c0_g1|g.2613TRINITY_DN230965_c0_g1|m.2613type:internallen:298(+)TRINITY_DN230965_c0_g1:3-893(+);TRINITY_DN35451_c0_g1|m.4025TRINITY_DN35451_c0_g1|g.4025ORFTRI…	TRINITY_DN9212_c0_g1|m.910TRINITY_DN9212_c0_g1|g.910ORFTRINITY_DN9212_c0_g1|g.910TRINITY_DN9212_c0_g1|m.910type:completelen:603(+)TRINITY_DN9212_c0_g1:114-1922(+)	TRINITY_DN9212_c0_g1|m.910 TRINITY_DN9212_c0_g1|g.910 ORF TRINITY_DN9212_c0_g1|g.910 TRINITY_DN9212_c0_g1|m.910 type:complete len:603 (+) TRINITY_DN9212_c0_g1:114-1922(+)	3	12	12	12	12	12	12	20.6	68.545	602	185.24	4717900000	442187	519448	473896	468481	481523	442837	492726	405161	488605
TRINITY_DN4075_c0_g1|m.2457TRINITY_DN4075_c0_g1|g.2457ORFTRINITY_DN4075_c0_g1|g.2457TRINITY_DN4075_c0_g1|m.2457type:5prime_partiallen:157(-)TRINITY_DN4075_c0_g1:1485-1955(-);TRINITY_DN80669_c0_g1|m.1713TRINITY_DN80669_c0_g1|g.1713ORFTRINITY_DN80669_c0_g1|g.1713TRINITY_DN80669_c0_g1|m.1713type:3prime_partiallen:113(-)TRINITY_DN80669_c0_g1:3-338(-)	TRINITY_DN4075_c0_g1|m.2457TRINITY_DN4075_c0_g1|g.2457ORFTRINITY_DN4075_c0_g1|g.2457TRINITY_DN4075_c0_g1|m.2457type:5prime_partiallen:157(-)TRINITY_DN4075_c0_g1:1485-1955(-)	TRINITY_DN4075_c0_g1|m.2457 TRINITY_DN4075_c0_g1|g.2457 ORF TRINITY_DN4075_c0_g1|g.2457 TRINITY_DN4075_c0_g1|m.2457 type:5prime_partial len:157 (-) TRINITY_DN4075_c0_g1:1485-1955(-)	2	4	4	4	4	4	4	20.5	18.108	156	7.1424	2097300000	206484	207374	195312	217006	214232	211778	150306	222249	204344
TRINITY_DN1881_c0_g1|m.5576TRINITY_DN1881_c0_g1|g.5576ORFTRINITY_DN1881_c0_g1|g.5576TRINITY_DN1881_c0_g1|m.5576type:completelen:334(+)TRINITY_DN1881_c0_g1:184-1185(+)	TRINITY_DN1881_c0_g1|m.5576TRINITY_DN1881_c0_g1|g.5576ORFTRINITY_DN1881_c0_g1|g.5576TRINITY_DN1881_c0_g1|m.5576type:completelen:334(+)TRINITY_DN1881_c0_g1:184-1185(+)	TRINITY_DN1881_c0_g1|m.5576 TRINITY_DN1881_c0_g1|g.5576 ORF TRINITY_DN1881_c0_g1|g.5576 TRINITY_DN1881_c0_g1|m.5576 type:complete len:334 (+) TRINITY_DN1881_c0_g1:184-1185(+)	1	8	6	6	8	6	6	20.4	36.263	333	25.685	2874000000	301550	249835	202458	363263	271036	198717	187714	252458	184127
TRINITY_DN10399_c1_g1|m.6187TRINITY_DN10399_c1_g1|g.6187ORFTRINITY_DN10399_c1_g1|g.6187TRINITY_DN10399_c1_g1|m.6187type:completelen:434(-)TRINITY_DN10399_c1_g1:1271-2572(-)	TRINITY_DN10399_c1_g1|m.6187TRINITY_DN10399_c1_g1|g.6187ORFTRINITY_DN10399_c1_g1|g.6187TRINITY_DN10399_c1_g1|m.6187type:completelen:434(-)TRINITY_DN10399_c1_g1:1271-2572(-)	TRINITY_DN10399_c1_g1|m.6187 TRINITY_DN10399_c1_g1|g.6187 ORF TRINITY_DN10399_c1_g1|g.6187 TRINITY_DN10399_c1_g1|m.6187 type:complete len:434 (-) TRINITY_DN10399_c1_g1:1271-2572(-)	1	7	7	7	7	7	7	20.3	47.794	433	44.185	2439600000	270500	230875	237059	223676	257836	234548	224034	233744	243834
TRINITY_DN1309_c2_g1|m.11359TRINITY_DN1309_c2_g1|g.11359ORFTRINITY_DN1309_c2_g1|g.11359TRINITY_DN1309_c2_g1|m.11359type:completelen:258(+)TRINITY_DN1309_c2_g1:57-830(+);TRINITY_DN137694_c0_g1|m.1399TRINITY_DN137694_c0_g1|g.1399ORFTRINITY_DN137694_c0_g1|g.1399TRINITY_DN137694_c0_g1|m.1399type:internallen:155(-)TRINITY_DN137694_c0_g1:1-462(-)	TRINITY_DN1309_c2_g1|m.11359TRINITY_DN1309_c2_g1|g.11359ORFTRINITY_DN1309_c2_g1|g.11359TRINITY_DN1309_c2_g1|m.11359type:completelen:258(+)TRINITY_DN1309_c2_g1:57-830(+)	TRINITY_DN1309_c2_g1|m.11359 TRINITY_DN1309_c2_g1|g.11359 ORF TRINITY_DN1309_c2_g1|g.11359 TRINITY_DN1309_c2_g1|m.11359 type:complete len:258 (+) TRINITY_DN1309_c2_g1:57-830(+)	2	4	4	4	4	4	4	20.2	28.018	257	6.125	1503200000	103170	61585.6	70709	79194.8	58542.5	58631.4	64731.1	90924.9	58142.2
TRINITY_DN23219_c0_g1|m.3443TRINITY_DN23219_c0_g1|g.3443ORFTRINITY_DN23219_c0_g1|g.3443TRINITY_DN23219_c0_g1|m.3443type:internallen:184(-)TRINITY_DN23219_c0_g1:1-549(-)	TRINITY_DN23219_c0_g1|m.3443TRINITY_DN23219_c0_g1|g.3443ORFTRINITY_DN23219_c0_g1|g.3443TRINITY_DN23219_c0_g1|m.3443type:internallen:184(-)TRINITY_DN23219_c0_g1:1-549(-)	TRINITY_DN23219_c0_g1|m.3443 TRINITY_DN23219_c0_g1|g.3443 ORF TRINITY_DN23219_c0_g1|g.3443 TRINITY_DN23219_c0_g1|m.3443 type:internal len:184 (-) TRINITY_DN23219_c0_g1:1-549(-)	1	4	2	2	4	2	2	20.2	20.132	183	4.1243	221890000	36107.5	44385.5	40867.9	43705.5	35452.4	36554.4	43689.6	41407.5	38818.2
TRINITY_DN764_c1_g2|m.658TRINITY_DN764_c1_g2|g.658ORFTRINITY_DN764_c1_g2|g.658TRINITY_DN764_c1_g2|m.658type:5prime_partiallen:105(-)TRINITY_DN764_c1_g2:327-641(-);TRINITY_DN3333_c0_g1|m.8456TRINITY_DN3333_c0_g1|g.8456ORFTRINITY_DN3333_c0_g1|g.8456TRINITY_DN3333_c0_g1|m.8456type:completelen:345(-)TRINITY_DN3333_c0_g1:790-1824(-)	TRINITY_DN764_c1_g2|m.658TRINITY_DN764_c1_g2|g.658ORFTRINITY_DN764_c1_g2|g.658TRINITY_DN764_c1_g2|m.658type:5prime_partiallen:105(-)TRINITY_DN764_c1_g2:327-641(-);TRINITY_DN3333_c0_g1|m.8456TRINITY_DN3333_c0_g1|g.8456ORFTRINITY_DN3333_c0_g1|g.8456TRINITY_DN3333_c0_g1|m.8456type:completelen:345(-)TRINITY_DN3333_c0_g1:790-1824(-)	TRINITY_DN764_c1_g2|m.658 TRINITY_DN764_c1_g2|g.658 ORF TRINITY_DN764_c1_g2|g.658 TRINITY_DN764_c1_g2|m.658 type:5prime_partial len:105 (-) TRINITY_DN764_c1_g2:327-641(-);TRINITY_DN3333_c0_g1|m.8456 TRINITY_DN3333_c0_g1|g.8456 ORF TRINITY_DN3333_c0_g1|g.	2	2	2	2	2	2	2	20.2	11.893	104	86.15	88379000	44413.9	42097.8	42832.3	29429.4	40838.7	38629.9	36818.4	29661.5	40864.9
TRINITY_DN11439_c0_g1|m.500TRINITY_DN11439_c0_g1|g.500ORFTRINITY_DN11439_c0_g1|g.500TRINITY_DN11439_c0_g1|m.500type:completelen:190(+)TRINITY_DN11439_c0_g1:96-665(+)	TRINITY_DN11439_c0_g1|m.500TRINITY_DN11439_c0_g1|g.500ORFTRINITY_DN11439_c0_g1|g.500TRINITY_DN11439_c0_g1|m.500type:completelen:190(+)TRINITY_DN11439_c0_g1:96-665(+)	TRINITY_DN11439_c0_g1|m.500 TRINITY_DN11439_c0_g1|g.500 ORF TRINITY_DN11439_c0_g1|g.500 TRINITY_DN11439_c0_g1|m.500 type:complete len:190 (+) TRINITY_DN11439_c0_g1:96-665(+)	1	4	4	4	4	4	4	20.1	19.862	189	65.626	3530900000	185451	125866	133889	213610	158431	139907	110064	236299	141880
TRINITY_DN1705_c12_g1|m.3419TRINITY_DN1705_c12_g1|g.3419ORFTRINITY_DN1705_c12_g1|g.3419TRINITY_DN1705_c12_g1|m.3419type:completelen:325(-)TRINITY_DN1705_c12_g1:134-1108(-)	TRINITY_DN1705_c12_g1|m.3419TRINITY_DN1705_c12_g1|g.3419ORFTRINITY_DN1705_c12_g1|g.3419TRINITY_DN1705_c12_g1|m.3419type:completelen:325(-)TRINITY_DN1705_c12_g1:134-1108(-)	TRINITY_DN1705_c12_g1|m.3419 TRINITY_DN1705_c12_g1|g.3419 ORF TRINITY_DN1705_c12_g1|g.3419 TRINITY_DN1705_c12_g1|m.3419 type:complete len:325 (-) TRINITY_DN1705_c12_g1:134-1108(-)	1	5	5	5	5	5	5	20.1	33.372	324	116.89	5817400000	525320	440569	351454	547073	357392	321180	333596	558744	354018
TRINITY_DN2870_c0_g2|m.3453TRINITY_DN2870_c0_g2|g.3453ORFTRINITY_DN2870_c0_g2|g.3453TRINITY_DN2870_c0_g2|m.3453type:completelen:400(+)TRINITY_DN2870_c0_g2:135-1334(+)	TRINITY_DN2870_c0_g2|m.3453TRINITY_DN2870_c0_g2|g.3453ORFTRINITY_DN2870_c0_g2|g.3453TRINITY_DN2870_c0_g2|m.3453type:completelen:400(+)TRINITY_DN2870_c0_g2:135-1334(+)	TRINITY_DN2870_c0_g2|m.3453 TRINITY_DN2870_c0_g2|g.3453 ORF TRINITY_DN2870_c0_g2|g.3453 TRINITY_DN2870_c0_g2|m.3453 type:complete len:400 (+) TRINITY_DN2870_c0_g2:135-1334(+)	1	8	8	8	8	8	8	20.1	43.597	399	26.482	1681200000	221577	247909	242885	235620	207579	187026	197784	199756	195715
TRINITY_DN32026_c0_g1|m.1503TRINITY_DN32026_c0_g1|g.1503ORFTRINITY_DN32026_c0_g1|g.1503TRINITY_DN32026_c0_g1|m.1503type:internallen:205(+)TRINITY_DN32026_c0_g1:3-614(+)	TRINITY_DN32026_c0_g1|m.1503TRINITY_DN32026_c0_g1|g.1503ORFTRINITY_DN32026_c0_g1|g.1503TRINITY_DN32026_c0_g1|m.1503type:internallen:205(+)TRINITY_DN32026_c0_g1:3-614(+)	TRINITY_DN32026_c0_g1|m.1503 TRINITY_DN32026_c0_g1|g.1503 ORF TRINITY_DN32026_c0_g1|g.1503 TRINITY_DN32026_c0_g1|m.1503 type:internal len:205 (+) TRINITY_DN32026_c0_g1:3-614(+)	1	3	3	3	3	3	3	20.1	23.319	204	9.2422	687520000	120152	104736	100403	132649	91235.5	98710	121601	148401	102352
TRINITY_DN50657_c0_g1|m.3668TRINITY_DN50657_c0_g1|g.3668ORFTRINITY_DN50657_c0_g1|g.3668TRINITY_DN50657_c0_g1|m.3668type:internallen:270(-)TRINITY_DN50657_c0_g1:1-807(-)	TRINITY_DN50657_c0_g1|m.3668TRINITY_DN50657_c0_g1|g.3668ORFTRINITY_DN50657_c0_g1|g.3668TRINITY_DN50657_c0_g1|m.3668type:internallen:270(-)TRINITY_DN50657_c0_g1:1-807(-)	TRINITY_DN50657_c0_g1|m.3668 TRINITY_DN50657_c0_g1|g.3668 ORF TRINITY_DN50657_c0_g1|g.3668 TRINITY_DN50657_c0_g1|m.3668 type:internal len:270 (-) TRINITY_DN50657_c0_g1:1-807(-)	1	3	3	3	3	3	3	19.7	29.872	269	23.975	1531600000	168724	160795	181193	172642	154330	160461	167300	168800	155843
TRINITY_DN7060_c0_g1|m.11751TRINITY_DN7060_c0_g1|g.11751ORFTRINITY_DN7060_c0_g1|g.11751TRINITY_DN7060_c0_g1|m.11751type:completelen:153(+)TRINITY_DN7060_c0_g1:234-692(+)	TRINITY_DN7060_c0_g1|m.11751TRINITY_DN7060_c0_g1|g.11751ORFTRINITY_DN7060_c0_g1|g.11751TRINITY_DN7060_c0_g1|m.11751type:completelen:153(+)TRINITY_DN7060_c0_g1:234-692(+)	TRINITY_DN7060_c0_g1|m.11751 TRINITY_DN7060_c0_g1|g.11751 ORF TRINITY_DN7060_c0_g1|g.11751 TRINITY_DN7060_c0_g1|m.11751 type:complete len:153 (+) TRINITY_DN7060_c0_g1:234-692(+)	1	4	4	3	4	4	3	19.7	17.486	152	6.8408	1214000000	125616	90329.1	89478.1	106118	78800	76395.3	62647.9	118346	81158.2
TRINITY_DN2618_c0_g1|m.2146TRINITY_DN2618_c0_g1|g.2146ORFTRINITY_DN2618_c0_g1|g.2146TRINITY_DN2618_c0_g1|m.2146type:5prime_partiallen:164(-)TRINITY_DN2618_c0_g1:98-589(-);TRINITY_DN87643_c0_g1|m.511TRINITY_DN87643_c0_g1|g.511ORFTRINITY_DN87643_c0_g1|g.511TRINITY_DN87643_c0_g1|m.511type:completelen:111(+)TRINITY_DN87643_c0_g1:236-568(+)	TRINITY_DN2618_c0_g1|m.2146TRINITY_DN2618_c0_g1|g.2146ORFTRINITY_DN2618_c0_g1|g.2146TRINITY_DN2618_c0_g1|m.2146type:5prime_partiallen:164(-)TRINITY_DN2618_c0_g1:98-589(-)	TRINITY_DN2618_c0_g1|m.2146 TRINITY_DN2618_c0_g1|g.2146 ORF TRINITY_DN2618_c0_g1|g.2146 TRINITY_DN2618_c0_g1|m.2146 type:5prime_partial len:164 (-) TRINITY_DN2618_c0_g1:98-589(-)	2	4	4	4	4	4	4	19.6	18.345	163	5.513	530990000	74831.3	101736	114759	106428	105042	100080	112572	76962.7	104772
TRINITY_DN34699_c0_g1|m.3409TRINITY_DN34699_c0_g1|g.3409ORFTRINITY_DN34699_c0_g1|g.3409TRINITY_DN34699_c0_g1|m.3409type:5prime_partiallen:114(-)TRINITY_DN34699_c0_g1:119-460(-);TRINITY_DN26780_c0_g1|m.2214TRINITY_DN26780_c0_g1|g.2214ORFTRINITY_DN26780_c0_g1|g.2214TRINITY_DN26780_c0_g1|m.2214type:internallen:136(-)TRINITY_DN26780_c0_g1:2-406(-);TRINITY_DN1182_c0_g1|m.9204TRINITY_DN1182_c0_g1|g.920…	TRINITY_DN34699_c0_g1|m.3409TRINITY_DN34699_c0_g1|g.3409ORFTRINITY_DN34699_c0_g1|g.3409TRINITY_DN34699_c0_g1|m.3409type:5prime_partiallen:114(-)TRINITY_DN34699_c0_g1:119-460(-);TRINITY_DN26780_c0_g1|m.2214TRINITY_DN26780_c0_g1|g.2214ORFTRINITY_DN26780_c0_g1|g.2214TRINITY_DN26780_c0_g1|m.2214type:internallen:136(-)TRINITY_DN26780_c0_g1:2-406(-);TRINITY_DN1182_c0_g1|m.9204TRINITY_DN1182_c0_g1|g.920…	TRINITY_DN34699_c0_g1|m.3409 TRINITY_DN34699_c0_g1|g.3409 ORF TRINITY_DN34699_c0_g1|g.3409 TRINITY_DN34699_c0_g1|m.3409 type:5prime_partial len:114 (-) TRINITY_DN34699_c0_g1:119-460(-);TRINITY_DN26780_c0_g1|m.2214 TRINITY_DN26780_c0_g1|g.2214 ORF TRINITY	10	3	3	3	3	3	3	19.5	12.935	113	3.3535	3089900000	16363	16354.5	11720.9	20982.3	11248	10650.1	15483.6	15102.8	10180.5
TRINITY_DN3688_c0_g2|m.10926TRINITY_DN3688_c0_g2|g.10926ORFTRINITY_DN3688_c0_g2|g.10926TRINITY_DN3688_c0_g2|m.10926type:3prime_partiallen:125(-)TRINITY_DN3688_c0_g2:3-374(-)	TRINITY_DN3688_c0_g2|m.10926TRINITY_DN3688_c0_g2|g.10926ORFTRINITY_DN3688_c0_g2|g.10926TRINITY_DN3688_c0_g2|m.10926type:3prime_partiallen:125(-)TRINITY_DN3688_c0_g2:3-374(-)	TRINITY_DN3688_c0_g2|m.10926 TRINITY_DN3688_c0_g2|g.10926 ORF TRINITY_DN3688_c0_g2|g.10926 TRINITY_DN3688_c0_g2|m.10926 type:3prime_partial len:125 (-) TRINITY_DN3688_c0_g2:3-374(-)	1	2	2	2	2	2	2	19.4	13.951	124	174.27	793160000	193135	110729	99209.3	220887	72404.2	87937.4	78812.5	209572	73779.6
TRINITY_DN19909_c0_g1|m.4622TRINITY_DN19909_c0_g1|g.4622ORFTRINITY_DN19909_c0_g1|g.4622TRINITY_DN19909_c0_g1|m.4622type:completelen:193(-)TRINITY_DN19909_c0_g1:202-780(-)	TRINITY_DN19909_c0_g1|m.4622TRINITY_DN19909_c0_g1|g.4622ORFTRINITY_DN19909_c0_g1|g.4622TRINITY_DN19909_c0_g1|m.4622type:completelen:193(-)TRINITY_DN19909_c0_g1:202-780(-)	TRINITY_DN19909_c0_g1|m.4622 TRINITY_DN19909_c0_g1|g.4622 ORF TRINITY_DN19909_c0_g1|g.4622 TRINITY_DN19909_c0_g1|m.4622 type:complete len:193 (-) TRINITY_DN19909_c0_g1:202-780(-)	1	3	3	3	3	3	3	19.3	21.743	192	14.942	823570000	72368.8	57165.5	53789.6	76585.5	54426.8	56509.9	56289	83824.6	57454.2
TRINITY_DN277_c0_g2|m.5159TRINITY_DN277_c0_g2|g.5159ORFTRINITY_DN277_c0_g2|g.5159TRINITY_DN277_c0_g2|m.5159type:completelen:245(-)TRINITY_DN277_c0_g2:1807-2541(-)	TRINITY_DN277_c0_g2|m.5159TRINITY_DN277_c0_g2|g.5159ORFTRINITY_DN277_c0_g2|g.5159TRINITY_DN277_c0_g2|m.5159type:completelen:245(-)TRINITY_DN277_c0_g2:1807-2541(-)	TRINITY_DN277_c0_g2|m.5159 TRINITY_DN277_c0_g2|g.5159 ORF TRINITY_DN277_c0_g2|g.5159 TRINITY_DN277_c0_g2|m.5159 type:complete len:245 (-) TRINITY_DN277_c0_g2:1807-2541(-)	1	5	3	3	5	3	3	19.3	27.491	244	6.8645	608400000	98779.8	87171.4	72118.5	105689	75134	64802.5	58750.6	106748	64696.2
TRINITY_DN837_c0_g1|m.2927TRINITY_DN837_c0_g1|g.2927ORFTRINITY_DN837_c0_g1|g.2927TRINITY_DN837_c0_g1|m.2927type:completelen:213(-)TRINITY_DN837_c0_g1:1067-1705(-);TRINITY_DN40577_c0_g1|m.2825TRINITY_DN40577_c0_g1|g.2825ORFTRINITY_DN40577_c0_g1|g.2825TRINITY_DN40577_c0_g1|m.2825type:internallen:100(+)TRINITY_DN40577_c0_g1:2-298(+)	TRINITY_DN837_c0_g1|m.2927TRINITY_DN837_c0_g1|g.2927ORFTRINITY_DN837_c0_g1|g.2927TRINITY_DN837_c0_g1|m.2927type:completelen:213(-)TRINITY_DN837_c0_g1:1067-1705(-)	TRINITY_DN837_c0_g1|m.2927 TRINITY_DN837_c0_g1|g.2927 ORF TRINITY_DN837_c0_g1|g.2927 TRINITY_DN837_c0_g1|m.2927 type:complete len:213 (-) TRINITY_DN837_c0_g1:1067-1705(-)	2	4	4	4	4	4	4	19.3	22.284	212	7.3867	29686000000	212425	174307	168719	149073	187225	150736	124793	135423	136766
TRINITY_DN51202_c0_g1|m.3905TRINITY_DN51202_c0_g1|g.3905ORFTRINITY_DN51202_c0_g1|g.3905TRINITY_DN51202_c0_g1|m.3905type:completelen:210(+)TRINITY_DN51202_c0_g1:2462-3091(+)	TRINITY_DN51202_c0_g1|m.3905TRINITY_DN51202_c0_g1|g.3905ORFTRINITY_DN51202_c0_g1|g.3905TRINITY_DN51202_c0_g1|m.3905type:completelen:210(+)TRINITY_DN51202_c0_g1:2462-3091(+)	TRINITY_DN51202_c0_g1|m.3905 TRINITY_DN51202_c0_g1|g.3905 ORF TRINITY_DN51202_c0_g1|g.3905 TRINITY_DN51202_c0_g1|m.3905 type:complete len:210 (+) TRINITY_DN51202_c0_g1:2462-3091(+)	1	2	2	2	2	2	2	19.1	22.746	209	7.5849	19545000	2582.05	4227.32	3859.99	3666.73	4086.58	3926.16	3577.65	4579.62	3873
TRINITY_DN2949_c3_g1|m.5047TRINITY_DN2949_c3_g1|g.5047ORFTRINITY_DN2949_c3_g1|g.5047TRINITY_DN2949_c3_g1|m.5047type:completelen:395(-)TRINITY_DN2949_c3_g1:856-2040(-)	TRINITY_DN2949_c3_g1|m.5047TRINITY_DN2949_c3_g1|g.5047ORFTRINITY_DN2949_c3_g1|g.5047TRINITY_DN2949_c3_g1|m.5047type:completelen:395(-)TRINITY_DN2949_c3_g1:856-2040(-)	TRINITY_DN2949_c3_g1|m.5047 TRINITY_DN2949_c3_g1|g.5047 ORF TRINITY_DN2949_c3_g1|g.5047 TRINITY_DN2949_c3_g1|m.5047 type:complete len:395 (-) TRINITY_DN2949_c3_g1:856-2040(-)	1	6	6	6	6	6	6	19	45.477	394	27.884	1254700000	194793	254146	268332	234702	261053	263538	229696	223239	226623
TRINITY_DN6885_c0_g1|m.10732TRINITY_DN6885_c0_g1|g.10732ORFTRINITY_DN6885_c0_g1|g.10732TRINITY_DN6885_c0_g1|m.10732type:internallen:101(+)TRINITY_DN6885_c0_g1:3-302(+)	TRINITY_DN6885_c0_g1|m.10732TRINITY_DN6885_c0_g1|g.10732ORFTRINITY_DN6885_c0_g1|g.10732TRINITY_DN6885_c0_g1|m.10732type:internallen:101(+)TRINITY_DN6885_c0_g1:3-302(+)	TRINITY_DN6885_c0_g1|m.10732 TRINITY_DN6885_c0_g1|g.10732 ORF TRINITY_DN6885_c0_g1|g.10732 TRINITY_DN6885_c0_g1|m.10732 type:internal len:101 (+) TRINITY_DN6885_c0_g1:3-302(+)	1	2	1	1	2	1	1	19	11.509	100	2.1532	14558000	14364.8	4123.13	3846.63	19730.4	4908.07	2925.61	3013.42	9073.31	2881.65
TRINITY_DN5304_c0_g1|m.421TRINITY_DN5304_c0_g1|g.421ORFTRINITY_DN5304_c0_g1|g.421TRINITY_DN5304_c0_g1|m.421type:internallen:128(+)TRINITY_DN5304_c0_g1:3-383(+)	TRINITY_DN5304_c0_g1|m.421TRINITY_DN5304_c0_g1|g.421ORFTRINITY_DN5304_c0_g1|g.421TRINITY_DN5304_c0_g1|m.421type:internallen:128(+)TRINITY_DN5304_c0_g1:3-383(+)	TRINITY_DN5304_c0_g1|m.421 TRINITY_DN5304_c0_g1|g.421 ORF TRINITY_DN5304_c0_g1|g.421 TRINITY_DN5304_c0_g1|m.421 type:internal len:128 (+) TRINITY_DN5304_c0_g1:3-383(+)	1	2	2	2	2	2	2	18.9	13.547	127	5.2074	10633000000	50183.4	64957.5	66456.8	54005.5	61915.8	68621.6	85143.3	48176.6	73557
TRINITY_DN2075_c1_g1|m.8072TRINITY_DN2075_c1_g1|g.8072ORFTRINITY_DN2075_c1_g1|g.8072TRINITY_DN2075_c1_g1|m.8072type:5prime_partiallen:118(-)TRINITY_DN2075_c1_g1:104-457(-)	TRINITY_DN2075_c1_g1|m.8072TRINITY_DN2075_c1_g1|g.8072ORFTRINITY_DN2075_c1_g1|g.8072TRINITY_DN2075_c1_g1|m.8072type:5prime_partiallen:118(-)TRINITY_DN2075_c1_g1:104-457(-)	TRINITY_DN2075_c1_g1|m.8072 TRINITY_DN2075_c1_g1|g.8072 ORF TRINITY_DN2075_c1_g1|g.8072 TRINITY_DN2075_c1_g1|m.8072 type:5prime_partial len:118 (-) TRINITY_DN2075_c1_g1:104-457(-)	1	2	2	2	2	2	2	18.8	13.183	117	5.7383	217990000	55678.4	45370.8	43331.9	60783.2	36452.7	36681.7	37823.9	65182.5	34396.8
TRINITY_DN2823_c0_g1|m.3988TRINITY_DN2823_c0_g1|g.3988ORFTRINITY_DN2823_c0_g1|g.3988TRINITY_DN2823_c0_g1|m.3988type:completelen:481(+)TRINITY_DN2823_c0_g1:2166-3608(+)	TRINITY_DN2823_c0_g1|m.3988TRINITY_DN2823_c0_g1|g.3988ORFTRINITY_DN2823_c0_g1|g.3988TRINITY_DN2823_c0_g1|m.3988type:completelen:481(+)TRINITY_DN2823_c0_g1:2166-3608(+)	TRINITY_DN2823_c0_g1|m.3988 TRINITY_DN2823_c0_g1|g.3988 ORF TRINITY_DN2823_c0_g1|g.3988 TRINITY_DN2823_c0_g1|m.3988 type:complete len:481 (+) TRINITY_DN2823_c0_g1:2166-3608(+)	1	9	9	6	9	9	6	18.8	52.826	480	18.514	1741800000	423330	393123	395304	396652	341278	345924	359300	390048	363170
TRINITY_DN2948_c0_g1|m.5173TRINITY_DN2948_c0_g1|g.5173ORFTRINITY_DN2948_c0_g1|g.5173TRINITY_DN2948_c0_g1|m.5173type:completelen:155(+)TRINITY_DN2948_c0_g1:60-524(+)	TRINITY_DN2948_c0_g1|m.5173TRINITY_DN2948_c0_g1|g.5173ORFTRINITY_DN2948_c0_g1|g.5173TRINITY_DN2948_c0_g1|m.5173type:completelen:155(+)TRINITY_DN2948_c0_g1:60-524(+)	TRINITY_DN2948_c0_g1|m.5173 TRINITY_DN2948_c0_g1|g.5173 ORF TRINITY_DN2948_c0_g1|g.5173 TRINITY_DN2948_c0_g1|m.5173 type:complete len:155 (+) TRINITY_DN2948_c0_g1:60-524(+)	1	2	2	2	2	2	2	18.8	15.996	154	26.728	434480000	112609	86211.9	81770.6	87442.1	96068.6	77259.1	41791.9	83296	68841.2
TRINITY_DN168558_c0_g1|m.1645TRINITY_DN168558_c0_g1|g.1645ORFTRINITY_DN168558_c0_g1|g.1645TRINITY_DN168558_c0_g1|m.1645type:internallen:173(-)TRINITY_DN168558_c0_g1:1-516(-)	TRINITY_DN168558_c0_g1|m.1645TRINITY_DN168558_c0_g1|g.1645ORFTRINITY_DN168558_c0_g1|g.1645TRINITY_DN168558_c0_g1|m.1645type:internallen:173(-)TRINITY_DN168558_c0_g1:1-516(-)	TRINITY_DN168558_c0_g1|m.1645 TRINITY_DN168558_c0_g1|g.1645 ORF TRINITY_DN168558_c0_g1|g.1645 TRINITY_DN168558_c0_g1|m.1645 type:internal len:173 (-) TRINITY_DN168558_c0_g1:1-516(-)	1	2	2	2	2	2	2	18.6	19.436	172	7.1806	90731000	11960.6	13760.2	13370.7	12339.4	11584.3	13135.8	13273.5	9921.2	12964.4
TRINITY_DN388_c1_g1|m.7291TRINITY_DN388_c1_g1|g.7291ORFTRINITY_DN388_c1_g1|g.7291TRINITY_DN388_c1_g1|m.7291type:5prime_partiallen:130(+)TRINITY_DN388_c1_g1:2-391(+)	TRINITY_DN388_c1_g1|m.7291TRINITY_DN388_c1_g1|g.7291ORFTRINITY_DN388_c1_g1|g.7291TRINITY_DN388_c1_g1|m.7291type:5prime_partiallen:130(+)TRINITY_DN388_c1_g1:2-391(+)	TRINITY_DN388_c1_g1|m.7291 TRINITY_DN388_c1_g1|g.7291 ORF TRINITY_DN388_c1_g1|g.7291 TRINITY_DN388_c1_g1|m.7291 type:5prime_partial len:130 (+) TRINITY_DN388_c1_g1:2-391(+)	1	1	1	1	1	1	1	18.6	14.203	129	-2	444140000	5649.18	69782.2	46116.1	49535.6	56244.6	69516	61388.6	28150.7	56462.5
TRINITY_DN19698_c0_g1|m.4213TRINITY_DN19698_c0_g1|g.4213ORFTRINITY_DN19698_c0_g1|g.4213TRINITY_DN19698_c0_g1|m.4213type:completelen:402(+)TRINITY_DN19698_c0_g1:1008-2213(+)	TRINITY_DN19698_c0_g1|m.4213TRINITY_DN19698_c0_g1|g.4213ORFTRINITY_DN19698_c0_g1|g.4213TRINITY_DN19698_c0_g1|m.4213type:completelen:402(+)TRINITY_DN19698_c0_g1:1008-2213(+)	TRINITY_DN19698_c0_g1|m.4213 TRINITY_DN19698_c0_g1|g.4213 ORF TRINITY_DN19698_c0_g1|g.4213 TRINITY_DN19698_c0_g1|m.4213 type:complete len:402 (+) TRINITY_DN19698_c0_g1:1008-2213(+)	1	6	6	6	6	6	6	18.5	45.641	401	27.842	848940000	131586	155403	138790	124991	124329	122777	117793	98553.8	118321
TRINITY_DN80852_c0_g1|m.1813TRINITY_DN80852_c0_g1|g.1813ORFTRINITY_DN80852_c0_g1|g.1813TRINITY_DN80852_c0_g1|m.1813type:5prime_partiallen:299(-)TRINITY_DN80852_c0_g1:975-1871(-);TRINITY_DN231766_c0_g1|m.2994TRINITY_DN231766_c0_g1|g.2994ORFTRINITY_DN231766_c0_g1|g.2994TRINITY_DN231766_c0_g1|m.2994type:5prime_partiallen:154(-)TRINITY_DN231766_c0_g1:39-500(-)	TRINITY_DN80852_c0_g1|m.1813TRINITY_DN80852_c0_g1|g.1813ORFTRINITY_DN80852_c0_g1|g.1813TRINITY_DN80852_c0_g1|m.1813type:5prime_partiallen:299(-)TRINITY_DN80852_c0_g1:975-1871(-)	TRINITY_DN80852_c0_g1|m.1813 TRINITY_DN80852_c0_g1|g.1813 ORF TRINITY_DN80852_c0_g1|g.1813 TRINITY_DN80852_c0_g1|m.1813 type:5prime_partial len:299 (-) TRINITY_DN80852_c0_g1:975-1871(-)	2	5	4	4	5	4	4	18.5	32.159	298	176.65	30275000000	632473	612026	795730	556493	662326	521525	499049	505990	538129
TRINITY_DN8644_c0_g1|m.8432TRINITY_DN8644_c0_g1|g.8432ORFTRINITY_DN8644_c0_g1|g.8432TRINITY_DN8644_c0_g1|m.8432type:completelen:317(-)TRINITY_DN8644_c0_g1:1252-2202(-)	TRINITY_DN8644_c0_g1|m.8432TRINITY_DN8644_c0_g1|g.8432ORFTRINITY_DN8644_c0_g1|g.8432TRINITY_DN8644_c0_g1|m.8432type:completelen:317(-)TRINITY_DN8644_c0_g1:1252-2202(-)	TRINITY_DN8644_c0_g1|m.8432 TRINITY_DN8644_c0_g1|g.8432 ORF TRINITY_DN8644_c0_g1|g.8432 TRINITY_DN8644_c0_g1|m.8432 type:complete len:317 (-) TRINITY_DN8644_c0_g1:1252-2202(-)	1	6	6	6	6	6	6	18.4	35.564	316	41.728	1925900000	169803	194184	192869	177362	212769	209023	187995	166566	237329
TRINITY_DN11968_c2_g1|m.2295TRINITY_DN11968_c2_g1|g.2295ORFTRINITY_DN11968_c2_g1|g.2295TRINITY_DN11968_c2_g1|m.2295type:internallen:506(-)TRINITY_DN11968_c2_g1:2-1516(-)	TRINITY_DN11968_c2_g1|m.2295TRINITY_DN11968_c2_g1|g.2295ORFTRINITY_DN11968_c2_g1|g.2295TRINITY_DN11968_c2_g1|m.2295type:internallen:506(-)TRINITY_DN11968_c2_g1:2-1516(-)	TRINITY_DN11968_c2_g1|m.2295 TRINITY_DN11968_c2_g1|g.2295 ORF TRINITY_DN11968_c2_g1|g.2295 TRINITY_DN11968_c2_g1|m.2295 type:internal len:506 (-) TRINITY_DN11968_c2_g1:2-1516(-)	1	8	8	7	8	8	7	18.2	58.064	505	166.56	2242200000	353892	293772	289778	342016	293039	304711	354322	394920	304525
TRINITY_DN33103_c0_g1|m.2444TRINITY_DN33103_c0_g1|g.2444ORFTRINITY_DN33103_c0_g1|g.2444TRINITY_DN33103_c0_g1|m.2444type:completelen:145(+)TRINITY_DN33103_c0_g1:528-962(+)	TRINITY_DN33103_c0_g1|m.2444TRINITY_DN33103_c0_g1|g.2444ORFTRINITY_DN33103_c0_g1|g.2444TRINITY_DN33103_c0_g1|m.2444type:completelen:145(+)TRINITY_DN33103_c0_g1:528-962(+)	TRINITY_DN33103_c0_g1|m.2444 TRINITY_DN33103_c0_g1|g.2444 ORF TRINITY_DN33103_c0_g1|g.2444 TRINITY_DN33103_c0_g1|m.2444 type:complete len:145 (+) TRINITY_DN33103_c0_g1:528-962(+)	1	2	2	2	2	2	2	18.1	16.491	144	17.526	322050000	41473	47566.9	45617.3	48395.8	43204.5	43859.1	36916.5	44006.6	43468.4
TRINITY_DN984_c1_g1|m.4761TRINITY_DN984_c1_g1|g.4761ORFTRINITY_DN984_c1_g1|g.4761TRINITY_DN984_c1_g1|m.4761type:5prime_partiallen:377(+)TRINITY_DN984_c1_g1:3-1133(+);TRINITY_DN21358_c0_g1|m.725TRINITY_DN21358_c0_g1|g.725ORFTRINITY_DN21358_c0_g1|g.725TRINITY_DN21358_c0_g1|m.725type:5prime_partiallen:163(-)TRINITY_DN21358_c0_g1:74-562(-);TRINITY_DN21358_c0_g2|m.726TRINITY_DN21358_c0_g2|g.726ORFTRIN…	TRINITY_DN984_c1_g1|m.4761TRINITY_DN984_c1_g1|g.4761ORFTRINITY_DN984_c1_g1|g.4761TRINITY_DN984_c1_g1|m.4761type:5prime_partiallen:377(+)TRINITY_DN984_c1_g1:3-1133(+)	TRINITY_DN984_c1_g1|m.4761 TRINITY_DN984_c1_g1|g.4761 ORF TRINITY_DN984_c1_g1|g.4761 TRINITY_DN984_c1_g1|m.4761 type:5prime_partial len:377 (+) TRINITY_DN984_c1_g1:3-1133(+)	4	7	7	6	7	7	6	18.1	41.542	376	19.85	5002800000	228899	212243	221905	182727	174572	170122	186642	171365	165916
TRINITY_DN5599_c0_g1|m.2018TRINITY_DN5599_c0_g1|g.2018ORFTRINITY_DN5599_c0_g1|g.2018TRINITY_DN5599_c0_g1|m.2018type:internallen:129(-)TRINITY_DN5599_c0_g1:1-384(-)	TRINITY_DN5599_c0_g1|m.2018TRINITY_DN5599_c0_g1|g.2018ORFTRINITY_DN5599_c0_g1|g.2018TRINITY_DN5599_c0_g1|m.2018type:internallen:129(-)TRINITY_DN5599_c0_g1:1-384(-)	TRINITY_DN5599_c0_g1|m.2018 TRINITY_DN5599_c0_g1|g.2018 ORF TRINITY_DN5599_c0_g1|g.2018 TRINITY_DN5599_c0_g1|m.2018 type:internal len:129 (-) TRINITY_DN5599_c0_g1:1-384(-)	1	2	2	2	2	2	2	18	14.307	128	2.7241	332420000	54350.4	41137.5	40229.2	50976.9	36685.4	30927.2	38672.1	51783.7	33997
TRINITY_DN11835_c0_g1|m.1840TRINITY_DN11835_c0_g1|g.1840ORFTRINITY_DN11835_c0_g1|g.1840TRINITY_DN11835_c0_g1|m.1840type:completelen:469(-)TRINITY_DN11835_c0_g1:1154-2560(-)	TRINITY_DN11835_c0_g1|m.1840TRINITY_DN11835_c0_g1|g.1840ORFTRINITY_DN11835_c0_g1|g.1840TRINITY_DN11835_c0_g1|m.1840type:completelen:469(-)TRINITY_DN11835_c0_g1:1154-2560(-)	TRINITY_DN11835_c0_g1|m.1840 TRINITY_DN11835_c0_g1|g.1840 ORF TRINITY_DN11835_c0_g1|g.1840 TRINITY_DN11835_c0_g1|m.1840 type:complete len:469 (-) TRINITY_DN11835_c0_g1:1154-2560(-)	1	8	8	8	8	8	8	17.7	51.814	468	29.91	729250000	142981	166674	140814	153308	134094	137425	133290	137092	132830
TRINITY_DN203645_c0_g1|m.3845TRINITY_DN203645_c0_g1|g.3845ORFTRINITY_DN203645_c0_g1|g.3845TRINITY_DN203645_c0_g1|m.3845type:internallen:149(+)TRINITY_DN203645_c0_g1:2-445(+)	TRINITY_DN203645_c0_g1|m.3845TRINITY_DN203645_c0_g1|g.3845ORFTRINITY_DN203645_c0_g1|g.3845TRINITY_DN203645_c0_g1|m.3845type:internallen:149(+)TRINITY_DN203645_c0_g1:2-445(+)	TRINITY_DN203645_c0_g1|m.3845 TRINITY_DN203645_c0_g1|g.3845 ORF TRINITY_DN203645_c0_g1|g.3845 TRINITY_DN203645_c0_g1|m.3845 type:internal len:149 (+) TRINITY_DN203645_c0_g1:2-445(+)	1	2	2	2	2	2	2	17.6	16.301	148	11.374	586100000	101023	142106	100269	114991	93193.8	97066.3	102137	89468.5	95105
TRINITY_DN23601_c0_g1|m.3763TRINITY_DN23601_c0_g1|g.3763ORFTRINITY_DN23601_c0_g1|g.3763TRINITY_DN23601_c0_g1|m.3763type:internallen:109(+)TRINITY_DN23601_c0_g1:2-325(+)	TRINITY_DN23601_c0_g1|m.3763TRINITY_DN23601_c0_g1|g.3763ORFTRINITY_DN23601_c0_g1|g.3763TRINITY_DN23601_c0_g1|m.3763type:internallen:109(+)TRINITY_DN23601_c0_g1:2-325(+)	TRINITY_DN23601_c0_g1|m.3763 TRINITY_DN23601_c0_g1|g.3763 ORF TRINITY_DN23601_c0_g1|g.3763 TRINITY_DN23601_c0_g1|m.3763 type:internal len:109 (+) TRINITY_DN23601_c0_g1:2-325(+)	1	2	1	1	2	1	1	17.6	12.44	108	67.293	50160000000	247239	127506	131628	328766	130810	133300	141513	380553	131338
TRINITY_DN26442_c0_g1|m.1971TRINITY_DN26442_c0_g1|g.1971ORFTRINITY_DN26442_c0_g1|g.1971TRINITY_DN26442_c0_g1|m.1971type:internallen:143(-)TRINITY_DN26442_c0_g1:2-427(-)	TRINITY_DN26442_c0_g1|m.1971TRINITY_DN26442_c0_g1|g.1971ORFTRINITY_DN26442_c0_g1|g.1971TRINITY_DN26442_c0_g1|m.1971type:internallen:143(-)TRINITY_DN26442_c0_g1:2-427(-)	TRINITY_DN26442_c0_g1|m.1971 TRINITY_DN26442_c0_g1|g.1971 ORF TRINITY_DN26442_c0_g1|g.1971 TRINITY_DN26442_c0_g1|m.1971 type:internal len:143 (-) TRINITY_DN26442_c0_g1:2-427(-)	1	1	1	1	1	1	1	17.6	15.303	142	141.51	1214900000	39834.2	48976.8	59656.8	40218.2	26173.9	27120.9	74314	33981.8	54821.8
TRINITY_DN42940_c0_g1|m.4334TRINITY_DN42940_c0_g1|g.4334ORFTRINITY_DN42940_c0_g1|g.4334TRINITY_DN42940_c0_g1|m.4334type:5prime_partiallen:205(-)TRINITY_DN42940_c0_g1:953-1567(-)	TRINITY_DN42940_c0_g1|m.4334TRINITY_DN42940_c0_g1|g.4334ORFTRINITY_DN42940_c0_g1|g.4334TRINITY_DN42940_c0_g1|m.4334type:5prime_partiallen:205(-)TRINITY_DN42940_c0_g1:953-1567(-)	TRINITY_DN42940_c0_g1|m.4334 TRINITY_DN42940_c0_g1|g.4334 ORF TRINITY_DN42940_c0_g1|g.4334 TRINITY_DN42940_c0_g1|m.4334 type:5prime_partial len:205 (-) TRINITY_DN42940_c0_g1:953-1567(-)	1	3	3	3	3	3	3	17.6	22.692	204	7.7799	86255000	36686.1	21285.9	20949.4	42789.9	21988.3	22423.5	19710	43004.3	20371.9
TRINITY_DN3912_c0_g1|m.2200TRINITY_DN3912_c0_g1|g.2200ORFTRINITY_DN3912_c0_g1|g.2200TRINITY_DN3912_c0_g1|m.2200type:completelen:178(-)TRINITY_DN3912_c0_g1:384-917(-);TRINITY_DN8223_c0_g1|m.6568TRINITY_DN8223_c0_g1|g.6568ORFTRINITY_DN8223_c0_g1|g.6568TRINITY_DN8223_c0_g1|m.6568type:internallen:137(-)TRINITY_DN8223_c0_g1:3-410(-)	TRINITY_DN3912_c0_g1|m.2200TRINITY_DN3912_c0_g1|g.2200ORFTRINITY_DN3912_c0_g1|g.2200TRINITY_DN3912_c0_g1|m.2200type:completelen:178(-)TRINITY_DN3912_c0_g1:384-917(-)	TRINITY_DN3912_c0_g1|m.2200 TRINITY_DN3912_c0_g1|g.2200 ORF TRINITY_DN3912_c0_g1|g.2200 TRINITY_DN3912_c0_g1|m.2200 type:complete len:178 (-) TRINITY_DN3912_c0_g1:384-917(-)	2	3	3	3	3	3	3	17.5	20.807	177	5.0366	62447000	20584.5	8296.1	5954.85	26855.3	7096.68	7280.1	6526.39	37753.2	7047.8
TRINITY_DN27303_c0_g1|m.2649TRINITY_DN27303_c0_g1|g.2649ORFTRINITY_DN27303_c0_g1|g.2649TRINITY_DN27303_c0_g1|m.2649type:completelen:299(-)TRINITY_DN27303_c0_g1:774-1670(-);TRINITY_DN27303_c0_g3|m.2653TRINITY_DN27303_c0_g3|g.2653ORFTRINITY_DN27303_c0_g3|g.2653TRINITY_DN27303_c0_g3|m.2653type:completelen:299(-)TRINITY_DN27303_c0_g3:276-1172(-);TRINITY_DN14234_c2_g1|m.604TRINITY_DN14234_c2_g1|g.604O…	TRINITY_DN27303_c0_g1|m.2649TRINITY_DN27303_c0_g1|g.2649ORFTRINITY_DN27303_c0_g1|g.2649TRINITY_DN27303_c0_g1|m.2649type:completelen:299(-)TRINITY_DN27303_c0_g1:774-1670(-)	TRINITY_DN27303_c0_g1|m.2649 TRINITY_DN27303_c0_g1|g.2649 ORF TRINITY_DN27303_c0_g1|g.2649 TRINITY_DN27303_c0_g1|m.2649 type:complete len:299 (-) TRINITY_DN27303_c0_g1:774-1670(-)	6	5	5	5	5	5	5	17.4	32.888	298	100.69	11077000000	429029	249277	271193	372678	234870	222406	200368	334785	197894
TRINITY_DN166322_c1_g1|m.362TRINITY_DN166322_c1_g1|g.362ORFTRINITY_DN166322_c1_g1|g.362TRINITY_DN166322_c1_g1|m.362type:5prime_partiallen:278(-)TRINITY_DN166322_c1_g1:104-937(-);TRINITY_DN115695_c0_g1|m.3337TRINITY_DN115695_c0_g1|g.3337ORFTRINITY_DN115695_c0_g1|g.3337TRINITY_DN115695_c0_g1|m.3337type:internallen:125(+)TRINITY_DN115695_c0_g1:2-373(+)	TRINITY_DN166322_c1_g1|m.362TRINITY_DN166322_c1_g1|g.362ORFTRINITY_DN166322_c1_g1|g.362TRINITY_DN166322_c1_g1|m.362type:5prime_partiallen:278(-)TRINITY_DN166322_c1_g1:104-937(-)	TRINITY_DN166322_c1_g1|m.362 TRINITY_DN166322_c1_g1|g.362 ORF TRINITY_DN166322_c1_g1|g.362 TRINITY_DN166322_c1_g1|m.362 type:5prime_partial len:278 (-) TRINITY_DN166322_c1_g1:104-937(-)	2	5	5	5	5	5	5	17.3	31.107	277	9.3181	1256500000	102588	85710.7	85794.3	102316	71256.9	66136	74355.8	107950	71821.9
TRINITY_DN18157_c0_g1|m.1579TRINITY_DN18157_c0_g1|g.1579ORFTRINITY_DN18157_c0_g1|g.1579TRINITY_DN18157_c0_g1|m.1579type:completelen:457(-)TRINITY_DN18157_c0_g1:403-1773(-)	TRINITY_DN18157_c0_g1|m.1579TRINITY_DN18157_c0_g1|g.1579ORFTRINITY_DN18157_c0_g1|g.1579TRINITY_DN18157_c0_g1|m.1579type:completelen:457(-)TRINITY_DN18157_c0_g1:403-1773(-)	TRINITY_DN18157_c0_g1|m.1579 TRINITY_DN18157_c0_g1|g.1579 ORF TRINITY_DN18157_c0_g1|g.1579 TRINITY_DN18157_c0_g1|m.1579 type:complete len:457 (-) TRINITY_DN18157_c0_g1:403-1773(-)	1	6	6	6	6	6	6	17.3	50.339	456	94.003	9138900000	222734	234347	233312	279829	216362	222720	221161	277708	220134
TRINITY_DN3061_c0_g6|m.5982TRINITY_DN3061_c0_g6|g.5982ORFTRINITY_DN3061_c0_g6|g.5982TRINITY_DN3061_c0_g6|m.5982type:completelen:261(-)TRINITY_DN3061_c0_g6:390-1172(-)	TRINITY_DN3061_c0_g6|m.5982TRINITY_DN3061_c0_g6|g.5982ORFTRINITY_DN3061_c0_g6|g.5982TRINITY_DN3061_c0_g6|m.5982type:completelen:261(-)TRINITY_DN3061_c0_g6:390-1172(-)	TRINITY_DN3061_c0_g6|m.5982 TRINITY_DN3061_c0_g6|g.5982 ORF TRINITY_DN3061_c0_g6|g.5982 TRINITY_DN3061_c0_g6|m.5982 type:complete len:261 (-) TRINITY_DN3061_c0_g6:390-1172(-)	1	4	4	4	4	4	4	17.3	28.362	260	16.316	1556400000	216656	132920	163486	156543	131727	103287	102502	151495	107709
TRINITY_DN323_c0_g2|m.7388TRINITY_DN323_c0_g2|g.7388ORFTRINITY_DN323_c0_g2|g.7388TRINITY_DN323_c0_g2|m.7388type:completelen:391(-)TRINITY_DN323_c0_g2:63-1235(-)	TRINITY_DN323_c0_g2|m.7388TRINITY_DN323_c0_g2|g.7388ORFTRINITY_DN323_c0_g2|g.7388TRINITY_DN323_c0_g2|m.7388type:completelen:391(-)TRINITY_DN323_c0_g2:63-1235(-)	TRINITY_DN323_c0_g2|m.7388 TRINITY_DN323_c0_g2|g.7388 ORF TRINITY_DN323_c0_g2|g.7388 TRINITY_DN323_c0_g2|m.7388 type:complete len:391 (-) TRINITY_DN323_c0_g2:63-1235(-)	1	4	4	4	4	4	4	17.2	42.648	390	143.22	10191000000	135317	165421	160782	139785	176801	170404	132058	123094	173007
TRINITY_DN174_c0_g2|m.3765TRINITY_DN174_c0_g2|g.3765ORFTRINITY_DN174_c0_g2|g.3765TRINITY_DN174_c0_g2|m.3765type:5prime_partiallen:558(-)TRINITY_DN174_c0_g2:1765-3438(-)	TRINITY_DN174_c0_g2|m.3765TRINITY_DN174_c0_g2|g.3765ORFTRINITY_DN174_c0_g2|g.3765TRINITY_DN174_c0_g2|m.3765type:5prime_partiallen:558(-)TRINITY_DN174_c0_g2:1765-3438(-)	TRINITY_DN174_c0_g2|m.3765 TRINITY_DN174_c0_g2|g.3765 ORF TRINITY_DN174_c0_g2|g.3765 TRINITY_DN174_c0_g2|m.3765 type:5prime_partial len:558 (-) TRINITY_DN174_c0_g2:1765-3438(-)	1	9	9	9	9	9	9	17.1	63.454	557	23.241	1410200000	228865	186165	191478	213559	196509	182087	176914	217931	187500
TRINITY_DN22264_c0_g1|m.1713TRINITY_DN22264_c0_g1|g.1713ORFTRINITY_DN22264_c0_g1|g.1713TRINITY_DN22264_c0_g1|m.1713type:5prime_partiallen:235(+)TRINITY_DN22264_c0_g1:2-706(+)	TRINITY_DN22264_c0_g1|m.1713TRINITY_DN22264_c0_g1|g.1713ORFTRINITY_DN22264_c0_g1|g.1713TRINITY_DN22264_c0_g1|m.1713type:5prime_partiallen:235(+)TRINITY_DN22264_c0_g1:2-706(+)	TRINITY_DN22264_c0_g1|m.1713 TRINITY_DN22264_c0_g1|g.1713 ORF TRINITY_DN22264_c0_g1|g.1713 TRINITY_DN22264_c0_g1|m.1713 type:5prime_partial len:235 (+) TRINITY_DN22264_c0_g1:2-706(+)	1	4	4	4	4	4	4	17.1	25.834	234	15.347	2955500000	161860	176162	172221	151602	171427	152557	141300	134817	179418
TRINITY_DN2279_c0_g1|m.10962TRINITY_DN2279_c0_g1|g.10962ORFTRINITY_DN2279_c0_g1|g.10962TRINITY_DN2279_c0_g1|m.10962type:completelen:124(-)TRINITY_DN2279_c0_g1:761-1132(-)	TRINITY_DN2279_c0_g1|m.10962TRINITY_DN2279_c0_g1|g.10962ORFTRINITY_DN2279_c0_g1|g.10962TRINITY_DN2279_c0_g1|m.10962type:completelen:124(-)TRINITY_DN2279_c0_g1:761-1132(-)	TRINITY_DN2279_c0_g1|m.10962 TRINITY_DN2279_c0_g1|g.10962 ORF TRINITY_DN2279_c0_g1|g.10962 TRINITY_DN2279_c0_g1|m.10962 type:complete len:124 (-) TRINITY_DN2279_c0_g1:761-1132(-)	1	2	2	2	2	2	2	17.1	13.391	123	2.7795	135260000	20434.3	14388.2	13498	24596.8	13498.4	14912.5	9006.81	25899.4	13419.6
TRINITY_DN49996_c0_g1|m.3334TRINITY_DN49996_c0_g1|g.3334ORFTRINITY_DN49996_c0_g1|g.3334TRINITY_DN49996_c0_g1|m.3334type:completelen:695(-)TRINITY_DN49996_c0_g1:2555-4639(-)	TRINITY_DN49996_c0_g1|m.3334TRINITY_DN49996_c0_g1|g.3334ORFTRINITY_DN49996_c0_g1|g.3334TRINITY_DN49996_c0_g1|m.3334type:completelen:695(-)TRINITY_DN49996_c0_g1:2555-4639(-)	TRINITY_DN49996_c0_g1|m.3334 TRINITY_DN49996_c0_g1|g.3334 ORF TRINITY_DN49996_c0_g1|g.3334 TRINITY_DN49996_c0_g1|m.3334 type:complete len:695 (-) TRINITY_DN49996_c0_g1:2555-4639(-)	1	11	11	7	11	11	7	17	76.07	694	20.865	3315900000	163884	129533	134087	170763	126854	131527	150952	186115	136695
TRINITY_DN1828_c0_g1|m.4873TRINITY_DN1828_c0_g1|g.4873ORFTRINITY_DN1828_c0_g1|g.4873TRINITY_DN1828_c0_g1|m.4873type:completelen:179(-)TRINITY_DN1828_c0_g1:317-853(-)	TRINITY_DN1828_c0_g1|m.4873TRINITY_DN1828_c0_g1|g.4873ORFTRINITY_DN1828_c0_g1|g.4873TRINITY_DN1828_c0_g1|m.4873type:completelen:179(-)TRINITY_DN1828_c0_g1:317-853(-)	TRINITY_DN1828_c0_g1|m.4873 TRINITY_DN1828_c0_g1|g.4873 ORF TRINITY_DN1828_c0_g1|g.4873 TRINITY_DN1828_c0_g1|m.4873 type:complete len:179 (-) TRINITY_DN1828_c0_g1:317-853(-)	1	3	3	3	3	3	3	16.9	20.54	178	34.066	2063000000	265129	284062	270513	253015	253491	216967	147251	226561	206382
TRINITY_DN250343_c0_g1|m.386TRINITY_DN250343_c0_g1|g.386ORFTRINITY_DN250343_c0_g1|g.386TRINITY_DN250343_c0_g1|m.386type:internallen:214(-)TRINITY_DN250343_c0_g1:1-639(-)	TRINITY_DN250343_c0_g1|m.386TRINITY_DN250343_c0_g1|g.386ORFTRINITY_DN250343_c0_g1|g.386TRINITY_DN250343_c0_g1|m.386type:internallen:214(-)TRINITY_DN250343_c0_g1:1-639(-)	TRINITY_DN250343_c0_g1|m.386 TRINITY_DN250343_c0_g1|g.386 ORF TRINITY_DN250343_c0_g1|g.386 TRINITY_DN250343_c0_g1|m.386 type:internal len:214 (-) TRINITY_DN250343_c0_g1:1-639(-)	1	3	3	3	3	3	3	16.9	23.448	213	20.287	1479500000	127802	154616	139510	132174	158866	150551	154912	123664	139382
TRINITY_DN55304_c0_g2|m.640TRINITY_DN55304_c0_g2|g.640ORFTRINITY_DN55304_c0_g2|g.640TRINITY_DN55304_c0_g2|m.640type:completelen:149(-)TRINITY_DN55304_c0_g2:930-1376(-);TRINITY_DN1390_c0_g1|m.12637TRINITY_DN1390_c0_g1|g.12637ORFTRINITY_DN1390_c0_g1|g.12637TRINITY_DN1390_c0_g1|m.12637type:completelen:147(+)TRINITY_DN1390_c0_g1:150-590(+)	TRINITY_DN55304_c0_g2|m.640TRINITY_DN55304_c0_g2|g.640ORFTRINITY_DN55304_c0_g2|g.640TRINITY_DN55304_c0_g2|m.640type:completelen:149(-)TRINITY_DN55304_c0_g2:930-1376(-)	TRINITY_DN55304_c0_g2|m.640 TRINITY_DN55304_c0_g2|g.640 ORF TRINITY_DN55304_c0_g2|g.640 TRINITY_DN55304_c0_g2|m.640 type:complete len:149 (-) TRINITY_DN55304_c0_g2:930-1376(-)	2	3	3	3	3	3	3	16.9	16.512	148	5.396	792120000	57745.5	27287.8	29437.9	48056.7	31906.4	30977.1	19770	61933	28912.6
TRINITY_DN7379_c0_g1|m.2181TRINITY_DN7379_c0_g1|g.2181ORFTRINITY_DN7379_c0_g1|g.2181TRINITY_DN7379_c0_g1|m.2181type:completelen:125(-)TRINITY_DN7379_c0_g1:1391-1765(-)	TRINITY_DN7379_c0_g1|m.2181TRINITY_DN7379_c0_g1|g.2181ORFTRINITY_DN7379_c0_g1|g.2181TRINITY_DN7379_c0_g1|m.2181type:completelen:125(-)TRINITY_DN7379_c0_g1:1391-1765(-)	TRINITY_DN7379_c0_g1|m.2181 TRINITY_DN7379_c0_g1|g.2181 ORF TRINITY_DN7379_c0_g1|g.2181 TRINITY_DN7379_c0_g1|m.2181 type:complete len:125 (-) TRINITY_DN7379_c0_g1:1391-1765(-)	1	2	2	2	2	2	2	16.9	13.762	124	6.1564	707480000	93666.5	81579.1	89897.1	114676	71138.2	73700.2	73132.2	102824	81931.3
TRINITY_DN1081_c1_g1|m.7104TRINITY_DN1081_c1_g1|g.7104ORFTRINITY_DN1081_c1_g1|g.7104TRINITY_DN1081_c1_g1|m.7104type:5prime_partiallen:2735(+)TRINITY_DN1081_c1_g1:2-8206(+);TRINITY_DN10603_c0_g1|m.7028TRINITY_DN10603_c0_g1|g.7028ORFTRINITY_DN10603_c0_g1|g.7028TRINITY_DN10603_c0_g1|m.7028type:internallen:222(+)TRINITY_DN10603_c0_g1:2-664(+)	TRINITY_DN1081_c1_g1|m.7104TRINITY_DN1081_c1_g1|g.7104ORFTRINITY_DN1081_c1_g1|g.7104TRINITY_DN1081_c1_g1|m.7104type:5prime_partiallen:2735(+)TRINITY_DN1081_c1_g1:2-8206(+)	TRINITY_DN1081_c1_g1|m.7104 TRINITY_DN1081_c1_g1|g.7104 ORF TRINITY_DN1081_c1_g1|g.7104 TRINITY_DN1081_c1_g1|m.7104 type:5prime_partial len:2735 (+) TRINITY_DN1081_c1_g1:2-8206(+)	2	40	40	39	40	40	39	16.8	292.83	2734	230.58	4472400000	1.30983e+06	946397	695564	980727	1.04106e+06	641466	914134	795852	682672
TRINITY_DN138593_c0_g1|m.1894TRINITY_DN138593_c0_g1|g.1894ORFTRINITY_DN138593_c0_g1|g.1894TRINITY_DN138593_c0_g1|m.1894type:completelen:108(+)TRINITY_DN138593_c0_g1:63-386(+)	TRINITY_DN138593_c0_g1|m.1894TRINITY_DN138593_c0_g1|g.1894ORFTRINITY_DN138593_c0_g1|g.1894TRINITY_DN138593_c0_g1|m.1894type:completelen:108(+)TRINITY_DN138593_c0_g1:63-386(+)	TRINITY_DN138593_c0_g1|m.1894 TRINITY_DN138593_c0_g1|g.1894 ORF TRINITY_DN138593_c0_g1|g.1894 TRINITY_DN138593_c0_g1|m.1894 type:complete len:108 (+) TRINITY_DN138593_c0_g1:63-386(+)	1	2	2	2	2	2	2	16.8	12.162	107	3.0329	476050000	194724	38695.1	35957.3	241630	27885	26634.2	12222.4	326882	22710.7
TRINITY_DN171123_c0_g1|m.2931TRINITY_DN171123_c0_g1|g.2931ORFTRINITY_DN171123_c0_g1|g.2931TRINITY_DN171123_c0_g1|m.2931type:internallen:203(-)TRINITY_DN171123_c0_g1:2-607(-)	TRINITY_DN171123_c0_g1|m.2931TRINITY_DN171123_c0_g1|g.2931ORFTRINITY_DN171123_c0_g1|g.2931TRINITY_DN171123_c0_g1|m.2931type:internallen:203(-)TRINITY_DN171123_c0_g1:2-607(-)	TRINITY_DN171123_c0_g1|m.2931 TRINITY_DN171123_c0_g1|g.2931 ORF TRINITY_DN171123_c0_g1|g.2931 TRINITY_DN171123_c0_g1|m.2931 type:internal len:203 (-) TRINITY_DN171123_c0_g1:2-607(-)	1	4	4	3	4	4	3	16.8	21.824	202	15.686	15269000000	293761	316643	314584	397613	321925	338318	360789	374189	350223
TRINITY_DN17496_c0_g1|m.198TRINITY_DN17496_c0_g1|g.198ORFTRINITY_DN17496_c0_g1|g.198TRINITY_DN17496_c0_g1|m.198type:internallen:1378(+)TRINITY_DN17496_c0_g1:3-4133(+)	TRINITY_DN17496_c0_g1|m.198TRINITY_DN17496_c0_g1|g.198ORFTRINITY_DN17496_c0_g1|g.198TRINITY_DN17496_c0_g1|m.198type:internallen:1378(+)TRINITY_DN17496_c0_g1:3-4133(+)	TRINITY_DN17496_c0_g1|m.198 TRINITY_DN17496_c0_g1|g.198 ORF TRINITY_DN17496_c0_g1|g.198 TRINITY_DN17496_c0_g1|m.198 type:internal len:1378 (+) TRINITY_DN17496_c0_g1:3-4133(+)	1	19	19	18	19	19	18	16.8	154.13	1377	252.07	17178000000	800603	775119	813517	905414	733801	765500	888217	953353	828996
TRINITY_DN182947_c0_g1|m.54TRINITY_DN182947_c0_g1|g.54ORFTRINITY_DN182947_c0_g1|g.54TRINITY_DN182947_c0_g1|m.54type:internallen:156(+)TRINITY_DN182947_c0_g1:2-466(+)	TRINITY_DN182947_c0_g1|m.54TRINITY_DN182947_c0_g1|g.54ORFTRINITY_DN182947_c0_g1|g.54TRINITY_DN182947_c0_g1|m.54type:internallen:156(+)TRINITY_DN182947_c0_g1:2-466(+)	TRINITY_DN182947_c0_g1|m.54 TRINITY_DN182947_c0_g1|g.54 ORF TRINITY_DN182947_c0_g1|g.54 TRINITY_DN182947_c0_g1|m.54 type:internal len:156 (+) TRINITY_DN182947_c0_g1:2-466(+)	1	2	1	1	2	1	1	16.8	18.397	155	2.6981	596630000	12479.2	17336.9	15261.6	12616.3	12553.5	15290.3	13802.4	10345.1	14977.5
TRINITY_DN2018_c0_g2|m.7533TRINITY_DN2018_c0_g2|g.7533ORFTRINITY_DN2018_c0_g2|g.7533TRINITY_DN2018_c0_g2|m.7533type:completelen:192(-)TRINITY_DN2018_c0_g2:1075-1650(-);TRINITY_DN69_c0_g2|m.2376TRINITY_DN69_c0_g2|g.2376ORFTRINITY_DN69_c0_g2|g.2376TRINITY_DN69_c0_g2|m.2376type:completelen:192(+)TRINITY_DN69_c0_g2:49-624(+);TRINITY_DN155_c3_g1|m.2759TRINITY_DN155_c3_g1|g.2759ORFTRINITY_DN155_c3_g1|g…	TRINITY_DN2018_c0_g2|m.7533TRINITY_DN2018_c0_g2|g.7533ORFTRINITY_DN2018_c0_g2|g.7533TRINITY_DN2018_c0_g2|m.7533type:completelen:192(-)TRINITY_DN2018_c0_g2:1075-1650(-);TRINITY_DN69_c0_g2|m.2376TRINITY_DN69_c0_g2|g.2376ORFTRINITY_DN69_c0_g2|g.2376TRINITY_DN69_c0_g2|m.2376type:completelen:192(+)TRINITY_DN69_c0_g2:49-624(+);TRINITY_DN155_c3_g1|m.2759TRINITY_DN155_c3_g1|g.2759ORFTRINITY_DN155_c3_g1|g…	TRINITY_DN2018_c0_g2|m.7533 TRINITY_DN2018_c0_g2|g.7533 ORF TRINITY_DN2018_c0_g2|g.7533 TRINITY_DN2018_c0_g2|m.7533 type:complete len:192 (-) TRINITY_DN2018_c0_g2:1075-1650(-);TRINITY_DN69_c0_g2|m.2376 TRINITY_DN69_c0_g2|g.2376 ORF TRINITY_DN69_c0_g2|g.2	12	3	3	2	3	3	2	16.8	21.369	191	6.5179	159230000	53044.9	78714.9	52463.2	59643.4	54497.3	58204.3	53381.2	50367.8	57241.8
TRINITY_DN11557_c0_g2|m.1051TRINITY_DN11557_c0_g2|g.1051ORFTRINITY_DN11557_c0_g2|g.1051TRINITY_DN11557_c0_g2|m.1051type:3prime_partiallen:490(+)TRINITY_DN11557_c0_g2:271-1737(+)	TRINITY_DN11557_c0_g2|m.1051TRINITY_DN11557_c0_g2|g.1051ORFTRINITY_DN11557_c0_g2|g.1051TRINITY_DN11557_c0_g2|m.1051type:3prime_partiallen:490(+)TRINITY_DN11557_c0_g2:271-1737(+)	TRINITY_DN11557_c0_g2|m.1051 TRINITY_DN11557_c0_g2|g.1051 ORF TRINITY_DN11557_c0_g2|g.1051 TRINITY_DN11557_c0_g2|m.1051 type:3prime_partial len:490 (+) TRINITY_DN11557_c0_g2:271-1737(+)	1	6	6	6	6	6	6	16.6	54.41	489	80.601	1624800000	189975	337673	276956	255360	292386	260372	270805	193604	272165
TRINITY_DN1886_c0_g1|m.5216TRINITY_DN1886_c0_g1|g.5216ORFTRINITY_DN1886_c0_g1|g.5216TRINITY_DN1886_c0_g1|m.5216type:5prime_partiallen:962(-)TRINITY_DN1886_c0_g1:2157-5042(-);TRINITY_DN205921_c0_g1|m.432TRINITY_DN205921_c0_g1|g.432ORFTRINITY_DN205921_c0_g1|g.432TRINITY_DN205921_c0_g1|m.432type:internallen:102(+)TRINITY_DN205921_c0_g1:1-303(+);TRINITY_DN171545_c0_g1|m.3115TRINITY_DN171545_c0_g1|g.3…	TRINITY_DN1886_c0_g1|m.5216TRINITY_DN1886_c0_g1|g.5216ORFTRINITY_DN1886_c0_g1|g.5216TRINITY_DN1886_c0_g1|m.5216type:5prime_partiallen:962(-)TRINITY_DN1886_c0_g1:2157-5042(-)	TRINITY_DN1886_c0_g1|m.5216 TRINITY_DN1886_c0_g1|g.5216 ORF TRINITY_DN1886_c0_g1|g.5216 TRINITY_DN1886_c0_g1|m.5216 type:5prime_partial len:962 (-) TRINITY_DN1886_c0_g1:2157-5042(-)	3	16	16	8	16	16	8	16.6	110.76	961	323.31	195910000000	3.47088e+06	2.71832e+06	2.77881e+06	3.47366e+06	2.81586e+06	2.90917e+06	2.95368e+06	3.43088e+06	2.77982e+06
TRINITY_DN516_c0_g1|m.11426TRINITY_DN516_c0_g1|g.11426ORFTRINITY_DN516_c0_g1|g.11426TRINITY_DN516_c0_g1|m.11426type:completelen:188(-)TRINITY_DN516_c0_g1:773-1336(-);TRINITY_DN36873_c1_g2|m.500TRINITY_DN36873_c1_g2|g.500ORFTRINITY_DN36873_c1_g2|g.500TRINITY_DN36873_c1_g2|m.500type:5prime_partiallen:429(-)TRINITY_DN36873_c1_g2:7-1293(-);TRINITY_DN6703_c0_g1|m.10142TRINITY_DN6703_c0_g1|g.10142ORFTR…	TRINITY_DN516_c0_g1|m.11426TRINITY_DN516_c0_g1|g.11426ORFTRINITY_DN516_c0_g1|g.11426TRINITY_DN516_c0_g1|m.11426type:completelen:188(-)TRINITY_DN516_c0_g1:773-1336(-);TRINITY_DN36873_c1_g2|m.500TRINITY_DN36873_c1_g2|g.500ORFTRINITY_DN36873_c1_g2|g.500TRINITY_DN36873_c1_g2|m.500type:5prime_partiallen:429(-)TRINITY_DN36873_c1_g2:7-1293(-);TRINITY_DN6703_c0_g1|m.10142TRINITY_DN6703_c0_g1|g.10142ORFTR…	TRINITY_DN516_c0_g1|m.11426 TRINITY_DN516_c0_g1|g.11426 ORF TRINITY_DN516_c0_g1|g.11426 TRINITY_DN516_c0_g1|m.11426 type:complete len:188 (-) TRINITY_DN516_c0_g1:773-1336(-);TRINITY_DN36873_c1_g2|m.500 TRINITY_DN36873_c1_g2|g.500 ORF TRINITY_DN36873_c1_g	7	4	3	3	4	3	3	16.6	20.225	187	8.1817	10865000000	139032	182599	188308	172496	149694	153194	166570	126659	175342
TRINITY_DN5669_c0_g1|m.3313TRINITY_DN5669_c0_g1|g.3313ORFTRINITY_DN5669_c0_g1|g.3313TRINITY_DN5669_c0_g1|m.3313type:5prime_partiallen:141(-)TRINITY_DN5669_c0_g1:174-596(-)	TRINITY_DN5669_c0_g1|m.3313TRINITY_DN5669_c0_g1|g.3313ORFTRINITY_DN5669_c0_g1|g.3313TRINITY_DN5669_c0_g1|m.3313type:5prime_partiallen:141(-)TRINITY_DN5669_c0_g1:174-596(-)	TRINITY_DN5669_c0_g1|m.3313 TRINITY_DN5669_c0_g1|g.3313 ORF TRINITY_DN5669_c0_g1|g.3313 TRINITY_DN5669_c0_g1|m.3313 type:5prime_partial len:141 (-) TRINITY_DN5669_c0_g1:174-596(-)	1	2	2	2	2	2	2	16.4	16.072	140	16.606	340770000	55267.4	56985.1	50682.9	30993.6	41747.3	41020.5	45809.3	24094.8	38609.7
TRINITY_DN1019_c10_g1|m.6847TRINITY_DN1019_c10_g1|g.6847ORFTRINITY_DN1019_c10_g1|g.6847TRINITY_DN1019_c10_g1|m.6847type:5prime_partiallen:332(+)TRINITY_DN1019_c10_g1:2-997(+)	TRINITY_DN1019_c10_g1|m.6847TRINITY_DN1019_c10_g1|g.6847ORFTRINITY_DN1019_c10_g1|g.6847TRINITY_DN1019_c10_g1|m.6847type:5prime_partiallen:332(+)TRINITY_DN1019_c10_g1:2-997(+)	TRINITY_DN1019_c10_g1|m.6847 TRINITY_DN1019_c10_g1|g.6847 ORF TRINITY_DN1019_c10_g1|g.6847 TRINITY_DN1019_c10_g1|m.6847 type:5prime_partial len:332 (+) TRINITY_DN1019_c10_g1:2-997(+)	1	4	4	4	4	4	4	16.3	36.743	331	28.42	706760000	125117	74232.4	74788	148640	68599.7	72668.8	62977	188831	72838.6
TRINITY_DN230653_c0_g1|m.2495TRINITY_DN230653_c0_g1|g.2495ORFTRINITY_DN230653_c0_g1|g.2495TRINITY_DN230653_c0_g1|m.2495type:completelen:124(-)TRINITY_DN230653_c0_g1:531-902(-)	TRINITY_DN230653_c0_g1|m.2495TRINITY_DN230653_c0_g1|g.2495ORFTRINITY_DN230653_c0_g1|g.2495TRINITY_DN230653_c0_g1|m.2495type:completelen:124(-)TRINITY_DN230653_c0_g1:531-902(-)	TRINITY_DN230653_c0_g1|m.2495 TRINITY_DN230653_c0_g1|g.2495 ORF TRINITY_DN230653_c0_g1|g.2495 TRINITY_DN230653_c0_g1|m.2495 type:complete len:124 (-) TRINITY_DN230653_c0_g1:531-902(-)	1	2	2	2	2	2	2	16.3	13.995	123	17.29	558900000	153391	88309.9	88711.3	167306	105379	99411	56403	193744	93480.7
TRINITY_DN1188_c1_g1|m.8289TRINITY_DN1188_c1_g1|g.8289ORFTRINITY_DN1188_c1_g1|g.8289TRINITY_DN1188_c1_g1|m.8289type:completelen:1596(-)TRINITY_DN1188_c1_g1:1633-6420(-)	TRINITY_DN1188_c1_g1|m.8289TRINITY_DN1188_c1_g1|g.8289ORFTRINITY_DN1188_c1_g1|g.8289TRINITY_DN1188_c1_g1|m.8289type:completelen:1596(-)TRINITY_DN1188_c1_g1:1633-6420(-)	TRINITY_DN1188_c1_g1|m.8289 TRINITY_DN1188_c1_g1|g.8289 ORF TRINITY_DN1188_c1_g1|g.8289 TRINITY_DN1188_c1_g1|m.8289 type:complete len:1596 (-) TRINITY_DN1188_c1_g1:1633-6420(-)	1	21	21	21	21	21	21	16.2	175.86	1595	210.63	3766000000	711617	720771	684892	752714	779956	703193	654812	737650	683547
TRINITY_DN14338_c0_g1|m.744TRINITY_DN14338_c0_g1|g.744ORFTRINITY_DN14338_c0_g1|g.744TRINITY_DN14338_c0_g1|m.744type:completelen:143(+)TRINITY_DN14338_c0_g1:55-483(+)	TRINITY_DN14338_c0_g1|m.744TRINITY_DN14338_c0_g1|g.744ORFTRINITY_DN14338_c0_g1|g.744TRINITY_DN14338_c0_g1|m.744type:completelen:143(+)TRINITY_DN14338_c0_g1:55-483(+)	TRINITY_DN14338_c0_g1|m.744 TRINITY_DN14338_c0_g1|g.744 ORF TRINITY_DN14338_c0_g1|g.744 TRINITY_DN14338_c0_g1|m.744 type:complete len:143 (+) TRINITY_DN14338_c0_g1:55-483(+)	1	2	2	2	2	2	2	16.2	16.498	142	3.9816	192610000	76109.2	60616.8	63493.2	67245.4	50137.7	55927.4	51822.4	60512.9	53684.8
TRINITY_DN22383_c0_g2|m.1860TRINITY_DN22383_c0_g2|g.1860ORFTRINITY_DN22383_c0_g2|g.1860TRINITY_DN22383_c0_g2|m.1860type:internallen:174(+)TRINITY_DN22383_c0_g2:3-521(+)	TRINITY_DN22383_c0_g2|m.1860TRINITY_DN22383_c0_g2|g.1860ORFTRINITY_DN22383_c0_g2|g.1860TRINITY_DN22383_c0_g2|m.1860type:internallen:174(+)TRINITY_DN22383_c0_g2:3-521(+)	TRINITY_DN22383_c0_g2|m.1860 TRINITY_DN22383_c0_g2|g.1860 ORF TRINITY_DN22383_c0_g2|g.1860 TRINITY_DN22383_c0_g2|m.1860 type:internal len:174 (+) TRINITY_DN22383_c0_g2:3-521(+)	1	4	1	1	4	1	1	16.2	20.35	173	19.868	36705000000	278755	429835	608537	271214	235701	322212	208097	157698	351004
TRINITY_DN1078_c0_g1|m.7856TRINITY_DN1078_c0_g1|g.7856ORFTRINITY_DN1078_c0_g1|g.7856TRINITY_DN1078_c0_g1|m.7856type:completelen:505(-)TRINITY_DN1078_c0_g1:343-1857(-);TRINITY_DN1078_c0_g2|m.7861TRINITY_DN1078_c0_g2|g.7861ORFTRINITY_DN1078_c0_g2|g.7861TRINITY_DN1078_c0_g2|m.7861type:3prime_partiallen:167(-)TRINITY_DN1078_c0_g2:2-499(-);TRINITY_DN1822_c1_g1|m.4661TRINITY_DN1822_c1_g1|g.4661ORFTRINI…	TRINITY_DN1078_c0_g1|m.7856TRINITY_DN1078_c0_g1|g.7856ORFTRINITY_DN1078_c0_g1|g.7856TRINITY_DN1078_c0_g1|m.7856type:completelen:505(-)TRINITY_DN1078_c0_g1:343-1857(-)	TRINITY_DN1078_c0_g1|m.7856 TRINITY_DN1078_c0_g1|g.7856 ORF TRINITY_DN1078_c0_g1|g.7856 TRINITY_DN1078_c0_g1|m.7856 type:complete len:505 (-) TRINITY_DN1078_c0_g1:343-1857(-)	3	8	8	8	8	8	8	16.1	56.444	504	26.764	5409600000	304969	257648	255715	292141	254354	248028	231323	241160	229801
TRINITY_DN2486_c2_g1|m.12821TRINITY_DN2486_c2_g1|g.12821ORFTRINITY_DN2486_c2_g1|g.12821TRINITY_DN2486_c2_g1|m.12821type:completelen:338(-)TRINITY_DN2486_c2_g1:463-1476(-)	TRINITY_DN2486_c2_g1|m.12821TRINITY_DN2486_c2_g1|g.12821ORFTRINITY_DN2486_c2_g1|g.12821TRINITY_DN2486_c2_g1|m.12821type:completelen:338(-)TRINITY_DN2486_c2_g1:463-1476(-)	TRINITY_DN2486_c2_g1|m.12821 TRINITY_DN2486_c2_g1|g.12821 ORF TRINITY_DN2486_c2_g1|g.12821 TRINITY_DN2486_c2_g1|m.12821 type:complete len:338 (-) TRINITY_DN2486_c2_g1:463-1476(-)	1	5	5	5	5	5	5	16	35.326	337	106.12	5166300000	437628	538932	487596	340292	422326	312446	304815	222093	304220
TRINITY_DN43564_c1_g1|m.4789TRINITY_DN43564_c1_g1|g.4789ORFTRINITY_DN43564_c1_g1|g.4789TRINITY_DN43564_c1_g1|m.4789type:internallen:120(-)TRINITY_DN43564_c1_g1:3-359(-)	TRINITY_DN43564_c1_g1|m.4789TRINITY_DN43564_c1_g1|g.4789ORFTRINITY_DN43564_c1_g1|g.4789TRINITY_DN43564_c1_g1|m.4789type:internallen:120(-)TRINITY_DN43564_c1_g1:3-359(-)	TRINITY_DN43564_c1_g1|m.4789 TRINITY_DN43564_c1_g1|g.4789 ORF TRINITY_DN43564_c1_g1|g.4789 TRINITY_DN43564_c1_g1|m.4789 type:internal len:120 (-) TRINITY_DN43564_c1_g1:3-359(-)	1	1	1	1	1	1	1	16	12.493	119	3.3507	10476000000	59114.9	167913	273834	82760.4	107950	124534	97729	13043.2	193810
TRINITY_DN22726_c0_g1|m.2848TRINITY_DN22726_c0_g1|g.2848ORFTRINITY_DN22726_c0_g1|g.2848TRINITY_DN22726_c0_g1|m.2848type:internallen:511(+)TRINITY_DN22726_c0_g1:3-1532(+)	TRINITY_DN22726_c0_g1|m.2848TRINITY_DN22726_c0_g1|g.2848ORFTRINITY_DN22726_c0_g1|g.2848TRINITY_DN22726_c0_g1|m.2848type:internallen:511(+)TRINITY_DN22726_c0_g1:3-1532(+)	TRINITY_DN22726_c0_g1|m.2848 TRINITY_DN22726_c0_g1|g.2848 ORF TRINITY_DN22726_c0_g1|g.2848 TRINITY_DN22726_c0_g1|m.2848 type:internal len:511 (+) TRINITY_DN22726_c0_g1:3-1532(+)	1	5	5	4	5	5	4	15.9	56.335	510	9.9748	917260000	82655.9	72213.2	65428.4	118698	75457	78347.6	70039.7	113361	66760.9
TRINITY_DN64241_c0_g1|m.185TRINITY_DN64241_c0_g1|g.185ORFTRINITY_DN64241_c0_g1|g.185TRINITY_DN64241_c0_g1|m.185type:internallen:404(-)TRINITY_DN64241_c0_g1:1-1209(-)	TRINITY_DN64241_c0_g1|m.185TRINITY_DN64241_c0_g1|g.185ORFTRINITY_DN64241_c0_g1|g.185TRINITY_DN64241_c0_g1|m.185type:internallen:404(-)TRINITY_DN64241_c0_g1:1-1209(-)	TRINITY_DN64241_c0_g1|m.185 TRINITY_DN64241_c0_g1|g.185 ORF TRINITY_DN64241_c0_g1|g.185 TRINITY_DN64241_c0_g1|m.185 type:internal len:404 (-) TRINITY_DN64241_c0_g1:1-1209(-)	1	6	6	6	6	6	6	15.9	44.516	403	44.202	4705800000	201424	211198	150830	231151	146068	158914	179923	222798	164667
TRINITY_DN147051_c0_g1|m.2648TRINITY_DN147051_c0_g1|g.2648ORFTRINITY_DN147051_c0_g1|g.2648TRINITY_DN147051_c0_g1|m.2648type:internallen:115(+)TRINITY_DN147051_c0_g1:2-343(+)	TRINITY_DN147051_c0_g1|m.2648TRINITY_DN147051_c0_g1|g.2648ORFTRINITY_DN147051_c0_g1|g.2648TRINITY_DN147051_c0_g1|m.2648type:internallen:115(+)TRINITY_DN147051_c0_g1:2-343(+)	TRINITY_DN147051_c0_g1|m.2648 TRINITY_DN147051_c0_g1|g.2648 ORF TRINITY_DN147051_c0_g1|g.2648 TRINITY_DN147051_c0_g1|m.2648 type:internal len:115 (+) TRINITY_DN147051_c0_g1:2-343(+)	1	2	2	2	2	2	2	15.8	13.037	114	3.3264	605040000	26886	24599.7	24427.6	23016.6	21480.6	22450.9	24881	23451.6	23258.9
TRINITY_DN9577_c0_g1|m.1966TRINITY_DN9577_c0_g1|g.1966ORFTRINITY_DN9577_c0_g1|g.1966TRINITY_DN9577_c0_g1|m.1966type:completelen:102(+)TRINITY_DN9577_c0_g1:1082-1387(+)	TRINITY_DN9577_c0_g1|m.1966TRINITY_DN9577_c0_g1|g.1966ORFTRINITY_DN9577_c0_g1|g.1966TRINITY_DN9577_c0_g1|m.1966type:completelen:102(+)TRINITY_DN9577_c0_g1:1082-1387(+)	TRINITY_DN9577_c0_g1|m.1966 TRINITY_DN9577_c0_g1|g.1966 ORF TRINITY_DN9577_c0_g1|g.1966 TRINITY_DN9577_c0_g1|m.1966 type:complete len:102 (+) TRINITY_DN9577_c0_g1:1082-1387(+)	1	2	2	2	2	2	2	15.8	11.32	101	10.742	800030000	58472.5	72263.3	67747.7	50586	62107	57948.1	47868.9	46586.5	55630.8
TRINITY_DN1282_c0_g1|m.10149TRINITY_DN1282_c0_g1|g.10149ORFTRINITY_DN1282_c0_g1|g.10149TRINITY_DN1282_c0_g1|m.10149type:completelen:251(-)TRINITY_DN1282_c0_g1:1902-2654(-)	TRINITY_DN1282_c0_g1|m.10149TRINITY_DN1282_c0_g1|g.10149ORFTRINITY_DN1282_c0_g1|g.10149TRINITY_DN1282_c0_g1|m.10149type:completelen:251(-)TRINITY_DN1282_c0_g1:1902-2654(-)	TRINITY_DN1282_c0_g1|m.10149 TRINITY_DN1282_c0_g1|g.10149 ORF TRINITY_DN1282_c0_g1|g.10149 TRINITY_DN1282_c0_g1|m.10149 type:complete len:251 (-) TRINITY_DN1282_c0_g1:1902-2654(-)	1	3	3	2	2	2	2	15.6	28.002	250	12.614	543210000	91552.8	177157	163399	132433	180875	169018	137903	106841	161145
TRINITY_DN1674_c0_g1|m.3136TRINITY_DN1674_c0_g1|g.3136ORFTRINITY_DN1674_c0_g1|g.3136TRINITY_DN1674_c0_g1|m.3136type:completelen:206(-)TRINITY_DN1674_c0_g1:1736-2353(-)	TRINITY_DN1674_c0_g1|m.3136TRINITY_DN1674_c0_g1|g.3136ORFTRINITY_DN1674_c0_g1|g.3136TRINITY_DN1674_c0_g1|m.3136type:completelen:206(-)TRINITY_DN1674_c0_g1:1736-2353(-)	TRINITY_DN1674_c0_g1|m.3136 TRINITY_DN1674_c0_g1|g.3136 ORF TRINITY_DN1674_c0_g1|g.3136 TRINITY_DN1674_c0_g1|m.3136 type:complete len:206 (-) TRINITY_DN1674_c0_g1:1736-2353(-)	1	3	3	3	3	3	3	15.6	22.666	205	31.668	84388000	37250.7	46958.3	24259.3	45183.1	24793.2	26462.6	24304.9	34256.4	23155
TRINITY_DN10927_c0_g1|m.8451TRINITY_DN10927_c0_g1|g.8451ORFTRINITY_DN10927_c0_g1|g.8451TRINITY_DN10927_c0_g1|m.8451type:5prime_partiallen:169(+)TRINITY_DN10927_c0_g1:3-509(+)	TRINITY_DN10927_c0_g1|m.8451TRINITY_DN10927_c0_g1|g.8451ORFTRINITY_DN10927_c0_g1|g.8451TRINITY_DN10927_c0_g1|m.8451type:5prime_partiallen:169(+)TRINITY_DN10927_c0_g1:3-509(+)	TRINITY_DN10927_c0_g1|m.8451 TRINITY_DN10927_c0_g1|g.8451 ORF TRINITY_DN10927_c0_g1|g.8451 TRINITY_DN10927_c0_g1|m.8451 type:5prime_partial len:169 (+) TRINITY_DN10927_c0_g1:3-509(+)	1	3	3	3	3	3	3	15.5	19.258	168	12.088	1139800000	103764	152224	147423	121458	130757	118499	144340	114698	123982
TRINITY_DN847_c0_g1|m.3025TRINITY_DN847_c0_g1|g.3025ORFTRINITY_DN847_c0_g1|g.3025TRINITY_DN847_c0_g1|m.3025type:5prime_partiallen:394(-)TRINITY_DN847_c0_g1:582-1763(-)	TRINITY_DN847_c0_g1|m.3025TRINITY_DN847_c0_g1|g.3025ORFTRINITY_DN847_c0_g1|g.3025TRINITY_DN847_c0_g1|m.3025type:5prime_partiallen:394(-)TRINITY_DN847_c0_g1:582-1763(-)	TRINITY_DN847_c0_g1|m.3025 TRINITY_DN847_c0_g1|g.3025 ORF TRINITY_DN847_c0_g1|g.3025 TRINITY_DN847_c0_g1|m.3025 type:5prime_partial len:394 (-) TRINITY_DN847_c0_g1:582-1763(-)	1	5	5	5	5	5	5	15.5	46.149	393	23.514	394720000	62104.1	63403	59525.6	71729.4	65436.1	57501.7	50720.4	70075	53357.6
TRINITY_DN1220_c3_g1|m.10457TRINITY_DN1220_c3_g1|g.10457ORFTRINITY_DN1220_c3_g1|g.10457TRINITY_DN1220_c3_g1|m.10457type:completelen:461(-)TRINITY_DN1220_c3_g1:256-1638(-);TRINITY_DN55615_c0_g1|m.833TRINITY_DN55615_c0_g1|g.833ORFTRINITY_DN55615_c0_g1|g.833TRINITY_DN55615_c0_g1|m.833type:internallen:100(-)TRINITY_DN55615_c0_g1:2-298(-)	TRINITY_DN1220_c3_g1|m.10457TRINITY_DN1220_c3_g1|g.10457ORFTRINITY_DN1220_c3_g1|g.10457TRINITY_DN1220_c3_g1|m.10457type:completelen:461(-)TRINITY_DN1220_c3_g1:256-1638(-)	TRINITY_DN1220_c3_g1|m.10457 TRINITY_DN1220_c3_g1|g.10457 ORF TRINITY_DN1220_c3_g1|g.10457 TRINITY_DN1220_c3_g1|m.10457 type:complete len:461 (-) TRINITY_DN1220_c3_g1:256-1638(-)	2	7	7	7	7	7	7	15.4	52.47	460	18.383	7079800000	224116	267837	268964	249167	246389	233211	229613	214179	237149
TRINITY_DN1193_c0_g1|m.8689TRINITY_DN1193_c0_g1|g.8689ORFTRINITY_DN1193_c0_g1|g.8689TRINITY_DN1193_c0_g1|m.8689type:completelen:177(-)TRINITY_DN1193_c0_g1:1955-2485(-)	TRINITY_DN1193_c0_g1|m.8689TRINITY_DN1193_c0_g1|g.8689ORFTRINITY_DN1193_c0_g1|g.8689TRINITY_DN1193_c0_g1|m.8689type:completelen:177(-)TRINITY_DN1193_c0_g1:1955-2485(-)	TRINITY_DN1193_c0_g1|m.8689 TRINITY_DN1193_c0_g1|g.8689 ORF TRINITY_DN1193_c0_g1|g.8689 TRINITY_DN1193_c0_g1|m.8689 type:complete len:177 (-) TRINITY_DN1193_c0_g1:1955-2485(-)	1	2	2	2	2	2	2	15.3	20.397	176	6.0067	188260000	36558.3	28542.3	29615.8	32118.3	24688.4	22925.4	24166.6	32897.5	24547.4
TRINITY_DN24878_c0_g2|m.5460TRINITY_DN24878_c0_g2|g.5460ORFTRINITY_DN24878_c0_g2|g.5460TRINITY_DN24878_c0_g2|m.5460type:5prime_partiallen:205(-)TRINITY_DN24878_c0_g2:219-833(-);TRINITY_DN2031_c0_g1|m.8482TRINITY_DN2031_c0_g1|g.8482ORFTRINITY_DN2031_c0_g1|g.8482TRINITY_DN2031_c0_g1|m.8482type:5prime_partiallen:212(+)TRINITY_DN2031_c0_g1:2-637(+)	TRINITY_DN24878_c0_g2|m.5460TRINITY_DN24878_c0_g2|g.5460ORFTRINITY_DN24878_c0_g2|g.5460TRINITY_DN24878_c0_g2|m.5460type:5prime_partiallen:205(-)TRINITY_DN24878_c0_g2:219-833(-);TRINITY_DN2031_c0_g1|m.8482TRINITY_DN2031_c0_g1|g.8482ORFTRINITY_DN2031_c0_g1|g.8482TRINITY_DN2031_c0_g1|m.8482type:5prime_partiallen:212(+)TRINITY_DN2031_c0_g1:2-637(+)	TRINITY_DN24878_c0_g2|m.5460 TRINITY_DN24878_c0_g2|g.5460 ORF TRINITY_DN24878_c0_g2|g.5460 TRINITY_DN24878_c0_g2|m.5460 type:5prime_partial len:205 (-) TRINITY_DN24878_c0_g2:219-833(-);TRINITY_DN2031_c0_g1|m.8482 TRINITY_DN2031_c0_g1|g.8482 ORF TRINITY_D	2	3	3	3	3	3	3	15.2	23.354	204	15.71	1120000000	219315	213732	187620	220435	187443	173788	186444	207955	165534
TRINITY_DN29720_c2_g1|m.5242TRINITY_DN29720_c2_g1|g.5242ORFTRINITY_DN29720_c2_g1|g.5242TRINITY_DN29720_c2_g1|m.5242type:internallen:336(-)TRINITY_DN29720_c2_g1:3-1007(-)	TRINITY_DN29720_c2_g1|m.5242TRINITY_DN29720_c2_g1|g.5242ORFTRINITY_DN29720_c2_g1|g.5242TRINITY_DN29720_c2_g1|m.5242type:internallen:336(-)TRINITY_DN29720_c2_g1:3-1007(-)	TRINITY_DN29720_c2_g1|m.5242 TRINITY_DN29720_c2_g1|g.5242 ORF TRINITY_DN29720_c2_g1|g.5242 TRINITY_DN29720_c2_g1|m.5242 type:internal len:336 (-) TRINITY_DN29720_c2_g1:3-1007(-)	1	6	1	1	6	1	1	15.2	38.789	335	81.552	2920500000	79038	60358.3	64204.6	81931.4	62663.5	66948.1	71398.6	103431	64276.1
TRINITY_DN44270_c0_g1|m.95TRINITY_DN44270_c0_g1|g.95ORFTRINITY_DN44270_c0_g1|g.95TRINITY_DN44270_c0_g1|m.95type:3prime_partiallen:100(-)TRINITY_DN44270_c0_g1:3-299(-)	TRINITY_DN44270_c0_g1|m.95TRINITY_DN44270_c0_g1|g.95ORFTRINITY_DN44270_c0_g1|g.95TRINITY_DN44270_c0_g1|m.95type:3prime_partiallen:100(-)TRINITY_DN44270_c0_g1:3-299(-)	TRINITY_DN44270_c0_g1|m.95 TRINITY_DN44270_c0_g1|g.95 ORF TRINITY_DN44270_c0_g1|g.95 TRINITY_DN44270_c0_g1|m.95 type:3prime_partial len:100 (-) TRINITY_DN44270_c0_g1:3-299(-)	1	1	1	1	1	1	1	15.2	11.218	99	2.789	0	0	0	0	0	0	0	0	0	0
TRINITY_DN588_c2_g1|m.10969TRINITY_DN588_c2_g1|g.10969ORFTRINITY_DN588_c2_g1|g.10969TRINITY_DN588_c2_g1|m.10969type:completelen:121(+)TRINITY_DN588_c2_g1:282-644(+)	TRINITY_DN588_c2_g1|m.10969TRINITY_DN588_c2_g1|g.10969ORFTRINITY_DN588_c2_g1|g.10969TRINITY_DN588_c2_g1|m.10969type:completelen:121(+)TRINITY_DN588_c2_g1:282-644(+)	TRINITY_DN588_c2_g1|m.10969 TRINITY_DN588_c2_g1|g.10969 ORF TRINITY_DN588_c2_g1|g.10969 TRINITY_DN588_c2_g1|m.10969 type:complete len:121 (+) TRINITY_DN588_c2_g1:282-644(+)	1	2	2	2	2	2	2	15	12.982	120	2.6092	165900000	79210.7	60057.6	50285.3	66619	51968.7	47646.9	30393.3	72894.3	49549.2
TRINITY_DN138485_c0_g1|m.1870TRINITY_DN138485_c0_g1|g.1870ORFTRINITY_DN138485_c0_g1|g.1870TRINITY_DN138485_c0_g1|m.1870type:5prime_partiallen:276(-)TRINITY_DN138485_c0_g1:685-1512(-)	TRINITY_DN138485_c0_g1|m.1870TRINITY_DN138485_c0_g1|g.1870ORFTRINITY_DN138485_c0_g1|g.1870TRINITY_DN138485_c0_g1|m.1870type:5prime_partiallen:276(-)TRINITY_DN138485_c0_g1:685-1512(-)	TRINITY_DN138485_c0_g1|m.1870 TRINITY_DN138485_c0_g1|g.1870 ORF TRINITY_DN138485_c0_g1|g.1870 TRINITY_DN138485_c0_g1|m.1870 type:5prime_partial len:276 (-) TRINITY_DN138485_c0_g1:685-1512(-)	1	3	3	3	3	3	3	14.9	29.661	275	29.186	442500000	209092	210331	205636	205128	174618	146409	144720	192961	158451
TRINITY_DN3525_c1_g1|m.9866TRINITY_DN3525_c1_g1|g.9866ORFTRINITY_DN3525_c1_g1|g.9866TRINITY_DN3525_c1_g1|m.9866type:completelen:236(-)TRINITY_DN3525_c1_g1:2400-3107(-)	TRINITY_DN3525_c1_g1|m.9866TRINITY_DN3525_c1_g1|g.9866ORFTRINITY_DN3525_c1_g1|g.9866TRINITY_DN3525_c1_g1|m.9866type:completelen:236(-)TRINITY_DN3525_c1_g1:2400-3107(-)	TRINITY_DN3525_c1_g1|m.9866 TRINITY_DN3525_c1_g1|g.9866 ORF TRINITY_DN3525_c1_g1|g.9866 TRINITY_DN3525_c1_g1|m.9866 type:complete len:236 (-) TRINITY_DN3525_c1_g1:2400-3107(-)	1	2	2	2	2	2	2	14.9	25.778	235	44.722	195760000	73240.9	33251.7	33479	75586.9	31507.5	32875.4	24403	92111.7	28405
TRINITY_DN8663_c0_g6|m.8793TRINITY_DN8663_c0_g6|g.8793ORFTRINITY_DN8663_c0_g6|g.8793TRINITY_DN8663_c0_g6|m.8793type:3prime_partiallen:424(+)TRINITY_DN8663_c0_g6:71-1339(+);TRINITY_DN961_c0_g1|m.5667TRINITY_DN961_c0_g1|g.5667ORFTRINITY_DN961_c0_g1|g.5667TRINITY_DN961_c0_g1|m.5667type:internallen:274(+)TRINITY_DN961_c0_g1:2-820(+);TRINITY_DN8858_c0_g3|m.9600TRINITY_DN8858_c0_g3|g.9600ORFTRINITY_DN8…	TRINITY_DN8663_c0_g6|m.8793TRINITY_DN8663_c0_g6|g.8793ORFTRINITY_DN8663_c0_g6|g.8793TRINITY_DN8663_c0_g6|m.8793type:3prime_partiallen:424(+)TRINITY_DN8663_c0_g6:71-1339(+);TRINITY_DN961_c0_g1|m.5667TRINITY_DN961_c0_g1|g.5667ORFTRINITY_DN961_c0_g1|g.5667TRINITY_DN961_c0_g1|m.5667type:internallen:274(+)TRINITY_DN961_c0_g1:2-820(+);TRINITY_DN8858_c0_g3|m.9600TRINITY_DN8858_c0_g3|g.9600ORFTRINITY_DN8…	TRINITY_DN8663_c0_g6|m.8793 TRINITY_DN8663_c0_g6|g.8793 ORF TRINITY_DN8663_c0_g6|g.8793 TRINITY_DN8663_c0_g6|m.8793 type:3prime_partial len:424 (+) TRINITY_DN8663_c0_g6:71-1339(+);TRINITY_DN961_c0_g1|m.5667 TRINITY_DN961_c0_g1|g.5667 ORF TRINITY_DN961_c0	7	6	6	1	6	6	1	14.9	47.429	423	83.607	5139300000	365324	262295	250521	319205	207659	213736	222332	326389	203126
TRINITY_DN326_c0_g1|m.6589TRINITY_DN326_c0_g1|g.6589ORFTRINITY_DN326_c0_g1|g.6589TRINITY_DN326_c0_g1|m.6589type:completelen:264(-)TRINITY_DN326_c0_g1:446-1237(-)	TRINITY_DN326_c0_g1|m.6589TRINITY_DN326_c0_g1|g.6589ORFTRINITY_DN326_c0_g1|g.6589TRINITY_DN326_c0_g1|m.6589type:completelen:264(-)TRINITY_DN326_c0_g1:446-1237(-)	TRINITY_DN326_c0_g1|m.6589 TRINITY_DN326_c0_g1|g.6589 ORF TRINITY_DN326_c0_g1|g.6589 TRINITY_DN326_c0_g1|m.6589 type:complete len:264 (-) TRINITY_DN326_c0_g1:446-1237(-)	1	5	5	5	5	5	5	14.8	29.389	263	10.564	1554600000	286387	262080	243715	264719	178779	149737	160049	246296	187032
TRINITY_DN5854_c1_g1|m.4017TRINITY_DN5854_c1_g1|g.4017ORFTRINITY_DN5854_c1_g1|g.4017TRINITY_DN5854_c1_g1|m.4017type:completelen:447(-)TRINITY_DN5854_c1_g1:1710-3050(-);TRINITY_DN64568_c0_g1|m.303TRINITY_DN64568_c0_g1|g.303ORFTRINITY_DN64568_c0_g1|g.303TRINITY_DN64568_c0_g1|m.303type:completelen:448(+)TRINITY_DN64568_c0_g1:221-1564(+)	TRINITY_DN5854_c1_g1|m.4017TRINITY_DN5854_c1_g1|g.4017ORFTRINITY_DN5854_c1_g1|g.4017TRINITY_DN5854_c1_g1|m.4017type:completelen:447(-)TRINITY_DN5854_c1_g1:1710-3050(-);TRINITY_DN64568_c0_g1|m.303TRINITY_DN64568_c0_g1|g.303ORFTRINITY_DN64568_c0_g1|g.303TRINITY_DN64568_c0_g1|m.303type:completelen:448(+)TRINITY_DN64568_c0_g1:221-1564(+)	TRINITY_DN5854_c1_g1|m.4017 TRINITY_DN5854_c1_g1|g.4017 ORF TRINITY_DN5854_c1_g1|g.4017 TRINITY_DN5854_c1_g1|m.4017 type:complete len:447 (-) TRINITY_DN5854_c1_g1:1710-3050(-);TRINITY_DN64568_c0_g1|m.303 TRINITY_DN64568_c0_g1|g.303 ORF TRINITY_DN64568_c0	2	6	6	6	6	6	6	14.8	50.617	446	44.76	1444300000	412779	361954	305778	578536	326192	350082	352080	616479	340259
TRINITY_DN90819_c0_g1|m.1421TRINITY_DN90819_c0_g1|g.1421ORFTRINITY_DN90819_c0_g1|g.1421TRINITY_DN90819_c0_g1|m.1421type:internallen:116(-)TRINITY_DN90819_c0_g1:2-346(-)	TRINITY_DN90819_c0_g1|m.1421TRINITY_DN90819_c0_g1|g.1421ORFTRINITY_DN90819_c0_g1|g.1421TRINITY_DN90819_c0_g1|m.1421type:internallen:116(-)TRINITY_DN90819_c0_g1:2-346(-)	TRINITY_DN90819_c0_g1|m.1421 TRINITY_DN90819_c0_g1|g.1421 ORF TRINITY_DN90819_c0_g1|g.1421 TRINITY_DN90819_c0_g1|m.1421 type:internal len:116 (-) TRINITY_DN90819_c0_g1:2-346(-)	1	3	3	3	3	3	3	14.8	12.94	115	6.2089	1429800000	302810	248940	228000	203936	255376	223083	234431	182912	229052
TRINITY_DN49996_c1_g2|m.3344TRINITY_DN49996_c1_g2|g.3344ORFTRINITY_DN49996_c1_g2|g.3344TRINITY_DN49996_c1_g2|m.3344type:5prime_partiallen:661(-)TRINITY_DN49996_c1_g2:110-2092(-)	TRINITY_DN49996_c1_g2|m.3344TRINITY_DN49996_c1_g2|g.3344ORFTRINITY_DN49996_c1_g2|g.3344TRINITY_DN49996_c1_g2|m.3344type:5prime_partiallen:661(-)TRINITY_DN49996_c1_g2:110-2092(-)	TRINITY_DN49996_c1_g2|m.3344 TRINITY_DN49996_c1_g2|g.3344 ORF TRINITY_DN49996_c1_g2|g.3344 TRINITY_DN49996_c1_g2|m.3344 type:5prime_partial len:661 (-) TRINITY_DN49996_c1_g2:110-2092(-)	1	9	6	4	9	6	4	14.7	71.6	660	26.708	1275300000	162668	204503	206095	176608	193706	197299	205277	163094	186985
TRINITY_DN235606_c0_g1|m.4289TRINITY_DN235606_c0_g1|g.4289ORFTRINITY_DN235606_c0_g1|g.4289TRINITY_DN235606_c0_g1|m.4289type:completelen:159(+)TRINITY_DN235606_c0_g1:207-683(+)	TRINITY_DN235606_c0_g1|m.4289TRINITY_DN235606_c0_g1|g.4289ORFTRINITY_DN235606_c0_g1|g.4289TRINITY_DN235606_c0_g1|m.4289type:completelen:159(+)TRINITY_DN235606_c0_g1:207-683(+)	TRINITY_DN235606_c0_g1|m.4289 TRINITY_DN235606_c0_g1|g.4289 ORF TRINITY_DN235606_c0_g1|g.4289 TRINITY_DN235606_c0_g1|m.4289 type:complete len:159 (+) TRINITY_DN235606_c0_g1:207-683(+)	1	2	2	2	2	2	2	14.6	19.104	158	27.527	128790000	42162	40369.9	41453.7	48683.1	40660.7	41777.1	31924	52707.8	40408.1
TRINITY_DN4365_c0_g1|m.5208TRINITY_DN4365_c0_g1|g.5208ORFTRINITY_DN4365_c0_g1|g.5208TRINITY_DN4365_c0_g1|m.5208type:completelen:543(-)TRINITY_DN4365_c0_g1:625-2253(-)	TRINITY_DN4365_c0_g1|m.5208TRINITY_DN4365_c0_g1|g.5208ORFTRINITY_DN4365_c0_g1|g.5208TRINITY_DN4365_c0_g1|m.5208type:completelen:543(-)TRINITY_DN4365_c0_g1:625-2253(-)	TRINITY_DN4365_c0_g1|m.5208 TRINITY_DN4365_c0_g1|g.5208 ORF TRINITY_DN4365_c0_g1|g.5208 TRINITY_DN4365_c0_g1|m.5208 type:complete len:543 (-) TRINITY_DN4365_c0_g1:625-2253(-)	1	7	7	7	7	7	7	14.6	58.946	542	99.513	1068500000	172810	204560	190450	173029	218683	191973	179893	146970	199401
TRINITY_DN1327_c0_g2|m.12654TRINITY_DN1327_c0_g2|g.12654ORFTRINITY_DN1327_c0_g2|g.12654TRINITY_DN1327_c0_g2|m.12654type:5prime_partiallen:352(+)TRINITY_DN1327_c0_g2:3-1058(+)	TRINITY_DN1327_c0_g2|m.12654TRINITY_DN1327_c0_g2|g.12654ORFTRINITY_DN1327_c0_g2|g.12654TRINITY_DN1327_c0_g2|m.12654type:5prime_partiallen:352(+)TRINITY_DN1327_c0_g2:3-1058(+)	TRINITY_DN1327_c0_g2|m.12654 TRINITY_DN1327_c0_g2|g.12654 ORF TRINITY_DN1327_c0_g2|g.12654 TRINITY_DN1327_c0_g2|m.12654 type:5prime_partial len:352 (+) TRINITY_DN1327_c0_g2:3-1058(+)	1	4	4	4	4	4	4	14.5	36.999	351	10.915	1084800000	92889.4	93429.6	83715.3	99726	85195.8	82837.1	82635.3	89478.9	86210.6
TRINITY_DN172160_c0_g1|m.21TRINITY_DN172160_c0_g1|g.21ORFTRINITY_DN172160_c0_g1|g.21TRINITY_DN172160_c0_g1|m.21type:internallen:166(-)TRINITY_DN172160_c0_g1:3-497(-)	TRINITY_DN172160_c0_g1|m.21TRINITY_DN172160_c0_g1|g.21ORFTRINITY_DN172160_c0_g1|g.21TRINITY_DN172160_c0_g1|m.21type:internallen:166(-)TRINITY_DN172160_c0_g1:3-497(-)	TRINITY_DN172160_c0_g1|m.21 TRINITY_DN172160_c0_g1|g.21 ORF TRINITY_DN172160_c0_g1|g.21 TRINITY_DN172160_c0_g1|m.21 type:internal len:166 (-) TRINITY_DN172160_c0_g1:3-497(-)	1	3	3	3	3	3	3	14.5	18.721	165	4.907	744040000	95462.5	113078	120379	93965.6	94980.7	98540.8	118067	72630	108599
TRINITY_DN10394_c0_g1|m.5747TRINITY_DN10394_c0_g1|g.5747ORFTRINITY_DN10394_c0_g1|g.5747TRINITY_DN10394_c0_g1|m.5747type:5prime_partiallen:286(+)TRINITY_DN10394_c0_g1:2-859(+)	TRINITY_DN10394_c0_g1|m.5747TRINITY_DN10394_c0_g1|g.5747ORFTRINITY_DN10394_c0_g1|g.5747TRINITY_DN10394_c0_g1|m.5747type:5prime_partiallen:286(+)TRINITY_DN10394_c0_g1:2-859(+)	TRINITY_DN10394_c0_g1|m.5747 TRINITY_DN10394_c0_g1|g.5747 ORF TRINITY_DN10394_c0_g1|g.5747 TRINITY_DN10394_c0_g1|m.5747 type:5prime_partial len:286 (+) TRINITY_DN10394_c0_g1:2-859(+)	1	4	4	4	4	4	4	14.4	31.468	285	10.085	877980000	197643	172696	192355	186424	141808	134702	125986	184415	170750
TRINITY_DN15293_c0_g1|m.2884TRINITY_DN15293_c0_g1|g.2884ORFTRINITY_DN15293_c0_g1|g.2884TRINITY_DN15293_c0_g1|m.2884type:completelen:196(-)TRINITY_DN15293_c0_g1:536-1123(-)	TRINITY_DN15293_c0_g1|m.2884TRINITY_DN15293_c0_g1|g.2884ORFTRINITY_DN15293_c0_g1|g.2884TRINITY_DN15293_c0_g1|m.2884type:completelen:196(-)TRINITY_DN15293_c0_g1:536-1123(-)	TRINITY_DN15293_c0_g1|m.2884 TRINITY_DN15293_c0_g1|g.2884 ORF TRINITY_DN15293_c0_g1|g.2884 TRINITY_DN15293_c0_g1|m.2884 type:complete len:196 (-) TRINITY_DN15293_c0_g1:536-1123(-)	1	3	3	3	3	3	3	14.4	20.695	195	6.3664	1808000000	161461	191048	127818	200874	113159	106308	157313	179476	103172
TRINITY_DN219841_c0_g1|m.771TRINITY_DN219841_c0_g1|g.771ORFTRINITY_DN219841_c0_g1|g.771TRINITY_DN219841_c0_g1|m.771type:5prime_partiallen:126(+)TRINITY_DN219841_c0_g1:2-379(+)	TRINITY_DN219841_c0_g1|m.771TRINITY_DN219841_c0_g1|g.771ORFTRINITY_DN219841_c0_g1|g.771TRINITY_DN219841_c0_g1|m.771type:5prime_partiallen:126(+)TRINITY_DN219841_c0_g1:2-379(+)	TRINITY_DN219841_c0_g1|m.771 TRINITY_DN219841_c0_g1|g.771 ORF TRINITY_DN219841_c0_g1|g.771 TRINITY_DN219841_c0_g1|m.771 type:5prime_partial len:126 (+) TRINITY_DN219841_c0_g1:2-379(+)	1	2	2	2	2	2	2	14.4	14.729	125	3.5396	35366000	10025.3	6876.9	4460.07	8565.23	11699.7	3570.67	3306.86	8087.05	2876.81
TRINITY_DN2519_c2_g1|m.775TRINITY_DN2519_c2_g1|g.775ORFTRINITY_DN2519_c2_g1|g.775TRINITY_DN2519_c2_g1|m.775type:completelen:666(-)TRINITY_DN2519_c2_g1:2249-4246(-)	TRINITY_DN2519_c2_g1|m.775TRINITY_DN2519_c2_g1|g.775ORFTRINITY_DN2519_c2_g1|g.775TRINITY_DN2519_c2_g1|m.775type:completelen:666(-)TRINITY_DN2519_c2_g1:2249-4246(-)	TRINITY_DN2519_c2_g1|m.775 TRINITY_DN2519_c2_g1|g.775 ORF TRINITY_DN2519_c2_g1|g.775 TRINITY_DN2519_c2_g1|m.775 type:complete len:666 (-) TRINITY_DN2519_c2_g1:2249-4246(-)	1	10	10	10	10	10	10	14.4	73.954	665	17.488	781080000	205552	221759	178308	202805	169614	159382	184020	187945	173475
TRINITY_DN333_c5_g1|m.7368TRINITY_DN333_c5_g1|g.7368ORFTRINITY_DN333_c5_g1|g.7368TRINITY_DN333_c5_g1|m.7368type:completelen:175(-)TRINITY_DN333_c5_g1:2154-2678(-);TRINITY_DN9390_c1_g3|m.1267TRINITY_DN9390_c1_g3|g.1267ORFTRINITY_DN9390_c1_g3|g.1267TRINITY_DN9390_c1_g3|m.1267type:5prime_partiallen:181(-)TRINITY_DN9390_c1_g3:438-980(-);TRINITY_DN63528_c0_g1|m.4315TRINITY_DN63528_c0_g1|g.4315ORFTRINI…	TRINITY_DN333_c5_g1|m.7368TRINITY_DN333_c5_g1|g.7368ORFTRINITY_DN333_c5_g1|g.7368TRINITY_DN333_c5_g1|m.7368type:completelen:175(-)TRINITY_DN333_c5_g1:2154-2678(-);TRINITY_DN9390_c1_g3|m.1267TRINITY_DN9390_c1_g3|g.1267ORFTRINITY_DN9390_c1_g3|g.1267TRINITY_DN9390_c1_g3|m.1267type:5prime_partiallen:181(-)TRINITY_DN9390_c1_g3:438-980(-);TRINITY_DN63528_c0_g1|m.4315TRINITY_DN63528_c0_g1|g.4315ORFTRINI…	TRINITY_DN333_c5_g1|m.7368 TRINITY_DN333_c5_g1|g.7368 ORF TRINITY_DN333_c5_g1|g.7368 TRINITY_DN333_c5_g1|m.7368 type:complete len:175 (-) TRINITY_DN333_c5_g1:2154-2678(-);TRINITY_DN9390_c1_g3|m.1267 TRINITY_DN9390_c1_g3|g.1267 ORF TRINITY_DN9390_c1_g3|g.	4	3	3	3	3	3	3	14.4	19.525	174	103.35	107360000000	894322	762159	761216	881581	951521	872928	481881	887274	724661
TRINITY_DN13089_c0_g1|m.6016TRINITY_DN13089_c0_g1|g.6016ORFTRINITY_DN13089_c0_g1|g.6016TRINITY_DN13089_c0_g1|m.6016type:completelen:106(-)TRINITY_DN13089_c0_g1:485-802(-)	TRINITY_DN13089_c0_g1|m.6016TRINITY_DN13089_c0_g1|g.6016ORFTRINITY_DN13089_c0_g1|g.6016TRINITY_DN13089_c0_g1|m.6016type:completelen:106(-)TRINITY_DN13089_c0_g1:485-802(-)	TRINITY_DN13089_c0_g1|m.6016 TRINITY_DN13089_c0_g1|g.6016 ORF TRINITY_DN13089_c0_g1|g.6016 TRINITY_DN13089_c0_g1|m.6016 type:complete len:106 (-) TRINITY_DN13089_c0_g1:485-802(-)	1	2	2	2	2	2	2	14.3	11.612	105	33.118	341260000	32626.1	39852.9	44758	36960.7	52621.5	44689.8	31349.4	38591.2	41580.2
TRINITY_DN166475_c0_g1|m.428TRINITY_DN166475_c0_g1|g.428ORFTRINITY_DN166475_c0_g1|g.428TRINITY_DN166475_c0_g1|m.428type:internallen:141(-)TRINITY_DN166475_c0_g1:3-422(-)	TRINITY_DN166475_c0_g1|m.428TRINITY_DN166475_c0_g1|g.428ORFTRINITY_DN166475_c0_g1|g.428TRINITY_DN166475_c0_g1|m.428type:internallen:141(-)TRINITY_DN166475_c0_g1:3-422(-)	TRINITY_DN166475_c0_g1|m.428 TRINITY_DN166475_c0_g1|g.428 ORF TRINITY_DN166475_c0_g1|g.428 TRINITY_DN166475_c0_g1|m.428 type:internal len:141 (-) TRINITY_DN166475_c0_g1:3-422(-)	1	2	2	2	2	2	2	14.3	16.419	140	2.8347	71230000	29384.8	19681.2	20174.7	35584.9	18639.4	18322.3	24289.7	52873.7	17644.3
TRINITY_DN1711_c0_g1|m.4350TRINITY_DN1711_c0_g1|g.4350ORFTRINITY_DN1711_c0_g1|g.4350TRINITY_DN1711_c0_g1|m.4350type:completelen:227(-)TRINITY_DN1711_c0_g1:1227-1907(-)	TRINITY_DN1711_c0_g1|m.4350TRINITY_DN1711_c0_g1|g.4350ORFTRINITY_DN1711_c0_g1|g.4350TRINITY_DN1711_c0_g1|m.4350type:completelen:227(-)TRINITY_DN1711_c0_g1:1227-1907(-)	TRINITY_DN1711_c0_g1|m.4350 TRINITY_DN1711_c0_g1|g.4350 ORF TRINITY_DN1711_c0_g1|g.4350 TRINITY_DN1711_c0_g1|m.4350 type:complete len:227 (-) TRINITY_DN1711_c0_g1:1227-1907(-)	1	3	3	3	3	3	3	14.2	24.887	226	94.929	1367600000	41493.7	38047.8	22078.2	51316	18633.5	19684.8	18250.8	48772.6	18274.5
TRINITY_DN6018_c0_g2|m.5916TRINITY_DN6018_c0_g2|g.5916ORFTRINITY_DN6018_c0_g2|g.5916TRINITY_DN6018_c0_g2|m.5916type:completelen:107(+)TRINITY_DN6018_c0_g2:804-1124(+)	TRINITY_DN6018_c0_g2|m.5916TRINITY_DN6018_c0_g2|g.5916ORFTRINITY_DN6018_c0_g2|g.5916TRINITY_DN6018_c0_g2|m.5916type:completelen:107(+)TRINITY_DN6018_c0_g2:804-1124(+)	TRINITY_DN6018_c0_g2|m.5916 TRINITY_DN6018_c0_g2|g.5916 ORF TRINITY_DN6018_c0_g2|g.5916 TRINITY_DN6018_c0_g2|m.5916 type:complete len:107 (+) TRINITY_DN6018_c0_g2:804-1124(+)	1	2	2	2	2	2	2	14.2	12.089	106	2.6742	461670000	85976.7	79316.4	79288.4	79157.2	57275.9	56950.6	54191.4	84306.6	61207.2
TRINITY_DN1278_c2_g1|m.9834TRINITY_DN1278_c2_g1|g.9834ORFTRINITY_DN1278_c2_g1|g.9834TRINITY_DN1278_c2_g1|m.9834type:completelen:349(-)TRINITY_DN1278_c2_g1:576-1622(-)	TRINITY_DN1278_c2_g1|m.9834TRINITY_DN1278_c2_g1|g.9834ORFTRINITY_DN1278_c2_g1|g.9834TRINITY_DN1278_c2_g1|m.9834type:completelen:349(-)TRINITY_DN1278_c2_g1:576-1622(-)	TRINITY_DN1278_c2_g1|m.9834 TRINITY_DN1278_c2_g1|g.9834 ORF TRINITY_DN1278_c2_g1|g.9834 TRINITY_DN1278_c2_g1|m.9834 type:complete len:349 (-) TRINITY_DN1278_c2_g1:576-1622(-)	1	4	4	4	4	4	4	14.1	38.793	348	16.681	324140000	128752	68887.2	63718.5	163575	79703.3	78451.5	65407.5	203767	72180.3
TRINITY_DN2647_c0_g3|m.1572TRINITY_DN2647_c0_g3|g.1572ORFTRINITY_DN2647_c0_g3|g.1572TRINITY_DN2647_c0_g3|m.1572type:completelen:136(+)TRINITY_DN2647_c0_g3:2204-2611(+)	TRINITY_DN2647_c0_g3|m.1572TRINITY_DN2647_c0_g3|g.1572ORFTRINITY_DN2647_c0_g3|g.1572TRINITY_DN2647_c0_g3|m.1572type:completelen:136(+)TRINITY_DN2647_c0_g3:2204-2611(+)	TRINITY_DN2647_c0_g3|m.1572 TRINITY_DN2647_c0_g3|g.1572 ORF TRINITY_DN2647_c0_g3|g.1572 TRINITY_DN2647_c0_g3|m.1572 type:complete len:136 (+) TRINITY_DN2647_c0_g3:2204-2611(+)	1	1	1	1	1	1	1	14.1	14.64	135	14.453	202830000	31244.6	27673	25787.3	25545	27420.1	27226.4	27015.9	27764.6	28611.1
TRINITY_DN7335_c0_g1|m.1807TRINITY_DN7335_c0_g1|g.1807ORFTRINITY_DN7335_c0_g1|g.1807TRINITY_DN7335_c0_g1|m.1807type:completelen:298(-)TRINITY_DN7335_c0_g1:2688-3581(-)	TRINITY_DN7335_c0_g1|m.1807TRINITY_DN7335_c0_g1|g.1807ORFTRINITY_DN7335_c0_g1|g.1807TRINITY_DN7335_c0_g1|m.1807type:completelen:298(-)TRINITY_DN7335_c0_g1:2688-3581(-)	TRINITY_DN7335_c0_g1|m.1807 TRINITY_DN7335_c0_g1|g.1807 ORF TRINITY_DN7335_c0_g1|g.1807 TRINITY_DN7335_c0_g1|m.1807 type:complete len:298 (-) TRINITY_DN7335_c0_g1:2688-3581(-)	1	4	4	4	4	4	4	14.1	34.29	297	8.2019	403770000	138857	73344.5	55718.5	113428	94624.6	58186.6	54645.1	62668.9	54299.4
TRINITY_DN77200_c0_g1|m.833TRINITY_DN77200_c0_g1|g.833ORFTRINITY_DN77200_c0_g1|g.833TRINITY_DN77200_c0_g1|m.833type:internallen:136(+)TRINITY_DN77200_c0_g1:2-406(+)	TRINITY_DN77200_c0_g1|m.833TRINITY_DN77200_c0_g1|g.833ORFTRINITY_DN77200_c0_g1|g.833TRINITY_DN77200_c0_g1|m.833type:internallen:136(+)TRINITY_DN77200_c0_g1:2-406(+)	TRINITY_DN77200_c0_g1|m.833 TRINITY_DN77200_c0_g1|g.833 ORF TRINITY_DN77200_c0_g1|g.833 TRINITY_DN77200_c0_g1|m.833 type:internal len:136 (+) TRINITY_DN77200_c0_g1:2-406(+)	1	1	1	1	1	1	1	14.1	14.263	135	-2	253020000	17265.8	28734.2	41345.4	18742.2	20106.5	24352.4	10718.3	13336.1	27213.3
TRINITY_DN35505_c0_g1|m.3962TRINITY_DN35505_c0_g1|g.3962ORFTRINITY_DN35505_c0_g1|g.3962TRINITY_DN35505_c0_g1|m.3962type:internallen:130(+)TRINITY_DN35505_c0_g1:3-389(+)	TRINITY_DN35505_c0_g1|m.3962TRINITY_DN35505_c0_g1|g.3962ORFTRINITY_DN35505_c0_g1|g.3962TRINITY_DN35505_c0_g1|m.3962type:internallen:130(+)TRINITY_DN35505_c0_g1:3-389(+)	TRINITY_DN35505_c0_g1|m.3962 TRINITY_DN35505_c0_g1|g.3962 ORF TRINITY_DN35505_c0_g1|g.3962 TRINITY_DN35505_c0_g1|m.3962 type:internal len:130 (+) TRINITY_DN35505_c0_g1:3-389(+)	1	1	1	1	1	1	1	14	14.305	129	-2	3614800000	44980.3	1684.21	3340.39	1192.21	2754.87	0	64628.5	84280.7	540284
TRINITY_DN36891_c0_g1|m.526TRINITY_DN36891_c0_g1|g.526ORFTRINITY_DN36891_c0_g1|g.526TRINITY_DN36891_c0_g1|m.526type:completelen:259(+)TRINITY_DN36891_c0_g1:104-880(+);TRINITY_DN241203_c0_g1|m.1047TRINITY_DN241203_c0_g1|g.1047ORFTRINITY_DN241203_c0_g1|g.1047TRINITY_DN241203_c0_g1|m.1047type:3prime_partiallen:110(+)TRINITY_DN241203_c0_g1:99-425(+)	TRINITY_DN36891_c0_g1|m.526TRINITY_DN36891_c0_g1|g.526ORFTRINITY_DN36891_c0_g1|g.526TRINITY_DN36891_c0_g1|m.526type:completelen:259(+)TRINITY_DN36891_c0_g1:104-880(+)	TRINITY_DN36891_c0_g1|m.526 TRINITY_DN36891_c0_g1|g.526 ORF TRINITY_DN36891_c0_g1|g.526 TRINITY_DN36891_c0_g1|m.526 type:complete len:259 (+) TRINITY_DN36891_c0_g1:104-880(+)	2	4	4	4	4	4	4	14	29.49	258	37.666	3606300000	83129	102824	113439	74004.4	117452	103262	74404.5	67711.7	84914.3
TRINITY_DN178_c0_g1|m.3456TRINITY_DN178_c0_g1|g.3456ORFTRINITY_DN178_c0_g1|g.3456TRINITY_DN178_c0_g1|m.3456type:completelen:1042(+)TRINITY_DN178_c0_g1:399-3524(+);TRINITY_DN178_c0_g2|m.3464TRINITY_DN178_c0_g2|g.3464ORFTRINITY_DN178_c0_g2|g.3464TRINITY_DN178_c0_g2|m.3464type:5prime_partiallen:732(+)TRINITY_DN178_c0_g2:1-2196(+);TRINITY_DN3398_c0_g1|m.8851TRINITY_DN3398_c0_g1|g.8851ORFTRINITY_DN339…	TRINITY_DN178_c0_g1|m.3456TRINITY_DN178_c0_g1|g.3456ORFTRINITY_DN178_c0_g1|g.3456TRINITY_DN178_c0_g1|m.3456type:completelen:1042(+)TRINITY_DN178_c0_g1:399-3524(+)	TRINITY_DN178_c0_g1|m.3456 TRINITY_DN178_c0_g1|g.3456 ORF TRINITY_DN178_c0_g1|g.3456 TRINITY_DN178_c0_g1|m.3456 type:complete len:1042 (+) TRINITY_DN178_c0_g1:399-3524(+)	5	15	15	8	15	15	8	13.9	114.6	1041	323.31	577860000000	3.36847e+06	4.03993e+06	3.78387e+06	3.63856e+06	4.08783e+06	3.91359e+06	4.04649e+06	3.3137e+06	3.77195e+06
TRINITY_DN39251_c0_g1|m.2070TRINITY_DN39251_c0_g1|g.2070ORFTRINITY_DN39251_c0_g1|g.2070TRINITY_DN39251_c0_g1|m.2070type:5prime_partiallen:382(-)TRINITY_DN39251_c0_g1:448-1593(-)	TRINITY_DN39251_c0_g1|m.2070TRINITY_DN39251_c0_g1|g.2070ORFTRINITY_DN39251_c0_g1|g.2070TRINITY_DN39251_c0_g1|m.2070type:5prime_partiallen:382(-)TRINITY_DN39251_c0_g1:448-1593(-)	TRINITY_DN39251_c0_g1|m.2070 TRINITY_DN39251_c0_g1|g.2070 ORF TRINITY_DN39251_c0_g1|g.2070 TRINITY_DN39251_c0_g1|m.2070 type:5prime_partial len:382 (-) TRINITY_DN39251_c0_g1:448-1593(-)	1	3	2	2	3	2	2	13.9	42.495	381	78.688	294200000	45045.9	27052.2	28513	47571.5	32065.9	28468.1	24502.5	54827.5	25694.5
TRINITY_DN6562_c0_g1|m.8723TRINITY_DN6562_c0_g1|g.8723ORFTRINITY_DN6562_c0_g1|g.8723TRINITY_DN6562_c0_g1|m.8723type:completelen:463(-)TRINITY_DN6562_c0_g1:2919-4307(-);TRINITY_DN36589_c1_g1|m.71TRINITY_DN36589_c1_g1|g.71ORFTRINITY_DN36589_c1_g1|g.71TRINITY_DN36589_c1_g1|m.71type:internallen:157(+)TRINITY_DN36589_c1_g1:3-470(+)	TRINITY_DN6562_c0_g1|m.8723TRINITY_DN6562_c0_g1|g.8723ORFTRINITY_DN6562_c0_g1|g.8723TRINITY_DN6562_c0_g1|m.8723type:completelen:463(-)TRINITY_DN6562_c0_g1:2919-4307(-);TRINITY_DN36589_c1_g1|m.71TRINITY_DN36589_c1_g1|g.71ORFTRINITY_DN36589_c1_g1|g.71TRINITY_DN36589_c1_g1|m.71type:internallen:157(+)TRINITY_DN36589_c1_g1:3-470(+)	TRINITY_DN6562_c0_g1|m.8723 TRINITY_DN6562_c0_g1|g.8723 ORF TRINITY_DN6562_c0_g1|g.8723 TRINITY_DN6562_c0_g1|m.8723 type:complete len:463 (-) TRINITY_DN6562_c0_g1:2919-4307(-);TRINITY_DN36589_c1_g1|m.71 TRINITY_DN36589_c1_g1|g.71 ORF TRINITY_DN36589_c1_g	2	5	5	4	5	5	4	13.9	50.566	462	40.721	3411300000	186642	205197	201581	178398	152899	160759	158499	145016	152735
TRINITY_DN136040_c2_g1|m.475TRINITY_DN136040_c2_g1|g.475ORFTRINITY_DN136040_c2_g1|g.475TRINITY_DN136040_c2_g1|m.475type:5prime_partiallen:117(-)TRINITY_DN136040_c2_g1:153-503(-)	TRINITY_DN136040_c2_g1|m.475TRINITY_DN136040_c2_g1|g.475ORFTRINITY_DN136040_c2_g1|g.475TRINITY_DN136040_c2_g1|m.475type:5prime_partiallen:117(-)TRINITY_DN136040_c2_g1:153-503(-)	TRINITY_DN136040_c2_g1|m.475 TRINITY_DN136040_c2_g1|g.475 ORF TRINITY_DN136040_c2_g1|g.475 TRINITY_DN136040_c2_g1|m.475 type:5prime_partial len:117 (-) TRINITY_DN136040_c2_g1:153-503(-)	1	2	2	2	2	2	2	13.8	12.584	116	2.8042	303160000	34209.7	17551	16959.7	38737.8	13705.4	12104.5	7129.22	41730.9	13144.8
TRINITY_DN798_c0_g1|m.821TRINITY_DN798_c0_g1|g.821ORFTRINITY_DN798_c0_g1|g.821TRINITY_DN798_c0_g1|m.821type:completelen:124(+)TRINITY_DN798_c0_g1:58-429(+);TRINITY_DN35458_c0_g1|m.4034TRINITY_DN35458_c0_g1|g.4034ORFTRINITY_DN35458_c0_g1|g.4034TRINITY_DN35458_c0_g1|m.4034type:5prime_partiallen:142(-)TRINITY_DN35458_c0_g1:2-427(-)	TRINITY_DN798_c0_g1|m.821TRINITY_DN798_c0_g1|g.821ORFTRINITY_DN798_c0_g1|g.821TRINITY_DN798_c0_g1|m.821type:completelen:124(+)TRINITY_DN798_c0_g1:58-429(+);TRINITY_DN35458_c0_g1|m.4034TRINITY_DN35458_c0_g1|g.4034ORFTRINITY_DN35458_c0_g1|g.4034TRINITY_DN35458_c0_g1|m.4034type:5prime_partiallen:142(-)TRINITY_DN35458_c0_g1:2-427(-)	TRINITY_DN798_c0_g1|m.821 TRINITY_DN798_c0_g1|g.821 ORF TRINITY_DN798_c0_g1|g.821 TRINITY_DN798_c0_g1|m.821 type:complete len:124 (+) TRINITY_DN798_c0_g1:58-429(+);TRINITY_DN35458_c0_g1|m.4034 TRINITY_DN35458_c0_g1|g.4034 ORF TRINITY_DN35458_c0_g1|g.4034	2	2	2	2	2	2	2	13.8	13.838	123	2.3125	496340000	28094.8	36441	34330.4	28899	30710.3	29279.4	35446.6	27039.6	29813.7
TRINITY_DN172_c2_g1|m.4123TRINITY_DN172_c2_g1|g.4123ORFTRINITY_DN172_c2_g1|g.4123TRINITY_DN172_c2_g1|m.4123type:completelen:118(+)TRINITY_DN172_c2_g1:1390-1743(+)	TRINITY_DN172_c2_g1|m.4123TRINITY_DN172_c2_g1|g.4123ORFTRINITY_DN172_c2_g1|g.4123TRINITY_DN172_c2_g1|m.4123type:completelen:118(+)TRINITY_DN172_c2_g1:1390-1743(+)	TRINITY_DN172_c2_g1|m.4123 TRINITY_DN172_c2_g1|g.4123 ORF TRINITY_DN172_c2_g1|g.4123 TRINITY_DN172_c2_g1|m.4123 type:complete len:118 (+) TRINITY_DN172_c2_g1:1390-1743(+)	1	2	2	2	2	2	2	13.7	12.546	117	2.8222	33729000	5023	4765.71	5298.17	8115.89	5420.2	4107.53	4852.1	8703.78	5773.53
TRINITY_DN8255_c1_g2|m.6260TRINITY_DN8255_c1_g2|g.6260ORFTRINITY_DN8255_c1_g2|g.6260TRINITY_DN8255_c1_g2|m.6260type:completelen:205(-)TRINITY_DN8255_c1_g2:144-758(-)	TRINITY_DN8255_c1_g2|m.6260TRINITY_DN8255_c1_g2|g.6260ORFTRINITY_DN8255_c1_g2|g.6260TRINITY_DN8255_c1_g2|m.6260type:completelen:205(-)TRINITY_DN8255_c1_g2:144-758(-)	TRINITY_DN8255_c1_g2|m.6260 TRINITY_DN8255_c1_g2|g.6260 ORF TRINITY_DN8255_c1_g2|g.6260 TRINITY_DN8255_c1_g2|m.6260 type:complete len:205 (-) TRINITY_DN8255_c1_g2:144-758(-)	1	3	3	3	3	3	3	13.7	24.112	204	4.9384	129310000	69868.2	84249.9	70437.8	83047.7	53078.4	52047.8	66118.9	70904.2	54258
TRINITY_DN42792_c0_g1|m.4305TRINITY_DN42792_c0_g1|g.4305ORFTRINITY_DN42792_c0_g1|g.4305TRINITY_DN42792_c0_g1|m.4305type:completelen:126(-)TRINITY_DN42792_c0_g1:139-516(-)	TRINITY_DN42792_c0_g1|m.4305TRINITY_DN42792_c0_g1|g.4305ORFTRINITY_DN42792_c0_g1|g.4305TRINITY_DN42792_c0_g1|m.4305type:completelen:126(-)TRINITY_DN42792_c0_g1:139-516(-)	TRINITY_DN42792_c0_g1|m.4305 TRINITY_DN42792_c0_g1|g.4305 ORF TRINITY_DN42792_c0_g1|g.4305 TRINITY_DN42792_c0_g1|m.4305 type:complete len:126 (-) TRINITY_DN42792_c0_g1:139-516(-)	1	2	2	2	2	2	2	13.6	15.208	125	2.646	862070000	23496.1	10084.1	12626.1	25147	9378.72	8822.75	5639.31	22016.5	7601.6
TRINITY_DN8095_c0_g1|m.5372TRINITY_DN8095_c0_g1|g.5372ORFTRINITY_DN8095_c0_g1|g.5372TRINITY_DN8095_c0_g1|m.5372type:3prime_partiallen:346(+)TRINITY_DN8095_c0_g1:276-1310(+)	TRINITY_DN8095_c0_g1|m.5372TRINITY_DN8095_c0_g1|g.5372ORFTRINITY_DN8095_c0_g1|g.5372TRINITY_DN8095_c0_g1|m.5372type:3prime_partiallen:346(+)TRINITY_DN8095_c0_g1:276-1310(+)	TRINITY_DN8095_c0_g1|m.5372 TRINITY_DN8095_c0_g1|g.5372 ORF TRINITY_DN8095_c0_g1|g.5372 TRINITY_DN8095_c0_g1|m.5372 type:3prime_partial len:346 (+) TRINITY_DN8095_c0_g1:276-1310(+)	1	5	1	1	5	1	1	13.6	37.499	345	-2	0	0	0	0	0	0	0	0	0	0
TRINITY_DN166742_c0_g1|m.661TRINITY_DN166742_c0_g1|g.661ORFTRINITY_DN166742_c0_g1|g.661TRINITY_DN166742_c0_g1|m.661type:internallen:255(-)TRINITY_DN166742_c0_g1:1-762(-)	TRINITY_DN166742_c0_g1|m.661TRINITY_DN166742_c0_g1|g.661ORFTRINITY_DN166742_c0_g1|g.661TRINITY_DN166742_c0_g1|m.661type:internallen:255(-)TRINITY_DN166742_c0_g1:1-762(-)	TRINITY_DN166742_c0_g1|m.661 TRINITY_DN166742_c0_g1|g.661 ORF TRINITY_DN166742_c0_g1|g.661 TRINITY_DN166742_c0_g1|m.661 type:internal len:255 (-) TRINITY_DN166742_c0_g1:1-762(-)	1	3	3	3	3	3	3	13.4	27.527	254	106.03	2485500000	105278	117367	107257	98802.8	119858	115421	126153	91925.1	110840
TRINITY_DN72106_c0_g1|m.3003TRINITY_DN72106_c0_g1|g.3003ORFTRINITY_DN72106_c0_g1|g.3003TRINITY_DN72106_c0_g1|m.3003type:3prime_partiallen:291(+)TRINITY_DN72106_c0_g1:193-1062(+)	TRINITY_DN72106_c0_g1|m.3003TRINITY_DN72106_c0_g1|g.3003ORFTRINITY_DN72106_c0_g1|g.3003TRINITY_DN72106_c0_g1|m.3003type:3prime_partiallen:291(+)TRINITY_DN72106_c0_g1:193-1062(+)	TRINITY_DN72106_c0_g1|m.3003 TRINITY_DN72106_c0_g1|g.3003 ORF TRINITY_DN72106_c0_g1|g.3003 TRINITY_DN72106_c0_g1|m.3003 type:3prime_partial len:291 (+) TRINITY_DN72106_c0_g1:193-1062(+)	1	3	3	3	3	3	3	13.4	32.025	290	7.1608	136360000	54611.2	41416.8	34750.1	56492.4	29156.2	31352.6	23749.4	64275.5	23968
TRINITY_DN11968_c2_g2|m.2292TRINITY_DN11968_c2_g2|g.2292ORFTRINITY_DN11968_c2_g2|g.2292TRINITY_DN11968_c2_g2|m.2292type:3prime_partiallen:632(-)TRINITY_DN11968_c2_g2:2-1894(-)	TRINITY_DN11968_c2_g2|m.2292TRINITY_DN11968_c2_g2|g.2292ORFTRINITY_DN11968_c2_g2|g.2292TRINITY_DN11968_c2_g2|m.2292type:3prime_partiallen:632(-)TRINITY_DN11968_c2_g2:2-1894(-)	TRINITY_DN11968_c2_g2|m.2292 TRINITY_DN11968_c2_g2|g.2292 ORF TRINITY_DN11968_c2_g2|g.2292 TRINITY_DN11968_c2_g2|m.2292 type:3prime_partial len:632 (-) TRINITY_DN11968_c2_g2:2-1894(-)	1	7	7	7	7	7	7	13.3	71.644	631	276.39	3268900000	300703	213081	230845	228169	206353	211158	245291	249561	216401
TRINITY_DN3042_c0_g1|m.6164TRINITY_DN3042_c0_g1|g.6164ORFTRINITY_DN3042_c0_g1|g.6164TRINITY_DN3042_c0_g1|m.6164type:completelen:490(-)TRINITY_DN3042_c0_g1:149-1618(-)	TRINITY_DN3042_c0_g1|m.6164TRINITY_DN3042_c0_g1|g.6164ORFTRINITY_DN3042_c0_g1|g.6164TRINITY_DN3042_c0_g1|m.6164type:completelen:490(-)TRINITY_DN3042_c0_g1:149-1618(-)	TRINITY_DN3042_c0_g1|m.6164 TRINITY_DN3042_c0_g1|g.6164 ORF TRINITY_DN3042_c0_g1|g.6164 TRINITY_DN3042_c0_g1|m.6164 type:complete len:490 (-) TRINITY_DN3042_c0_g1:149-1618(-)	1	5	5	5	5	5	5	13.3	56.166	489	29.226	1838300000	404731	387774	340379	378297	351438	304872	331879	313557	314146
TRINITY_DN14184_c0_g1|m.345TRINITY_DN14184_c0_g1|g.345ORFTRINITY_DN14184_c0_g1|g.345TRINITY_DN14184_c0_g1|m.345type:internallen:289(-)TRINITY_DN14184_c0_g1:1-864(-)	TRINITY_DN14184_c0_g1|m.345TRINITY_DN14184_c0_g1|g.345ORFTRINITY_DN14184_c0_g1|g.345TRINITY_DN14184_c0_g1|m.345type:internallen:289(-)TRINITY_DN14184_c0_g1:1-864(-)	TRINITY_DN14184_c0_g1|m.345 TRINITY_DN14184_c0_g1|g.345 ORF TRINITY_DN14184_c0_g1|g.345 TRINITY_DN14184_c0_g1|m.345 type:internal len:289 (-) TRINITY_DN14184_c0_g1:1-864(-)	1	3	3	3	3	3	3	13.2	30.877	288	12.665	255420000	63718.8	25308.6	22944.6	97295.6	24139.1	22072.2	25492.8	117206	23115.2
TRINITY_DN48101_c0_g1|m.2113TRINITY_DN48101_c0_g1|g.2113ORFTRINITY_DN48101_c0_g1|g.2113TRINITY_DN48101_c0_g1|m.2113type:internallen:252(-)TRINITY_DN48101_c0_g1:3-755(-)	TRINITY_DN48101_c0_g1|m.2113TRINITY_DN48101_c0_g1|g.2113ORFTRINITY_DN48101_c0_g1|g.2113TRINITY_DN48101_c0_g1|m.2113type:internallen:252(-)TRINITY_DN48101_c0_g1:3-755(-)	TRINITY_DN48101_c0_g1|m.2113 TRINITY_DN48101_c0_g1|g.2113 ORF TRINITY_DN48101_c0_g1|g.2113 TRINITY_DN48101_c0_g1|m.2113 type:internal len:252 (-) TRINITY_DN48101_c0_g1:3-755(-)	1	3	3	3	3	3	3	13.1	28.803	251	5.7399	264370000	64915.5	48127.6	42258.4	48890.4	42323.6	38534.9	45130.6	52106.6	39604.6
TRINITY_DN69495_c0_g1|m.1679TRINITY_DN69495_c0_g1|g.1679ORFTRINITY_DN69495_c0_g1|g.1679TRINITY_DN69495_c0_g1|m.1679type:internallen:100(-)TRINITY_DN69495_c0_g1:3-299(-)	TRINITY_DN69495_c0_g1|m.1679TRINITY_DN69495_c0_g1|g.1679ORFTRINITY_DN69495_c0_g1|g.1679TRINITY_DN69495_c0_g1|m.1679type:internallen:100(-)TRINITY_DN69495_c0_g1:3-299(-)	TRINITY_DN69495_c0_g1|m.1679 TRINITY_DN69495_c0_g1|g.1679 ORF TRINITY_DN69495_c0_g1|g.1679 TRINITY_DN69495_c0_g1|m.1679 type:internal len:100 (-) TRINITY_DN69495_c0_g1:3-299(-)	1	1	1	1	1	1	1	13.1	11.841	99	2.6943	342390000	1684.53	1725.31	2232.17	1791.94	911.498	1431.78	1245.57	1864	1755.14
TRINITY_DN230261_c0_g1|m.2326TRINITY_DN230261_c0_g1|g.2326ORFTRINITY_DN230261_c0_g1|g.2326TRINITY_DN230261_c0_g1|m.2326type:internallen:116(+)TRINITY_DN230261_c0_g1:2-346(+);TRINITY_DN1045_c0_g4|m.6229TRINITY_DN1045_c0_g4|g.6229ORFTRINITY_DN1045_c0_g4|g.6229TRINITY_DN1045_c0_g4|m.6229type:internallen:201(+)TRINITY_DN1045_c0_g4:1-600(+);TRINITY_DN1045_c0_g1|m.6236TRINITY_DN1045_c0_g1|g.6236ORFTRIN…	TRINITY_DN230261_c0_g1|m.2326TRINITY_DN230261_c0_g1|g.2326ORFTRINITY_DN230261_c0_g1|g.2326TRINITY_DN230261_c0_g1|m.2326type:internallen:116(+)TRINITY_DN230261_c0_g1:2-346(+);TRINITY_DN1045_c0_g4|m.6229TRINITY_DN1045_c0_g4|g.6229ORFTRINITY_DN1045_c0_g4|g.6229TRINITY_DN1045_c0_g4|m.6229type:internallen:201(+)TRINITY_DN1045_c0_g4:1-600(+);TRINITY_DN1045_c0_g1|m.6236TRINITY_DN1045_c0_g1|g.6236ORFTRIN…	TRINITY_DN230261_c0_g1|m.2326 TRINITY_DN230261_c0_g1|g.2326 ORF TRINITY_DN230261_c0_g1|g.2326 TRINITY_DN230261_c0_g1|m.2326 type:internal len:116 (+) TRINITY_DN230261_c0_g1:2-346(+);TRINITY_DN1045_c0_g4|m.6229 TRINITY_DN1045_c0_g4|g.6229 ORF TRINITY_DN10	4	1	1	1	1	1	1	13	13.053	115	2.4489	51569000	29761.2	23436.9	18466.4	33976	16674.5	17054.9	17524.2	34516.6	15106.4
TRINITY_DN3489_c0_g1|m.9431TRINITY_DN3489_c0_g1|g.9431ORFTRINITY_DN3489_c0_g1|g.9431TRINITY_DN3489_c0_g1|m.9431type:3prime_partiallen:101(-)TRINITY_DN3489_c0_g1:1-300(-)	TRINITY_DN3489_c0_g1|m.9431TRINITY_DN3489_c0_g1|g.9431ORFTRINITY_DN3489_c0_g1|g.9431TRINITY_DN3489_c0_g1|m.9431type:3prime_partiallen:101(-)TRINITY_DN3489_c0_g1:1-300(-)	TRINITY_DN3489_c0_g1|m.9431 TRINITY_DN3489_c0_g1|g.9431 ORF TRINITY_DN3489_c0_g1|g.9431 TRINITY_DN3489_c0_g1|m.9431 type:3prime_partial len:101 (-) TRINITY_DN3489_c0_g1:1-300(-)	1	1	1	1	1	1	1	13	10.818	100	1.9354	0	0	0	0	0	0	0	0	0	0
TRINITY_DN4607_c0_g2|m.7569TRINITY_DN4607_c0_g2|g.7569ORFTRINITY_DN4607_c0_g2|g.7569TRINITY_DN4607_c0_g2|m.7569type:completelen:231(+)TRINITY_DN4607_c0_g2:73-765(+)	TRINITY_DN4607_c0_g2|m.7569TRINITY_DN4607_c0_g2|g.7569ORFTRINITY_DN4607_c0_g2|g.7569TRINITY_DN4607_c0_g2|m.7569type:completelen:231(+)TRINITY_DN4607_c0_g2:73-765(+)	TRINITY_DN4607_c0_g2|m.7569 TRINITY_DN4607_c0_g2|g.7569 ORF TRINITY_DN4607_c0_g2|g.7569 TRINITY_DN4607_c0_g2|m.7569 type:complete len:231 (+) TRINITY_DN4607_c0_g2:73-765(+)	1	2	2	2	2	2	2	13	25.947	230	11.125	580280000	59771.1	116128	117241	106146	140879	137329	99332.6	97170	129082
TRINITY_DN579_c0_g1|m.10868TRINITY_DN579_c0_g1|g.10868ORFTRINITY_DN579_c0_g1|g.10868TRINITY_DN579_c0_g1|m.10868type:completelen:263(-)TRINITY_DN579_c0_g1:5138-5926(-)	TRINITY_DN579_c0_g1|m.10868TRINITY_DN579_c0_g1|g.10868ORFTRINITY_DN579_c0_g1|g.10868TRINITY_DN579_c0_g1|m.10868type:completelen:263(-)TRINITY_DN579_c0_g1:5138-5926(-)	TRINITY_DN579_c0_g1|m.10868 TRINITY_DN579_c0_g1|g.10868 ORF TRINITY_DN579_c0_g1|g.10868 TRINITY_DN579_c0_g1|m.10868 type:complete len:263 (-) TRINITY_DN579_c0_g1:5138-5926(-)	1	3	2	2	3	2	2	13	30.013	262	61.932	3690300000	176799	159377	150063	187917	145916	140028	130622	139652	131869
TRINITY_DN10919_c0_g1|m.8345TRINITY_DN10919_c0_g1|g.8345ORFTRINITY_DN10919_c0_g1|g.8345TRINITY_DN10919_c0_g1|m.8345type:internallen:125(-)TRINITY_DN10919_c0_g1:1-372(-)	TRINITY_DN10919_c0_g1|m.8345TRINITY_DN10919_c0_g1|g.8345ORFTRINITY_DN10919_c0_g1|g.8345TRINITY_DN10919_c0_g1|m.8345type:internallen:125(-)TRINITY_DN10919_c0_g1:1-372(-)	TRINITY_DN10919_c0_g1|m.8345 TRINITY_DN10919_c0_g1|g.8345 ORF TRINITY_DN10919_c0_g1|g.8345 TRINITY_DN10919_c0_g1|m.8345 type:internal len:125 (-) TRINITY_DN10919_c0_g1:1-372(-)	1	2	2	2	2	2	2	12.9	13.846	124	3.0674	23404000000	86287.5	82123.3	85391.2	81257.8	89198.1	81298.2	68413.3	82394.2	76568.9
TRINITY_DN5860_c1_g1|m.4419TRINITY_DN5860_c1_g1|g.4419ORFTRINITY_DN5860_c1_g1|g.4419TRINITY_DN5860_c1_g1|m.4419type:completelen:770(+)TRINITY_DN5860_c1_g1:251-2560(+)	TRINITY_DN5860_c1_g1|m.4419TRINITY_DN5860_c1_g1|g.4419ORFTRINITY_DN5860_c1_g1|g.4419TRINITY_DN5860_c1_g1|m.4419type:completelen:770(+)TRINITY_DN5860_c1_g1:251-2560(+)	TRINITY_DN5860_c1_g1|m.4419 TRINITY_DN5860_c1_g1|g.4419 ORF TRINITY_DN5860_c1_g1|g.4419 TRINITY_DN5860_c1_g1|m.4419 type:complete len:770 (+) TRINITY_DN5860_c1_g1:251-2560(+)	1	8	8	8	8	8	8	12.9	89.285	769	251.79	1652800000	193809	149453	155359	204807	160178	175923	157177	257553	151306
TRINITY_DN727_c0_g1|m.783TRINITY_DN727_c0_g1|g.783ORFTRINITY_DN727_c0_g1|g.783TRINITY_DN727_c0_g1|m.783type:completelen:560(+)TRINITY_DN727_c0_g1:227-1906(+)	TRINITY_DN727_c0_g1|m.783TRINITY_DN727_c0_g1|g.783ORFTRINITY_DN727_c0_g1|g.783TRINITY_DN727_c0_g1|m.783type:completelen:560(+)TRINITY_DN727_c0_g1:227-1906(+)	TRINITY_DN727_c0_g1|m.783 TRINITY_DN727_c0_g1|g.783 ORF TRINITY_DN727_c0_g1|g.783 TRINITY_DN727_c0_g1|m.783 type:complete len:560 (+) TRINITY_DN727_c0_g1:227-1906(+)	1	6	6	5	6	6	5	12.9	59.29	559	40.753	1214700000	181203	180651	156846	220280	159011	153282	144401	217408	153141
TRINITY_DN16366_c0_g2|m.5073TRINITY_DN16366_c0_g2|g.5073ORFTRINITY_DN16366_c0_g2|g.5073TRINITY_DN16366_c0_g2|m.5073type:internallen:291(-)TRINITY_DN16366_c0_g2:3-872(-);TRINITY_DN36253_c0_g1|m.4349TRINITY_DN36253_c0_g1|g.4349ORFTRINITY_DN36253_c0_g1|g.4349TRINITY_DN36253_c0_g1|m.4349type:internallen:308(+)TRINITY_DN36253_c0_g1:1-921(+)	TRINITY_DN16366_c0_g2|m.5073TRINITY_DN16366_c0_g2|g.5073ORFTRINITY_DN16366_c0_g2|g.5073TRINITY_DN16366_c0_g2|m.5073type:internallen:291(-)TRINITY_DN16366_c0_g2:3-872(-)	TRINITY_DN16366_c0_g2|m.5073 TRINITY_DN16366_c0_g2|g.5073 ORF TRINITY_DN16366_c0_g2|g.5073 TRINITY_DN16366_c0_g2|m.5073 type:internal len:291 (-) TRINITY_DN16366_c0_g2:3-872(-)	2	4	4	4	4	4	4	12.8	33.213	290	6.4835	630780000	116011	153628	143099	133558	109157	113350	161455	114040	151056
TRINITY_DN15754_c0_g1|m.3776TRINITY_DN15754_c0_g1|g.3776ORFTRINITY_DN15754_c0_g1|g.3776TRINITY_DN15754_c0_g1|m.3776type:5prime_partiallen:174(-)TRINITY_DN15754_c0_g1:83-604(-)	TRINITY_DN15754_c0_g1|m.3776TRINITY_DN15754_c0_g1|g.3776ORFTRINITY_DN15754_c0_g1|g.3776TRINITY_DN15754_c0_g1|m.3776type:5prime_partiallen:174(-)TRINITY_DN15754_c0_g1:83-604(-)	TRINITY_DN15754_c0_g1|m.3776 TRINITY_DN15754_c0_g1|g.3776 ORF TRINITY_DN15754_c0_g1|g.3776 TRINITY_DN15754_c0_g1|m.3776 type:5prime_partial len:174 (-) TRINITY_DN15754_c0_g1:83-604(-)	1	2	1	1	2	1	1	12.7	18.675	173	30.136	112490000	13163.9	28606	31804.7	12879.6	23194.9	23570.8	16973.2	9148.98	24506.8
TRINITY_DN25830_c0_g1|m.587TRINITY_DN25830_c0_g1|g.587ORFTRINITY_DN25830_c0_g1|g.587TRINITY_DN25830_c0_g1|m.587type:5prime_partiallen:167(+)TRINITY_DN25830_c0_g1:1-501(+)	TRINITY_DN25830_c0_g1|m.587TRINITY_DN25830_c0_g1|g.587ORFTRINITY_DN25830_c0_g1|g.587TRINITY_DN25830_c0_g1|m.587type:5prime_partiallen:167(+)TRINITY_DN25830_c0_g1:1-501(+)	TRINITY_DN25830_c0_g1|m.587 TRINITY_DN25830_c0_g1|g.587 ORF TRINITY_DN25830_c0_g1|g.587 TRINITY_DN25830_c0_g1|m.587 type:5prime_partial len:167 (+) TRINITY_DN25830_c0_g1:1-501(+)	1	2	1	1	2	1	1	12.7	19.669	166	3.4728	232020000	24221.4	44699.1	50271.9	30724.6	34499.6	39248.7	41770.6	21243.3	39613.9
TRINITY_DN40205_c0_g1|m.2601TRINITY_DN40205_c0_g1|g.2601ORFTRINITY_DN40205_c0_g1|g.2601TRINITY_DN40205_c0_g1|m.2601type:5prime_partiallen:143(+)TRINITY_DN40205_c0_g1:1-429(+)	TRINITY_DN40205_c0_g1|m.2601TRINITY_DN40205_c0_g1|g.2601ORFTRINITY_DN40205_c0_g1|g.2601TRINITY_DN40205_c0_g1|m.2601type:5prime_partiallen:143(+)TRINITY_DN40205_c0_g1:1-429(+)	TRINITY_DN40205_c0_g1|m.2601 TRINITY_DN40205_c0_g1|g.2601 ORF TRINITY_DN40205_c0_g1|g.2601 TRINITY_DN40205_c0_g1|m.2601 type:5prime_partial len:143 (+) TRINITY_DN40205_c0_g1:1-429(+)	1	1	1	1	1	1	1	12.7	15.21	142	9.1344	561380000	62335.5	66138.3	60699.5	47510.3	59067.4	60140.5	57804.4	45281	64244.1
TRINITY_DN51166_c0_g1|m.3900TRINITY_DN51166_c0_g1|g.3900ORFTRINITY_DN51166_c0_g1|g.3900TRINITY_DN51166_c0_g1|m.3900type:internallen:143(+)TRINITY_DN51166_c0_g1:3-428(+)	TRINITY_DN51166_c0_g1|m.3900TRINITY_DN51166_c0_g1|g.3900ORFTRINITY_DN51166_c0_g1|g.3900TRINITY_DN51166_c0_g1|m.3900type:internallen:143(+)TRINITY_DN51166_c0_g1:3-428(+)	TRINITY_DN51166_c0_g1|m.3900 TRINITY_DN51166_c0_g1|g.3900 ORF TRINITY_DN51166_c0_g1|g.3900 TRINITY_DN51166_c0_g1|m.3900 type:internal len:143 (+) TRINITY_DN51166_c0_g1:3-428(+)	1	2	2	2	2	2	2	12.7	15.909	142	37.648	543610000	88503.1	83569.7	71432.3	76128.6	84154	83401.1	78508.5	76112.8	69299.6
TRINITY_DN68549_c0_g1|m.1383TRINITY_DN68549_c0_g1|g.1383ORFTRINITY_DN68549_c0_g1|g.1383TRINITY_DN68549_c0_g1|m.1383type:completelen:356(+)TRINITY_DN68549_c0_g1:173-1240(+)	TRINITY_DN68549_c0_g1|m.1383TRINITY_DN68549_c0_g1|g.1383ORFTRINITY_DN68549_c0_g1|g.1383TRINITY_DN68549_c0_g1|m.1383type:completelen:356(+)TRINITY_DN68549_c0_g1:173-1240(+)	TRINITY_DN68549_c0_g1|m.1383 TRINITY_DN68549_c0_g1|g.1383 ORF TRINITY_DN68549_c0_g1|g.1383 TRINITY_DN68549_c0_g1|m.1383 type:complete len:356 (+) TRINITY_DN68549_c0_g1:173-1240(+)	1	4	4	4	4	4	4	12.7	38.787	355	123.31	2349800000	223770	140080	142142	257282	153756	138755	119420	281222	126848
TRINITY_DN15046_c0_g1|m.2276TRINITY_DN15046_c0_g1|g.2276ORFTRINITY_DN15046_c0_g1|g.2276TRINITY_DN15046_c0_g1|m.2276type:completelen:413(-)TRINITY_DN15046_c0_g1:780-2018(-)	TRINITY_DN15046_c0_g1|m.2276TRINITY_DN15046_c0_g1|g.2276ORFTRINITY_DN15046_c0_g1|g.2276TRINITY_DN15046_c0_g1|m.2276type:completelen:413(-)TRINITY_DN15046_c0_g1:780-2018(-)	TRINITY_DN15046_c0_g1|m.2276 TRINITY_DN15046_c0_g1|g.2276 ORF TRINITY_DN15046_c0_g1|g.2276 TRINITY_DN15046_c0_g1|m.2276 type:complete len:413 (-) TRINITY_DN15046_c0_g1:780-2018(-)	1	7	7	7	7	7	7	12.6	46.073	412	71.717	1759300000	290342	331250	317154	283277	324510	315145	318609	250919	295998
TRINITY_DN22726_c0_g2|m.2854TRINITY_DN22726_c0_g2|g.2854ORFTRINITY_DN22726_c0_g2|g.2854TRINITY_DN22726_c0_g2|m.2854type:internallen:294(+)TRINITY_DN22726_c0_g2:2-880(+)	TRINITY_DN22726_c0_g2|m.2854TRINITY_DN22726_c0_g2|g.2854ORFTRINITY_DN22726_c0_g2|g.2854TRINITY_DN22726_c0_g2|m.2854type:internallen:294(+)TRINITY_DN22726_c0_g2:2-880(+)	TRINITY_DN22726_c0_g2|m.2854 TRINITY_DN22726_c0_g2|g.2854 ORF TRINITY_DN22726_c0_g2|g.2854 TRINITY_DN22726_c0_g2|m.2854 type:internal len:294 (+) TRINITY_DN22726_c0_g2:2-880(+)	1	3	2	2	3	2	2	12.6	32.291	293	5.3056	72581000	11412.5	7100.81	6565.68	11804.3	5937.79	6944.51	7436.49	14402.1	6131.89
TRINITY_DN229347_c0_g1|m.1875TRINITY_DN229347_c0_g1|g.1875ORFTRINITY_DN229347_c0_g1|g.1875TRINITY_DN229347_c0_g1|m.1875type:5prime_partiallen:183(-)TRINITY_DN229347_c0_g1:592-1140(-)	TRINITY_DN229347_c0_g1|m.1875TRINITY_DN229347_c0_g1|g.1875ORFTRINITY_DN229347_c0_g1|g.1875TRINITY_DN229347_c0_g1|m.1875type:5prime_partiallen:183(-)TRINITY_DN229347_c0_g1:592-1140(-)	TRINITY_DN229347_c0_g1|m.1875 TRINITY_DN229347_c0_g1|g.1875 ORF TRINITY_DN229347_c0_g1|g.1875 TRINITY_DN229347_c0_g1|m.1875 type:5prime_partial len:183 (-) TRINITY_DN229347_c0_g1:592-1140(-)	1	1	1	1	1	1	1	12.6	19.494	182	4.1106	101350000	16961.7	14472.7	14311.4	22995.4	11407.6	12562.9	16298.3	25726.3	14770.6
TRINITY_DN3580_c0_g1|m.10126TRINITY_DN3580_c0_g1|g.10126ORFTRINITY_DN3580_c0_g1|g.10126TRINITY_DN3580_c0_g1|m.10126type:completelen:1058(+)TRINITY_DN3580_c0_g1:218-3391(+);TRINITY_DN199013_c0_g1|m.1667TRINITY_DN199013_c0_g1|g.1667ORFTRINITY_DN199013_c0_g1|g.1667TRINITY_DN199013_c0_g1|m.1667type:internallen:102(+)TRINITY_DN199013_c0_g1:1-303(+)	TRINITY_DN3580_c0_g1|m.10126TRINITY_DN3580_c0_g1|g.10126ORFTRINITY_DN3580_c0_g1|g.10126TRINITY_DN3580_c0_g1|m.10126type:completelen:1058(+)TRINITY_DN3580_c0_g1:218-3391(+)	TRINITY_DN3580_c0_g1|m.10126 TRINITY_DN3580_c0_g1|g.10126 ORF TRINITY_DN3580_c0_g1|g.10126 TRINITY_DN3580_c0_g1|m.10126 type:complete len:1058 (+) TRINITY_DN3580_c0_g1:218-3391(+)	2	12	12	12	12	12	12	12.6	117.85	1057	141.51	3312800000	403730	334429	329707	390605	307499	291272	337662	405923	339353
TRINITY_DN4997_c2_g4|m.9679TRINITY_DN4997_c2_g4|g.9679ORFTRINITY_DN4997_c2_g4|g.9679TRINITY_DN4997_c2_g4|m.9679type:5prime_partiallen:478(-)TRINITY_DN4997_c2_g4:596-2029(-);TRINITY_DN16405_c0_g1|m.5338TRINITY_DN16405_c0_g1|g.5338ORFTRINITY_DN16405_c0_g1|g.5338TRINITY_DN16405_c0_g1|m.5338type:5prime_partiallen:112(+)TRINITY_DN16405_c0_g1:3-338(+);TRINITY_DN11053_c1_g1|m.8862TRINITY_DN11053_c1_g1|g…	TRINITY_DN4997_c2_g4|m.9679TRINITY_DN4997_c2_g4|g.9679ORFTRINITY_DN4997_c2_g4|g.9679TRINITY_DN4997_c2_g4|m.9679type:5prime_partiallen:478(-)TRINITY_DN4997_c2_g4:596-2029(-)	TRINITY_DN4997_c2_g4|m.9679 TRINITY_DN4997_c2_g4|g.9679 ORF TRINITY_DN4997_c2_g4|g.9679 TRINITY_DN4997_c2_g4|m.9679 type:5prime_partial len:478 (-) TRINITY_DN4997_c2_g4:596-2029(-)	7	5	5	5	5	5	5	12.6	55.144	477	16.15	513180000	136120	115069	108395	163199	112467	117314	100921	171883	103945
TRINITY_DN57650_c0_g1|m.1519TRINITY_DN57650_c0_g1|g.1519ORFTRINITY_DN57650_c0_g1|g.1519TRINITY_DN57650_c0_g1|m.1519type:internallen:152(+)TRINITY_DN57650_c0_g1:3-455(+)	TRINITY_DN57650_c0_g1|m.1519TRINITY_DN57650_c0_g1|g.1519ORFTRINITY_DN57650_c0_g1|g.1519TRINITY_DN57650_c0_g1|m.1519type:internallen:152(+)TRINITY_DN57650_c0_g1:3-455(+)	TRINITY_DN57650_c0_g1|m.1519 TRINITY_DN57650_c0_g1|g.1519 ORF TRINITY_DN57650_c0_g1|g.1519 TRINITY_DN57650_c0_g1|m.1519 type:internal len:152 (+) TRINITY_DN57650_c0_g1:3-455(+)	1	2	2	2	2	2	2	12.6	16.215	151	2.4887	118950000	32916.3	40793.8	35604.7	33045.3	34578.8	33458.8	36788	28387.6	36276.4
TRINITY_DN154103_c0_g1|m.732TRINITY_DN154103_c0_g1|g.732ORFTRINITY_DN154103_c0_g1|g.732TRINITY_DN154103_c0_g1|m.732type:5prime_partiallen:105(+)TRINITY_DN154103_c0_g1:1-315(+)	TRINITY_DN154103_c0_g1|m.732TRINITY_DN154103_c0_g1|g.732ORFTRINITY_DN154103_c0_g1|g.732TRINITY_DN154103_c0_g1|m.732type:5prime_partiallen:105(+)TRINITY_DN154103_c0_g1:1-315(+)	TRINITY_DN154103_c0_g1|m.732 TRINITY_DN154103_c0_g1|g.732 ORF TRINITY_DN154103_c0_g1|g.732 TRINITY_DN154103_c0_g1|m.732 type:5prime_partial len:105 (+) TRINITY_DN154103_c0_g1:1-315(+)	1	1	1	1	1	1	1	12.5	11.67	104	43.727	1925600000	52594.2	92692.1	81881.3	95067.7	93582.8	86801.3	84185.7	89224.9	89459.1
TRINITY_DN26002_c0_g1|m.809TRINITY_DN26002_c0_g1|g.809ORFTRINITY_DN26002_c0_g1|g.809TRINITY_DN26002_c0_g1|m.809type:completelen:227(-)TRINITY_DN26002_c0_g1:608-1288(-)	TRINITY_DN26002_c0_g1|m.809TRINITY_DN26002_c0_g1|g.809ORFTRINITY_DN26002_c0_g1|g.809TRINITY_DN26002_c0_g1|m.809type:completelen:227(-)TRINITY_DN26002_c0_g1:608-1288(-)	TRINITY_DN26002_c0_g1|m.809 TRINITY_DN26002_c0_g1|g.809 ORF TRINITY_DN26002_c0_g1|g.809 TRINITY_DN26002_c0_g1|m.809 type:complete len:227 (-) TRINITY_DN26002_c0_g1:608-1288(-)	1	3	3	3	3	3	3	12.4	25.986	226	11.561	626610000	72434.4	86748.9	75152.5	85237.8	93622.4	82176.4	63513.6	89458.2	83657.1
TRINITY_DN48548_c0_g1|m.2548TRINITY_DN48548_c0_g1|g.2548ORFTRINITY_DN48548_c0_g1|g.2548TRINITY_DN48548_c0_g1|m.2548type:internallen:339(+)TRINITY_DN48548_c0_g1:2-1015(+)	TRINITY_DN48548_c0_g1|m.2548TRINITY_DN48548_c0_g1|g.2548ORFTRINITY_DN48548_c0_g1|g.2548TRINITY_DN48548_c0_g1|m.2548type:internallen:339(+)TRINITY_DN48548_c0_g1:2-1015(+)	TRINITY_DN48548_c0_g1|m.2548 TRINITY_DN48548_c0_g1|g.2548 ORF TRINITY_DN48548_c0_g1|g.2548 TRINITY_DN48548_c0_g1|m.2548 type:internal len:339 (+) TRINITY_DN48548_c0_g1:2-1015(+)	1	3	3	3	3	3	3	12.4	36.487	338	15.449	406120000	88368.4	45767.5	41855.3	88954.1	44139.5	46057.2	50163.3	115335	44102.5
TRINITY_DN87831_c0_g1|m.563TRINITY_DN87831_c0_g1|g.563ORFTRINITY_DN87831_c0_g1|g.563TRINITY_DN87831_c0_g1|m.563type:3prime_partiallen:243(-)TRINITY_DN87831_c0_g1:3-728(-)	TRINITY_DN87831_c0_g1|m.563TRINITY_DN87831_c0_g1|g.563ORFTRINITY_DN87831_c0_g1|g.563TRINITY_DN87831_c0_g1|m.563type:3prime_partiallen:243(-)TRINITY_DN87831_c0_g1:3-728(-)	TRINITY_DN87831_c0_g1|m.563 TRINITY_DN87831_c0_g1|g.563 ORF TRINITY_DN87831_c0_g1|g.563 TRINITY_DN87831_c0_g1|m.563 type:3prime_partial len:243 (-) TRINITY_DN87831_c0_g1:3-728(-)	1	3	3	3	3	3	3	12.4	27.882	242	6.2674	294440000	123039	138705	135612	115410	105464	102972	116205	100850	136820
TRINITY_DN18344_c0_g1|m.1933TRINITY_DN18344_c0_g1|g.1933ORFTRINITY_DN18344_c0_g1|g.1933TRINITY_DN18344_c0_g1|m.1933type:5prime_partiallen:888(-)TRINITY_DN18344_c0_g1:301-2964(-)	TRINITY_DN18344_c0_g1|m.1933TRINITY_DN18344_c0_g1|g.1933ORFTRINITY_DN18344_c0_g1|g.1933TRINITY_DN18344_c0_g1|m.1933type:5prime_partiallen:888(-)TRINITY_DN18344_c0_g1:301-2964(-)	TRINITY_DN18344_c0_g1|m.1933 TRINITY_DN18344_c0_g1|g.1933 ORF TRINITY_DN18344_c0_g1|g.1933 TRINITY_DN18344_c0_g1|m.1933 type:5prime_partial len:888 (-) TRINITY_DN18344_c0_g1:301-2964(-)	1	11	11	11	11	11	11	12.3	98.697	887	32.027	2252200000	272348	338568	349912	287276	270205	281087	273199	234547	279856
TRINITY_DN3950_c0_g1|m.1655TRINITY_DN3950_c0_g1|g.1655ORFTRINITY_DN3950_c0_g1|g.1655TRINITY_DN3950_c0_g1|m.1655type:5prime_partiallen:568(+)TRINITY_DN3950_c0_g1:3-1706(+)	TRINITY_DN3950_c0_g1|m.1655TRINITY_DN3950_c0_g1|g.1655ORFTRINITY_DN3950_c0_g1|g.1655TRINITY_DN3950_c0_g1|m.1655type:5prime_partiallen:568(+)TRINITY_DN3950_c0_g1:3-1706(+)	TRINITY_DN3950_c0_g1|m.1655 TRINITY_DN3950_c0_g1|g.1655 ORF TRINITY_DN3950_c0_g1|g.1655 TRINITY_DN3950_c0_g1|m.1655 type:5prime_partial len:568 (+) TRINITY_DN3950_c0_g1:3-1706(+)	1	8	1	1	8	1	1	12.3	67.062	567	2.1719	12334000	5929.97	6871.6	4961.65	7918.54	6820.41	5716.25	6249.67	7022.01	6717.63
TRINITY_DN6412_c1_g2|m.8074TRINITY_DN6412_c1_g2|g.8074ORFTRINITY_DN6412_c1_g2|g.8074TRINITY_DN6412_c1_g2|m.8074type:3prime_partiallen:229(-)TRINITY_DN6412_c1_g2:1-684(-)	TRINITY_DN6412_c1_g2|m.8074TRINITY_DN6412_c1_g2|g.8074ORFTRINITY_DN6412_c1_g2|g.8074TRINITY_DN6412_c1_g2|m.8074type:3prime_partiallen:229(-)TRINITY_DN6412_c1_g2:1-684(-)	TRINITY_DN6412_c1_g2|m.8074 TRINITY_DN6412_c1_g2|g.8074 ORF TRINITY_DN6412_c1_g2|g.8074 TRINITY_DN6412_c1_g2|m.8074 type:3prime_partial len:229 (-) TRINITY_DN6412_c1_g2:1-684(-)	1	2	2	2	2	2	2	12.3	25.317	228	140.53	1139500000	139445	89462.7	89470.2	164282	111775	105631	96125.4	166452	97408.6
TRINITY_DN10919_c0_g2|m.8346TRINITY_DN10919_c0_g2|g.8346ORFTRINITY_DN10919_c0_g2|g.8346TRINITY_DN10919_c0_g2|m.8346type:internallen:362(+)TRINITY_DN10919_c0_g2:2-1084(+)	TRINITY_DN10919_c0_g2|m.8346TRINITY_DN10919_c0_g2|g.8346ORFTRINITY_DN10919_c0_g2|g.8346TRINITY_DN10919_c0_g2|m.8346type:internallen:362(+)TRINITY_DN10919_c0_g2:2-1084(+)	TRINITY_DN10919_c0_g2|m.8346 TRINITY_DN10919_c0_g2|g.8346 ORF TRINITY_DN10919_c0_g2|g.8346 TRINITY_DN10919_c0_g2|m.8346 type:internal len:362 (+) TRINITY_DN10919_c0_g2:2-1084(+)	1	4	4	3	4	4	3	12.2	41.09	361	32.945	466470000	28321	24505.9	24516.2	31125.4	25529.1	24894.6	34782.4	28287	23531.4
TRINITY_DN1597_c0_g2|m.1577TRINITY_DN1597_c0_g2|g.1577ORFTRINITY_DN1597_c0_g2|g.1577TRINITY_DN1597_c0_g2|m.1577type:completelen:436(+)TRINITY_DN1597_c0_g2:260-1567(+)	TRINITY_DN1597_c0_g2|m.1577TRINITY_DN1597_c0_g2|g.1577ORFTRINITY_DN1597_c0_g2|g.1577TRINITY_DN1597_c0_g2|m.1577type:completelen:436(+)TRINITY_DN1597_c0_g2:260-1567(+)	TRINITY_DN1597_c0_g2|m.1577 TRINITY_DN1597_c0_g2|g.1577 ORF TRINITY_DN1597_c0_g2|g.1577 TRINITY_DN1597_c0_g2|m.1577 type:complete len:436 (+) TRINITY_DN1597_c0_g2:260-1567(+)	1	3	3	3	3	3	3	12.2	46.968	435	323.31	12670000000	297060	296185	331723	266594	267040	299442	259861	260181	301807
TRINITY_DN197310_c0_g1|m.738TRINITY_DN197310_c0_g1|g.738ORFTRINITY_DN197310_c0_g1|g.738TRINITY_DN197310_c0_g1|m.738type:5prime_partiallen:189(-)TRINITY_DN197310_c0_g1:419-985(-)	TRINITY_DN197310_c0_g1|m.738TRINITY_DN197310_c0_g1|g.738ORFTRINITY_DN197310_c0_g1|g.738TRINITY_DN197310_c0_g1|m.738type:5prime_partiallen:189(-)TRINITY_DN197310_c0_g1:419-985(-)	TRINITY_DN197310_c0_g1|m.738 TRINITY_DN197310_c0_g1|g.738 ORF TRINITY_DN197310_c0_g1|g.738 TRINITY_DN197310_c0_g1|m.738 type:5prime_partial len:189 (-) TRINITY_DN197310_c0_g1:419-985(-)	1	2	2	2	2	2	2	12.2	21.187	188	16.816	2194700000	112472	142400	111747	122471	136039	121295	84444.1	110961	121077
TRINITY_DN67855_c0_g1|m.1195TRINITY_DN67855_c0_g1|g.1195ORFTRINITY_DN67855_c0_g1|g.1195TRINITY_DN67855_c0_g1|m.1195type:3prime_partiallen:338(+)TRINITY_DN67855_c0_g1:187-1197(+)	TRINITY_DN67855_c0_g1|m.1195TRINITY_DN67855_c0_g1|g.1195ORFTRINITY_DN67855_c0_g1|g.1195TRINITY_DN67855_c0_g1|m.1195type:3prime_partiallen:338(+)TRINITY_DN67855_c0_g1:187-1197(+)	TRINITY_DN67855_c0_g1|m.1195 TRINITY_DN67855_c0_g1|g.1195 ORF TRINITY_DN67855_c0_g1|g.1195 TRINITY_DN67855_c0_g1|m.1195 type:3prime_partial len:338 (+) TRINITY_DN67855_c0_g1:187-1197(+)	1	3	3	3	3	3	3	12.2	38.566	337	22.408	273050000	45919.7	42224.5	36851.3	58776.8	42427.8	37178	41892.2	61876	37827.2
TRINITY_DN71_c0_g2|m.2116TRINITY_DN71_c0_g2|g.2116ORFTRINITY_DN71_c0_g2|g.2116TRINITY_DN71_c0_g2|m.2116type:completelen:369(+)TRINITY_DN71_c0_g2:49-1155(+);TRINITY_DN232141_c0_g1|m.3195TRINITY_DN232141_c0_g1|g.3195ORFTRINITY_DN232141_c0_g1|g.3195TRINITY_DN232141_c0_g1|m.3195type:internallen:127(+)TRINITY_DN232141_c0_g1:2-379(+)	TRINITY_DN71_c0_g2|m.2116TRINITY_DN71_c0_g2|g.2116ORFTRINITY_DN71_c0_g2|g.2116TRINITY_DN71_c0_g2|m.2116type:completelen:369(+)TRINITY_DN71_c0_g2:49-1155(+)	TRINITY_DN71_c0_g2|m.2116 TRINITY_DN71_c0_g2|g.2116 ORF TRINITY_DN71_c0_g2|g.2116 TRINITY_DN71_c0_g2|m.2116 type:complete len:369 (+) TRINITY_DN71_c0_g2:49-1155(+)	2	4	4	3	4	4	3	12.2	41.688	368	50.893	921520000	210473	177014	173367	145592	143259	143992	134779	147898	150666
TRINITY_DN249_c0_g4|m.5377TRINITY_DN249_c0_g4|g.5377ORFTRINITY_DN249_c0_g4|g.5377TRINITY_DN249_c0_g4|m.5377type:completelen:266(+)TRINITY_DN249_c0_g4:141-938(+)	TRINITY_DN249_c0_g4|m.5377TRINITY_DN249_c0_g4|g.5377ORFTRINITY_DN249_c0_g4|g.5377TRINITY_DN249_c0_g4|m.5377type:completelen:266(+)TRINITY_DN249_c0_g4:141-938(+)	TRINITY_DN249_c0_g4|m.5377 TRINITY_DN249_c0_g4|g.5377 ORF TRINITY_DN249_c0_g4|g.5377 TRINITY_DN249_c0_g4|m.5377 type:complete len:266 (+) TRINITY_DN249_c0_g4:141-938(+)	1	3	3	3	3	3	3	12.1	30.358	265	6.0181	71012000	43446.8	20825.5	21192.9	30768	21034.2	18585	21486.9	38715.6	22902.8
TRINITY_DN144812_c0_g1|m.2035TRINITY_DN144812_c0_g1|g.2035ORFTRINITY_DN144812_c0_g1|g.2035TRINITY_DN144812_c0_g1|m.2035type:internallen:192(-)TRINITY_DN144812_c0_g1:3-575(-)	TRINITY_DN144812_c0_g1|m.2035TRINITY_DN144812_c0_g1|g.2035ORFTRINITY_DN144812_c0_g1|g.2035TRINITY_DN144812_c0_g1|m.2035type:internallen:192(-)TRINITY_DN144812_c0_g1:3-575(-)	TRINITY_DN144812_c0_g1|m.2035 TRINITY_DN144812_c0_g1|g.2035 ORF TRINITY_DN144812_c0_g1|g.2035 TRINITY_DN144812_c0_g1|m.2035 type:internal len:192 (-) TRINITY_DN144812_c0_g1:3-575(-)	1	2	2	1	2	2	1	12	21.752	191	15.451	202180000	60097.5	63187.4	64886.1	44524.1	58426.5	59724	55112.5	41367.6	55288.8
TRINITY_DN22865_c0_g3|m.2927TRINITY_DN22865_c0_g3|g.2927ORFTRINITY_DN22865_c0_g3|g.2927TRINITY_DN22865_c0_g3|m.2927type:completelen:375(-)TRINITY_DN22865_c0_g3:1084-2208(-)	TRINITY_DN22865_c0_g3|m.2927TRINITY_DN22865_c0_g3|g.2927ORFTRINITY_DN22865_c0_g3|g.2927TRINITY_DN22865_c0_g3|m.2927type:completelen:375(-)TRINITY_DN22865_c0_g3:1084-2208(-)	TRINITY_DN22865_c0_g3|m.2927 TRINITY_DN22865_c0_g3|g.2927 ORF TRINITY_DN22865_c0_g3|g.2927 TRINITY_DN22865_c0_g3|m.2927 type:complete len:375 (-) TRINITY_DN22865_c0_g3:1084-2208(-)	1	4	4	4	4	4	4	12	40.918	374	16.256	251620000	66787.5	56427.3	56338.3	61970.2	43675.9	46476.1	49483.9	59009.9	45489.4
TRINITY_DN24925_c0_g2|m.5561TRINITY_DN24925_c0_g2|g.5561ORFTRINITY_DN24925_c0_g2|g.5561TRINITY_DN24925_c0_g2|m.5561type:completelen:250(-)TRINITY_DN24925_c0_g2:71-820(-)	TRINITY_DN24925_c0_g2|m.5561TRINITY_DN24925_c0_g2|g.5561ORFTRINITY_DN24925_c0_g2|g.5561TRINITY_DN24925_c0_g2|m.5561type:completelen:250(-)TRINITY_DN24925_c0_g2:71-820(-)	TRINITY_DN24925_c0_g2|m.5561 TRINITY_DN24925_c0_g2|g.5561 ORF TRINITY_DN24925_c0_g2|g.5561 TRINITY_DN24925_c0_g2|m.5561 type:complete len:250 (-) TRINITY_DN24925_c0_g2:71-820(-)	1	3	3	3	3	3	3	12	28.762	249	10.228	1431700000	113253	92319.8	83509.7	122768	64486	66308.4	70241.9	135802	65923.8
TRINITY_DN31899_c0_g1|m.1365TRINITY_DN31899_c0_g1|g.1365ORFTRINITY_DN31899_c0_g1|g.1365TRINITY_DN31899_c0_g1|m.1365type:5prime_partiallen:218(+)TRINITY_DN31899_c0_g1:3-656(+);TRINITY_DN141854_c0_g1|m.995TRINITY_DN141854_c0_g1|g.995ORFTRINITY_DN141854_c0_g1|g.995TRINITY_DN141854_c0_g1|m.995type:5prime_partiallen:111(+)TRINITY_DN141854_c0_g1:2-334(+);TRINITY_DN56573_c0_g1|m.1059TRINITY_DN56573_c0_g…	TRINITY_DN31899_c0_g1|m.1365TRINITY_DN31899_c0_g1|g.1365ORFTRINITY_DN31899_c0_g1|g.1365TRINITY_DN31899_c0_g1|m.1365type:5prime_partiallen:218(+)TRINITY_DN31899_c0_g1:3-656(+)	TRINITY_DN31899_c0_g1|m.1365 TRINITY_DN31899_c0_g1|g.1365 ORF TRINITY_DN31899_c0_g1|g.1365 TRINITY_DN31899_c0_g1|m.1365 type:5prime_partial len:218 (+) TRINITY_DN31899_c0_g1:3-656(+)	5	3	3	1	3	3	1	12	24.494	217	21.153	752420000	76528.9	63768.2	61849.7	70076.2	52117.7	49259.9	56347.5	74324.7	52994.5
TRINITY_DN6306_c0_g1|m.7624TRINITY_DN6306_c0_g1|g.7624ORFTRINITY_DN6306_c0_g1|g.7624TRINITY_DN6306_c0_g1|m.7624type:completelen:476(-)TRINITY_DN6306_c0_g1:4132-5559(-)	TRINITY_DN6306_c0_g1|m.7624TRINITY_DN6306_c0_g1|g.7624ORFTRINITY_DN6306_c0_g1|g.7624TRINITY_DN6306_c0_g1|m.7624type:completelen:476(-)TRINITY_DN6306_c0_g1:4132-5559(-)	TRINITY_DN6306_c0_g1|m.7624 TRINITY_DN6306_c0_g1|g.7624 ORF TRINITY_DN6306_c0_g1|g.7624 TRINITY_DN6306_c0_g1|m.7624 type:complete len:476 (-) TRINITY_DN6306_c0_g1:4132-5559(-)	1	4	4	4	4	4	4	12	54.337	475	18.895	433850000	54915.1	59308.6	53358.8	74197.5	57357	67852.2	57793.8	67675.4	57072.4
TRINITY_DN786_c0_g1|m.291TRINITY_DN786_c0_g1|g.291ORFTRINITY_DN786_c0_g1|g.291TRINITY_DN786_c0_g1|m.291type:completelen:593(-)TRINITY_DN786_c0_g1:174-1952(-)	TRINITY_DN786_c0_g1|m.291TRINITY_DN786_c0_g1|g.291ORFTRINITY_DN786_c0_g1|g.291TRINITY_DN786_c0_g1|m.291type:completelen:593(-)TRINITY_DN786_c0_g1:174-1952(-)	TRINITY_DN786_c0_g1|m.291 TRINITY_DN786_c0_g1|g.291 ORF TRINITY_DN786_c0_g1|g.291 TRINITY_DN786_c0_g1|m.291 type:complete len:593 (-) TRINITY_DN786_c0_g1:174-1952(-)	1	5	5	5	5	5	5	12	65.993	592	97.804	2003400000	401157	336964	260419	248159	258225	207629	187037	240486	181245
TRINITY_DN1841_c0_g1|m.5139TRINITY_DN1841_c0_g1|g.5139ORFTRINITY_DN1841_c0_g1|g.5139TRINITY_DN1841_c0_g1|m.5139type:completelen:102(+)TRINITY_DN1841_c0_g1:170-475(+)	TRINITY_DN1841_c0_g1|m.5139TRINITY_DN1841_c0_g1|g.5139ORFTRINITY_DN1841_c0_g1|g.5139TRINITY_DN1841_c0_g1|m.5139type:completelen:102(+)TRINITY_DN1841_c0_g1:170-475(+)	TRINITY_DN1841_c0_g1|m.5139 TRINITY_DN1841_c0_g1|g.5139 ORF TRINITY_DN1841_c0_g1|g.5139 TRINITY_DN1841_c0_g1|m.5139 type:complete len:102 (+) TRINITY_DN1841_c0_g1:170-475(+)	1	1	1	1	1	1	1	11.9	11.679	101	1.9319	130750000	11858.6	3133.27	3544.34	11187.3	2379.17	2703.06	2124.9	13702	2701.97
TRINITY_DN89086_c0_g1|m.952TRINITY_DN89086_c0_g1|g.952ORFTRINITY_DN89086_c0_g1|g.952TRINITY_DN89086_c0_g1|m.952type:5prime_partiallen:135(+)TRINITY_DN89086_c0_g1:2-406(+)	TRINITY_DN89086_c0_g1|m.952TRINITY_DN89086_c0_g1|g.952ORFTRINITY_DN89086_c0_g1|g.952TRINITY_DN89086_c0_g1|m.952type:5prime_partiallen:135(+)TRINITY_DN89086_c0_g1:2-406(+)	TRINITY_DN89086_c0_g1|m.952 TRINITY_DN89086_c0_g1|g.952 ORF TRINITY_DN89086_c0_g1|g.952 TRINITY_DN89086_c0_g1|m.952 type:5prime_partial len:135 (+) TRINITY_DN89086_c0_g1:2-406(+)	1	1	1	1	1	1	1	11.9	15.339	134	-2	1127000000	51663.4	103096	167755	47449.1	58484.5	71138.7	57875.9	28804.8	111098
TRINITY_DN167730_c0_g1|m.1165TRINITY_DN167730_c0_g1|g.1165ORFTRINITY_DN167730_c0_g1|g.1165TRINITY_DN167730_c0_g1|m.1165type:completelen:103(+)TRINITY_DN167730_c0_g1:166-474(+)	TRINITY_DN167730_c0_g1|m.1165TRINITY_DN167730_c0_g1|g.1165ORFTRINITY_DN167730_c0_g1|g.1165TRINITY_DN167730_c0_g1|m.1165type:completelen:103(+)TRINITY_DN167730_c0_g1:166-474(+)	TRINITY_DN167730_c0_g1|m.1165 TRINITY_DN167730_c0_g1|g.1165 ORF TRINITY_DN167730_c0_g1|g.1165 TRINITY_DN167730_c0_g1|m.1165 type:complete len:103 (+) TRINITY_DN167730_c0_g1:166-474(+)	1	1	1	1	1	1	1	11.8	11.119	102	2.9475	191820000	18094.4	13932.8	13760.5	24326	12917.5	13223.6	14498.6	24405.7	13285.3
TRINITY_DN2828_c0_g1|m.3221TRINITY_DN2828_c0_g1|g.3221ORFTRINITY_DN2828_c0_g1|g.3221TRINITY_DN2828_c0_g1|m.3221type:completelen:458(-)TRINITY_DN2828_c0_g1:101-1474(-)	TRINITY_DN2828_c0_g1|m.3221TRINITY_DN2828_c0_g1|g.3221ORFTRINITY_DN2828_c0_g1|g.3221TRINITY_DN2828_c0_g1|m.3221type:completelen:458(-)TRINITY_DN2828_c0_g1:101-1474(-)	TRINITY_DN2828_c0_g1|m.3221 TRINITY_DN2828_c0_g1|g.3221 ORF TRINITY_DN2828_c0_g1|g.3221 TRINITY_DN2828_c0_g1|m.3221 type:complete len:458 (-) TRINITY_DN2828_c0_g1:101-1474(-)	1	5	5	5	5	5	5	11.8	51.092	457	11.072	852600000	112153	82688.9	80300.3	105962	81285.8	77072.9	69225.8	104493	75326.5
TRINITY_DN242291_c0_g1|m.1290TRINITY_DN242291_c0_g1|g.1290ORFTRINITY_DN242291_c0_g1|g.1290TRINITY_DN242291_c0_g1|m.1290type:5prime_partiallen:241(-)TRINITY_DN242291_c0_g1:149-871(-)	TRINITY_DN242291_c0_g1|m.1290TRINITY_DN242291_c0_g1|g.1290ORFTRINITY_DN242291_c0_g1|g.1290TRINITY_DN242291_c0_g1|m.1290type:5prime_partiallen:241(-)TRINITY_DN242291_c0_g1:149-871(-)	TRINITY_DN242291_c0_g1|m.1290 TRINITY_DN242291_c0_g1|g.1290 ORF TRINITY_DN242291_c0_g1|g.1290 TRINITY_DN242291_c0_g1|m.1290 type:5prime_partial len:241 (-) TRINITY_DN242291_c0_g1:149-871(-)	1	3	2	1	3	2	1	11.7	26.534	240	3.221	54036000	12246.2	9216.94	9316.98	10822.8	8594.75	8151.57	7356.77	11406.6	6861.08
TRINITY_DN242698_c0_g1|m.1400TRINITY_DN242698_c0_g1|g.1400ORFTRINITY_DN242698_c0_g1|g.1400TRINITY_DN242698_c0_g1|m.1400type:internallen:258(-)TRINITY_DN242698_c0_g1:1-771(-)	TRINITY_DN242698_c0_g1|m.1400TRINITY_DN242698_c0_g1|g.1400ORFTRINITY_DN242698_c0_g1|g.1400TRINITY_DN242698_c0_g1|m.1400type:internallen:258(-)TRINITY_DN242698_c0_g1:1-771(-)	TRINITY_DN242698_c0_g1|m.1400 TRINITY_DN242698_c0_g1|g.1400 ORF TRINITY_DN242698_c0_g1|g.1400 TRINITY_DN242698_c0_g1|m.1400 type:internal len:258 (-) TRINITY_DN242698_c0_g1:1-771(-)	1	3	3	3	3	3	3	11.7	28.139	257	12.925	330860000	70113.5	45550.5	40879	73410.9	44823.9	39788.6	45040.2	78051.1	39881.8
TRINITY_DN25215_c0_g1|m.9TRINITY_DN25215_c0_g1|g.9ORFTRINITY_DN25215_c0_g1|g.9TRINITY_DN25215_c0_g1|m.9type:5prime_partiallen:1810(-)TRINITY_DN25215_c0_g1:531-5960(-);TRINITY_DN215619_c0_g1|m.87TRINITY_DN215619_c0_g1|g.87ORFTRINITY_DN215619_c0_g1|g.87TRINITY_DN215619_c0_g1|m.87type:internallen:128(-)TRINITY_DN215619_c0_g1:2-382(-)	TRINITY_DN25215_c0_g1|m.9TRINITY_DN25215_c0_g1|g.9ORFTRINITY_DN25215_c0_g1|g.9TRINITY_DN25215_c0_g1|m.9type:5prime_partiallen:1810(-)TRINITY_DN25215_c0_g1:531-5960(-)	TRINITY_DN25215_c0_g1|m.9 TRINITY_DN25215_c0_g1|g.9 ORF TRINITY_DN25215_c0_g1|g.9 TRINITY_DN25215_c0_g1|m.9 type:5prime_partial len:1810 (-) TRINITY_DN25215_c0_g1:531-5960(-)	2	17	17	17	17	17	17	11.6	199.51	1809	269.76	3998300000	508759	428496	418663	492954	439331	408852	439465	517516	412140
TRINITY_DN5612_c0_g1|m.3244TRINITY_DN5612_c0_g1|g.3244ORFTRINITY_DN5612_c0_g1|g.3244TRINITY_DN5612_c0_g1|m.3244type:completelen:165(+)TRINITY_DN5612_c0_g1:162-656(+)	TRINITY_DN5612_c0_g1|m.3244TRINITY_DN5612_c0_g1|g.3244ORFTRINITY_DN5612_c0_g1|g.3244TRINITY_DN5612_c0_g1|m.3244type:completelen:165(+)TRINITY_DN5612_c0_g1:162-656(+)	TRINITY_DN5612_c0_g1|m.3244 TRINITY_DN5612_c0_g1|g.3244 ORF TRINITY_DN5612_c0_g1|g.3244 TRINITY_DN5612_c0_g1|m.3244 type:complete len:165 (+) TRINITY_DN5612_c0_g1:162-656(+)	1	2	2	2	2	2	2	11.6	18.773	164	3.1932	237230000	145615	69936.2	48901.9	118185	60248.9	48723.3	53414.6	94656.4	50680.7
TRINITY_DN7632_c0_g1|m.3499TRINITY_DN7632_c0_g1|g.3499ORFTRINITY_DN7632_c0_g1|g.3499TRINITY_DN7632_c0_g1|m.3499type:completelen:199(-)TRINITY_DN7632_c0_g1:1945-2541(-)	TRINITY_DN7632_c0_g1|m.3499TRINITY_DN7632_c0_g1|g.3499ORFTRINITY_DN7632_c0_g1|g.3499TRINITY_DN7632_c0_g1|m.3499type:completelen:199(-)TRINITY_DN7632_c0_g1:1945-2541(-)	TRINITY_DN7632_c0_g1|m.3499 TRINITY_DN7632_c0_g1|g.3499 ORF TRINITY_DN7632_c0_g1|g.3499 TRINITY_DN7632_c0_g1|m.3499 type:complete len:199 (-) TRINITY_DN7632_c0_g1:1945-2541(-)	1	2	1	1	2	1	1	11.6	22.78	198	2.205	107510000	22385.7	29138.8	29471.9	23942.1	25890.4	24554.6	24657.6	19644.9	28773.6
TRINITY_DN14344_c0_g1|m.748TRINITY_DN14344_c0_g1|g.748ORFTRINITY_DN14344_c0_g1|g.748TRINITY_DN14344_c0_g1|m.748type:completelen:114(-)TRINITY_DN14344_c0_g1:3141-3482(-)	TRINITY_DN14344_c0_g1|m.748TRINITY_DN14344_c0_g1|g.748ORFTRINITY_DN14344_c0_g1|g.748TRINITY_DN14344_c0_g1|m.748type:completelen:114(-)TRINITY_DN14344_c0_g1:3141-3482(-)	TRINITY_DN14344_c0_g1|m.748 TRINITY_DN14344_c0_g1|g.748 ORF TRINITY_DN14344_c0_g1|g.748 TRINITY_DN14344_c0_g1|m.748 type:complete len:114 (-) TRINITY_DN14344_c0_g1:3141-3482(-)	1	1	1	1	1	1	1	11.5	11.929	113	18.5	21729000	10142.7	10033.2	9401.57	8599.62	6900.85	6821.72	6463.99	6360.18	7600.75
TRINITY_DN238256_c0_g1|m.388TRINITY_DN238256_c0_g1|g.388ORFTRINITY_DN238256_c0_g1|g.388TRINITY_DN238256_c0_g1|m.388type:internallen:158(-)TRINITY_DN238256_c0_g1:1-471(-)	TRINITY_DN238256_c0_g1|m.388TRINITY_DN238256_c0_g1|g.388ORFTRINITY_DN238256_c0_g1|g.388TRINITY_DN238256_c0_g1|m.388type:internallen:158(-)TRINITY_DN238256_c0_g1:1-471(-)	TRINITY_DN238256_c0_g1|m.388 TRINITY_DN238256_c0_g1|g.388 ORF TRINITY_DN238256_c0_g1|g.388 TRINITY_DN238256_c0_g1|m.388 type:internal len:158 (-) TRINITY_DN238256_c0_g1:1-471(-)	1	2	2	2	2	2	2	11.5	16.887	157	3.7472	50819000	10222.7	7486.97	3063.16	10153.9	3680.41	5002.05	3789.99	9655.84	4230.1
TRINITY_DN8941_c0_g1|m.10495TRINITY_DN8941_c0_g1|g.10495ORFTRINITY_DN8941_c0_g1|g.10495TRINITY_DN8941_c0_g1|m.10495type:completelen:158(-)TRINITY_DN8941_c0_g1:542-1015(-)	TRINITY_DN8941_c0_g1|m.10495TRINITY_DN8941_c0_g1|g.10495ORFTRINITY_DN8941_c0_g1|g.10495TRINITY_DN8941_c0_g1|m.10495type:completelen:158(-)TRINITY_DN8941_c0_g1:542-1015(-)	TRINITY_DN8941_c0_g1|m.10495 TRINITY_DN8941_c0_g1|g.10495 ORF TRINITY_DN8941_c0_g1|g.10495 TRINITY_DN8941_c0_g1|m.10495 type:complete len:158 (-) TRINITY_DN8941_c0_g1:542-1015(-)	1	1	1	1	1	1	1	11.5	17.316	157	4.9687	46768000	5898.37	1520.16	1448.77	9087.58	2148.39	1917.4	1144.34	11475	1337.83
TRINITY_DN141449_c0_g1|m.794TRINITY_DN141449_c0_g1|g.794ORFTRINITY_DN141449_c0_g1|g.794TRINITY_DN141449_c0_g1|m.794type:internallen:150(-)TRINITY_DN141449_c0_g1:3-449(-)	TRINITY_DN141449_c0_g1|m.794TRINITY_DN141449_c0_g1|g.794ORFTRINITY_DN141449_c0_g1|g.794TRINITY_DN141449_c0_g1|m.794type:internallen:150(-)TRINITY_DN141449_c0_g1:3-449(-)	TRINITY_DN141449_c0_g1|m.794 TRINITY_DN141449_c0_g1|g.794 ORF TRINITY_DN141449_c0_g1|g.794 TRINITY_DN141449_c0_g1|m.794 type:internal len:150 (-) TRINITY_DN141449_c0_g1:3-449(-)	1	2	2	2	2	2	2	11.4	17.284	149	2.9825	409640000	100956	113350	99786.4	94568.5	107574	90886.4	110140	82378.6	101329
TRINITY_DN6178_c0_g2|m.6044TRINITY_DN6178_c0_g2|g.6044ORFTRINITY_DN6178_c0_g2|g.6044TRINITY_DN6178_c0_g2|m.6044type:5prime_partiallen:1422(-)TRINITY_DN6178_c0_g2:159-4424(-);TRINITY_DN1156_c0_g1|m.9374TRINITY_DN1156_c0_g1|g.9374ORFTRINITY_DN1156_c0_g1|g.9374TRINITY_DN1156_c0_g1|m.9374type:3prime_partiallen:169(+)TRINITY_DN1156_c0_g1:2-505(+)	TRINITY_DN6178_c0_g2|m.6044TRINITY_DN6178_c0_g2|g.6044ORFTRINITY_DN6178_c0_g2|g.6044TRINITY_DN6178_c0_g2|m.6044type:5prime_partiallen:1422(-)TRINITY_DN6178_c0_g2:159-4424(-)	TRINITY_DN6178_c0_g2|m.6044 TRINITY_DN6178_c0_g2|g.6044 ORF TRINITY_DN6178_c0_g2|g.6044 TRINITY_DN6178_c0_g2|m.6044 type:5prime_partial len:1422 (-) TRINITY_DN6178_c0_g2:159-4424(-)	2	26	6	2	26	6	2	11.4	164.37	1421	323.31	31681000000	598108	530726	466094	451101	822287	379338	517761	432095	406103
TRINITY_DN310_c0_g1|m.6737TRINITY_DN310_c0_g1|g.6737ORFTRINITY_DN310_c0_g1|g.6737TRINITY_DN310_c0_g1|m.6737type:completelen:214(-)TRINITY_DN310_c0_g1:139-780(-)	TRINITY_DN310_c0_g1|m.6737TRINITY_DN310_c0_g1|g.6737ORFTRINITY_DN310_c0_g1|g.6737TRINITY_DN310_c0_g1|m.6737type:completelen:214(-)TRINITY_DN310_c0_g1:139-780(-)	TRINITY_DN310_c0_g1|m.6737 TRINITY_DN310_c0_g1|g.6737 ORF TRINITY_DN310_c0_g1|g.6737 TRINITY_DN310_c0_g1|m.6737 type:complete len:214 (-) TRINITY_DN310_c0_g1:139-780(-)	1	2	2	2	2	2	2	11.3	23.534	213	47.127	691950000	182101	275133	202268	195180	201388	151647	110109	121352	158724
TRINITY_DN3515_c0_g1|m.10146TRINITY_DN3515_c0_g1|g.10146ORFTRINITY_DN3515_c0_g1|g.10146TRINITY_DN3515_c0_g1|m.10146type:completelen:1072(-)TRINITY_DN3515_c0_g1:268-3483(-);TRINITY_DN11266_c0_g1|m.9367TRINITY_DN11266_c0_g1|g.9367ORFTRINITY_DN11266_c0_g1|g.9367TRINITY_DN11266_c0_g1|m.9367type:5prime_partiallen:1167(+)TRINITY_DN11266_c0_g1:1-3501(+)	TRINITY_DN3515_c0_g1|m.10146TRINITY_DN3515_c0_g1|g.10146ORFTRINITY_DN3515_c0_g1|g.10146TRINITY_DN3515_c0_g1|m.10146type:completelen:1072(-)TRINITY_DN3515_c0_g1:268-3483(-)	TRINITY_DN3515_c0_g1|m.10146 TRINITY_DN3515_c0_g1|g.10146 ORF TRINITY_DN3515_c0_g1|g.10146 TRINITY_DN3515_c0_g1|m.10146 type:complete len:1072 (-) TRINITY_DN3515_c0_g1:268-3483(-)	2	11	11	11	11	11	11	11.3	112.51	1071	26.952	1978900000	311410	342334	361541	315098	298927	269364	311799	247680	276873
TRINITY_DN147850_c0_g1|m.2846TRINITY_DN147850_c0_g1|g.2846ORFTRINITY_DN147850_c0_g1|g.2846TRINITY_DN147850_c0_g1|m.2846type:5prime_partiallen:109(-)TRINITY_DN147850_c0_g1:80-406(-)	TRINITY_DN147850_c0_g1|m.2846TRINITY_DN147850_c0_g1|g.2846ORFTRINITY_DN147850_c0_g1|g.2846TRINITY_DN147850_c0_g1|m.2846type:5prime_partiallen:109(-)TRINITY_DN147850_c0_g1:80-406(-)	TRINITY_DN147850_c0_g1|m.2846 TRINITY_DN147850_c0_g1|g.2846 ORF TRINITY_DN147850_c0_g1|g.2846 TRINITY_DN147850_c0_g1|m.2846 type:5prime_partial len:109 (-) TRINITY_DN147850_c0_g1:80-406(-)	1	1	1	1	1	1	1	11.1	12.46	108	6.924	3053000000	66955	37974	38532.7	71541	36138.2	38433.3	43072.5	84503.5	38900.2
TRINITY_DN15695_c0_g1|m.3526TRINITY_DN15695_c0_g1|g.3526ORFTRINITY_DN15695_c0_g1|g.3526TRINITY_DN15695_c0_g1|m.3526type:completelen:237(+)TRINITY_DN15695_c0_g1:46-756(+)	TRINITY_DN15695_c0_g1|m.3526TRINITY_DN15695_c0_g1|g.3526ORFTRINITY_DN15695_c0_g1|g.3526TRINITY_DN15695_c0_g1|m.3526type:completelen:237(+)TRINITY_DN15695_c0_g1:46-756(+)	TRINITY_DN15695_c0_g1|m.3526 TRINITY_DN15695_c0_g1|g.3526 ORF TRINITY_DN15695_c0_g1|g.3526 TRINITY_DN15695_c0_g1|m.3526 type:complete len:237 (+) TRINITY_DN15695_c0_g1:46-756(+)	1	3	3	3	3	3	3	11	27.337	236	5.0375	387080000	59733.1	41653.8	41539.1	82143.3	40654.1	45493.1	33210.7	96491	41247.6
TRINITY_DN166180_c0_g1|m.263TRINITY_DN166180_c0_g1|g.263ORFTRINITY_DN166180_c0_g1|g.263TRINITY_DN166180_c0_g1|m.263type:internallen:357(-)TRINITY_DN166180_c0_g1:2-1069(-)	TRINITY_DN166180_c0_g1|m.263TRINITY_DN166180_c0_g1|g.263ORFTRINITY_DN166180_c0_g1|g.263TRINITY_DN166180_c0_g1|m.263type:internallen:357(-)TRINITY_DN166180_c0_g1:2-1069(-)	TRINITY_DN166180_c0_g1|m.263 TRINITY_DN166180_c0_g1|g.263 ORF TRINITY_DN166180_c0_g1|g.263 TRINITY_DN166180_c0_g1|m.263 type:internal len:357 (-) TRINITY_DN166180_c0_g1:2-1069(-)	1	4	4	4	4	4	4	11	39.171	356	6.7393	425210000	28958.2	36690.2	33050.5	27862.3	34766	33803.6	34465.4	24874.8	32706.1
TRINITY_DN2053_c0_g3|m.7690TRINITY_DN2053_c0_g3|g.7690ORFTRINITY_DN2053_c0_g3|g.7690TRINITY_DN2053_c0_g3|m.7690type:completelen:201(+)TRINITY_DN2053_c0_g3:286-888(+)	TRINITY_DN2053_c0_g3|m.7690TRINITY_DN2053_c0_g3|g.7690ORFTRINITY_DN2053_c0_g3|g.7690TRINITY_DN2053_c0_g3|m.7690type:completelen:201(+)TRINITY_DN2053_c0_g3:286-888(+)	TRINITY_DN2053_c0_g3|m.7690 TRINITY_DN2053_c0_g3|g.7690 ORF TRINITY_DN2053_c0_g3|g.7690 TRINITY_DN2053_c0_g3|m.7690 type:complete len:201 (+) TRINITY_DN2053_c0_g3:286-888(+)	1	2	2	2	2	2	2	11	22.408	200	4.7398	229830000	18280.9	11947.9	11713.8	27474.2	11232.2	10584.9	10627.9	28229	11704.8
TRINITY_DN984_c0_g2|m.4764TRINITY_DN984_c0_g2|g.4764ORFTRINITY_DN984_c0_g2|g.4764TRINITY_DN984_c0_g2|m.4764type:internallen:128(-)TRINITY_DN984_c0_g2:1-381(-)	TRINITY_DN984_c0_g2|m.4764TRINITY_DN984_c0_g2|g.4764ORFTRINITY_DN984_c0_g2|g.4764TRINITY_DN984_c0_g2|m.4764type:internallen:128(-)TRINITY_DN984_c0_g2:1-381(-)	TRINITY_DN984_c0_g2|m.4764 TRINITY_DN984_c0_g2|g.4764 ORF TRINITY_DN984_c0_g2|g.4764 TRINITY_DN984_c0_g2|m.4764 type:internal len:128 (-) TRINITY_DN984_c0_g2:1-381(-)	1	1	1	1	1	1	1	11	13.999	127	36.979	1470400000	39915.3	26263.8	25613.4	38933.3	21882.8	26747	29364.3	37298.7	23575.2
TRINITY_DN10068_c0_g1|m.4878TRINITY_DN10068_c0_g1|g.4878ORFTRINITY_DN10068_c0_g1|g.4878TRINITY_DN10068_c0_g1|m.4878type:internallen:202(+)TRINITY_DN10068_c0_g1:2-604(+)	TRINITY_DN10068_c0_g1|m.4878TRINITY_DN10068_c0_g1|g.4878ORFTRINITY_DN10068_c0_g1|g.4878TRINITY_DN10068_c0_g1|m.4878type:internallen:202(+)TRINITY_DN10068_c0_g1:2-604(+)	TRINITY_DN10068_c0_g1|m.4878 TRINITY_DN10068_c0_g1|g.4878 ORF TRINITY_DN10068_c0_g1|g.4878 TRINITY_DN10068_c0_g1|m.4878 type:internal len:202 (+) TRINITY_DN10068_c0_g1:2-604(+)	1	2	1	1	2	1	1	10.9	23.337	201	13.741	0	0	0	0	0	0	0	0	0	0
TRINITY_DN56897_c0_g1|m.1158TRINITY_DN56897_c0_g1|g.1158ORFTRINITY_DN56897_c0_g1|g.1158TRINITY_DN56897_c0_g1|m.1158type:completelen:386(+)TRINITY_DN56897_c0_g1:2-1159(+)	TRINITY_DN56897_c0_g1|m.1158TRINITY_DN56897_c0_g1|g.1158ORFTRINITY_DN56897_c0_g1|g.1158TRINITY_DN56897_c0_g1|m.1158type:completelen:386(+)TRINITY_DN56897_c0_g1:2-1159(+)	TRINITY_DN56897_c0_g1|m.1158 TRINITY_DN56897_c0_g1|g.1158 ORF TRINITY_DN56897_c0_g1|g.1158 TRINITY_DN56897_c0_g1|m.1158 type:complete len:386 (+) TRINITY_DN56897_c0_g1:2-1159(+)	1	4	4	4	4	4	4	10.9	45.428	385	6.8074	555480000	115690	77626.5	77672.6	162568	77487.9	80935.6	74406	116569	78635.9
TRINITY_DN106362_c0_g1|m.1346TRINITY_DN106362_c0_g1|g.1346ORFTRINITY_DN106362_c0_g1|g.1346TRINITY_DN106362_c0_g1|m.1346type:5prime_partiallen:754(+)TRINITY_DN106362_c0_g1:1-2262(+)	TRINITY_DN106362_c0_g1|m.1346TRINITY_DN106362_c0_g1|g.1346ORFTRINITY_DN106362_c0_g1|g.1346TRINITY_DN106362_c0_g1|m.1346type:5prime_partiallen:754(+)TRINITY_DN106362_c0_g1:1-2262(+)	TRINITY_DN106362_c0_g1|m.1346 TRINITY_DN106362_c0_g1|g.1346 ORF TRINITY_DN106362_c0_g1|g.1346 TRINITY_DN106362_c0_g1|m.1346 type:5prime_partial len:754 (+) TRINITY_DN106362_c0_g1:1-2262(+)	1	5	5	5	5	5	5	10.8	82.031	753	14.411	262500000	104667	160380	140846	131896	155563	147005	92796.6	109142	95737.5
TRINITY_DN13572_c0_g2|m.7728TRINITY_DN13572_c0_g2|g.7728ORFTRINITY_DN13572_c0_g2|g.7728TRINITY_DN13572_c0_g2|m.7728type:5prime_partiallen:1227(-)TRINITY_DN13572_c0_g2:498-4178(-)	TRINITY_DN13572_c0_g2|m.7728TRINITY_DN13572_c0_g2|g.7728ORFTRINITY_DN13572_c0_g2|g.7728TRINITY_DN13572_c0_g2|m.7728type:5prime_partiallen:1227(-)TRINITY_DN13572_c0_g2:498-4178(-)	TRINITY_DN13572_c0_g2|m.7728 TRINITY_DN13572_c0_g2|g.7728 ORF TRINITY_DN13572_c0_g2|g.7728 TRINITY_DN13572_c0_g2|m.7728 type:5prime_partial len:1227 (-) TRINITY_DN13572_c0_g2:498-4178(-)	1	11	11	11	11	11	11	10.8	134.16	1226	88.147	2063600000	329577	230710	206189	436203	220674	206404	204244	447446	198035
TRINITY_DN139485_c0_g1|m.2395TRINITY_DN139485_c0_g1|g.2395ORFTRINITY_DN139485_c0_g1|g.2395TRINITY_DN139485_c0_g1|m.2395type:internallen:168(+)TRINITY_DN139485_c0_g1:3-503(+)	TRINITY_DN139485_c0_g1|m.2395TRINITY_DN139485_c0_g1|g.2395ORFTRINITY_DN139485_c0_g1|g.2395TRINITY_DN139485_c0_g1|m.2395type:internallen:168(+)TRINITY_DN139485_c0_g1:3-503(+)	TRINITY_DN139485_c0_g1|m.2395 TRINITY_DN139485_c0_g1|g.2395 ORF TRINITY_DN139485_c0_g1|g.2395 TRINITY_DN139485_c0_g1|m.2395 type:internal len:168 (+) TRINITY_DN139485_c0_g1:3-503(+)	1	2	2	2	2	2	2	10.8	17.807	167	3.5632	326460000	80699.3	54420.2	46977	127204	45004.6	50599.9	55433.2	121363	51146.2
TRINITY_DN14563_c0_g1|m.1379TRINITY_DN14563_c0_g1|g.1379ORFTRINITY_DN14563_c0_g1|g.1379TRINITY_DN14563_c0_g1|m.1379type:completelen:493(+)TRINITY_DN14563_c0_g1:1030-2508(+)	TRINITY_DN14563_c0_g1|m.1379TRINITY_DN14563_c0_g1|g.1379ORFTRINITY_DN14563_c0_g1|g.1379TRINITY_DN14563_c0_g1|m.1379type:completelen:493(+)TRINITY_DN14563_c0_g1:1030-2508(+)	TRINITY_DN14563_c0_g1|m.1379 TRINITY_DN14563_c0_g1|g.1379 ORF TRINITY_DN14563_c0_g1|g.1379 TRINITY_DN14563_c0_g1|m.1379 type:complete len:493 (+) TRINITY_DN14563_c0_g1:1030-2508(+)	1	5	5	5	5	5	5	10.8	55.588	492	8.1683	794450000	142484	122709	95920.8	156774	74975.7	70523.2	76053.7	135423	69864.9
TRINITY_DN18_c0_g1|m.9TRINITY_DN18_c0_g1|g.9ORFTRINITY_DN18_c0_g1|g.9TRINITY_DN18_c0_g1|m.9type:5prime_partiallen:131(-)TRINITY_DN18_c0_g1:3599-3991(-)	TRINITY_DN18_c0_g1|m.9TRINITY_DN18_c0_g1|g.9ORFTRINITY_DN18_c0_g1|g.9TRINITY_DN18_c0_g1|m.9type:5prime_partiallen:131(-)TRINITY_DN18_c0_g1:3599-3991(-)	TRINITY_DN18_c0_g1|m.9 TRINITY_DN18_c0_g1|g.9 ORF TRINITY_DN18_c0_g1|g.9 TRINITY_DN18_c0_g1|m.9 type:5prime_partial len:131 (-) TRINITY_DN18_c0_g1:3599-3991(-)	1	1	1	1	1	1	1	10.8	13.382	130	2.8262	30765000	1006.71	1484.65	1573.83	1180.34	1890.45	1475.53	1478.82	1767.91	1213.43
TRINITY_DN3087_c6_g1|m.5822TRINITY_DN3087_c6_g1|g.5822ORFTRINITY_DN3087_c6_g1|g.5822TRINITY_DN3087_c6_g1|m.5822type:5prime_partiallen:287(+)TRINITY_DN3087_c6_g1:1-861(+)	TRINITY_DN3087_c6_g1|m.5822TRINITY_DN3087_c6_g1|g.5822ORFTRINITY_DN3087_c6_g1|g.5822TRINITY_DN3087_c6_g1|m.5822type:5prime_partiallen:287(+)TRINITY_DN3087_c6_g1:1-861(+)	TRINITY_DN3087_c6_g1|m.5822 TRINITY_DN3087_c6_g1|g.5822 ORF TRINITY_DN3087_c6_g1|g.5822 TRINITY_DN3087_c6_g1|m.5822 type:5prime_partial len:287 (+) TRINITY_DN3087_c6_g1:1-861(+)	1	3	3	3	3	3	3	10.8	32.09	286	7.8393	532870000	77641	76667	76561.1	90263.5	75931.8	76691	63644.3	87105.2	77983.9
TRINITY_DN40835_c0_g1|m.3231TRINITY_DN40835_c0_g1|g.3231ORFTRINITY_DN40835_c0_g1|g.3231TRINITY_DN40835_c0_g1|m.3231type:internallen:481(-)TRINITY_DN40835_c0_g1:1-1440(-)	TRINITY_DN40835_c0_g1|m.3231TRINITY_DN40835_c0_g1|g.3231ORFTRINITY_DN40835_c0_g1|g.3231TRINITY_DN40835_c0_g1|m.3231type:internallen:481(-)TRINITY_DN40835_c0_g1:1-1440(-)	TRINITY_DN40835_c0_g1|m.3231 TRINITY_DN40835_c0_g1|g.3231 ORF TRINITY_DN40835_c0_g1|g.3231 TRINITY_DN40835_c0_g1|m.3231 type:internal len:481 (-) TRINITY_DN40835_c0_g1:1-1440(-)	1	5	5	5	5	5	5	10.8	54.419	480	65.356	2116900000	153080	188148	182608	166114	185458	191119	207124	129691	188133
TRINITY_DN502_c0_g1|m.10972TRINITY_DN502_c0_g1|g.10972ORFTRINITY_DN502_c0_g1|g.10972TRINITY_DN502_c0_g1|m.10972type:completelen:223(-)TRINITY_DN502_c0_g1:895-1563(-)	TRINITY_DN502_c0_g1|m.10972TRINITY_DN502_c0_g1|g.10972ORFTRINITY_DN502_c0_g1|g.10972TRINITY_DN502_c0_g1|m.10972type:completelen:223(-)TRINITY_DN502_c0_g1:895-1563(-)	TRINITY_DN502_c0_g1|m.10972 TRINITY_DN502_c0_g1|g.10972 ORF TRINITY_DN502_c0_g1|g.10972 TRINITY_DN502_c0_g1|m.10972 type:complete len:223 (-) TRINITY_DN502_c0_g1:895-1563(-)	1	2	2	2	2	2	2	10.8	24.668	222	4.8341	86267000	13206.6	14802.8	14842.7	11961.2	16124	16644.8	12676.9	11450.6	14744
TRINITY_DN677_c0_g1|m.12573TRINITY_DN677_c0_g1|g.12573ORFTRINITY_DN677_c0_g1|g.12573TRINITY_DN677_c0_g1|m.12573type:completelen:215(-)TRINITY_DN677_c0_g1:1952-2596(-);TRINITY_DN1160_c1_g1|m.8940TRINITY_DN1160_c1_g1|g.8940ORFTRINITY_DN1160_c1_g1|g.8940TRINITY_DN1160_c1_g1|m.8940type:completelen:217(-)TRINITY_DN1160_c1_g1:270-920(-)	TRINITY_DN677_c0_g1|m.12573TRINITY_DN677_c0_g1|g.12573ORFTRINITY_DN677_c0_g1|g.12573TRINITY_DN677_c0_g1|m.12573type:completelen:215(-)TRINITY_DN677_c0_g1:1952-2596(-);TRINITY_DN1160_c1_g1|m.8940TRINITY_DN1160_c1_g1|g.8940ORFTRINITY_DN1160_c1_g1|g.8940TRINITY_DN1160_c1_g1|m.8940type:completelen:217(-)TRINITY_DN1160_c1_g1:270-920(-)	TRINITY_DN677_c0_g1|m.12573 TRINITY_DN677_c0_g1|g.12573 ORF TRINITY_DN677_c0_g1|g.12573 TRINITY_DN677_c0_g1|m.12573 type:complete len:215 (-) TRINITY_DN677_c0_g1:1952-2596(-);TRINITY_DN1160_c1_g1|m.8940 TRINITY_DN1160_c1_g1|g.8940 ORF TRINITY_DN1160_c1_g	2	2	2	2	2	2	2	10.7	24.372	214	27.527	184510000	80877.2	71292.4	62661.6	113140	63552.3	58448.5	47109.6	105110	61617.9
TRINITY_DN1332_c0_g2|m.11472TRINITY_DN1332_c0_g2|g.11472ORFTRINITY_DN1332_c0_g2|g.11472TRINITY_DN1332_c0_g2|m.11472type:completelen:234(-)TRINITY_DN1332_c0_g2:1640-2341(-);TRINITY_DN37288_c0_g1|m.1000TRINITY_DN37288_c0_g1|g.1000ORFTRINITY_DN37288_c0_g1|g.1000TRINITY_DN37288_c0_g1|m.1000type:5prime_partiallen:108(-)TRINITY_DN37288_c0_g1:252-575(-);TRINITY_DN898_c0_g3|m.2890TRINITY_DN898_c0_g3|g.28…	TRINITY_DN1332_c0_g2|m.11472TRINITY_DN1332_c0_g2|g.11472ORFTRINITY_DN1332_c0_g2|g.11472TRINITY_DN1332_c0_g2|m.11472type:completelen:234(-)TRINITY_DN1332_c0_g2:1640-2341(-)	TRINITY_DN1332_c0_g2|m.11472 TRINITY_DN1332_c0_g2|g.11472 ORF TRINITY_DN1332_c0_g2|g.11472 TRINITY_DN1332_c0_g2|m.11472 type:complete len:234 (-) TRINITY_DN1332_c0_g2:1640-2341(-)	4	4	4	2	4	4	2	10.7	25.837	233	5.7511	1410900000	107995	219404	99849.6	185746	131542	111296	111903	129163	109833
TRINITY_DN3496_c3_g1|m.9157TRINITY_DN3496_c3_g1|g.9157ORFTRINITY_DN3496_c3_g1|g.9157TRINITY_DN3496_c3_g1|m.9157type:3prime_partiallen:495(+)TRINITY_DN3496_c3_g1:78-1559(+);TRINITY_DN1322_c0_g1|m.11157TRINITY_DN1322_c0_g1|g.11157ORFTRINITY_DN1322_c0_g1|g.11157TRINITY_DN1322_c0_g1|m.11157type:completelen:1024(-)TRINITY_DN1322_c0_g1:1558-4629(-);TRINITY_DN3496_c2_g1|m.9172TRINITY_DN3496_c2_g1|g.9172…	TRINITY_DN3496_c3_g1|m.9157TRINITY_DN3496_c3_g1|g.9157ORFTRINITY_DN3496_c3_g1|g.9157TRINITY_DN3496_c3_g1|m.9157type:3prime_partiallen:495(+)TRINITY_DN3496_c3_g1:78-1559(+)	TRINITY_DN3496_c3_g1|m.9157 TRINITY_DN3496_c3_g1|g.9157 ORF TRINITY_DN3496_c3_g1|g.9157 TRINITY_DN3496_c3_g1|m.9157 type:3prime_partial len:495 (+) TRINITY_DN3496_c3_g1:78-1559(+)	7	5	5	5	5	5	5	10.7	54.152	494	12.436	297980000	67780.4	65887.6	60908.2	65347.3	62557.3	58952.9	56576.3	58890.7	55127.2
TRINITY_DN107494_c0_g1|m.2084TRINITY_DN107494_c0_g1|g.2084ORFTRINITY_DN107494_c0_g1|g.2084TRINITY_DN107494_c0_g1|m.2084type:internallen:246(+)TRINITY_DN107494_c0_g1:2-736(+)	TRINITY_DN107494_c0_g1|m.2084TRINITY_DN107494_c0_g1|g.2084ORFTRINITY_DN107494_c0_g1|g.2084TRINITY_DN107494_c0_g1|m.2084type:internallen:246(+)TRINITY_DN107494_c0_g1:2-736(+)	TRINITY_DN107494_c0_g1|m.2084 TRINITY_DN107494_c0_g1|g.2084 ORF TRINITY_DN107494_c0_g1|g.2084 TRINITY_DN107494_c0_g1|m.2084 type:internal len:246 (+) TRINITY_DN107494_c0_g1:2-736(+)	1	2	2	2	2	2	2	10.6	26.972	245	6.0561	294240000	108571	68447.5	71637.8	68239.3	73268	63205.5	76775.7	61259.2	71329.1
TRINITY_DN117001_c0_g1|m.3722TRINITY_DN117001_c0_g1|g.3722ORFTRINITY_DN117001_c0_g1|g.3722TRINITY_DN117001_c0_g1|m.3722type:5prime_partiallen:142(+)TRINITY_DN117001_c0_g1:3-428(+)	TRINITY_DN117001_c0_g1|m.3722TRINITY_DN117001_c0_g1|g.3722ORFTRINITY_DN117001_c0_g1|g.3722TRINITY_DN117001_c0_g1|m.3722type:5prime_partiallen:142(+)TRINITY_DN117001_c0_g1:3-428(+)	TRINITY_DN117001_c0_g1|m.3722 TRINITY_DN117001_c0_g1|g.3722 ORF TRINITY_DN117001_c0_g1|g.3722 TRINITY_DN117001_c0_g1|m.3722 type:5prime_partial len:142 (+) TRINITY_DN117001_c0_g1:3-428(+)	1	1	1	1	1	1	1	10.6	15.031	141	2.5148	6763700000	194793	228984	279849	192406	299890	305960	182485	193905	265590
TRINITY_DN85131_c0_g1|m.4032TRINITY_DN85131_c0_g1|g.4032ORFTRINITY_DN85131_c0_g1|g.4032TRINITY_DN85131_c0_g1|m.4032type:internallen:152(-)TRINITY_DN85131_c0_g1:2-454(-)	TRINITY_DN85131_c0_g1|m.4032TRINITY_DN85131_c0_g1|g.4032ORFTRINITY_DN85131_c0_g1|g.4032TRINITY_DN85131_c0_g1|m.4032type:internallen:152(-)TRINITY_DN85131_c0_g1:2-454(-)	TRINITY_DN85131_c0_g1|m.4032 TRINITY_DN85131_c0_g1|g.4032 ORF TRINITY_DN85131_c0_g1|g.4032 TRINITY_DN85131_c0_g1|m.4032 type:internal len:152 (-) TRINITY_DN85131_c0_g1:2-454(-)	1	1	1	1	1	1	1	10.6	16.476	151	44.909	2493100000	252471	274654	270782	187460	256517	253378	269482	171370	272258
TRINITY_DN195_c2_g1|m.3736TRINITY_DN195_c2_g1|g.3736ORFTRINITY_DN195_c2_g1|g.3736TRINITY_DN195_c2_g1|m.3736type:5prime_partiallen:410(+)TRINITY_DN195_c2_g1:3-1232(+)	TRINITY_DN195_c2_g1|m.3736TRINITY_DN195_c2_g1|g.3736ORFTRINITY_DN195_c2_g1|g.3736TRINITY_DN195_c2_g1|m.3736type:5prime_partiallen:410(+)TRINITY_DN195_c2_g1:3-1232(+)	TRINITY_DN195_c2_g1|m.3736 TRINITY_DN195_c2_g1|g.3736 ORF TRINITY_DN195_c2_g1|g.3736 TRINITY_DN195_c2_g1|m.3736 type:5prime_partial len:410 (+) TRINITY_DN195_c2_g1:3-1232(+)	1	5	5	4	5	5	4	10.5	45.098	409	13.898	734980000	48995.3	34262.8	33120.9	47887.1	31133.6	24217.8	26541.6	48014.4	26412.9
TRINITY_DN4889_c0_g1|m.9292TRINITY_DN4889_c0_g1|g.9292ORFTRINITY_DN4889_c0_g1|g.9292TRINITY_DN4889_c0_g1|m.9292type:completelen:221(-)TRINITY_DN4889_c0_g1:1019-1681(-)	TRINITY_DN4889_c0_g1|m.9292TRINITY_DN4889_c0_g1|g.9292ORFTRINITY_DN4889_c0_g1|g.9292TRINITY_DN4889_c0_g1|m.9292type:completelen:221(-)TRINITY_DN4889_c0_g1:1019-1681(-)	TRINITY_DN4889_c0_g1|m.9292 TRINITY_DN4889_c0_g1|g.9292 ORF TRINITY_DN4889_c0_g1|g.9292 TRINITY_DN4889_c0_g1|m.9292 type:complete len:221 (-) TRINITY_DN4889_c0_g1:1019-1681(-)	1	1	1	1	1	1	1	10.5	24.483	220	4.3145	26080000	1381.06	2898.55	2647.98	2516.44	2560.69	2614.92	2136.3	1755.06	2662.92
TRINITY_DN5467_c0_g2|m.1584TRINITY_DN5467_c0_g2|g.1584ORFTRINITY_DN5467_c0_g2|g.1584TRINITY_DN5467_c0_g2|m.1584type:completelen:967(+)TRINITY_DN5467_c0_g2:89-2989(+)	TRINITY_DN5467_c0_g2|m.1584TRINITY_DN5467_c0_g2|g.1584ORFTRINITY_DN5467_c0_g2|g.1584TRINITY_DN5467_c0_g2|m.1584type:completelen:967(+)TRINITY_DN5467_c0_g2:89-2989(+)	TRINITY_DN5467_c0_g2|m.1584 TRINITY_DN5467_c0_g2|g.1584 ORF TRINITY_DN5467_c0_g2|g.1584 TRINITY_DN5467_c0_g2|m.1584 type:complete len:967 (+) TRINITY_DN5467_c0_g2:89-2989(+)	1	10	10	10	10	10	10	10.5	107.16	966	42.817	912490000	215395	164519	162023	208613	156657	152347	159943	221108	169852
TRINITY_DN8632_c0_g2|m.8840TRINITY_DN8632_c0_g2|g.8840ORFTRINITY_DN8632_c0_g2|g.8840TRINITY_DN8632_c0_g2|m.8840type:completelen:393(-)TRINITY_DN8632_c0_g2:928-2106(-)	TRINITY_DN8632_c0_g2|m.8840TRINITY_DN8632_c0_g2|g.8840ORFTRINITY_DN8632_c0_g2|g.8840TRINITY_DN8632_c0_g2|m.8840type:completelen:393(-)TRINITY_DN8632_c0_g2:928-2106(-)	TRINITY_DN8632_c0_g2|m.8840 TRINITY_DN8632_c0_g2|g.8840 ORF TRINITY_DN8632_c0_g2|g.8840 TRINITY_DN8632_c0_g2|m.8840 type:complete len:393 (-) TRINITY_DN8632_c0_g2:928-2106(-)	1	4	4	2	4	4	2	10.5	43.279	392	13.155	405770000	110454	143990	136047	96890.5	104779	97437	107997	69914.3	110879
TRINITY_DN895_c0_g1|m.2655TRINITY_DN895_c0_g1|g.2655ORFTRINITY_DN895_c0_g1|g.2655TRINITY_DN895_c0_g1|m.2655type:completelen:257(+)TRINITY_DN895_c0_g1:84-854(+)	TRINITY_DN895_c0_g1|m.2655TRINITY_DN895_c0_g1|g.2655ORFTRINITY_DN895_c0_g1|g.2655TRINITY_DN895_c0_g1|m.2655type:completelen:257(+)TRINITY_DN895_c0_g1:84-854(+)	TRINITY_DN895_c0_g1|m.2655 TRINITY_DN895_c0_g1|g.2655 ORF TRINITY_DN895_c0_g1|g.2655 TRINITY_DN895_c0_g1|m.2655 type:complete len:257 (+) TRINITY_DN895_c0_g1:84-854(+)	1	2	2	2	2	2	2	10.5	27.317	256	9.8394	1052800000	73518.9	58616.9	49446.6	56059.1	54442	45369.1	44111.4	75335.4	60913.6
TRINITY_DN202625_c0_g1|m.3439TRINITY_DN202625_c0_g1|g.3439ORFTRINITY_DN202625_c0_g1|g.3439TRINITY_DN202625_c0_g1|m.3439type:internallen:366(+)TRINITY_DN202625_c0_g1:3-1097(+)	TRINITY_DN202625_c0_g1|m.3439TRINITY_DN202625_c0_g1|g.3439ORFTRINITY_DN202625_c0_g1|g.3439TRINITY_DN202625_c0_g1|m.3439type:internallen:366(+)TRINITY_DN202625_c0_g1:3-1097(+)	TRINITY_DN202625_c0_g1|m.3439 TRINITY_DN202625_c0_g1|g.3439 ORF TRINITY_DN202625_c0_g1|g.3439 TRINITY_DN202625_c0_g1|m.3439 type:internal len:366 (+) TRINITY_DN202625_c0_g1:3-1097(+)	1	4	4	4	4	4	4	10.4	38.95	365	7.075	964430000	71008	55170.6	36586.5	95001.8	36802.1	49242.2	48739.9	89100.6	40843.1
TRINITY_DN2142_c0_g1|m.9361TRINITY_DN2142_c0_g1|g.9361ORFTRINITY_DN2142_c0_g1|g.9361TRINITY_DN2142_c0_g1|m.9361type:completelen:107(-)TRINITY_DN2142_c0_g1:720-1040(-)	TRINITY_DN2142_c0_g1|m.9361TRINITY_DN2142_c0_g1|g.9361ORFTRINITY_DN2142_c0_g1|g.9361TRINITY_DN2142_c0_g1|m.9361type:completelen:107(-)TRINITY_DN2142_c0_g1:720-1040(-)	TRINITY_DN2142_c0_g1|m.9361 TRINITY_DN2142_c0_g1|g.9361 ORF TRINITY_DN2142_c0_g1|g.9361 TRINITY_DN2142_c0_g1|m.9361 type:complete len:107 (-) TRINITY_DN2142_c0_g1:720-1040(-)	1	1	1	1	1	1	1	10.4	12.449	106	6.7264	53846000	24827.5	17253.1	17033.2	34474.8	15868.1	15886.6	11402.3	39654.7	15032.2
TRINITY_DN1260_c4_g1|m.10489TRINITY_DN1260_c4_g1|g.10489ORFTRINITY_DN1260_c4_g1|g.10489TRINITY_DN1260_c4_g1|m.10489type:completelen:272(-)TRINITY_DN1260_c4_g1:312-1127(-)	TRINITY_DN1260_c4_g1|m.10489TRINITY_DN1260_c4_g1|g.10489ORFTRINITY_DN1260_c4_g1|g.10489TRINITY_DN1260_c4_g1|m.10489type:completelen:272(-)TRINITY_DN1260_c4_g1:312-1127(-)	TRINITY_DN1260_c4_g1|m.10489 TRINITY_DN1260_c4_g1|g.10489 ORF TRINITY_DN1260_c4_g1|g.10489 TRINITY_DN1260_c4_g1|m.10489 type:complete len:272 (-) TRINITY_DN1260_c4_g1:312-1127(-)	1	2	2	2	2	2	2	10.3	27.141	271	5.3219	29078000	14309.5	23039.5	15283.8	14430.7	13273.6	13674	13230.2	13034.4	13815.6
TRINITY_DN29817_c0_g1|m.5382TRINITY_DN29817_c0_g1|g.5382ORFTRINITY_DN29817_c0_g1|g.5382TRINITY_DN29817_c0_g1|m.5382type:internallen:205(+)TRINITY_DN29817_c0_g1:1-612(+)	TRINITY_DN29817_c0_g1|m.5382TRINITY_DN29817_c0_g1|g.5382ORFTRINITY_DN29817_c0_g1|g.5382TRINITY_DN29817_c0_g1|m.5382type:internallen:205(+)TRINITY_DN29817_c0_g1:1-612(+)	TRINITY_DN29817_c0_g1|m.5382 TRINITY_DN29817_c0_g1|g.5382 ORF TRINITY_DN29817_c0_g1|g.5382 TRINITY_DN29817_c0_g1|m.5382 type:internal len:205 (+) TRINITY_DN29817_c0_g1:1-612(+)	1	2	2	2	2	2	2	10.3	22.34	204	10.866	1329200000	39680.5	40782.4	34167.5	38247	46421.5	41462.9	28741.1	31763.6	29827.8
TRINITY_DN13612_c1_g1|m.7890TRINITY_DN13612_c1_g1|g.7890ORFTRINITY_DN13612_c1_g1|g.7890TRINITY_DN13612_c1_g1|m.7890type:completelen:216(+)TRINITY_DN13612_c1_g1:125-772(+)	TRINITY_DN13612_c1_g1|m.7890TRINITY_DN13612_c1_g1|g.7890ORFTRINITY_DN13612_c1_g1|g.7890TRINITY_DN13612_c1_g1|m.7890type:completelen:216(+)TRINITY_DN13612_c1_g1:125-772(+)	TRINITY_DN13612_c1_g1|m.7890 TRINITY_DN13612_c1_g1|g.7890 ORF TRINITY_DN13612_c1_g1|g.7890 TRINITY_DN13612_c1_g1|m.7890 type:complete len:216 (+) TRINITY_DN13612_c1_g1:125-772(+)	1	2	2	2	2	2	2	10.2	23.727	215	11.985	347230000	87175.1	90973.6	64963.5	206314	71243.7	86487.1	91535	289245	78175.2
TRINITY_DN43484_c0_g1|m.4625TRINITY_DN43484_c0_g1|g.4625ORFTRINITY_DN43484_c0_g1|g.4625TRINITY_DN43484_c0_g1|m.4625type:5prime_partiallen:343(-)TRINITY_DN43484_c0_g1:1679-2707(-);TRINITY_DN142809_c0_g1|m.1331TRINITY_DN142809_c0_g1|g.1331ORFTRINITY_DN142809_c0_g1|g.1331TRINITY_DN142809_c0_g1|m.1331type:3prime_partiallen:102(+)TRINITY_DN142809_c0_g1:120-422(+);TRINITY_DN43484_c0_g3|m.4629TRINITY_DN…	TRINITY_DN43484_c0_g1|m.4625TRINITY_DN43484_c0_g1|g.4625ORFTRINITY_DN43484_c0_g1|g.4625TRINITY_DN43484_c0_g1|m.4625type:5prime_partiallen:343(-)TRINITY_DN43484_c0_g1:1679-2707(-)	TRINITY_DN43484_c0_g1|m.4625 TRINITY_DN43484_c0_g1|g.4625 ORF TRINITY_DN43484_c0_g1|g.4625 TRINITY_DN43484_c0_g1|m.4625 type:5prime_partial len:343 (-) TRINITY_DN43484_c0_g1:1679-2707(-)	3	3	3	3	3	3	3	10.2	38.545	342	71.53	1347300000	86139	92498.8	93905	112118	110568	107396	96437	126649	107404
TRINITY_DN43503_c0_g4|m.4730TRINITY_DN43503_c0_g4|g.4730ORFTRINITY_DN43503_c0_g4|g.4730TRINITY_DN43503_c0_g4|m.4730type:internallen:128(-)TRINITY_DN43503_c0_g4:3-383(-)	TRINITY_DN43503_c0_g4|m.4730TRINITY_DN43503_c0_g4|g.4730ORFTRINITY_DN43503_c0_g4|g.4730TRINITY_DN43503_c0_g4|m.4730type:internallen:128(-)TRINITY_DN43503_c0_g4:3-383(-)	TRINITY_DN43503_c0_g4|m.4730 TRINITY_DN43503_c0_g4|g.4730 ORF TRINITY_DN43503_c0_g4|g.4730 TRINITY_DN43503_c0_g4|m.4730 type:internal len:128 (-) TRINITY_DN43503_c0_g4:3-383(-)	1	1	1	1	1	1	1	10.2	14.971	127	76.554	719320000	69300.1	49575.4	53263.9	116579	52887.2	54270	66023.1	115133	60699.6
TRINITY_DN4537_c3_g1|m.6762TRINITY_DN4537_c3_g1|g.6762ORFTRINITY_DN4537_c3_g1|g.6762TRINITY_DN4537_c3_g1|m.6762type:5prime_partiallen:841(+)TRINITY_DN4537_c3_g1:3-2525(+)	TRINITY_DN4537_c3_g1|m.6762TRINITY_DN4537_c3_g1|g.6762ORFTRINITY_DN4537_c3_g1|g.6762TRINITY_DN4537_c3_g1|m.6762type:5prime_partiallen:841(+)TRINITY_DN4537_c3_g1:3-2525(+)	TRINITY_DN4537_c3_g1|m.6762 TRINITY_DN4537_c3_g1|g.6762 ORF TRINITY_DN4537_c3_g1|g.6762 TRINITY_DN4537_c3_g1|m.6762 type:5prime_partial len:841 (+) TRINITY_DN4537_c3_g1:3-2525(+)	1	8	8	8	8	8	8	10.2	92.64	840	24.364	3305900000	244113	226478	214956	233072	184805	170702	182036	217273	161817
TRINITY_DN116_c1_g1|m.4452TRINITY_DN116_c1_g1|g.4452ORFTRINITY_DN116_c1_g1|g.4452TRINITY_DN116_c1_g1|m.4452type:completelen:239(+)TRINITY_DN116_c1_g1:125-841(+)	TRINITY_DN116_c1_g1|m.4452TRINITY_DN116_c1_g1|g.4452ORFTRINITY_DN116_c1_g1|g.4452TRINITY_DN116_c1_g1|m.4452type:completelen:239(+)TRINITY_DN116_c1_g1:125-841(+)	TRINITY_DN116_c1_g1|m.4452 TRINITY_DN116_c1_g1|g.4452 ORF TRINITY_DN116_c1_g1|g.4452 TRINITY_DN116_c1_g1|m.4452 type:complete len:239 (+) TRINITY_DN116_c1_g1:125-841(+)	1	2	2	2	2	2	2	10.1	26.127	238	35.188	969690000	105959	108517	97525.5	122650	108952	114446	89330.9	118709	91770.6
TRINITY_DN218923_c0_g1|m.674TRINITY_DN218923_c0_g1|g.674ORFTRINITY_DN218923_c0_g1|g.674TRINITY_DN218923_c0_g1|m.674type:internallen:101(-)TRINITY_DN218923_c0_g1:2-301(-)	TRINITY_DN218923_c0_g1|m.674TRINITY_DN218923_c0_g1|g.674ORFTRINITY_DN218923_c0_g1|g.674TRINITY_DN218923_c0_g1|m.674type:internallen:101(-)TRINITY_DN218923_c0_g1:2-301(-)	TRINITY_DN218923_c0_g1|m.674 TRINITY_DN218923_c0_g1|g.674 ORF TRINITY_DN218923_c0_g1|g.674 TRINITY_DN218923_c0_g1|m.674 type:internal len:101 (-) TRINITY_DN218923_c0_g1:2-301(-)	1	1	1	1	1	1	1	10	10.786	100	7.7777	158720000	46204.7	36665.8	18610.2	55804.7	18590	28308.5	36065.3	65120.3	27839.6
TRINITY_DN2375_c0_g1|m.12252TRINITY_DN2375_c0_g1|g.12252ORFTRINITY_DN2375_c0_g1|g.12252TRINITY_DN2375_c0_g1|m.12252type:5prime_partiallen:272(+)TRINITY_DN2375_c0_g1:3-818(+)	TRINITY_DN2375_c0_g1|m.12252TRINITY_DN2375_c0_g1|g.12252ORFTRINITY_DN2375_c0_g1|g.12252TRINITY_DN2375_c0_g1|m.12252type:5prime_partiallen:272(+)TRINITY_DN2375_c0_g1:3-818(+)	TRINITY_DN2375_c0_g1|m.12252 TRINITY_DN2375_c0_g1|g.12252 ORF TRINITY_DN2375_c0_g1|g.12252 TRINITY_DN2375_c0_g1|m.12252 type:5prime_partial len:272 (+) TRINITY_DN2375_c0_g1:3-818(+)	1	3	3	3	3	3	3	10	30.997	271	4.9064	124420000	49582.5	71381.2	67626	68281.6	71421.8	68431.5	65171.2	63327.1	69836.1
TRINITY_DN8436_c1_g1|m.7194TRINITY_DN8436_c1_g1|g.7194ORFTRINITY_DN8436_c1_g1|g.7194TRINITY_DN8436_c1_g1|m.7194type:completelen:212(+)TRINITY_DN8436_c1_g1:153-788(+)	TRINITY_DN8436_c1_g1|m.7194TRINITY_DN8436_c1_g1|g.7194ORFTRINITY_DN8436_c1_g1|g.7194TRINITY_DN8436_c1_g1|m.7194type:completelen:212(+)TRINITY_DN8436_c1_g1:153-788(+)	TRINITY_DN8436_c1_g1|m.7194 TRINITY_DN8436_c1_g1|g.7194 ORF TRINITY_DN8436_c1_g1|g.7194 TRINITY_DN8436_c1_g1|m.7194 type:complete len:212 (+) TRINITY_DN8436_c1_g1:153-788(+)	1	2	2	2	2	2	2	10	24.316	211	5.2516	462880000	38480.3	72385	62439.4	61899.5	54492.7	52478.8	62952.7	47072.7	54313.5
TRINITY_DN96533_c0_g1|m.2490TRINITY_DN96533_c0_g1|g.2490ORFTRINITY_DN96533_c0_g1|g.2490TRINITY_DN96533_c0_g1|m.2490type:internallen:111(+)TRINITY_DN96533_c0_g1:2-331(+)	TRINITY_DN96533_c0_g1|m.2490TRINITY_DN96533_c0_g1|g.2490ORFTRINITY_DN96533_c0_g1|g.2490TRINITY_DN96533_c0_g1|m.2490type:internallen:111(+)TRINITY_DN96533_c0_g1:2-331(+)	TRINITY_DN96533_c0_g1|m.2490 TRINITY_DN96533_c0_g1|g.2490 ORF TRINITY_DN96533_c0_g1|g.2490 TRINITY_DN96533_c0_g1|m.2490 type:internal len:111 (+) TRINITY_DN96533_c0_g1:2-331(+)	1	1	1	1	1	1	1	10	12.23	110	1.9581	461800000	13993.2	19286	12392.9	17646.2	14336.4	13057.7	14880.1	15064.5	13468.1
TRINITY_DN161345_c0_g1|m.8TRINITY_DN161345_c0_g1|g.8ORFTRINITY_DN161345_c0_g1|g.8TRINITY_DN161345_c0_g1|m.8type:internallen:112(-)TRINITY_DN161345_c0_g1:2-334(-)	TRINITY_DN161345_c0_g1|m.8TRINITY_DN161345_c0_g1|g.8ORFTRINITY_DN161345_c0_g1|g.8TRINITY_DN161345_c0_g1|m.8type:internallen:112(-)TRINITY_DN161345_c0_g1:2-334(-)	TRINITY_DN161345_c0_g1|m.8 TRINITY_DN161345_c0_g1|g.8 ORF TRINITY_DN161345_c0_g1|g.8 TRINITY_DN161345_c0_g1|m.8 type:internal len:112 (-) TRINITY_DN161345_c0_g1:2-334(-)	1	1	1	1	1	1	1	9.9	12.132	111	9.6192	441590000	77834.4	94195.8	67595.9	77419.2	68494.2	78484.6	78554.1	74640.9	73158.8
TRINITY_DN4984_c0_g1|m.9924TRINITY_DN4984_c0_g1|g.9924ORFTRINITY_DN4984_c0_g1|g.9924TRINITY_DN4984_c0_g1|m.9924type:completelen:192(-)TRINITY_DN4984_c0_g1:804-1379(-)	TRINITY_DN4984_c0_g1|m.9924TRINITY_DN4984_c0_g1|g.9924ORFTRINITY_DN4984_c0_g1|g.9924TRINITY_DN4984_c0_g1|m.9924type:completelen:192(-)TRINITY_DN4984_c0_g1:804-1379(-)	TRINITY_DN4984_c0_g1|m.9924 TRINITY_DN4984_c0_g1|g.9924 ORF TRINITY_DN4984_c0_g1|g.9924 TRINITY_DN4984_c0_g1|m.9924 type:complete len:192 (-) TRINITY_DN4984_c0_g1:804-1379(-)	1	2	2	2	2	2	2	9.9	22.287	191	7.7732	221460000	70861.2	54001.3	38281.4	75035.9	40889.5	38370.5	26534.8	63850.6	34549.8
TRINITY_DN57591_c0_g1|m.1482TRINITY_DN57591_c0_g1|g.1482ORFTRINITY_DN57591_c0_g1|g.1482TRINITY_DN57591_c0_g1|m.1482type:completelen:163(-)TRINITY_DN57591_c0_g1:506-994(-);TRINITY_DN781_c1_g1|m.2193TRINITY_DN781_c1_g1|g.2193ORFTRINITY_DN781_c1_g1|g.2193TRINITY_DN781_c1_g1|m.2193type:completelen:163(+)TRINITY_DN781_c1_g1:159-647(+)	TRINITY_DN57591_c0_g1|m.1482TRINITY_DN57591_c0_g1|g.1482ORFTRINITY_DN57591_c0_g1|g.1482TRINITY_DN57591_c0_g1|m.1482type:completelen:163(-)TRINITY_DN57591_c0_g1:506-994(-);TRINITY_DN781_c1_g1|m.2193TRINITY_DN781_c1_g1|g.2193ORFTRINITY_DN781_c1_g1|g.2193TRINITY_DN781_c1_g1|m.2193type:completelen:163(+)TRINITY_DN781_c1_g1:159-647(+)	TRINITY_DN57591_c0_g1|m.1482 TRINITY_DN57591_c0_g1|g.1482 ORF TRINITY_DN57591_c0_g1|g.1482 TRINITY_DN57591_c0_g1|m.1482 type:complete len:163 (-) TRINITY_DN57591_c0_g1:506-994(-);TRINITY_DN781_c1_g1|m.2193 TRINITY_DN781_c1_g1|g.2193 ORF TRINITY_DN781_c1_	2	2	2	1	2	2	1	9.9	17.684	162	2.3386	248050000	127793	100526	130948	101921	89277.2	81652.7	78280.5	98356.8	91911.1
TRINITY_DN8177_c0_g1|m.5981TRINITY_DN8177_c0_g1|g.5981ORFTRINITY_DN8177_c0_g1|g.5981TRINITY_DN8177_c0_g1|m.5981type:internallen:142(+)TRINITY_DN8177_c0_g1:1-423(+)	TRINITY_DN8177_c0_g1|m.5981TRINITY_DN8177_c0_g1|g.5981ORFTRINITY_DN8177_c0_g1|g.5981TRINITY_DN8177_c0_g1|m.5981type:internallen:142(+)TRINITY_DN8177_c0_g1:1-423(+)	TRINITY_DN8177_c0_g1|m.5981 TRINITY_DN8177_c0_g1|g.5981 ORF TRINITY_DN8177_c0_g1|g.5981 TRINITY_DN8177_c0_g1|m.5981 type:internal len:142 (+) TRINITY_DN8177_c0_g1:1-423(+)	1	1	1	1	1	1	1	9.9	15.305	141	3.8425	29232000	13222.3	9329.36	8536.75	9526.08	9961.6	8397.32	7274.16	9741.36	10119.6
TRINITY_DN858_c0_g1|m.3988TRINITY_DN858_c0_g1|g.3988ORFTRINITY_DN858_c0_g1|g.3988TRINITY_DN858_c0_g1|m.3988type:completelen:740(-)TRINITY_DN858_c0_g1:717-2936(-)	TRINITY_DN858_c0_g1|m.3988TRINITY_DN858_c0_g1|g.3988ORFTRINITY_DN858_c0_g1|g.3988TRINITY_DN858_c0_g1|m.3988type:completelen:740(-)TRINITY_DN858_c0_g1:717-2936(-)	TRINITY_DN858_c0_g1|m.3988 TRINITY_DN858_c0_g1|g.3988 ORF TRINITY_DN858_c0_g1|g.3988 TRINITY_DN858_c0_g1|m.3988 type:complete len:740 (-) TRINITY_DN858_c0_g1:717-2936(-)	1	8	8	8	8	8	8	9.9	81.613	739	33.499	3898300000	210853	178618	173083	207713	155510	169800	154327	207556	152797
TRINITY_DN138475_c0_g1|m.1872TRINITY_DN138475_c0_g1|g.1872ORFTRINITY_DN138475_c0_g1|g.1872TRINITY_DN138475_c0_g1|m.1872type:internallen:103(+)TRINITY_DN138475_c0_g1:2-307(+)	TRINITY_DN138475_c0_g1|m.1872TRINITY_DN138475_c0_g1|g.1872ORFTRINITY_DN138475_c0_g1|g.1872TRINITY_DN138475_c0_g1|m.1872type:internallen:103(+)TRINITY_DN138475_c0_g1:2-307(+)	TRINITY_DN138475_c0_g1|m.1872 TRINITY_DN138475_c0_g1|g.1872 ORF TRINITY_DN138475_c0_g1|g.1872 TRINITY_DN138475_c0_g1|m.1872 type:internal len:103 (+) TRINITY_DN138475_c0_g1:2-307(+)	1	1	1	1	1	1	1	9.8	11.035	102	2.1526	40996000	9615.15	17641.2	6939.99	17176.2	8607.93	13450.1	13234	17145.8	11069.9
TRINITY_DN75_c0_g1|m.574TRINITY_DN75_c0_g1|g.574ORFTRINITY_DN75_c0_g1|g.574TRINITY_DN75_c0_g1|m.574type:completelen:134(+)TRINITY_DN75_c0_g1:1960-2361(+)	TRINITY_DN75_c0_g1|m.574TRINITY_DN75_c0_g1|g.574ORFTRINITY_DN75_c0_g1|g.574TRINITY_DN75_c0_g1|m.574type:completelen:134(+)TRINITY_DN75_c0_g1:1960-2361(+)	TRINITY_DN75_c0_g1|m.574 TRINITY_DN75_c0_g1|g.574 ORF TRINITY_DN75_c0_g1|g.574 TRINITY_DN75_c0_g1|m.574 type:complete len:134 (+) TRINITY_DN75_c0_g1:1960-2361(+)	1	1	1	1	1	1	1	9.8	14.963	133	8.3372	54507000	10160	19665.5	16296.4	15769.7	16181.3	14223.6	11574.1	11076.4	14348.9
TRINITY_DN946_c1_g1|m.4823TRINITY_DN946_c1_g1|g.4823ORFTRINITY_DN946_c1_g1|g.4823TRINITY_DN946_c1_g1|m.4823type:5prime_partiallen:206(+)TRINITY_DN946_c1_g1:2-619(+)	TRINITY_DN946_c1_g1|m.4823TRINITY_DN946_c1_g1|g.4823ORFTRINITY_DN946_c1_g1|g.4823TRINITY_DN946_c1_g1|m.4823type:5prime_partiallen:206(+)TRINITY_DN946_c1_g1:2-619(+)	TRINITY_DN946_c1_g1|m.4823 TRINITY_DN946_c1_g1|g.4823 ORF TRINITY_DN946_c1_g1|g.4823 TRINITY_DN946_c1_g1|m.4823 type:5prime_partial len:206 (+) TRINITY_DN946_c1_g1:2-619(+)	1	2	2	2	2	2	2	9.8	23.6	205	2.118	136800000	60038.8	51042.6	46695.6	70184.5	47119.8	53748.7	41330.6	74734.2	48632.5
TRINITY_DN15447_c0_g2|m.3032TRINITY_DN15447_c0_g2|g.3032ORFTRINITY_DN15447_c0_g2|g.3032TRINITY_DN15447_c0_g2|m.3032type:completelen:114(+)TRINITY_DN15447_c0_g2:17-358(+)	TRINITY_DN15447_c0_g2|m.3032TRINITY_DN15447_c0_g2|g.3032ORFTRINITY_DN15447_c0_g2|g.3032TRINITY_DN15447_c0_g2|m.3032type:completelen:114(+)TRINITY_DN15447_c0_g2:17-358(+)	TRINITY_DN15447_c0_g2|m.3032 TRINITY_DN15447_c0_g2|g.3032 ORF TRINITY_DN15447_c0_g2|g.3032 TRINITY_DN15447_c0_g2|m.3032 type:complete len:114 (+) TRINITY_DN15447_c0_g2:17-358(+)	1	1	1	1	1	1	1	9.7	13.438	113	2.1314	44009000	17793.9	3616.46	3677.15	17596.3	3447.13	3580.26	3346.91	22795.5	3661.45
TRINITY_DN17711_c0_g1|m.785TRINITY_DN17711_c0_g1|g.785ORFTRINITY_DN17711_c0_g1|g.785TRINITY_DN17711_c0_g1|m.785type:internallen:104(-)TRINITY_DN17711_c0_g1:2-310(-)	TRINITY_DN17711_c0_g1|m.785TRINITY_DN17711_c0_g1|g.785ORFTRINITY_DN17711_c0_g1|g.785TRINITY_DN17711_c0_g1|m.785type:internallen:104(-)TRINITY_DN17711_c0_g1:2-310(-)	TRINITY_DN17711_c0_g1|m.785 TRINITY_DN17711_c0_g1|g.785 ORF TRINITY_DN17711_c0_g1|g.785 TRINITY_DN17711_c0_g1|m.785 type:internal len:104 (-) TRINITY_DN17711_c0_g1:2-310(-)	1	1	1	1	1	1	1	9.7	12.544	103	2.1212	24459000	5452.31	10689.8	10234.8	7593.55	9242.89	9282.01	9824.58	6556.08	8944.35
TRINITY_DN180851_c0_g1|m.2480TRINITY_DN180851_c0_g1|g.2480ORFTRINITY_DN180851_c0_g1|g.2480TRINITY_DN180851_c0_g1|m.2480type:internallen:125(-)TRINITY_DN180851_c0_g1:2-373(-)	TRINITY_DN180851_c0_g1|m.2480TRINITY_DN180851_c0_g1|g.2480ORFTRINITY_DN180851_c0_g1|g.2480TRINITY_DN180851_c0_g1|m.2480type:internallen:125(-)TRINITY_DN180851_c0_g1:2-373(-)	TRINITY_DN180851_c0_g1|m.2480 TRINITY_DN180851_c0_g1|g.2480 ORF TRINITY_DN180851_c0_g1|g.2480 TRINITY_DN180851_c0_g1|m.2480 type:internal len:125 (-) TRINITY_DN180851_c0_g1:2-373(-)	1	1	1	1	1	1	1	9.7	13.459	124	56.572	173540000	23841.4	55476.3	48254.5	39946.9	45268.3	51865.7	58347.8	28747.8	51414.8
TRINITY_DN2510_c0_g1|m.504TRINITY_DN2510_c0_g1|g.504ORFTRINITY_DN2510_c0_g1|g.504TRINITY_DN2510_c0_g1|m.504type:5prime_partiallen:455(-)TRINITY_DN2510_c0_g1:315-1679(-);TRINITY_DN121673_c0_g1|m.779TRINITY_DN121673_c0_g1|g.779ORFTRINITY_DN121673_c0_g1|g.779TRINITY_DN121673_c0_g1|m.779type:internallen:119(-)TRINITY_DN121673_c0_g1:3-356(-)	TRINITY_DN2510_c0_g1|m.504TRINITY_DN2510_c0_g1|g.504ORFTRINITY_DN2510_c0_g1|g.504TRINITY_DN2510_c0_g1|m.504type:5prime_partiallen:455(-)TRINITY_DN2510_c0_g1:315-1679(-)	TRINITY_DN2510_c0_g1|m.504 TRINITY_DN2510_c0_g1|g.504 ORF TRINITY_DN2510_c0_g1|g.504 TRINITY_DN2510_c0_g1|m.504 type:5prime_partial len:455 (-) TRINITY_DN2510_c0_g1:315-1679(-)	2	4	4	4	4	4	4	9.7	48.331	454	11.172	122290000	106884	113364	108213	85628.8	106599	104705	64206.7	81704.9	95019.1
TRINITY_DN5926_c0_g2|m.4645TRINITY_DN5926_c0_g2|g.4645ORFTRINITY_DN5926_c0_g2|g.4645TRINITY_DN5926_c0_g2|m.4645type:internallen:342(+)TRINITY_DN5926_c0_g2:2-1024(+)	TRINITY_DN5926_c0_g2|m.4645TRINITY_DN5926_c0_g2|g.4645ORFTRINITY_DN5926_c0_g2|g.4645TRINITY_DN5926_c0_g2|m.4645type:internallen:342(+)TRINITY_DN5926_c0_g2:2-1024(+)	TRINITY_DN5926_c0_g2|m.4645 TRINITY_DN5926_c0_g2|g.4645 ORF TRINITY_DN5926_c0_g2|g.4645 TRINITY_DN5926_c0_g2|m.4645 type:internal len:342 (+) TRINITY_DN5926_c0_g2:2-1024(+)	1	3	1	1	3	1	1	9.7	37.016	341	-2	4341400000	15050.2	14187.7	15324.1	12531.6	7966.38	6346.98	28914.4	23122.5	20078.3
TRINITY_DN8632_c0_g1|m.8839TRINITY_DN8632_c0_g1|g.8839ORFTRINITY_DN8632_c0_g1|g.8839TRINITY_DN8632_c0_g1|m.8839type:completelen:392(-)TRINITY_DN8632_c0_g1:1384-2559(-)	TRINITY_DN8632_c0_g1|m.8839TRINITY_DN8632_c0_g1|g.8839ORFTRINITY_DN8632_c0_g1|g.8839TRINITY_DN8632_c0_g1|m.8839type:completelen:392(-)TRINITY_DN8632_c0_g1:1384-2559(-)	TRINITY_DN8632_c0_g1|m.8839 TRINITY_DN8632_c0_g1|g.8839 ORF TRINITY_DN8632_c0_g1|g.8839 TRINITY_DN8632_c0_g1|m.8839 type:complete len:392 (-) TRINITY_DN8632_c0_g1:1384-2559(-)	1	4	2	2	4	2	2	9.7	43.381	391	7.048	62160000	22057.6	24299.7	22627.6	31411.3	24360.7	23820.6	21084.8	24307.8	20899.8
TRINITY_DN545_c0_g1|m.12152TRINITY_DN545_c0_g1|g.12152ORFTRINITY_DN545_c0_g1|g.12152TRINITY_DN545_c0_g1|m.12152type:5prime_partiallen:387(+)TRINITY_DN545_c0_g1:2-1162(+);TRINITY_DN18062_c0_g1|m.1403TRINITY_DN18062_c0_g1|g.1403ORFTRINITY_DN18062_c0_g1|g.1403TRINITY_DN18062_c0_g1|m.1403type:completelen:377(+)TRINITY_DN18062_c0_g1:83-1213(+)	TRINITY_DN545_c0_g1|m.12152TRINITY_DN545_c0_g1|g.12152ORFTRINITY_DN545_c0_g1|g.12152TRINITY_DN545_c0_g1|m.12152type:5prime_partiallen:387(+)TRINITY_DN545_c0_g1:2-1162(+)	TRINITY_DN545_c0_g1|m.12152 TRINITY_DN545_c0_g1|g.12152 ORF TRINITY_DN545_c0_g1|g.12152 TRINITY_DN545_c0_g1|m.12152 type:5prime_partial len:387 (+) TRINITY_DN545_c0_g1:2-1162(+)	2	4	4	4	4	4	4	9.6	41.254	386	14.636	861630000	144570	145006	134901	138527	167517	145144	131230	129277	148096
TRINITY_DN6322_c0_g1|m.7530TRINITY_DN6322_c0_g1|g.7530ORFTRINITY_DN6322_c0_g1|g.7530TRINITY_DN6322_c0_g1|m.7530type:completelen:292(-)TRINITY_DN6322_c0_g1:508-1383(-)	TRINITY_DN6322_c0_g1|m.7530TRINITY_DN6322_c0_g1|g.7530ORFTRINITY_DN6322_c0_g1|g.7530TRINITY_DN6322_c0_g1|m.7530type:completelen:292(-)TRINITY_DN6322_c0_g1:508-1383(-)	TRINITY_DN6322_c0_g1|m.7530 TRINITY_DN6322_c0_g1|g.7530 ORF TRINITY_DN6322_c0_g1|g.7530 TRINITY_DN6322_c0_g1|m.7530 type:complete len:292 (-) TRINITY_DN6322_c0_g1:508-1383(-)	1	3	3	3	3	3	3	9.6	32.507	291	20.944	17412000000	594085	449806	471391	544058	449076	451958	393857	624461	462640
TRINITY_DN1013_c1_g1|m.6309TRINITY_DN1013_c1_g1|g.6309ORFTRINITY_DN1013_c1_g1|g.6309TRINITY_DN1013_c1_g1|m.6309type:completelen:339(+)TRINITY_DN1013_c1_g1:123-1139(+)	TRINITY_DN1013_c1_g1|m.6309TRINITY_DN1013_c1_g1|g.6309ORFTRINITY_DN1013_c1_g1|g.6309TRINITY_DN1013_c1_g1|m.6309type:completelen:339(+)TRINITY_DN1013_c1_g1:123-1139(+)	TRINITY_DN1013_c1_g1|m.6309 TRINITY_DN1013_c1_g1|g.6309 ORF TRINITY_DN1013_c1_g1|g.6309 TRINITY_DN1013_c1_g1|m.6309 type:complete len:339 (+) TRINITY_DN1013_c1_g1:123-1139(+)	1	3	3	3	3	3	3	9.5	37.286	338	8.4816	113980000	60311.6	70153.1	49168.3	92642	51471.5	50529.8	39001.9	85612.6	56136.8
TRINITY_DN12891_c0_g1|m.5333TRINITY_DN12891_c0_g1|g.5333ORFTRINITY_DN12891_c0_g1|g.5333TRINITY_DN12891_c0_g1|m.5333type:completelen:106(+)TRINITY_DN12891_c0_g1:315-632(+)	TRINITY_DN12891_c0_g1|m.5333TRINITY_DN12891_c0_g1|g.5333ORFTRINITY_DN12891_c0_g1|g.5333TRINITY_DN12891_c0_g1|m.5333type:completelen:106(+)TRINITY_DN12891_c0_g1:315-632(+)	TRINITY_DN12891_c0_g1|m.5333 TRINITY_DN12891_c0_g1|g.5333 ORF TRINITY_DN12891_c0_g1|g.5333 TRINITY_DN12891_c0_g1|m.5333 type:complete len:106 (+) TRINITY_DN12891_c0_g1:315-632(+)	1	1	1	1	1	1	1	9.5	12.151	105	2.0642	217800000	25811.8	16067.3	18197.6	21189.1	15491.6	15673.1	13984.8	26179.8	14622.2
TRINITY_DN7250_c1_g1|m.1140TRINITY_DN7250_c1_g1|g.1140ORFTRINITY_DN7250_c1_g1|g.1140TRINITY_DN7250_c1_g1|m.1140type:completelen:306(-)TRINITY_DN7250_c1_g1:2350-3267(-);TRINITY_DN16946_c0_g1|m.6174TRINITY_DN16946_c0_g1|g.6174ORFTRINITY_DN16946_c0_g1|g.6174TRINITY_DN16946_c0_g1|m.6174type:5prime_partiallen:307(+)TRINITY_DN16946_c0_g1:1-921(+)	TRINITY_DN7250_c1_g1|m.1140TRINITY_DN7250_c1_g1|g.1140ORFTRINITY_DN7250_c1_g1|g.1140TRINITY_DN7250_c1_g1|m.1140type:completelen:306(-)TRINITY_DN7250_c1_g1:2350-3267(-);TRINITY_DN16946_c0_g1|m.6174TRINITY_DN16946_c0_g1|g.6174ORFTRINITY_DN16946_c0_g1|g.6174TRINITY_DN16946_c0_g1|m.6174type:5prime_partiallen:307(+)TRINITY_DN16946_c0_g1:1-921(+)	TRINITY_DN7250_c1_g1|m.1140 TRINITY_DN7250_c1_g1|g.1140 ORF TRINITY_DN7250_c1_g1|g.1140 TRINITY_DN7250_c1_g1|m.1140 type:complete len:306 (-) TRINITY_DN7250_c1_g1:2350-3267(-);TRINITY_DN16946_c0_g1|m.6174 TRINITY_DN16946_c0_g1|g.6174 ORF TRINITY_DN16946_	2	2	2	2	2	2	2	9.5	33.255	305	106.34	252430000	145869	92398.5	87264.7	96174.6	79426.4	75669.4	77398.9	108551	76881.3
TRINITY_DN34481_c2_g1|m.3268TRINITY_DN34481_c2_g1|g.3268ORFTRINITY_DN34481_c2_g1|g.3268TRINITY_DN34481_c2_g1|m.3268type:completelen:235(+)TRINITY_DN34481_c2_g1:668-1372(+)	TRINITY_DN34481_c2_g1|m.3268TRINITY_DN34481_c2_g1|g.3268ORFTRINITY_DN34481_c2_g1|g.3268TRINITY_DN34481_c2_g1|m.3268type:completelen:235(+)TRINITY_DN34481_c2_g1:668-1372(+)	TRINITY_DN34481_c2_g1|m.3268 TRINITY_DN34481_c2_g1|g.3268 ORF TRINITY_DN34481_c2_g1|g.3268 TRINITY_DN34481_c2_g1|m.3268 type:complete len:235 (+) TRINITY_DN34481_c2_g1:668-1372(+)	1	1	1	1	1	1	1	9.4	26.01	234	-2	504100000	12951.2	27669.4	33560.4	18118.6	30282.4	31108.4	21595.5	16915.7	19448.9
TRINITY_DN3914_c0_g1|m.2196TRINITY_DN3914_c0_g1|g.2196ORFTRINITY_DN3914_c0_g1|g.2196TRINITY_DN3914_c0_g1|m.2196type:5prime_partiallen:213(+)TRINITY_DN3914_c0_g1:2-640(+)	TRINITY_DN3914_c0_g1|m.2196TRINITY_DN3914_c0_g1|g.2196ORFTRINITY_DN3914_c0_g1|g.2196TRINITY_DN3914_c0_g1|m.2196type:5prime_partiallen:213(+)TRINITY_DN3914_c0_g1:2-640(+)	TRINITY_DN3914_c0_g1|m.2196 TRINITY_DN3914_c0_g1|g.2196 ORF TRINITY_DN3914_c0_g1|g.2196 TRINITY_DN3914_c0_g1|m.2196 type:5prime_partial len:213 (+) TRINITY_DN3914_c0_g1:2-640(+)	1	2	2	2	2	2	2	9.4	24.772	212	38.271	175350000	109818	107407	92260.7	80598.4	69793.2	72527	88897.7	78429.4	70734.9
TRINITY_DN46197_c0_g1|m.1016TRINITY_DN46197_c0_g1|g.1016ORFTRINITY_DN46197_c0_g1|g.1016TRINITY_DN46197_c0_g1|m.1016type:internallen:161(+)TRINITY_DN46197_c0_g1:2-481(+)	TRINITY_DN46197_c0_g1|m.1016TRINITY_DN46197_c0_g1|g.1016ORFTRINITY_DN46197_c0_g1|g.1016TRINITY_DN46197_c0_g1|m.1016type:internallen:161(+)TRINITY_DN46197_c0_g1:2-481(+)	TRINITY_DN46197_c0_g1|m.1016 TRINITY_DN46197_c0_g1|g.1016 ORF TRINITY_DN46197_c0_g1|g.1016 TRINITY_DN46197_c0_g1|m.1016 type:internal len:161 (+) TRINITY_DN46197_c0_g1:2-481(+)	1	1	1	1	1	1	1	9.4	17.802	160	3.4306	360900000	81554.1	121943	108814	111487	109078	112407	117580	90095.6	112909
TRINITY_DN60318_c0_g1|m.2612TRINITY_DN60318_c0_g1|g.2612ORFTRINITY_DN60318_c0_g1|g.2612TRINITY_DN60318_c0_g1|m.2612type:internallen:129(-)TRINITY_DN60318_c0_g1:1-384(-)	TRINITY_DN60318_c0_g1|m.2612TRINITY_DN60318_c0_g1|g.2612ORFTRINITY_DN60318_c0_g1|g.2612TRINITY_DN60318_c0_g1|m.2612type:internallen:129(-)TRINITY_DN60318_c0_g1:1-384(-)	TRINITY_DN60318_c0_g1|m.2612 TRINITY_DN60318_c0_g1|g.2612 ORF TRINITY_DN60318_c0_g1|g.2612 TRINITY_DN60318_c0_g1|m.2612 type:internal len:129 (-) TRINITY_DN60318_c0_g1:1-384(-)	1	1	1	1	1	1	1	9.4	14.242	128	2.1167	100070000000	1.22699e+06	493857	2.4581e+06	354328	1.55807e+06	2.5221e+06	442946	322995	1.60583e+06
TRINITY_DN6214_c1_g1|m.7298TRINITY_DN6214_c1_g1|g.7298ORFTRINITY_DN6214_c1_g1|g.7298TRINITY_DN6214_c1_g1|m.7298type:completelen:418(+)TRINITY_DN6214_c1_g1:159-1412(+);TRINITY_DN3892_c0_g1|m.1278TRINITY_DN3892_c0_g1|g.1278ORFTRINITY_DN3892_c0_g1|g.1278TRINITY_DN3892_c0_g1|m.1278type:completelen:407(+)TRINITY_DN3892_c0_g1:139-1359(+)	TRINITY_DN6214_c1_g1|m.7298TRINITY_DN6214_c1_g1|g.7298ORFTRINITY_DN6214_c1_g1|g.7298TRINITY_DN6214_c1_g1|m.7298type:completelen:418(+)TRINITY_DN6214_c1_g1:159-1412(+)	TRINITY_DN6214_c1_g1|m.7298 TRINITY_DN6214_c1_g1|g.7298 ORF TRINITY_DN6214_c1_g1|g.7298 TRINITY_DN6214_c1_g1|m.7298 type:complete len:418 (+) TRINITY_DN6214_c1_g1:159-1412(+)	2	3	3	3	3	3	3	9.4	47.056	417	25.793	272300000	92317.8	93050.1	100300	107747	94519.1	92659	103003	110085	96698
TRINITY_DN6933_c0_g1|m.11222TRINITY_DN6933_c0_g1|g.11222ORFTRINITY_DN6933_c0_g1|g.11222TRINITY_DN6933_c0_g1|m.11222type:completelen:107(-)TRINITY_DN6933_c0_g1:424-744(-)	TRINITY_DN6933_c0_g1|m.11222TRINITY_DN6933_c0_g1|g.11222ORFTRINITY_DN6933_c0_g1|g.11222TRINITY_DN6933_c0_g1|m.11222type:completelen:107(-)TRINITY_DN6933_c0_g1:424-744(-)	TRINITY_DN6933_c0_g1|m.11222 TRINITY_DN6933_c0_g1|g.11222 ORF TRINITY_DN6933_c0_g1|g.11222 TRINITY_DN6933_c0_g1|m.11222 type:complete len:107 (-) TRINITY_DN6933_c0_g1:424-744(-)	1	1	1	1	1	1	1	9.4	11.717	106	2.6884	0	0	0	0	0	0	0	0	0	0
TRINITY_DN22460_c0_g1|m.2271TRINITY_DN22460_c0_g1|g.2271ORFTRINITY_DN22460_c0_g1|g.2271TRINITY_DN22460_c0_g1|m.2271type:5prime_partiallen:249(+)TRINITY_DN22460_c0_g1:2-748(+)	TRINITY_DN22460_c0_g1|m.2271TRINITY_DN22460_c0_g1|g.2271ORFTRINITY_DN22460_c0_g1|g.2271TRINITY_DN22460_c0_g1|m.2271type:5prime_partiallen:249(+)TRINITY_DN22460_c0_g1:2-748(+)	TRINITY_DN22460_c0_g1|m.2271 TRINITY_DN22460_c0_g1|g.2271 ORF TRINITY_DN22460_c0_g1|g.2271 TRINITY_DN22460_c0_g1|m.2271 type:5prime_partial len:249 (+) TRINITY_DN22460_c0_g1:2-748(+)	1	2	2	2	2	2	2	9.3	28.132	248	24.651	132900000	44842.2	14852.2	15332	53049.3	12701.2	14277.5	14831.5	67120.8	13455.6
TRINITY_DN2765_c0_g1|m.2825TRINITY_DN2765_c0_g1|g.2825ORFTRINITY_DN2765_c0_g1|g.2825TRINITY_DN2765_c0_g1|m.2825type:completelen:516(+)TRINITY_DN2765_c0_g1:236-1783(+)	TRINITY_DN2765_c0_g1|m.2825TRINITY_DN2765_c0_g1|g.2825ORFTRINITY_DN2765_c0_g1|g.2825TRINITY_DN2765_c0_g1|m.2825type:completelen:516(+)TRINITY_DN2765_c0_g1:236-1783(+)	TRINITY_DN2765_c0_g1|m.2825 TRINITY_DN2765_c0_g1|g.2825 ORF TRINITY_DN2765_c0_g1|g.2825 TRINITY_DN2765_c0_g1|m.2825 type:complete len:516 (+) TRINITY_DN2765_c0_g1:236-1783(+)	1	5	5	5	5	5	5	9.3	58.584	515	41.775	524270000	103931	66560.7	71547.7	117186	70050.3	68566.8	72423.9	135475	69757.2
TRINITY_DN49943_c0_g1|m.3363TRINITY_DN49943_c0_g1|g.3363ORFTRINITY_DN49943_c0_g1|g.3363TRINITY_DN49943_c0_g1|m.3363type:completelen:109(+)TRINITY_DN49943_c0_g1:458-784(+)	TRINITY_DN49943_c0_g1|m.3363TRINITY_DN49943_c0_g1|g.3363ORFTRINITY_DN49943_c0_g1|g.3363TRINITY_DN49943_c0_g1|m.3363type:completelen:109(+)TRINITY_DN49943_c0_g1:458-784(+)	TRINITY_DN49943_c0_g1|m.3363 TRINITY_DN49943_c0_g1|g.3363 ORF TRINITY_DN49943_c0_g1|g.3363 TRINITY_DN49943_c0_g1|m.3363 type:complete len:109 (+) TRINITY_DN49943_c0_g1:458-784(+)	1	1	1	1	1	1	1	9.3	11.825	108	2.1403	23439000	15700.4	25449	22578.6	23180.5	31715.2	26523	9386.06	24492.3	27268.8
TRINITY_DN232654_c0_g1|m.3397TRINITY_DN232654_c0_g1|g.3397ORFTRINITY_DN232654_c0_g1|g.3397TRINITY_DN232654_c0_g1|m.3397type:internallen:449(+)TRINITY_DN232654_c0_g1:3-1346(+)	TRINITY_DN232654_c0_g1|m.3397TRINITY_DN232654_c0_g1|g.3397ORFTRINITY_DN232654_c0_g1|g.3397TRINITY_DN232654_c0_g1|m.3397type:internallen:449(+)TRINITY_DN232654_c0_g1:3-1346(+)	TRINITY_DN232654_c0_g1|m.3397 TRINITY_DN232654_c0_g1|g.3397 ORF TRINITY_DN232654_c0_g1|g.3397 TRINITY_DN232654_c0_g1|m.3397 type:internal len:449 (+) TRINITY_DN232654_c0_g1:3-1346(+)	1	4	4	4	4	4	4	9.2	49.825	448	14.203	717320000	37459.7	29937.1	31121.7	42042.9	30223.7	31659.6	36963.6	47000.6	30846.8
TRINITY_DN2628_c0_g1|m.1756TRINITY_DN2628_c0_g1|g.1756ORFTRINITY_DN2628_c0_g1|g.1756TRINITY_DN2628_c0_g1|m.1756type:completelen:589(+)TRINITY_DN2628_c0_g1:217-1983(+)	TRINITY_DN2628_c0_g1|m.1756TRINITY_DN2628_c0_g1|g.1756ORFTRINITY_DN2628_c0_g1|g.1756TRINITY_DN2628_c0_g1|m.1756type:completelen:589(+)TRINITY_DN2628_c0_g1:217-1983(+)	TRINITY_DN2628_c0_g1|m.1756 TRINITY_DN2628_c0_g1|g.1756 ORF TRINITY_DN2628_c0_g1|g.1756 TRINITY_DN2628_c0_g1|m.1756 type:complete len:589 (+) TRINITY_DN2628_c0_g1:217-1983(+)	1	5	5	4	5	5	4	9.2	66.189	588	47.481	925680000	146214	92140.7	89565.1	152493	84971.6	79754.4	84406.1	168769	87475.7
TRINITY_DN5904_c1_g3|m.5216TRINITY_DN5904_c1_g3|g.5216ORFTRINITY_DN5904_c1_g3|g.5216TRINITY_DN5904_c1_g3|m.5216type:completelen:339(+)TRINITY_DN5904_c1_g3:102-1118(+)	TRINITY_DN5904_c1_g3|m.5216TRINITY_DN5904_c1_g3|g.5216ORFTRINITY_DN5904_c1_g3|g.5216TRINITY_DN5904_c1_g3|m.5216type:completelen:339(+)TRINITY_DN5904_c1_g3:102-1118(+)	TRINITY_DN5904_c1_g3|m.5216 TRINITY_DN5904_c1_g3|g.5216 ORF TRINITY_DN5904_c1_g3|g.5216 TRINITY_DN5904_c1_g3|m.5216 type:complete len:339 (+) TRINITY_DN5904_c1_g3:102-1118(+)	1	3	3	3	3	3	3	9.2	37.995	338	6.2076	214580000	51302.4	60513.7	49391.2	45007.9	62805.3	60684.4	50541.8	43962.6	56946.6
TRINITY_DN2336_c1_g1|m.11790TRINITY_DN2336_c1_g1|g.11790ORFTRINITY_DN2336_c1_g1|g.11790TRINITY_DN2336_c1_g1|m.11790type:completelen:202(-)TRINITY_DN2336_c1_g1:2541-3146(-)	TRINITY_DN2336_c1_g1|m.11790TRINITY_DN2336_c1_g1|g.11790ORFTRINITY_DN2336_c1_g1|g.11790TRINITY_DN2336_c1_g1|m.11790type:completelen:202(-)TRINITY_DN2336_c1_g1:2541-3146(-)	TRINITY_DN2336_c1_g1|m.11790 TRINITY_DN2336_c1_g1|g.11790 ORF TRINITY_DN2336_c1_g1|g.11790 TRINITY_DN2336_c1_g1|m.11790 type:complete len:202 (-) TRINITY_DN2336_c1_g1:2541-3146(-)	1	2	2	2	2	2	2	9	22.354	201	3.9535	229690000	63976.1	65304.8	55003.9	64786.8	60348.5	61849.5	40270.4	62451.2	52490.1
TRINITY_DN28184_c0_g1|m.3565TRINITY_DN28184_c0_g1|g.3565ORFTRINITY_DN28184_c0_g1|g.3565TRINITY_DN28184_c0_g1|m.3565type:5prime_partiallen:234(-)TRINITY_DN28184_c0_g1:1026-1727(-)	TRINITY_DN28184_c0_g1|m.3565TRINITY_DN28184_c0_g1|g.3565ORFTRINITY_DN28184_c0_g1|g.3565TRINITY_DN28184_c0_g1|m.3565type:5prime_partiallen:234(-)TRINITY_DN28184_c0_g1:1026-1727(-)	TRINITY_DN28184_c0_g1|m.3565 TRINITY_DN28184_c0_g1|g.3565 ORF TRINITY_DN28184_c0_g1|g.3565 TRINITY_DN28184_c0_g1|m.3565 type:5prime_partial len:234 (-) TRINITY_DN28184_c0_g1:1026-1727(-)	1	1	1	1	1	1	1	9	26.465	233	10.688	0	0	0	0	0	0	0	0	0	0
TRINITY_DN329_c1_g1|m.7067TRINITY_DN329_c1_g1|g.7067ORFTRINITY_DN329_c1_g1|g.7067TRINITY_DN329_c1_g1|m.7067type:completelen:312(-)TRINITY_DN329_c1_g1:487-1422(-);TRINITY_DN1521_c0_g1|m.1234TRINITY_DN1521_c0_g1|g.1234ORFTRINITY_DN1521_c0_g1|g.1234TRINITY_DN1521_c0_g1|m.1234type:5prime_partiallen:329(-)TRINITY_DN1521_c0_g1:160-1146(-);TRINITY_DN142467_c0_g1|m.1213TRINITY_DN142467_c0_g1|g.1213ORFTRI…	TRINITY_DN329_c1_g1|m.7067TRINITY_DN329_c1_g1|g.7067ORFTRINITY_DN329_c1_g1|g.7067TRINITY_DN329_c1_g1|m.7067type:completelen:312(-)TRINITY_DN329_c1_g1:487-1422(-);TRINITY_DN1521_c0_g1|m.1234TRINITY_DN1521_c0_g1|g.1234ORFTRINITY_DN1521_c0_g1|g.1234TRINITY_DN1521_c0_g1|m.1234type:5prime_partiallen:329(-)TRINITY_DN1521_c0_g1:160-1146(-)	TRINITY_DN329_c1_g1|m.7067 TRINITY_DN329_c1_g1|g.7067 ORF TRINITY_DN329_c1_g1|g.7067 TRINITY_DN329_c1_g1|m.7067 type:complete len:312 (-) TRINITY_DN329_c1_g1:487-1422(-);TRINITY_DN1521_c0_g1|m.1234 TRINITY_DN1521_c0_g1|g.1234 ORF TRINITY_DN1521_c0_g1|g.1	5	3	3	3	3	3	3	9	35.652	311	5.599	684700000	43438.2	27296.4	28584.1	56737.3	27772.2	27012.1	26385.1	62767.4	25069
TRINITY_DN5821_c0_g2|m.4605TRINITY_DN5821_c0_g2|g.4605ORFTRINITY_DN5821_c0_g2|g.4605TRINITY_DN5821_c0_g2|m.4605type:5prime_partiallen:301(-)TRINITY_DN5821_c0_g2:1500-2402(-)	TRINITY_DN5821_c0_g2|m.4605TRINITY_DN5821_c0_g2|g.4605ORFTRINITY_DN5821_c0_g2|g.4605TRINITY_DN5821_c0_g2|m.4605type:5prime_partiallen:301(-)TRINITY_DN5821_c0_g2:1500-2402(-)	TRINITY_DN5821_c0_g2|m.4605 TRINITY_DN5821_c0_g2|g.4605 ORF TRINITY_DN5821_c0_g2|g.4605 TRINITY_DN5821_c0_g2|m.4605 type:5prime_partial len:301 (-) TRINITY_DN5821_c0_g2:1500-2402(-)	1	3	3	3	3	3	3	9	32.788	300	7.7601	1009400000	150766	152088	144608	132197	127085	106397	108278	118616	114323
TRINITY_DN642_c0_g1|m.223TRINITY_DN642_c0_g1|g.223ORFTRINITY_DN642_c0_g1|g.223TRINITY_DN642_c0_g1|m.223type:completelen:715(-)TRINITY_DN642_c0_g1:651-2795(-);TRINITY_DN14497_c1_g1|m.1042TRINITY_DN14497_c1_g1|g.1042ORFTRINITY_DN14497_c1_g1|g.1042TRINITY_DN14497_c1_g1|m.1042type:5prime_partiallen:202(+)TRINITY_DN14497_c1_g1:3-608(+)	TRINITY_DN642_c0_g1|m.223TRINITY_DN642_c0_g1|g.223ORFTRINITY_DN642_c0_g1|g.223TRINITY_DN642_c0_g1|m.223type:completelen:715(-)TRINITY_DN642_c0_g1:651-2795(-)	TRINITY_DN642_c0_g1|m.223 TRINITY_DN642_c0_g1|g.223 ORF TRINITY_DN642_c0_g1|g.223 TRINITY_DN642_c0_g1|m.223 type:complete len:715 (-) TRINITY_DN642_c0_g1:651-2795(-)	2	6	6	5	6	6	5	9	82.405	714	68.236	4197000000	373595	276594	290324	356179	248282	246360	237957	399574	241702
TRINITY_DN8032_c0_g1|m.5617TRINITY_DN8032_c0_g1|g.5617ORFTRINITY_DN8032_c0_g1|g.5617TRINITY_DN8032_c0_g1|m.5617type:completelen:470(+)TRINITY_DN8032_c0_g1:107-1516(+);TRINITY_DN229420_c0_g1|m.1932TRINITY_DN229420_c0_g1|g.1932ORFTRINITY_DN229420_c0_g1|g.1932TRINITY_DN229420_c0_g1|m.1932type:internallen:107(-)TRINITY_DN229420_c0_g1:2-319(-)	TRINITY_DN8032_c0_g1|m.5617TRINITY_DN8032_c0_g1|g.5617ORFTRINITY_DN8032_c0_g1|g.5617TRINITY_DN8032_c0_g1|m.5617type:completelen:470(+)TRINITY_DN8032_c0_g1:107-1516(+)	TRINITY_DN8032_c0_g1|m.5617 TRINITY_DN8032_c0_g1|g.5617 ORF TRINITY_DN8032_c0_g1|g.5617 TRINITY_DN8032_c0_g1|m.5617 type:complete len:470 (+) TRINITY_DN8032_c0_g1:107-1516(+)	2	4	4	4	4	4	4	9	52.176	469	42.182	1610300000	200371	106834	113644	199004	90404.7	83916.8	84603.7	198393	85664
TRINITY_DN151718_c0_g1|m.305TRINITY_DN151718_c0_g1|g.305ORFTRINITY_DN151718_c0_g1|g.305TRINITY_DN151718_c0_g1|m.305type:internallen:124(+)TRINITY_DN151718_c0_g1:3-371(+)	TRINITY_DN151718_c0_g1|m.305TRINITY_DN151718_c0_g1|g.305ORFTRINITY_DN151718_c0_g1|g.305TRINITY_DN151718_c0_g1|m.305type:internallen:124(+)TRINITY_DN151718_c0_g1:3-371(+)	TRINITY_DN151718_c0_g1|m.305 TRINITY_DN151718_c0_g1|g.305 ORF TRINITY_DN151718_c0_g1|g.305 TRINITY_DN151718_c0_g1|m.305 type:internal len:124 (+) TRINITY_DN151718_c0_g1:3-371(+)	1	1	1	1	1	1	1	8.9	12.905	123	2.2957	238510000	49446	15342	16453.7	134025	13989.6	16863.9	16904	57320.4	16540.1
TRINITY_DN6441_c0_g1|m.8223TRINITY_DN6441_c0_g1|g.8223ORFTRINITY_DN6441_c0_g1|g.8223TRINITY_DN6441_c0_g1|m.8223type:5prime_partiallen:124(+)TRINITY_DN6441_c0_g1:1-372(+)	TRINITY_DN6441_c0_g1|m.8223TRINITY_DN6441_c0_g1|g.8223ORFTRINITY_DN6441_c0_g1|g.8223TRINITY_DN6441_c0_g1|m.8223type:5prime_partiallen:124(+)TRINITY_DN6441_c0_g1:1-372(+)	TRINITY_DN6441_c0_g1|m.8223 TRINITY_DN6441_c0_g1|g.8223 ORF TRINITY_DN6441_c0_g1|g.8223 TRINITY_DN6441_c0_g1|m.8223 type:5prime_partial len:124 (+) TRINITY_DN6441_c0_g1:1-372(+)	1	1	1	1	1	1	1	8.9	14.041	123	5.1134	662300000	18185.9	11879.2	9054.53	22198.5	8443.09	9638.15	6462.93	26862.8	9603.42
TRINITY_DN1279_c0_g1|m.10232TRINITY_DN1279_c0_g1|g.10232ORFTRINITY_DN1279_c0_g1|g.10232TRINITY_DN1279_c0_g1|m.10232type:5prime_partiallen:332(-)TRINITY_DN1279_c0_g1:234-1229(-);TRINITY_DN30831_c0_g1|m.656TRINITY_DN30831_c0_g1|g.656ORFTRINITY_DN30831_c0_g1|g.656TRINITY_DN30831_c0_g1|m.656type:3prime_partiallen:108(-)TRINITY_DN30831_c0_g1:1-321(-);TRINITY_DN30831_c2_g1|m.653TRINITY_DN30831_c2_g1|g.…	TRINITY_DN1279_c0_g1|m.10232TRINITY_DN1279_c0_g1|g.10232ORFTRINITY_DN1279_c0_g1|g.10232TRINITY_DN1279_c0_g1|m.10232type:5prime_partiallen:332(-)TRINITY_DN1279_c0_g1:234-1229(-)	TRINITY_DN1279_c0_g1|m.10232 TRINITY_DN1279_c0_g1|g.10232 ORF TRINITY_DN1279_c0_g1|g.10232 TRINITY_DN1279_c0_g1|m.10232 type:5prime_partial len:332 (-) TRINITY_DN1279_c0_g1:234-1229(-)	4	3	3	3	3	3	3	8.8	36.233	331	9.1366	392290000	81930.6	87672.6	82790.4	72968.2	61077.7	60295.2	71332.5	58553.9	62270
TRINITY_DN16486_c0_g1|m.5157TRINITY_DN16486_c0_g1|g.5157ORFTRINITY_DN16486_c0_g1|g.5157TRINITY_DN16486_c0_g1|m.5157type:completelen:161(-)TRINITY_DN16486_c0_g1:188-670(-)	TRINITY_DN16486_c0_g1|m.5157TRINITY_DN16486_c0_g1|g.5157ORFTRINITY_DN16486_c0_g1|g.5157TRINITY_DN16486_c0_g1|m.5157type:completelen:161(-)TRINITY_DN16486_c0_g1:188-670(-)	TRINITY_DN16486_c0_g1|m.5157 TRINITY_DN16486_c0_g1|g.5157 ORF TRINITY_DN16486_c0_g1|g.5157 TRINITY_DN16486_c0_g1|m.5157 type:complete len:161 (-) TRINITY_DN16486_c0_g1:188-670(-)	1	1	1	1	1	1	1	8.8	16.815	160	13.513	335570000	27754.6	15342.7	14723.3	30072.8	19135.9	15849.5	14168	38429	16714.2
TRINITY_DN2890_c0_g1|m.4143TRINITY_DN2890_c0_g1|g.4143ORFTRINITY_DN2890_c0_g1|g.4143TRINITY_DN2890_c0_g1|m.4143type:completelen:386(-)TRINITY_DN2890_c0_g1:1319-2476(-)	TRINITY_DN2890_c0_g1|m.4143TRINITY_DN2890_c0_g1|g.4143ORFTRINITY_DN2890_c0_g1|g.4143TRINITY_DN2890_c0_g1|m.4143type:completelen:386(-)TRINITY_DN2890_c0_g1:1319-2476(-)	TRINITY_DN2890_c0_g1|m.4143 TRINITY_DN2890_c0_g1|g.4143 ORF TRINITY_DN2890_c0_g1|g.4143 TRINITY_DN2890_c0_g1|m.4143 type:complete len:386 (-) TRINITY_DN2890_c0_g1:1319-2476(-)	1	3	3	3	3	3	3	8.8	41.69	385	6.8674	177420000	69332.9	42806.6	44818.9	67777.7	43006	38040.1	39197.2	64208.2	40012.2
TRINITY_DN295_c1_g2|m.5510TRINITY_DN295_c1_g2|g.5510ORFTRINITY_DN295_c1_g2|g.5510TRINITY_DN295_c1_g2|m.5510type:internallen:148(+)TRINITY_DN295_c1_g2:1-441(+)	TRINITY_DN295_c1_g2|m.5510TRINITY_DN295_c1_g2|g.5510ORFTRINITY_DN295_c1_g2|g.5510TRINITY_DN295_c1_g2|m.5510type:internallen:148(+)TRINITY_DN295_c1_g2:1-441(+)	TRINITY_DN295_c1_g2|m.5510 TRINITY_DN295_c1_g2|g.5510 ORF TRINITY_DN295_c1_g2|g.5510 TRINITY_DN295_c1_g2|m.5510 type:internal len:148 (+) TRINITY_DN295_c1_g2:1-441(+)	1	1	1	1	1	1	1	8.8	16.312	147	2.8804	426770000	20783.1	15031.2	15445.8	22907.3	16443.8	16384.5	15723	20672.1	16395.6
TRINITY_DN507_c1_g3|m.11894TRINITY_DN507_c1_g3|g.11894ORFTRINITY_DN507_c1_g3|g.11894TRINITY_DN507_c1_g3|m.11894type:completelen:319(-)TRINITY_DN507_c1_g3:1379-2335(-);TRINITY_DN507_c1_g2|m.11897TRINITY_DN507_c1_g2|g.11897ORFTRINITY_DN507_c1_g2|g.11897TRINITY_DN507_c1_g2|m.11897type:completelen:319(-)TRINITY_DN507_c1_g2:314-1270(-)	TRINITY_DN507_c1_g3|m.11894TRINITY_DN507_c1_g3|g.11894ORFTRINITY_DN507_c1_g3|g.11894TRINITY_DN507_c1_g3|m.11894type:completelen:319(-)TRINITY_DN507_c1_g3:1379-2335(-);TRINITY_DN507_c1_g2|m.11897TRINITY_DN507_c1_g2|g.11897ORFTRINITY_DN507_c1_g2|g.11897TRINITY_DN507_c1_g2|m.11897type:completelen:319(-)TRINITY_DN507_c1_g2:314-1270(-)	TRINITY_DN507_c1_g3|m.11894 TRINITY_DN507_c1_g3|g.11894 ORF TRINITY_DN507_c1_g3|g.11894 TRINITY_DN507_c1_g3|m.11894 type:complete len:319 (-) TRINITY_DN507_c1_g3:1379-2335(-);TRINITY_DN507_c1_g2|m.11897 TRINITY_DN507_c1_g2|g.11897 ORF TRINITY_DN507_c1_g2	2	2	2	2	2	2	2	8.8	34.742	318	53.038	286540000	54441.9	56604.1	62252.1	69548.7	64806.4	67595.1	50321.4	77491.4	56780.3
TRINITY_DN547_c0_g1|m.12331TRINITY_DN547_c0_g1|g.12331ORFTRINITY_DN547_c0_g1|g.12331TRINITY_DN547_c0_g1|m.12331type:completelen:434(-)TRINITY_DN547_c0_g1:3516-4817(-)	TRINITY_DN547_c0_g1|m.12331TRINITY_DN547_c0_g1|g.12331ORFTRINITY_DN547_c0_g1|g.12331TRINITY_DN547_c0_g1|m.12331type:completelen:434(-)TRINITY_DN547_c0_g1:3516-4817(-)	TRINITY_DN547_c0_g1|m.12331 TRINITY_DN547_c0_g1|g.12331 ORF TRINITY_DN547_c0_g1|g.12331 TRINITY_DN547_c0_g1|m.12331 type:complete len:434 (-) TRINITY_DN547_c0_g1:3516-4817(-)	1	4	4	4	4	4	4	8.8	48.606	433	7.4616	338140000	81878.8	50764.8	47389.6	77960.8	50044	46929.8	46681	107592	46036
TRINITY_DN6496_c4_g1|m.8376TRINITY_DN6496_c4_g1|g.8376ORFTRINITY_DN6496_c4_g1|g.8376TRINITY_DN6496_c4_g1|m.8376type:completelen:432(-)TRINITY_DN6496_c4_g1:4-1299(-)	TRINITY_DN6496_c4_g1|m.8376TRINITY_DN6496_c4_g1|g.8376ORFTRINITY_DN6496_c4_g1|g.8376TRINITY_DN6496_c4_g1|m.8376type:completelen:432(-)TRINITY_DN6496_c4_g1:4-1299(-)	TRINITY_DN6496_c4_g1|m.8376 TRINITY_DN6496_c4_g1|g.8376 ORF TRINITY_DN6496_c4_g1|g.8376 TRINITY_DN6496_c4_g1|m.8376 type:complete len:432 (-) TRINITY_DN6496_c4_g1:4-1299(-)	1	4	2	2	4	2	2	8.8	50.088	431	2.8313	88970000	40388.5	38240.4	33671.1	44328.2	39514.1	39893.3	36091.1	41424.1	37201.8
TRINITY_DN11814_c1_g1|m.1842TRINITY_DN11814_c1_g1|g.1842ORFTRINITY_DN11814_c1_g1|g.1842TRINITY_DN11814_c1_g1|m.1842type:5prime_partiallen:977(-)TRINITY_DN11814_c1_g1:2240-5170(-);REV__TRINITY_DN204133_c0_g1|m.4039TRINITY_DN204133_c0_g1|g.4039ORFTRINITY_DN204133_c0_g1|g.4039TRINITY_DN204133_c0_g1|m.4039type:internallen:104(-)TRINITY_DN204133_c0_g1:1-309(-)	TRINITY_DN11814_c1_g1|m.1842TRINITY_DN11814_c1_g1|g.1842ORFTRINITY_DN11814_c1_g1|g.1842TRINITY_DN11814_c1_g1|m.1842type:5prime_partiallen:977(-)TRINITY_DN11814_c1_g1:2240-5170(-)	TRINITY_DN11814_c1_g1|m.1842 TRINITY_DN11814_c1_g1|g.1842 ORF TRINITY_DN11814_c1_g1|g.1842 TRINITY_DN11814_c1_g1|m.1842 type:5prime_partial len:977 (-) TRINITY_DN11814_c1_g1:2240-5170(-)	2	9	9	9	9	9	9	8.7	103.59	976	19.966	1385900000	207624	115777	108427	231282	109605	106260	113271	223016	96705.8
TRINITY_DN2114_c0_g1|m.8776TRINITY_DN2114_c0_g1|g.8776ORFTRINITY_DN2114_c0_g1|g.8776TRINITY_DN2114_c0_g1|m.8776type:completelen:162(-)TRINITY_DN2114_c0_g1:1080-1565(-)	TRINITY_DN2114_c0_g1|m.8776TRINITY_DN2114_c0_g1|g.8776ORFTRINITY_DN2114_c0_g1|g.8776TRINITY_DN2114_c0_g1|m.8776type:completelen:162(-)TRINITY_DN2114_c0_g1:1080-1565(-)	TRINITY_DN2114_c0_g1|m.8776 TRINITY_DN2114_c0_g1|g.8776 ORF TRINITY_DN2114_c0_g1|g.8776 TRINITY_DN2114_c0_g1|m.8776 type:complete len:162 (-) TRINITY_DN2114_c0_g1:1080-1565(-)	1	1	1	1	1	1	1	8.7	18.221	161	6.6991	15051000	7821.43	4709.07	4627.03	6616.21	4953.57	4835.03	3536.76	5844.5	4055.65
TRINITY_DN252533_c0_g1|m.558TRINITY_DN252533_c0_g1|g.558ORFTRINITY_DN252533_c0_g1|g.558TRINITY_DN252533_c0_g1|m.558type:internallen:104(-)TRINITY_DN252533_c0_g1:1-309(-)	TRINITY_DN252533_c0_g1|m.558TRINITY_DN252533_c0_g1|g.558ORFTRINITY_DN252533_c0_g1|g.558TRINITY_DN252533_c0_g1|m.558type:internallen:104(-)TRINITY_DN252533_c0_g1:1-309(-)	TRINITY_DN252533_c0_g1|m.558 TRINITY_DN252533_c0_g1|g.558 ORF TRINITY_DN252533_c0_g1|g.558 TRINITY_DN252533_c0_g1|m.558 type:internal len:104 (-) TRINITY_DN252533_c0_g1:1-309(-)	1	1	1	1	1	1	1	8.7	11.641	103	-2	0	0	0	0	0	0	0	0	0	0
TRINITY_DN58567_c0_g2|m.1818TRINITY_DN58567_c0_g2|g.1818ORFTRINITY_DN58567_c0_g2|g.1818TRINITY_DN58567_c0_g2|m.1818type:internallen:231(+)TRINITY_DN58567_c0_g2:3-692(+)	TRINITY_DN58567_c0_g2|m.1818TRINITY_DN58567_c0_g2|g.1818ORFTRINITY_DN58567_c0_g2|g.1818TRINITY_DN58567_c0_g2|m.1818type:internallen:231(+)TRINITY_DN58567_c0_g2:3-692(+)	TRINITY_DN58567_c0_g2|m.1818 TRINITY_DN58567_c0_g2|g.1818 ORF TRINITY_DN58567_c0_g2|g.1818 TRINITY_DN58567_c0_g2|m.1818 type:internal len:231 (+) TRINITY_DN58567_c0_g2:3-692(+)	1	2	2	2	2	2	2	8.7	25.901	230	3.3793	27919000	12243.7	16850	17090.1	12265	15816	15238.8	18619.4	11257.3	14614.4
TRINITY_DN110257_c0_g1|m.1407TRINITY_DN110257_c0_g1|g.1407ORFTRINITY_DN110257_c0_g1|g.1407TRINITY_DN110257_c0_g1|m.1407type:5prime_partiallen:221(-)TRINITY_DN110257_c0_g1:184-846(-)	TRINITY_DN110257_c0_g1|m.1407TRINITY_DN110257_c0_g1|g.1407ORFTRINITY_DN110257_c0_g1|g.1407TRINITY_DN110257_c0_g1|m.1407type:5prime_partiallen:221(-)TRINITY_DN110257_c0_g1:184-846(-)	TRINITY_DN110257_c0_g1|m.1407 TRINITY_DN110257_c0_g1|g.1407 ORF TRINITY_DN110257_c0_g1|g.1407 TRINITY_DN110257_c0_g1|m.1407 type:5prime_partial len:221 (-) TRINITY_DN110257_c0_g1:184-846(-)	1	1	1	1	1	1	1	8.6	24.372	220	3.9186	146420000	35169.8	33168.7	32686.9	53021.1	26257	26018.6	28015.3	65224	28176.2
TRINITY_DN144131_c0_g1|m.1836TRINITY_DN144131_c0_g1|g.1836ORFTRINITY_DN144131_c0_g1|g.1836TRINITY_DN144131_c0_g1|m.1836type:internallen:233(+)TRINITY_DN144131_c0_g1:1-696(+)	TRINITY_DN144131_c0_g1|m.1836TRINITY_DN144131_c0_g1|g.1836ORFTRINITY_DN144131_c0_g1|g.1836TRINITY_DN144131_c0_g1|m.1836type:internallen:233(+)TRINITY_DN144131_c0_g1:1-696(+)	TRINITY_DN144131_c0_g1|m.1836 TRINITY_DN144131_c0_g1|g.1836 ORF TRINITY_DN144131_c0_g1|g.1836 TRINITY_DN144131_c0_g1|m.1836 type:internal len:233 (+) TRINITY_DN144131_c0_g1:1-696(+)	1	2	2	2	2	2	2	8.6	27.101	232	11.43	47698000	35651.6	28548.7	24121.7	32508.8	24411.4	22520.2	26819.8	37543.8	22256.2
TRINITY_DN1526_c2_g1|m.253TRINITY_DN1526_c2_g1|g.253ORFTRINITY_DN1526_c2_g1|g.253TRINITY_DN1526_c2_g1|m.253type:5prime_partiallen:796(-)TRINITY_DN1526_c2_g1:64-2451(-)	TRINITY_DN1526_c2_g1|m.253TRINITY_DN1526_c2_g1|g.253ORFTRINITY_DN1526_c2_g1|g.253TRINITY_DN1526_c2_g1|m.253type:5prime_partiallen:796(-)TRINITY_DN1526_c2_g1:64-2451(-)	TRINITY_DN1526_c2_g1|m.253 TRINITY_DN1526_c2_g1|g.253 ORF TRINITY_DN1526_c2_g1|g.253 TRINITY_DN1526_c2_g1|m.253 type:5prime_partial len:796 (-) TRINITY_DN1526_c2_g1:64-2451(-)	1	5	5	5	5	5	5	8.6	85.951	795	45.947	390580000	100367	70400.9	67223.6	98802.8	65665.6	58342.1	65955.5	89649.9	55576.9
TRINITY_DN19102_c0_g3|m.3295TRINITY_DN19102_c0_g3|g.3295ORFTRINITY_DN19102_c0_g3|g.3295TRINITY_DN19102_c0_g3|m.3295type:5prime_partiallen:1954(-)TRINITY_DN19102_c0_g3:1831-7692(-)	TRINITY_DN19102_c0_g3|m.3295TRINITY_DN19102_c0_g3|g.3295ORFTRINITY_DN19102_c0_g3|g.3295TRINITY_DN19102_c0_g3|m.3295type:5prime_partiallen:1954(-)TRINITY_DN19102_c0_g3:1831-7692(-)	TRINITY_DN19102_c0_g3|m.3295 TRINITY_DN19102_c0_g3|g.3295 ORF TRINITY_DN19102_c0_g3|g.3295 TRINITY_DN19102_c0_g3|m.3295 type:5prime_partial len:1954 (-) TRINITY_DN19102_c0_g3:1831-7692(-)	1	15	15	15	15	15	15	8.6	210.04	1953	165.89	2337200000	435453	585059	277541	465024	302158	402575	480863	465384	359414
TRINITY_DN197828_c0_g1|m.1055TRINITY_DN197828_c0_g1|g.1055ORFTRINITY_DN197828_c0_g1|g.1055TRINITY_DN197828_c0_g1|m.1055type:completelen:176(-)TRINITY_DN197828_c0_g1:278-805(-)	TRINITY_DN197828_c0_g1|m.1055TRINITY_DN197828_c0_g1|g.1055ORFTRINITY_DN197828_c0_g1|g.1055TRINITY_DN197828_c0_g1|m.1055type:completelen:176(-)TRINITY_DN197828_c0_g1:278-805(-)	TRINITY_DN197828_c0_g1|m.1055 TRINITY_DN197828_c0_g1|g.1055 ORF TRINITY_DN197828_c0_g1|g.1055 TRINITY_DN197828_c0_g1|m.1055 type:complete len:176 (-) TRINITY_DN197828_c0_g1:278-805(-)	1	1	1	1	1	1	1	8.6	21.058	175	3.2556	17158000	7277.29	5084.14	5067.66	8803.56	4352.82	4267.07	3405.05	7877.67	4565.41
TRINITY_DN237864_c0_g1|m.312TRINITY_DN237864_c0_g1|g.312ORFTRINITY_DN237864_c0_g1|g.312TRINITY_DN237864_c0_g1|m.312type:internallen:199(-)TRINITY_DN237864_c0_g1:1-594(-)	TRINITY_DN237864_c0_g1|m.312TRINITY_DN237864_c0_g1|g.312ORFTRINITY_DN237864_c0_g1|g.312TRINITY_DN237864_c0_g1|m.312type:internallen:199(-)TRINITY_DN237864_c0_g1:1-594(-)	TRINITY_DN237864_c0_g1|m.312 TRINITY_DN237864_c0_g1|g.312 ORF TRINITY_DN237864_c0_g1|g.312 TRINITY_DN237864_c0_g1|m.312 type:internal len:199 (-) TRINITY_DN237864_c0_g1:1-594(-)	1	2	2	2	2	2	2	8.6	22.649	198	5.6097	332080000	67062	61140.3	59211.8	55955.4	53550.5	48561.4	52019.3	51518.4	54205.7
TRINITY_DN6993_c0_g2|m.11284TRINITY_DN6993_c0_g2|g.11284ORFTRINITY_DN6993_c0_g2|g.11284TRINITY_DN6993_c0_g2|m.11284type:completelen:372(-)TRINITY_DN6993_c0_g2:3326-4441(-);TRINITY_DN4200_c0_g1|m.4681TRINITY_DN4200_c0_g1|g.4681ORFTRINITY_DN4200_c0_g1|g.4681TRINITY_DN4200_c0_g1|m.4681type:completelen:122(+)TRINITY_DN4200_c0_g1:169-534(+);TRINITY_DN183714_c0_g1|m.181TRINITY_DN183714_c0_g1|g.181ORFTR…	TRINITY_DN6993_c0_g2|m.11284TRINITY_DN6993_c0_g2|g.11284ORFTRINITY_DN6993_c0_g2|g.11284TRINITY_DN6993_c0_g2|m.11284type:completelen:372(-)TRINITY_DN6993_c0_g2:3326-4441(-)	TRINITY_DN6993_c0_g2|m.11284 TRINITY_DN6993_c0_g2|g.11284 ORF TRINITY_DN6993_c0_g2|g.11284 TRINITY_DN6993_c0_g2|m.11284 type:complete len:372 (-) TRINITY_DN6993_c0_g2:3326-4441(-)	9	3	2	2	3	2	2	8.6	41.001	371	5.4754	301200000	41562.8	41814.2	39420.5	38587.1	41091.9	39598.4	36209.7	40083.8	42112.8
TRINITY_DN60184_c0_g1|m.2519TRINITY_DN60184_c0_g1|g.2519ORFTRINITY_DN60184_c0_g1|g.2519TRINITY_DN60184_c0_g1|m.2519type:internallen:131(+)TRINITY_DN60184_c0_g1:1-390(+);TRINITY_DN11778_c0_g1|m.1678TRINITY_DN11778_c0_g1|g.1678ORFTRINITY_DN11778_c0_g1|g.1678TRINITY_DN11778_c0_g1|m.1678type:completelen:152(-)TRINITY_DN11778_c0_g1:18-473(-)	TRINITY_DN60184_c0_g1|m.2519TRINITY_DN60184_c0_g1|g.2519ORFTRINITY_DN60184_c0_g1|g.2519TRINITY_DN60184_c0_g1|m.2519type:internallen:131(+)TRINITY_DN60184_c0_g1:1-390(+);TRINITY_DN11778_c0_g1|m.1678TRINITY_DN11778_c0_g1|g.1678ORFTRINITY_DN11778_c0_g1|g.1678TRINITY_DN11778_c0_g1|m.1678type:completelen:152(-)TRINITY_DN11778_c0_g1:18-473(-)	TRINITY_DN60184_c0_g1|m.2519 TRINITY_DN60184_c0_g1|g.2519 ORF TRINITY_DN60184_c0_g1|g.2519 TRINITY_DN60184_c0_g1|m.2519 type:internal len:131 (+) TRINITY_DN60184_c0_g1:1-390(+);TRINITY_DN11778_c0_g1|m.1678 TRINITY_DN11778_c0_g1|g.1678 ORF TRINITY_DN11778	2	1	1	1	1	1	1	8.5	13.541	130	2.1272	468740000	25737.6	25459	23054.5	25333	19812.4	18454.4	19284.4	22572.1	19794.9
TRINITY_DN21268_c4_g1|m.665TRINITY_DN21268_c4_g1|g.665ORFTRINITY_DN21268_c4_g1|g.665TRINITY_DN21268_c4_g1|m.665type:completelen:377(-)TRINITY_DN21268_c4_g1:851-1981(-)	TRINITY_DN21268_c4_g1|m.665TRINITY_DN21268_c4_g1|g.665ORFTRINITY_DN21268_c4_g1|g.665TRINITY_DN21268_c4_g1|m.665type:completelen:377(-)TRINITY_DN21268_c4_g1:851-1981(-)	TRINITY_DN21268_c4_g1|m.665 TRINITY_DN21268_c4_g1|g.665 ORF TRINITY_DN21268_c4_g1|g.665 TRINITY_DN21268_c4_g1|m.665 type:complete len:377 (-) TRINITY_DN21268_c4_g1:851-1981(-)	1	3	3	3	3	3	3	8.5	41.783	376	6.3458	164230000	59071.7	65801.7	64887.6	65224.8	60608.9	67226.1	61566.5	70857.5	69685.3
TRINITY_DN26631_c0_g2|m.2119TRINITY_DN26631_c0_g2|g.2119ORFTRINITY_DN26631_c0_g2|g.2119TRINITY_DN26631_c0_g2|m.2119type:3prime_partiallen:224(+)TRINITY_DN26631_c0_g2:402-1070(+)	TRINITY_DN26631_c0_g2|m.2119TRINITY_DN26631_c0_g2|g.2119ORFTRINITY_DN26631_c0_g2|g.2119TRINITY_DN26631_c0_g2|m.2119type:3prime_partiallen:224(+)TRINITY_DN26631_c0_g2:402-1070(+)	TRINITY_DN26631_c0_g2|m.2119 TRINITY_DN26631_c0_g2|g.2119 ORF TRINITY_DN26631_c0_g2|g.2119 TRINITY_DN26631_c0_g2|m.2119 type:3prime_partial len:224 (+) TRINITY_DN26631_c0_g2:402-1070(+)	1	2	2	2	2	2	2	8.5	25.158	223	3.4556	301340000	115037	107579	100735	108840	93774	102199	106340	106079	101188
TRINITY_DN59055_c0_g1|m.2066TRINITY_DN59055_c0_g1|g.2066ORFTRINITY_DN59055_c0_g1|g.2066TRINITY_DN59055_c0_g1|m.2066type:internallen:743(-)TRINITY_DN59055_c0_g1:2-2227(-)	TRINITY_DN59055_c0_g1|m.2066TRINITY_DN59055_c0_g1|g.2066ORFTRINITY_DN59055_c0_g1|g.2066TRINITY_DN59055_c0_g1|m.2066type:internallen:743(-)TRINITY_DN59055_c0_g1:2-2227(-)	TRINITY_DN59055_c0_g1|m.2066 TRINITY_DN59055_c0_g1|g.2066 ORF TRINITY_DN59055_c0_g1|g.2066 TRINITY_DN59055_c0_g1|m.2066 type:internal len:743 (-) TRINITY_DN59055_c0_g1:2-2227(-)	1	6	6	6	6	6	6	8.5	81.554	742	47.6	718500000	252368	316557	184719	228485	204784	158842	150641	173620	162980
TRINITY_DN1232_c1_g1|m.11064TRINITY_DN1232_c1_g1|g.11064ORFTRINITY_DN1232_c1_g1|g.11064TRINITY_DN1232_c1_g1|m.11064type:completelen:311(+)TRINITY_DN1232_c1_g1:288-1220(+)	TRINITY_DN1232_c1_g1|m.11064TRINITY_DN1232_c1_g1|g.11064ORFTRINITY_DN1232_c1_g1|g.11064TRINITY_DN1232_c1_g1|m.11064type:completelen:311(+)TRINITY_DN1232_c1_g1:288-1220(+)	TRINITY_DN1232_c1_g1|m.11064 TRINITY_DN1232_c1_g1|g.11064 ORF TRINITY_DN1232_c1_g1|g.11064 TRINITY_DN1232_c1_g1|m.11064 type:complete len:311 (+) TRINITY_DN1232_c1_g1:288-1220(+)	1	3	3	3	3	3	3	8.4	34.84	310	3.7932	285900000	82453.8	68843.5	72712.9	77273.1	73577.9	77969.7	57533.1	98346.4	67775.3
TRINITY_DN197571_c2_g1|m.867TRINITY_DN197571_c2_g1|g.867ORFTRINITY_DN197571_c2_g1|g.867TRINITY_DN197571_c2_g1|m.867type:5prime_partiallen:156(+)TRINITY_DN197571_c2_g1:1-468(+)	TRINITY_DN197571_c2_g1|m.867TRINITY_DN197571_c2_g1|g.867ORFTRINITY_DN197571_c2_g1|g.867TRINITY_DN197571_c2_g1|m.867type:5prime_partiallen:156(+)TRINITY_DN197571_c2_g1:1-468(+)	TRINITY_DN197571_c2_g1|m.867 TRINITY_DN197571_c2_g1|g.867 ORF TRINITY_DN197571_c2_g1|g.867 TRINITY_DN197571_c2_g1|m.867 type:5prime_partial len:156 (+) TRINITY_DN197571_c2_g1:1-468(+)	1	1	1	1	1	1	1	8.4	17.921	155	2.0072	25210000	6883.38	7132.03	7106	8153.57	5795.17	6462.2	5406.9	6109.34	5866.15
TRINITY_DN45079_c0_g1|m.453TRINITY_DN45079_c0_g1|g.453ORFTRINITY_DN45079_c0_g1|g.453TRINITY_DN45079_c0_g1|m.453type:internallen:167(+)TRINITY_DN45079_c0_g1:1-498(+)	TRINITY_DN45079_c0_g1|m.453TRINITY_DN45079_c0_g1|g.453ORFTRINITY_DN45079_c0_g1|g.453TRINITY_DN45079_c0_g1|m.453type:internallen:167(+)TRINITY_DN45079_c0_g1:1-498(+)	TRINITY_DN45079_c0_g1|m.453 TRINITY_DN45079_c0_g1|g.453 ORF TRINITY_DN45079_c0_g1|g.453 TRINITY_DN45079_c0_g1|m.453 type:internal len:167 (+) TRINITY_DN45079_c0_g1:1-498(+)	1	1	1	1	1	1	1	8.4	18.681	166	20.197	1509000000	42115.4	33483	24524.9	51664.6	24922.5	27394.8	30745.2	68204	28369.1
TRINITY_DN572_c0_g3|m.11801TRINITY_DN572_c0_g3|g.11801ORFTRINITY_DN572_c0_g3|g.11801TRINITY_DN572_c0_g3|m.11801type:5prime_partiallen:360(+)TRINITY_DN572_c0_g3:1-1080(+);TRINITY_DN21963_c0_g1|m.1454TRINITY_DN21963_c0_g1|g.1454ORFTRINITY_DN21963_c0_g1|g.1454TRINITY_DN21963_c0_g1|m.1454type:internallen:146(-)TRINITY_DN21963_c0_g1:2-436(-)	TRINITY_DN572_c0_g3|m.11801TRINITY_DN572_c0_g3|g.11801ORFTRINITY_DN572_c0_g3|g.11801TRINITY_DN572_c0_g3|m.11801type:5prime_partiallen:360(+)TRINITY_DN572_c0_g3:1-1080(+)	TRINITY_DN572_c0_g3|m.11801 TRINITY_DN572_c0_g3|g.11801 ORF TRINITY_DN572_c0_g3|g.11801 TRINITY_DN572_c0_g3|m.11801 type:5prime_partial len:360 (+) TRINITY_DN572_c0_g3:1-1080(+)	2	3	1	1	3	1	1	8.4	38.516	359	4.6595	218270000	8827.52	13162.3	9743.86	13557.9	11634.4	11405.9	5321.17	13913.9	9960.29
TRINITY_DN739_c0_g3|m.830TRINITY_DN739_c0_g3|g.830ORFTRINITY_DN739_c0_g3|g.830TRINITY_DN739_c0_g3|m.830type:5prime_partiallen:156(+)TRINITY_DN739_c0_g3:2-469(+);TRINITY_DN739_c0_g5|m.825TRINITY_DN739_c0_g5|g.825ORFTRINITY_DN739_c0_g5|g.825TRINITY_DN739_c0_g5|m.825type:5prime_partiallen:248(-)TRINITY_DN739_c0_g5:189-932(-)	TRINITY_DN739_c0_g3|m.830TRINITY_DN739_c0_g3|g.830ORFTRINITY_DN739_c0_g3|g.830TRINITY_DN739_c0_g3|m.830type:5prime_partiallen:156(+)TRINITY_DN739_c0_g3:2-469(+);TRINITY_DN739_c0_g5|m.825TRINITY_DN739_c0_g5|g.825ORFTRINITY_DN739_c0_g5|g.825TRINITY_DN739_c0_g5|m.825type:5prime_partiallen:248(-)TRINITY_DN739_c0_g5:189-932(-)	TRINITY_DN739_c0_g3|m.830 TRINITY_DN739_c0_g3|g.830 ORF TRINITY_DN739_c0_g3|g.830 TRINITY_DN739_c0_g3|m.830 type:5prime_partial len:156 (+) TRINITY_DN739_c0_g3:2-469(+);TRINITY_DN739_c0_g5|m.825 TRINITY_DN739_c0_g5|g.825 ORF TRINITY_DN739_c0_g5|g.825 TRI	2	1	1	1	1	1	1	8.4	17.863	155	9.7963	385670000	3847.68	5708.6	4130.03	4852.3	3629.57	3953.88	4263.55	4483.58	3430.62
TRINITY_DN934_c0_g1|m.5193TRINITY_DN934_c0_g1|g.5193ORFTRINITY_DN934_c0_g1|g.5193TRINITY_DN934_c0_g1|m.5193type:internallen:132(+)TRINITY_DN934_c0_g1:2-394(+)	TRINITY_DN934_c0_g1|m.5193TRINITY_DN934_c0_g1|g.5193ORFTRINITY_DN934_c0_g1|g.5193TRINITY_DN934_c0_g1|m.5193type:internallen:132(+)TRINITY_DN934_c0_g1:2-394(+)	TRINITY_DN934_c0_g1|m.5193 TRINITY_DN934_c0_g1|g.5193 ORF TRINITY_DN934_c0_g1|g.5193 TRINITY_DN934_c0_g1|m.5193 type:internal len:132 (+) TRINITY_DN934_c0_g1:2-394(+)	1	1	1	1	1	1	1	8.4	13.829	131	2.068	59685000	24300.8	22960	19519.3	19877.8	25368.2	20262.5	22447.5	16794.5	20266.5
TRINITY_DN14497_c0_g1|m.1043TRINITY_DN14497_c0_g1|g.1043ORFTRINITY_DN14497_c0_g1|g.1043TRINITY_DN14497_c0_g1|m.1043type:internallen:110(-)TRINITY_DN14497_c0_g1:3-329(-)	TRINITY_DN14497_c0_g1|m.1043TRINITY_DN14497_c0_g1|g.1043ORFTRINITY_DN14497_c0_g1|g.1043TRINITY_DN14497_c0_g1|m.1043type:internallen:110(-)TRINITY_DN14497_c0_g1:3-329(-)	TRINITY_DN14497_c0_g1|m.1043 TRINITY_DN14497_c0_g1|g.1043 ORF TRINITY_DN14497_c0_g1|g.1043 TRINITY_DN14497_c0_g1|m.1043 type:internal len:110 (-) TRINITY_DN14497_c0_g1:3-329(-)	1	1	1	1	1	1	1	8.3	13.025	109	1.9435	115570000	64691	53006.7	61286.9	36640.9	40782.7	39180.2	43866.7	29690	46220.3
TRINITY_DN147413_c0_g1|m.2735TRINITY_DN147413_c0_g1|g.2735ORFTRINITY_DN147413_c0_g1|g.2735TRINITY_DN147413_c0_g1|m.2735type:5prime_partiallen:109(+)TRINITY_DN147413_c0_g1:3-329(+);TRINITY_DN2981_c0_g1|m.4898TRINITY_DN2981_c0_g1|g.4898ORFTRINITY_DN2981_c0_g1|g.4898TRINITY_DN2981_c0_g1|m.4898type:completelen:246(-)TRINITY_DN2981_c0_g1:914-1651(-)	TRINITY_DN147413_c0_g1|m.2735TRINITY_DN147413_c0_g1|g.2735ORFTRINITY_DN147413_c0_g1|g.2735TRINITY_DN147413_c0_g1|m.2735type:5prime_partiallen:109(+)TRINITY_DN147413_c0_g1:3-329(+);TRINITY_DN2981_c0_g1|m.4898TRINITY_DN2981_c0_g1|g.4898ORFTRINITY_DN2981_c0_g1|g.4898TRINITY_DN2981_c0_g1|m.4898type:completelen:246(-)TRINITY_DN2981_c0_g1:914-1651(-)	TRINITY_DN147413_c0_g1|m.2735 TRINITY_DN147413_c0_g1|g.2735 ORF TRINITY_DN147413_c0_g1|g.2735 TRINITY_DN147413_c0_g1|m.2735 type:5prime_partial len:109 (+) TRINITY_DN147413_c0_g1:3-329(+);TRINITY_DN2981_c0_g1|m.4898 TRINITY_DN2981_c0_g1|g.4898 ORF TRINIT	2	1	1	1	1	1	1	8.3	11.737	108	1.8763	48234000	11971.3	5183.67	4801.73	16690.5	3974.15	3838.42	3402.92	22017.6	3410.79
TRINITY_DN1739_c0_g4|m.3331TRINITY_DN1739_c0_g4|g.3331ORFTRINITY_DN1739_c0_g4|g.3331TRINITY_DN1739_c0_g4|m.3331type:completelen:185(-)TRINITY_DN1739_c0_g4:4050-4604(-);TRINITY_DN9118_c0_g1|m.555TRINITY_DN9118_c0_g1|g.555ORFTRINITY_DN9118_c0_g1|g.555TRINITY_DN9118_c0_g1|m.555type:completelen:186(+)TRINITY_DN9118_c0_g1:218-775(+);TRINITY_DN5106_c0_g1|m.11270TRINITY_DN5106_c0_g1|g.11270ORFTRINITY_DN…	TRINITY_DN1739_c0_g4|m.3331TRINITY_DN1739_c0_g4|g.3331ORFTRINITY_DN1739_c0_g4|g.3331TRINITY_DN1739_c0_g4|m.3331type:completelen:185(-)TRINITY_DN1739_c0_g4:4050-4604(-);TRINITY_DN9118_c0_g1|m.555TRINITY_DN9118_c0_g1|g.555ORFTRINITY_DN9118_c0_g1|g.555TRINITY_DN9118_c0_g1|m.555type:completelen:186(+)TRINITY_DN9118_c0_g1:218-775(+);TRINITY_DN5106_c0_g1|m.11270TRINITY_DN5106_c0_g1|g.11270ORFTRINITY_DN…	TRINITY_DN1739_c0_g4|m.3331 TRINITY_DN1739_c0_g4|g.3331 ORF TRINITY_DN1739_c0_g4|g.3331 TRINITY_DN1739_c0_g4|m.3331 type:complete len:185 (-) TRINITY_DN1739_c0_g4:4050-4604(-);TRINITY_DN9118_c0_g1|m.555 TRINITY_DN9118_c0_g1|g.555 ORF TRINITY_DN9118_c0_g1	3	1	1	1	1	1	1	8.2	20.771	184	2.7143	0	0	0	0	0	0	0	0	0	0
TRINITY_DN235755_c0_g1|m.4324TRINITY_DN235755_c0_g1|g.4324ORFTRINITY_DN235755_c0_g1|g.4324TRINITY_DN235755_c0_g1|m.4324type:internallen:209(-)TRINITY_DN235755_c0_g1:3-626(-)	TRINITY_DN235755_c0_g1|m.4324TRINITY_DN235755_c0_g1|g.4324ORFTRINITY_DN235755_c0_g1|g.4324TRINITY_DN235755_c0_g1|m.4324type:internallen:209(-)TRINITY_DN235755_c0_g1:3-626(-)	TRINITY_DN235755_c0_g1|m.4324 TRINITY_DN235755_c0_g1|g.4324 ORF TRINITY_DN235755_c0_g1|g.4324 TRINITY_DN235755_c0_g1|m.4324 type:internal len:209 (-) TRINITY_DN235755_c0_g1:3-626(-)	1	2	2	2	2	2	2	8.2	23.052	208	3.8654	663290000	69281.1	76681.3	63558	73062.4	60368.9	63315.1	89452.5	72220.6	67046.7
TRINITY_DN36801_c1_g2|m.364TRINITY_DN36801_c1_g2|g.364ORFTRINITY_DN36801_c1_g2|g.364TRINITY_DN36801_c1_g2|m.364type:5prime_partiallen:172(-)TRINITY_DN36801_c1_g2:13-528(-);TRINITY_DN36801_c0_g1|m.374TRINITY_DN36801_c0_g1|g.374ORFTRINITY_DN36801_c0_g1|g.374TRINITY_DN36801_c0_g1|m.374type:internallen:123(+)TRINITY_DN36801_c0_g1:3-368(+);TRINITY_DN5071_c0_g1|m.10617TRINITY_DN5071_c0_g1|g.10617ORFTRI…	TRINITY_DN36801_c1_g2|m.364TRINITY_DN36801_c1_g2|g.364ORFTRINITY_DN36801_c1_g2|g.364TRINITY_DN36801_c1_g2|m.364type:5prime_partiallen:172(-)TRINITY_DN36801_c1_g2:13-528(-);TRINITY_DN36801_c0_g1|m.374TRINITY_DN36801_c0_g1|g.374ORFTRINITY_DN36801_c0_g1|g.374TRINITY_DN36801_c0_g1|m.374type:internallen:123(+)TRINITY_DN36801_c0_g1:3-368(+);TRINITY_DN5071_c0_g1|m.10617TRINITY_DN5071_c0_g1|g.10617ORFTRI…	TRINITY_DN36801_c1_g2|m.364 TRINITY_DN36801_c1_g2|g.364 ORF TRINITY_DN36801_c1_g2|g.364 TRINITY_DN36801_c1_g2|m.364 type:5prime_partial len:172 (-) TRINITY_DN36801_c1_g2:13-528(-);TRINITY_DN36801_c0_g1|m.374 TRINITY_DN36801_c0_g1|g.374 ORF TRINITY_DN3680	3	2	2	2	2	2	2	8.2	18.678	171	2.0309	481690000	29809.6	23656	18357.3	28642.3	15515.4	11259.3	22121.5	20506.3	14710.5
TRINITY_DN42031_c0_g1|m.3937TRINITY_DN42031_c0_g1|g.3937ORFTRINITY_DN42031_c0_g1|g.3937TRINITY_DN42031_c0_g1|m.3937type:5prime_partiallen:111(-)TRINITY_DN42031_c0_g1:555-887(-)	TRINITY_DN42031_c0_g1|m.3937TRINITY_DN42031_c0_g1|g.3937ORFTRINITY_DN42031_c0_g1|g.3937TRINITY_DN42031_c0_g1|m.3937type:5prime_partiallen:111(-)TRINITY_DN42031_c0_g1:555-887(-)	TRINITY_DN42031_c0_g1|m.3937 TRINITY_DN42031_c0_g1|g.3937 ORF TRINITY_DN42031_c0_g1|g.3937 TRINITY_DN42031_c0_g1|m.3937 type:5prime_partial len:111 (-) TRINITY_DN42031_c0_g1:555-887(-)	1	1	1	1	1	1	1	8.2	12.044	110	2.8979	0	0	0	0	0	0	0	0	0	0
TRINITY_DN48501_c0_g1|m.2515TRINITY_DN48501_c0_g1|g.2515ORFTRINITY_DN48501_c0_g1|g.2515TRINITY_DN48501_c0_g1|m.2515type:3prime_partiallen:185(+)TRINITY_DN48501_c0_g1:210-761(+)	TRINITY_DN48501_c0_g1|m.2515TRINITY_DN48501_c0_g1|g.2515ORFTRINITY_DN48501_c0_g1|g.2515TRINITY_DN48501_c0_g1|m.2515type:3prime_partiallen:185(+)TRINITY_DN48501_c0_g1:210-761(+)	TRINITY_DN48501_c0_g1|m.2515 TRINITY_DN48501_c0_g1|g.2515 ORF TRINITY_DN48501_c0_g1|g.2515 TRINITY_DN48501_c0_g1|m.2515 type:3prime_partial len:185 (+) TRINITY_DN48501_c0_g1:210-761(+)	1	1	1	1	1	1	1	8.2	19.949	184	10.223	675850000	35368.4	70019.2	55129.6	55856.5	58132.4	37869.3	82688.5	43117.8	46698.2
TRINITY_DN82879_c0_g1|m.2932TRINITY_DN82879_c0_g1|g.2932ORFTRINITY_DN82879_c0_g1|g.2932TRINITY_DN82879_c0_g1|m.2932type:internallen:268(+)TRINITY_DN82879_c0_g1:2-802(+)	TRINITY_DN82879_c0_g1|m.2932TRINITY_DN82879_c0_g1|g.2932ORFTRINITY_DN82879_c0_g1|g.2932TRINITY_DN82879_c0_g1|m.2932type:internallen:268(+)TRINITY_DN82879_c0_g1:2-802(+)	TRINITY_DN82879_c0_g1|m.2932 TRINITY_DN82879_c0_g1|g.2932 ORF TRINITY_DN82879_c0_g1|g.2932 TRINITY_DN82879_c0_g1|m.2932 type:internal len:268 (+) TRINITY_DN82879_c0_g1:2-802(+)	1	2	2	2	2	2	2	8.2	30.161	267	3.5127	152780000	35563.6	23103.9	23007.1	34302.4	22397.8	22232.5	25766.4	36925	23565.8
TRINITY_DN8653_c0_g1|m.8872TRINITY_DN8653_c0_g1|g.8872ORFTRINITY_DN8653_c0_g1|g.8872TRINITY_DN8653_c0_g1|m.8872type:5prime_partiallen:4286(-)TRINITY_DN8653_c0_g1:614-13471(-);TRINITY_DN32317_c1_g1|m.1794TRINITY_DN32317_c1_g1|g.1794ORFTRINITY_DN32317_c1_g1|g.1794TRINITY_DN32317_c1_g1|m.1794type:internallen:153(+)TRINITY_DN32317_c1_g1:3-458(+);TRINITY_DN32317_c1_g2|m.1792TRINITY_DN32317_c1_g2|g.179…	TRINITY_DN8653_c0_g1|m.8872TRINITY_DN8653_c0_g1|g.8872ORFTRINITY_DN8653_c0_g1|g.8872TRINITY_DN8653_c0_g1|m.8872type:5prime_partiallen:4286(-)TRINITY_DN8653_c0_g1:614-13471(-)	TRINITY_DN8653_c0_g1|m.8872 TRINITY_DN8653_c0_g1|g.8872 ORF TRINITY_DN8653_c0_g1|g.8872 TRINITY_DN8653_c0_g1|m.8872 type:5prime_partial len:4286 (-) TRINITY_DN8653_c0_g1:614-13471(-)	3	34	34	31	34	34	31	8.2	489.88	4285	118.98	2019400000	766031	676513	571296	742775	639328	568596	617078	740345	550139
TRINITY_DN105881_c0_g1|m.1032TRINITY_DN105881_c0_g1|g.1032ORFTRINITY_DN105881_c0_g1|g.1032TRINITY_DN105881_c0_g1|m.1032type:completelen:482(-)TRINITY_DN105881_c0_g1:125-1570(-)	TRINITY_DN105881_c0_g1|m.1032TRINITY_DN105881_c0_g1|g.1032ORFTRINITY_DN105881_c0_g1|g.1032TRINITY_DN105881_c0_g1|m.1032type:completelen:482(-)TRINITY_DN105881_c0_g1:125-1570(-)	TRINITY_DN105881_c0_g1|m.1032 TRINITY_DN105881_c0_g1|g.1032 ORF TRINITY_DN105881_c0_g1|g.1032 TRINITY_DN105881_c0_g1|m.1032 type:complete len:482 (-) TRINITY_DN105881_c0_g1:125-1570(-)	1	4	4	4	4	4	4	8.1	54.577	481	9.7016	345370000	158796	98685.4	97486	139549	100183	98613.3	93891	120756	96893.2
TRINITY_DN34248_c0_g1|m.3121TRINITY_DN34248_c0_g1|g.3121ORFTRINITY_DN34248_c0_g1|g.3121TRINITY_DN34248_c0_g1|m.3121type:completelen:112(-)TRINITY_DN34248_c0_g1:158-493(-);TRINITY_DN140720_c0_g1|m.471TRINITY_DN140720_c0_g1|g.471ORFTRINITY_DN140720_c0_g1|g.471TRINITY_DN140720_c0_g1|m.471type:internallen:142(+)TRINITY_DN140720_c0_g1:1-423(+)	TRINITY_DN34248_c0_g1|m.3121TRINITY_DN34248_c0_g1|g.3121ORFTRINITY_DN34248_c0_g1|g.3121TRINITY_DN34248_c0_g1|m.3121type:completelen:112(-)TRINITY_DN34248_c0_g1:158-493(-);TRINITY_DN140720_c0_g1|m.471TRINITY_DN140720_c0_g1|g.471ORFTRINITY_DN140720_c0_g1|g.471TRINITY_DN140720_c0_g1|m.471type:internallen:142(+)TRINITY_DN140720_c0_g1:1-423(+)	TRINITY_DN34248_c0_g1|m.3121 TRINITY_DN34248_c0_g1|g.3121 ORF TRINITY_DN34248_c0_g1|g.3121 TRINITY_DN34248_c0_g1|m.3121 type:complete len:112 (-) TRINITY_DN34248_c0_g1:158-493(-);TRINITY_DN140720_c0_g1|m.471 TRINITY_DN140720_c0_g1|g.471 ORF TRINITY_DN140	2	1	1	1	1	1	1	8.1	13.276	111	2.0064	604450000	83085.9	74798.1	72825.2	80678.5	54736	56389	69849	82948.7	58136.7
TRINITY_DN17547_c0_g1|m.463TRINITY_DN17547_c0_g1|g.463ORFTRINITY_DN17547_c0_g1|g.463TRINITY_DN17547_c0_g1|m.463type:completelen:210(-)TRINITY_DN17547_c0_g1:196-825(-)	TRINITY_DN17547_c0_g1|m.463TRINITY_DN17547_c0_g1|g.463ORFTRINITY_DN17547_c0_g1|g.463TRINITY_DN17547_c0_g1|m.463type:completelen:210(-)TRINITY_DN17547_c0_g1:196-825(-)	TRINITY_DN17547_c0_g1|m.463 TRINITY_DN17547_c0_g1|g.463 ORF TRINITY_DN17547_c0_g1|g.463 TRINITY_DN17547_c0_g1|m.463 type:complete len:210 (-) TRINITY_DN17547_c0_g1:196-825(-)	1	2	2	2	2	2	2	8.1	22.631	209	3.0699	213600000	66550.9	60363.4	58263.1	50237.4	53814.2	42335.5	38920.6	27985.4	44107.2
TRINITY_DN2001_c0_g1|m.8228TRINITY_DN2001_c0_g1|g.8228ORFTRINITY_DN2001_c0_g1|g.8228TRINITY_DN2001_c0_g1|m.8228type:completelen:432(-)TRINITY_DN2001_c0_g1:579-1874(-)	TRINITY_DN2001_c0_g1|m.8228TRINITY_DN2001_c0_g1|g.8228ORFTRINITY_DN2001_c0_g1|g.8228TRINITY_DN2001_c0_g1|m.8228type:completelen:432(-)TRINITY_DN2001_c0_g1:579-1874(-)	TRINITY_DN2001_c0_g1|m.8228 TRINITY_DN2001_c0_g1|g.8228 ORF TRINITY_DN2001_c0_g1|g.8228 TRINITY_DN2001_c0_g1|m.8228 type:complete len:432 (-) TRINITY_DN2001_c0_g1:579-1874(-)	1	4	4	4	4	4	4	8.1	48.29	431	7.8446	276090000	87726	98893.1	60719.3	87074.8	38666.8	35460.2	37210.6	62015.9	33045.1
TRINITY_DN361_c0_g1|m.8272TRINITY_DN361_c0_g1|g.8272ORFTRINITY_DN361_c0_g1|g.8272TRINITY_DN361_c0_g1|m.8272type:completelen:259(-)TRINITY_DN361_c0_g1:2515-3291(-);TRINITY_DN361_c0_g3|m.8288TRINITY_DN361_c0_g3|g.8288ORFTRINITY_DN361_c0_g3|g.8288TRINITY_DN361_c0_g3|m.8288type:completelen:261(-)TRINITY_DN361_c0_g3:1467-2249(-);TRINITY_DN361_c0_g2|m.8285TRINITY_DN361_c0_g2|g.8285ORFTRINITY_DN361_c0_g…	TRINITY_DN361_c0_g1|m.8272TRINITY_DN361_c0_g1|g.8272ORFTRINITY_DN361_c0_g1|g.8272TRINITY_DN361_c0_g1|m.8272type:completelen:259(-)TRINITY_DN361_c0_g1:2515-3291(-);TRINITY_DN361_c0_g3|m.8288TRINITY_DN361_c0_g3|g.8288ORFTRINITY_DN361_c0_g3|g.8288TRINITY_DN361_c0_g3|m.8288type:completelen:261(-)TRINITY_DN361_c0_g3:1467-2249(-);TRINITY_DN361_c0_g2|m.8285TRINITY_DN361_c0_g2|g.8285ORFTRINITY_DN361_c0_g…	TRINITY_DN361_c0_g1|m.8272 TRINITY_DN361_c0_g1|g.8272 ORF TRINITY_DN361_c0_g1|g.8272 TRINITY_DN361_c0_g1|m.8272 type:complete len:259 (-) TRINITY_DN361_c0_g1:2515-3291(-);TRINITY_DN361_c0_g3|m.8288 TRINITY_DN361_c0_g3|g.8288 ORF TRINITY_DN361_c0_g3|g.828	3	2	2	2	2	2	2	8.1	29.38	258	3.5248	281820000	109209	116558	119960	90875.8	113364	118257	130455	85902.8	117977
TRINITY_DN4055_c0_g1|m.2415TRINITY_DN4055_c0_g1|g.2415ORFTRINITY_DN4055_c0_g1|g.2415TRINITY_DN4055_c0_g1|m.2415type:completelen:509(-)TRINITY_DN4055_c0_g1:1475-3001(-)	TRINITY_DN4055_c0_g1|m.2415TRINITY_DN4055_c0_g1|g.2415ORFTRINITY_DN4055_c0_g1|g.2415TRINITY_DN4055_c0_g1|m.2415type:completelen:509(-)TRINITY_DN4055_c0_g1:1475-3001(-)	TRINITY_DN4055_c0_g1|m.2415 TRINITY_DN4055_c0_g1|g.2415 ORF TRINITY_DN4055_c0_g1|g.2415 TRINITY_DN4055_c0_g1|m.2415 type:complete len:509 (-) TRINITY_DN4055_c0_g1:1475-3001(-)	1	3	3	3	3	3	3	8.1	53.857	508	34.756	618710000	93568.1	121184	114253	131217	110021	95132.6	93602.2	164234	93566.6
TRINITY_DN9811_c0_g1|m.3326TRINITY_DN9811_c0_g1|g.3326ORFTRINITY_DN9811_c0_g1|g.3326TRINITY_DN9811_c0_g1|m.3326type:5prime_partiallen:235(-)TRINITY_DN9811_c0_g1:862-1566(-)	TRINITY_DN9811_c0_g1|m.3326TRINITY_DN9811_c0_g1|g.3326ORFTRINITY_DN9811_c0_g1|g.3326TRINITY_DN9811_c0_g1|m.3326type:5prime_partiallen:235(-)TRINITY_DN9811_c0_g1:862-1566(-)	TRINITY_DN9811_c0_g1|m.3326 TRINITY_DN9811_c0_g1|g.3326 ORF TRINITY_DN9811_c0_g1|g.3326 TRINITY_DN9811_c0_g1|m.3326 type:5prime_partial len:235 (-) TRINITY_DN9811_c0_g1:862-1566(-)	1	1	1	1	1	1	1	8.1	26.242	234	13.284	64967000	6575.48	9398.81	7351.45	9039.54	5985.33	6178.82	5854.77	10118.7	7854.22
TRINITY_DN997_c3_g1|m.5376TRINITY_DN997_c3_g1|g.5376ORFTRINITY_DN997_c3_g1|g.5376TRINITY_DN997_c3_g1|m.5376type:completelen:518(+)TRINITY_DN997_c3_g1:220-1773(+)	TRINITY_DN997_c3_g1|m.5376TRINITY_DN997_c3_g1|g.5376ORFTRINITY_DN997_c3_g1|g.5376TRINITY_DN997_c3_g1|m.5376type:completelen:518(+)TRINITY_DN997_c3_g1:220-1773(+)	TRINITY_DN997_c3_g1|m.5376 TRINITY_DN997_c3_g1|g.5376 ORF TRINITY_DN997_c3_g1|g.5376 TRINITY_DN997_c3_g1|m.5376 type:complete len:518 (+) TRINITY_DN997_c3_g1:220-1773(+)	1	4	4	4	4	4	4	8.1	59.307	517	13.698	1400900000	233527	115806	129328	124025	114181	117733	134262	182575	130175
TRINITY_DN166501_c0_g1|m.454TRINITY_DN166501_c0_g1|g.454ORFTRINITY_DN166501_c0_g1|g.454TRINITY_DN166501_c0_g1|m.454type:internallen:290(-)TRINITY_DN166501_c0_g1:2-868(-)	TRINITY_DN166501_c0_g1|m.454TRINITY_DN166501_c0_g1|g.454ORFTRINITY_DN166501_c0_g1|g.454TRINITY_DN166501_c0_g1|m.454type:internallen:290(-)TRINITY_DN166501_c0_g1:2-868(-)	TRINITY_DN166501_c0_g1|m.454 TRINITY_DN166501_c0_g1|g.454 ORF TRINITY_DN166501_c0_g1|g.454 TRINITY_DN166501_c0_g1|m.454 type:internal len:290 (-) TRINITY_DN166501_c0_g1:2-868(-)	1	2	1	1	2	1	1	8	30.068	289	2.1655	20656000	20738.2	20991.6	17339.1	19865.6	17200.7	15247.6	20193.3	16522.9	17908.2
TRINITY_DN1683_c0_g1|m.2971TRINITY_DN1683_c0_g1|g.2971ORFTRINITY_DN1683_c0_g1|g.2971TRINITY_DN1683_c0_g1|m.2971type:completelen:101(+)TRINITY_DN1683_c0_g1:3492-3794(+)	TRINITY_DN1683_c0_g1|m.2971TRINITY_DN1683_c0_g1|g.2971ORFTRINITY_DN1683_c0_g1|g.2971TRINITY_DN1683_c0_g1|m.2971type:completelen:101(+)TRINITY_DN1683_c0_g1:3492-3794(+)	TRINITY_DN1683_c0_g1|m.2971 TRINITY_DN1683_c0_g1|g.2971 ORF TRINITY_DN1683_c0_g1|g.2971 TRINITY_DN1683_c0_g1|m.2971 type:complete len:101 (+) TRINITY_DN1683_c0_g1:3492-3794(+)	1	1	1	1	1	1	1	8	11.328	100	1.8711	350020000	119171	58897.6	68181.7	153402	60910.9	60802	54540.2	142710	50505.8
TRINITY_DN4424_c0_g1|m.6043TRINITY_DN4424_c0_g1|g.6043ORFTRINITY_DN4424_c0_g1|g.6043TRINITY_DN4424_c0_g1|m.6043type:completelen:500(-)TRINITY_DN4424_c0_g1:770-2269(-);REV__TRINITY_DN1879_c0_g1|m.4695TRINITY_DN1879_c0_g1|g.4695ORFTRINITY_DN1879_c0_g1|g.4695TRINITY_DN1879_c0_g1|m.4695type:completelen:743(-)TRINITY_DN1879_c0_g1:351-2579(-)	TRINITY_DN4424_c0_g1|m.6043TRINITY_DN4424_c0_g1|g.6043ORFTRINITY_DN4424_c0_g1|g.6043TRINITY_DN4424_c0_g1|m.6043type:completelen:500(-)TRINITY_DN4424_c0_g1:770-2269(-)	TRINITY_DN4424_c0_g1|m.6043 TRINITY_DN4424_c0_g1|g.6043 ORF TRINITY_DN4424_c0_g1|g.6043 TRINITY_DN4424_c0_g1|m.6043 type:complete len:500 (-) TRINITY_DN4424_c0_g1:770-2269(-)	2	5	5	4	4	4	4	8	53.793	499	4.6572	481060000	116164	87959	82229.1	102203	76683.5	65443.8	66158.4	102581	65890.2
TRINITY_DN12333_c2_g1|m.3760TRINITY_DN12333_c2_g1|g.3760ORFTRINITY_DN12333_c2_g1|g.3760TRINITY_DN12333_c2_g1|m.3760type:5prime_partiallen:497(+)TRINITY_DN12333_c2_g1:3-1493(+);TRINITY_DN208673_c0_g1|m.1130TRINITY_DN208673_c0_g1|g.1130ORFTRINITY_DN208673_c0_g1|g.1130TRINITY_DN208673_c0_g1|m.1130type:internallen:205(-)TRINITY_DN208673_c0_g1:1-612(-)	TRINITY_DN12333_c2_g1|m.3760TRINITY_DN12333_c2_g1|g.3760ORFTRINITY_DN12333_c2_g1|g.3760TRINITY_DN12333_c2_g1|m.3760type:5prime_partiallen:497(+)TRINITY_DN12333_c2_g1:3-1493(+)	TRINITY_DN12333_c2_g1|m.3760 TRINITY_DN12333_c2_g1|g.3760 ORF TRINITY_DN12333_c2_g1|g.3760 TRINITY_DN12333_c2_g1|m.3760 type:5prime_partial len:497 (+) TRINITY_DN12333_c2_g1:3-1493(+)	2	3	3	3	3	3	3	7.9	54.848	496	21.67	475180000	36468.5	38259.7	37218.1	40489.5	31799.6	32654.6	33567.1	39310.6	31780.8
TRINITY_DN243993_c0_g1|m.1612TRINITY_DN243993_c0_g1|g.1612ORFTRINITY_DN243993_c0_g1|g.1612TRINITY_DN243993_c0_g1|m.1612type:internallen:192(-)TRINITY_DN243993_c0_g1:2-574(-)	TRINITY_DN243993_c0_g1|m.1612TRINITY_DN243993_c0_g1|g.1612ORFTRINITY_DN243993_c0_g1|g.1612TRINITY_DN243993_c0_g1|m.1612type:internallen:192(-)TRINITY_DN243993_c0_g1:2-574(-)	TRINITY_DN243993_c0_g1|m.1612 TRINITY_DN243993_c0_g1|g.1612 ORF TRINITY_DN243993_c0_g1|g.1612 TRINITY_DN243993_c0_g1|m.1612 type:internal len:192 (-) TRINITY_DN243993_c0_g1:2-574(-)	1	1	1	1	1	1	1	7.9	22.703	191	7.708	0	0	0	0	0	0	0	0	0	0
TRINITY_DN2041_c0_g5|m.7855TRINITY_DN2041_c0_g5|g.7855ORFTRINITY_DN2041_c0_g5|g.7855TRINITY_DN2041_c0_g5|m.7855type:5prime_partiallen:117(+)TRINITY_DN2041_c0_g5:1-351(+);TRINITY_DN2041_c0_g3|m.7901TRINITY_DN2041_c0_g3|g.7901ORFTRINITY_DN2041_c0_g3|g.7901TRINITY_DN2041_c0_g3|m.7901type:5prime_partiallen:144(-)TRINITY_DN2041_c0_g3:1312-1743(-)	TRINITY_DN2041_c0_g5|m.7855TRINITY_DN2041_c0_g5|g.7855ORFTRINITY_DN2041_c0_g5|g.7855TRINITY_DN2041_c0_g5|m.7855type:5prime_partiallen:117(+)TRINITY_DN2041_c0_g5:1-351(+);TRINITY_DN2041_c0_g3|m.7901TRINITY_DN2041_c0_g3|g.7901ORFTRINITY_DN2041_c0_g3|g.7901TRINITY_DN2041_c0_g3|m.7901type:5prime_partiallen:144(-)TRINITY_DN2041_c0_g3:1312-1743(-)	TRINITY_DN2041_c0_g5|m.7855 TRINITY_DN2041_c0_g5|g.7855 ORF TRINITY_DN2041_c0_g5|g.7855 TRINITY_DN2041_c0_g5|m.7855 type:5prime_partial len:117 (+) TRINITY_DN2041_c0_g5:1-351(+);TRINITY_DN2041_c0_g3|m.7901 TRINITY_DN2041_c0_g3|g.7901 ORF TRINITY_DN2041_c	2	1	1	1	1	1	1	7.8	13.52	116	2.1246	739310000	42540.2	23593	23909.1	47745.8	21243.2	22073	22777.3	55055.6	21325.4
TRINITY_DN246_c1_g1|m.5118TRINITY_DN246_c1_g1|g.5118ORFTRINITY_DN246_c1_g1|g.5118TRINITY_DN246_c1_g1|m.5118type:completelen:244(-)TRINITY_DN246_c1_g1:713-1444(-)	TRINITY_DN246_c1_g1|m.5118TRINITY_DN246_c1_g1|g.5118ORFTRINITY_DN246_c1_g1|g.5118TRINITY_DN246_c1_g1|m.5118type:completelen:244(-)TRINITY_DN246_c1_g1:713-1444(-)	TRINITY_DN246_c1_g1|m.5118 TRINITY_DN246_c1_g1|g.5118 ORF TRINITY_DN246_c1_g1|g.5118 TRINITY_DN246_c1_g1|m.5118 type:complete len:244 (-) TRINITY_DN246_c1_g1:713-1444(-)	1	2	2	2	2	2	2	7.8	27.958	243	3.227	103990000	41568	38210.3	32766	53492.1	33135.4	30031.2	28321.6	54195.2	28984.4
TRINITY_DN5677_c0_g1|m.3223TRINITY_DN5677_c0_g1|g.3223ORFTRINITY_DN5677_c0_g1|g.3223TRINITY_DN5677_c0_g1|m.3223type:completelen:296(-)TRINITY_DN5677_c0_g1:617-1504(-)	TRINITY_DN5677_c0_g1|m.3223TRINITY_DN5677_c0_g1|g.3223ORFTRINITY_DN5677_c0_g1|g.3223TRINITY_DN5677_c0_g1|m.3223type:completelen:296(-)TRINITY_DN5677_c0_g1:617-1504(-)	TRINITY_DN5677_c0_g1|m.3223 TRINITY_DN5677_c0_g1|g.3223 ORF TRINITY_DN5677_c0_g1|g.3223 TRINITY_DN5677_c0_g1|m.3223 type:complete len:296 (-) TRINITY_DN5677_c0_g1:617-1504(-)	1	2	2	2	2	2	2	7.8	32.533	295	2.6496	87220000	57581.4	28079	28433.2	56694.9	26080.3	24719.8	24082.3	72407.2	25336.1
TRINITY_DN74524_c0_g1|m.3540TRINITY_DN74524_c0_g1|g.3540ORFTRINITY_DN74524_c0_g1|g.3540TRINITY_DN74524_c0_g1|m.3540type:internallen:142(-)TRINITY_DN74524_c0_g1:3-425(-)	TRINITY_DN74524_c0_g1|m.3540TRINITY_DN74524_c0_g1|g.3540ORFTRINITY_DN74524_c0_g1|g.3540TRINITY_DN74524_c0_g1|m.3540type:internallen:142(-)TRINITY_DN74524_c0_g1:3-425(-)	TRINITY_DN74524_c0_g1|m.3540 TRINITY_DN74524_c0_g1|g.3540 ORF TRINITY_DN74524_c0_g1|g.3540 TRINITY_DN74524_c0_g1|m.3540 type:internal len:142 (-) TRINITY_DN74524_c0_g1:3-425(-)	1	1	1	1	1	1	1	7.8	15.916	141	3.6419	85795000	24542.6	24963.5	21183.4	26210.5	24239.4	23634.5	23139.1	20302.1	22551.4
TRINITY_DN16442_c0_g2|m.5284TRINITY_DN16442_c0_g2|g.5284ORFTRINITY_DN16442_c0_g2|g.5284TRINITY_DN16442_c0_g2|m.5284type:completelen:260(+)TRINITY_DN16442_c0_g2:198-977(+)	TRINITY_DN16442_c0_g2|m.5284TRINITY_DN16442_c0_g2|g.5284ORFTRINITY_DN16442_c0_g2|g.5284TRINITY_DN16442_c0_g2|m.5284type:completelen:260(+)TRINITY_DN16442_c0_g2:198-977(+)	TRINITY_DN16442_c0_g2|m.5284 TRINITY_DN16442_c0_g2|g.5284 ORF TRINITY_DN16442_c0_g2|g.5284 TRINITY_DN16442_c0_g2|m.5284 type:complete len:260 (+) TRINITY_DN16442_c0_g2:198-977(+)	1	2	2	2	2	2	2	7.7	29.526	259	3.0518	331530000	34218.3	25061.6	15655.3	38180.2	11151.1	12038.4	15453.9	34976.3	11418.2
TRINITY_DN5052_c3_g1|m.10647TRINITY_DN5052_c3_g1|g.10647ORFTRINITY_DN5052_c3_g1|g.10647TRINITY_DN5052_c3_g1|m.10647type:completelen:247(+)TRINITY_DN5052_c3_g1:102-842(+);TRINITY_DN3698_c0_g1|m.10922TRINITY_DN3698_c0_g1|g.10922ORFTRINITY_DN3698_c0_g1|g.10922TRINITY_DN3698_c0_g1|m.10922type:completelen:247(-)TRINITY_DN3698_c0_g1:1185-1925(-)	TRINITY_DN5052_c3_g1|m.10647TRINITY_DN5052_c3_g1|g.10647ORFTRINITY_DN5052_c3_g1|g.10647TRINITY_DN5052_c3_g1|m.10647type:completelen:247(+)TRINITY_DN5052_c3_g1:102-842(+);TRINITY_DN3698_c0_g1|m.10922TRINITY_DN3698_c0_g1|g.10922ORFTRINITY_DN3698_c0_g1|g.10922TRINITY_DN3698_c0_g1|m.10922type:completelen:247(-)TRINITY_DN3698_c0_g1:1185-1925(-)	TRINITY_DN5052_c3_g1|m.10647 TRINITY_DN5052_c3_g1|g.10647 ORF TRINITY_DN5052_c3_g1|g.10647 TRINITY_DN5052_c3_g1|m.10647 type:complete len:247 (+) TRINITY_DN5052_c3_g1:102-842(+);TRINITY_DN3698_c0_g1|m.10922 TRINITY_DN3698_c0_g1|g.10922 ORF TRINITY_DN3698	2	2	2	2	2	2	2	7.7	27.35	246	5.3619	352300000	15119.4	21180.6	21670.3	21116.1	22471.6	20698.4	14645.3	19084.7	22210.2
TRINITY_DN14333_c1_g1|m.778TRINITY_DN14333_c1_g1|g.778ORFTRINITY_DN14333_c1_g1|g.778TRINITY_DN14333_c1_g1|m.778type:completelen:291(-)TRINITY_DN14333_c1_g1:1299-2171(-)	TRINITY_DN14333_c1_g1|m.778TRINITY_DN14333_c1_g1|g.778ORFTRINITY_DN14333_c1_g1|g.778TRINITY_DN14333_c1_g1|m.778type:completelen:291(-)TRINITY_DN14333_c1_g1:1299-2171(-)	TRINITY_DN14333_c1_g1|m.778 TRINITY_DN14333_c1_g1|g.778 ORF TRINITY_DN14333_c1_g1|g.778 TRINITY_DN14333_c1_g1|m.778 type:complete len:291 (-) TRINITY_DN14333_c1_g1:1299-2171(-)	1	2	2	2	2	2	2	7.6	31.649	290	21.372	97996000	45280.8	58684.9	56607.8	47199.4	58777.9	54709.1	53071.9	37440.2	62948.6
TRINITY_DN28754_c0_g1|m.4199TRINITY_DN28754_c0_g1|g.4199ORFTRINITY_DN28754_c0_g1|g.4199TRINITY_DN28754_c0_g1|m.4199type:5prime_partiallen:279(+)TRINITY_DN28754_c0_g1:1-837(+)	TRINITY_DN28754_c0_g1|m.4199TRINITY_DN28754_c0_g1|g.4199ORFTRINITY_DN28754_c0_g1|g.4199TRINITY_DN28754_c0_g1|m.4199type:5prime_partiallen:279(+)TRINITY_DN28754_c0_g1:1-837(+)	TRINITY_DN28754_c0_g1|m.4199 TRINITY_DN28754_c0_g1|g.4199 ORF TRINITY_DN28754_c0_g1|g.4199 TRINITY_DN28754_c0_g1|m.4199 type:5prime_partial len:279 (+) TRINITY_DN28754_c0_g1:1-837(+)	1	2	2	2	2	2	2	7.6	31.641	278	171.83	4160400000	62824.3	148164	111470	97380.4	111188	72548	63903.5	58445	81946.9
TRINITY_DN31739_c0_g1|m.1338TRINITY_DN31739_c0_g1|g.1338ORFTRINITY_DN31739_c0_g1|g.1338TRINITY_DN31739_c0_g1|m.1338type:completelen:146(+)TRINITY_DN31739_c0_g1:92-529(+)	TRINITY_DN31739_c0_g1|m.1338TRINITY_DN31739_c0_g1|g.1338ORFTRINITY_DN31739_c0_g1|g.1338TRINITY_DN31739_c0_g1|m.1338type:completelen:146(+)TRINITY_DN31739_c0_g1:92-529(+)	TRINITY_DN31739_c0_g1|m.1338 TRINITY_DN31739_c0_g1|g.1338 ORF TRINITY_DN31739_c0_g1|g.1338 TRINITY_DN31739_c0_g1|m.1338 type:complete len:146 (+) TRINITY_DN31739_c0_g1:92-529(+)	1	1	1	1	1	1	1	7.6	17.115	145	2.8753	0	0	0	0	0	0	0	0	0	0
[truncated: 297 more rows]
