# Supplementary material for: Analysis of Proteins Associated with Quality Deterioration of Grouper Fillets Based on TMT Quantitative Proteomics during Refrigerated Storage
Source: Molecules. 2019 Jul 20;24(14):2641. doi: 10.3390/molecules24142641 (PMC6680736; doi:10.3390/molecules24142641)
Supplement: Supplementary file 1 [file molecules-24-02641-s001.zip › Table S2.xlsx]

## Sheet: 0 vs 6
Protein IDs	Majority protein IDs	Fasta headers	Number of proteins	Peptides	Razor + unique peptides	Unique peptides	Peptides TMT	Razor + unique peptides TMT	Unique peptides TMT	Sequence coverage [%]	Mol. weight [kDa]	Sequence length	Score	Intensity	Reporter intensity 0-1	Reporter intensity 0-2	Reporter intensity 0-3	Reporter intensity 6-1	Reporter intensity 6-2	Reporter intensity 6-3	FC	P.value
TRINITY_DN1051_c0_g1|m.7205TRINITY_DN1051_c0_g1|g.7205ORFTRINITY_DN1051_c0_g1|g.7205TRINITY_DN1051_c0_g1|m.7205type:completelen:935(-)TRINITY_DN1051_c0_g1:1219-4023(-);TRINITY_DN22788_c0_g1|m.2920TRINITY_DN22788_c0_g1|g.2920ORFTRINITY_DN22788_c0_g1|g.2920TRINITY_DN22788_c0_g1|m.2920type:internallen:116(-)TRINITY_DN22788_c0_g1:2-346(-)	TRINITY_DN1051_c0_g1|m.7205TRINITY_DN1051_c0_g1|g.7205ORFTRINITY_DN1051_c0_g1|g.7205TRINITY_DN1051_c0_g1|m.7205type:completelen:935(-)TRINITY_DN1051_c0_g1:1219-4023(-)	TRINITY_DN1051_c0_g1|m.7205 TRINITY_DN1051_c0_g1|g.7205 ORF TRINITY_DN1051_c0_g1|g.7205 TRINITY_DN1051_c0_g1|m.7205 type:complete len:935 (-) TRINITY_DN1051_c0_g1:1219-4023(-)	2	3	3	3	3	3	3	2.8	104.17	934	13.328	1178500000	88898.6	80963.3	77923.2	72280.5	59414.2	49152	1.37014	0.040104
TRINITY_DN1279_c0_g1|m.10232TRINITY_DN1279_c0_g1|g.10232ORFTRINITY_DN1279_c0_g1|g.10232TRINITY_DN1279_c0_g1|m.10232type:5prime_partiallen:332(-)TRINITY_DN1279_c0_g1:234-1229(-);TRINITY_DN30831_c0_g1|m.656TRINITY_DN30831_c0_g1|g.656ORFTRINITY_DN30831_c0_g1|g.656TRINITY_DN30831_c0_g1|m.656type:3prime_partiallen:108(-)TRINITY_DN30831_c0_g1:1-321(-);TRINITY_DN30831_c2_g1|m.653TRINITY_DN30831_c2_g1|g.…	TRINITY_DN1279_c0_g1|m.10232TRINITY_DN1279_c0_g1|g.10232ORFTRINITY_DN1279_c0_g1|g.10232TRINITY_DN1279_c0_g1|m.10232type:5prime_partiallen:332(-)TRINITY_DN1279_c0_g1:234-1229(-)	TRINITY_DN1279_c0_g1|m.10232 TRINITY_DN1279_c0_g1|g.10232 ORF TRINITY_DN1279_c0_g1|g.10232 TRINITY_DN1279_c0_g1|m.10232 type:5prime_partial len:332 (-) TRINITY_DN1279_c0_g1:234-1229(-)	4	3	3	3	3	3	3	8.8	36.233	331	9.1366	392290000	81930.6	87672.6	82790.4	72968.2	61077.7	60295.2	1.29871	0.0123876
TRINITY_DN14344_c0_g1|m.748TRINITY_DN14344_c0_g1|g.748ORFTRINITY_DN14344_c0_g1|g.748TRINITY_DN14344_c0_g1|m.748type:completelen:114(-)TRINITY_DN14344_c0_g1:3141-3482(-)	TRINITY_DN14344_c0_g1|m.748TRINITY_DN14344_c0_g1|g.748ORFTRINITY_DN14344_c0_g1|g.748TRINITY_DN14344_c0_g1|m.748type:completelen:114(-)TRINITY_DN14344_c0_g1:3141-3482(-)	TRINITY_DN14344_c0_g1|m.748 TRINITY_DN14344_c0_g1|g.748 ORF TRINITY_DN14344_c0_g1|g.748 TRINITY_DN14344_c0_g1|m.748 type:complete len:114 (-) TRINITY_DN14344_c0_g1:3141-3482(-)	1	1	1	1	1	1	1	11.5	11.929	113	18.5	21729000	10142.7	10033.2	9401.57	8599.62	6900.85	6821.72	1.32503	0.0179254
TRINITY_DN14497_c0_g1|m.1043TRINITY_DN14497_c0_g1|g.1043ORFTRINITY_DN14497_c0_g1|g.1043TRINITY_DN14497_c0_g1|m.1043type:internallen:110(-)TRINITY_DN14497_c0_g1:3-329(-)	TRINITY_DN14497_c0_g1|m.1043TRINITY_DN14497_c0_g1|g.1043ORFTRINITY_DN14497_c0_g1|g.1043TRINITY_DN14497_c0_g1|m.1043type:internallen:110(-)TRINITY_DN14497_c0_g1:3-329(-)	TRINITY_DN14497_c0_g1|m.1043 TRINITY_DN14497_c0_g1|g.1043 ORF TRINITY_DN14497_c0_g1|g.1043 TRINITY_DN14497_c0_g1|m.1043 type:internal len:110 (-) TRINITY_DN14497_c0_g1:3-329(-)	1	1	1	1	1	1	1	8.3	13.025	109	1.9435	115570000	64691	53006.7	61286.9	36640.9	40782.7	39180.2	1.53498	0.00479951
TRINITY_DN1639_c0_g1|m.2156TRINITY_DN1639_c0_g1|g.2156ORFTRINITY_DN1639_c0_g1|g.2156TRINITY_DN1639_c0_g1|m.2156type:5prime_partiallen:163(+)TRINITY_DN1639_c0_g1:2-490(+)	TRINITY_DN1639_c0_g1|m.2156TRINITY_DN1639_c0_g1|g.2156ORFTRINITY_DN1639_c0_g1|g.2156TRINITY_DN1639_c0_g1|m.2156type:5prime_partiallen:163(+)TRINITY_DN1639_c0_g1:2-490(+)	TRINITY_DN1639_c0_g1|m.2156 TRINITY_DN1639_c0_g1|g.2156 ORF TRINITY_DN1639_c0_g1|g.2156 TRINITY_DN1639_c0_g1|m.2156 type:5prime_partial len:163 (+) TRINITY_DN1639_c0_g1:2-490(+)	1	1	1	1	1	1	1	6.2	17.874	162	2.143	104290000	18161.7	19956.2	18335.1	12231.1	14772.3	13033.5	1.41003	0.00438516
TRINITY_DN17547_c0_g1|m.463TRINITY_DN17547_c0_g1|g.463ORFTRINITY_DN17547_c0_g1|g.463TRINITY_DN17547_c0_g1|m.463type:completelen:210(-)TRINITY_DN17547_c0_g1:196-825(-)	TRINITY_DN17547_c0_g1|m.463TRINITY_DN17547_c0_g1|g.463ORFTRINITY_DN17547_c0_g1|g.463TRINITY_DN17547_c0_g1|m.463type:completelen:210(-)TRINITY_DN17547_c0_g1:196-825(-)	TRINITY_DN17547_c0_g1|m.463 TRINITY_DN17547_c0_g1|g.463 ORF TRINITY_DN17547_c0_g1|g.463 TRINITY_DN17547_c0_g1|m.463 type:complete len:210 (-) TRINITY_DN17547_c0_g1:196-825(-)	1	2	2	2	2	2	2	8.1	22.631	209	3.0699	213600000	66550.9	60363.4	58263.1	50237.4	53814.2	42335.5	1.26498	0.0371323
TRINITY_DN17828_c0_g1|m.974TRINITY_DN17828_c0_g1|g.974ORFTRINITY_DN17828_c0_g1|g.974TRINITY_DN17828_c0_g1|m.974type:completelen:199(-)TRINITY_DN17828_c0_g1:415-1011(-)	TRINITY_DN17828_c0_g1|m.974TRINITY_DN17828_c0_g1|g.974ORFTRINITY_DN17828_c0_g1|g.974TRINITY_DN17828_c0_g1|m.974type:completelen:199(-)TRINITY_DN17828_c0_g1:415-1011(-)	TRINITY_DN17828_c0_g1|m.974 TRINITY_DN17828_c0_g1|g.974 ORF TRINITY_DN17828_c0_g1|g.974 TRINITY_DN17828_c0_g1|m.974 type:complete len:199 (-) TRINITY_DN17828_c0_g1:415-1011(-)	1	1	1	1	1	1	1	5.1	21.309	198	2.0556	21582000	7076.1	7912.3	7324.57	6368.93	5502.35	5488.55	1.28532	0.012475
TRINITY_DN22547_c0_g3|m.2383TRINITY_DN22547_c0_g3|g.2383ORFTRINITY_DN22547_c0_g3|g.2383TRINITY_DN22547_c0_g3|m.2383type:3prime_partiallen:130(+)TRINITY_DN22547_c0_g3:3-389(+)	TRINITY_DN22547_c0_g3|m.2383TRINITY_DN22547_c0_g3|g.2383ORFTRINITY_DN22547_c0_g3|g.2383TRINITY_DN22547_c0_g3|m.2383type:3prime_partiallen:130(+)TRINITY_DN22547_c0_g3:3-389(+)	TRINITY_DN22547_c0_g3|m.2383 TRINITY_DN22547_c0_g3|g.2383 ORF TRINITY_DN22547_c0_g3|g.2383 TRINITY_DN22547_c0_g3|m.2383 type:3prime_partial len:130 (+) TRINITY_DN22547_c0_g3:3-389(+)	1	6	4	4	6	4	4	55.8	13.895	129	194.71	39559000000	340940	271825	347881	222672	199298	235136	1.46193	0.0186995
TRINITY_DN2486_c2_g1|m.12821TRINITY_DN2486_c2_g1|g.12821ORFTRINITY_DN2486_c2_g1|g.12821TRINITY_DN2486_c2_g1|m.12821type:completelen:338(-)TRINITY_DN2486_c2_g1:463-1476(-)	TRINITY_DN2486_c2_g1|m.12821TRINITY_DN2486_c2_g1|g.12821ORFTRINITY_DN2486_c2_g1|g.12821TRINITY_DN2486_c2_g1|m.12821type:completelen:338(-)TRINITY_DN2486_c2_g1:463-1476(-)	TRINITY_DN2486_c2_g1|m.12821 TRINITY_DN2486_c2_g1|g.12821 ORF TRINITY_DN2486_c2_g1|g.12821 TRINITY_DN2486_c2_g1|m.12821 type:complete len:338 (-) TRINITY_DN2486_c2_g1:463-1476(-)	1	5	5	5	5	5	5	16	35.326	337	106.12	5166300000	437628	538932	487596	340292	422326	312446	1.36192	0.0422882
TRINITY_DN25382_c0_g1|m.95TRINITY_DN25382_c0_g1|g.95ORFTRINITY_DN25382_c0_g1|g.95TRINITY_DN25382_c0_g1|m.95type:internallen:343(-)TRINITY_DN25382_c0_g1:3-1028(-)	TRINITY_DN25382_c0_g1|m.95TRINITY_DN25382_c0_g1|g.95ORFTRINITY_DN25382_c0_g1|g.95TRINITY_DN25382_c0_g1|m.95type:internallen:343(-)TRINITY_DN25382_c0_g1:3-1028(-)	TRINITY_DN25382_c0_g1|m.95 TRINITY_DN25382_c0_g1|g.95 ORF TRINITY_DN25382_c0_g1|g.95 TRINITY_DN25382_c0_g1|m.95 type:internal len:343 (-) TRINITY_DN25382_c0_g1:3-1028(-)	1	4	4	4	4	4	4	27.5	37.623	342	74.721	1047400000	126726	123711	136608	110743	96741.2	113777	1.20477	0.028415
TRINITY_DN3914_c0_g1|m.2196TRINITY_DN3914_c0_g1|g.2196ORFTRINITY_DN3914_c0_g1|g.2196TRINITY_DN3914_c0_g1|m.2196type:5prime_partiallen:213(+)TRINITY_DN3914_c0_g1:2-640(+)	TRINITY_DN3914_c0_g1|m.2196TRINITY_DN3914_c0_g1|g.2196ORFTRINITY_DN3914_c0_g1|g.2196TRINITY_DN3914_c0_g1|m.2196type:5prime_partiallen:213(+)TRINITY_DN3914_c0_g1:2-640(+)	TRINITY_DN3914_c0_g1|m.2196 TRINITY_DN3914_c0_g1|g.2196 ORF TRINITY_DN3914_c0_g1|g.2196 TRINITY_DN3914_c0_g1|m.2196 type:5prime_partial len:213 (+) TRINITY_DN3914_c0_g1:2-640(+)	1	2	2	2	2	2	2	9.4	24.772	212	38.271	175350000	109818	107407	92260.7	80598.4	69793.2	72527	1.38833	0.0106397
TRINITY_DN5669_c0_g1|m.3313TRINITY_DN5669_c0_g1|g.3313ORFTRINITY_DN5669_c0_g1|g.3313TRINITY_DN5669_c0_g1|m.3313type:5prime_partiallen:141(-)TRINITY_DN5669_c0_g1:174-596(-)	TRINITY_DN5669_c0_g1|m.3313TRINITY_DN5669_c0_g1|g.3313ORFTRINITY_DN5669_c0_g1|g.3313TRINITY_DN5669_c0_g1|m.3313type:5prime_partiallen:141(-)TRINITY_DN5669_c0_g1:174-596(-)	TRINITY_DN5669_c0_g1|m.3313 TRINITY_DN5669_c0_g1|g.3313 ORF TRINITY_DN5669_c0_g1|g.3313 TRINITY_DN5669_c0_g1|m.3313 type:5prime_partial len:141 (-) TRINITY_DN5669_c0_g1:174-596(-)	1	2	2	2	2	2	2	16.4	16.072	140	16.606	340770000	55267.4	56985.1	50682.9	30993.6	41747.3	41020.5	1.43226	0.0142254
TRINITY_DN5821_c0_g2|m.4605TRINITY_DN5821_c0_g2|g.4605ORFTRINITY_DN5821_c0_g2|g.4605TRINITY_DN5821_c0_g2|m.4605type:5prime_partiallen:301(-)TRINITY_DN5821_c0_g2:1500-2402(-)	TRINITY_DN5821_c0_g2|m.4605TRINITY_DN5821_c0_g2|g.4605ORFTRINITY_DN5821_c0_g2|g.4605TRINITY_DN5821_c0_g2|m.4605type:5prime_partiallen:301(-)TRINITY_DN5821_c0_g2:1500-2402(-)	TRINITY_DN5821_c0_g2|m.4605 TRINITY_DN5821_c0_g2|g.4605 ORF TRINITY_DN5821_c0_g2|g.4605 TRINITY_DN5821_c0_g2|m.4605 type:5prime_partial len:301 (-) TRINITY_DN5821_c0_g2:1500-2402(-)	1	3	3	3	3	3	3	9	32.788	300	7.7601	1009400000	150766	152088	144608	132197	127085	106397	1.22365	0.0294446
TRINITY_DN5926_c0_g2|m.4645TRINITY_DN5926_c0_g2|g.4645ORFTRINITY_DN5926_c0_g2|g.4645TRINITY_DN5926_c0_g2|m.4645type:internallen:342(+)TRINITY_DN5926_c0_g2:2-1024(+)	TRINITY_DN5926_c0_g2|m.4645TRINITY_DN5926_c0_g2|g.4645ORFTRINITY_DN5926_c0_g2|g.4645TRINITY_DN5926_c0_g2|m.4645type:internallen:342(+)TRINITY_DN5926_c0_g2:2-1024(+)	TRINITY_DN5926_c0_g2|m.4645 TRINITY_DN5926_c0_g2|g.4645 ORF TRINITY_DN5926_c0_g2|g.4645 TRINITY_DN5926_c0_g2|m.4645 type:internal len:342 (+) TRINITY_DN5926_c0_g2:2-1024(+)	1	3	1	1	3	1	1	9.7	37.016	341	-2	4341400000	15050.2	14187.7	15324.1	12531.6	7966.38	6346.98	1.65998	0.0349717
TRINITY_DN6562_c0_g1|m.8723TRINITY_DN6562_c0_g1|g.8723ORFTRINITY_DN6562_c0_g1|g.8723TRINITY_DN6562_c0_g1|m.8723type:completelen:463(-)TRINITY_DN6562_c0_g1:2919-4307(-);TRINITY_DN36589_c1_g1|m.71TRINITY_DN36589_c1_g1|g.71ORFTRINITY_DN36589_c1_g1|g.71TRINITY_DN36589_c1_g1|m.71type:internallen:157(+)TRINITY_DN36589_c1_g1:3-470(+)	TRINITY_DN6562_c0_g1|m.8723TRINITY_DN6562_c0_g1|g.8723ORFTRINITY_DN6562_c0_g1|g.8723TRINITY_DN6562_c0_g1|m.8723type:completelen:463(-)TRINITY_DN6562_c0_g1:2919-4307(-);TRINITY_DN36589_c1_g1|m.71TRINITY_DN36589_c1_g1|g.71ORFTRINITY_DN36589_c1_g1|g.71TRINITY_DN36589_c1_g1|m.71type:internallen:157(+)TRINITY_DN36589_c1_g1:3-470(+)	TRINITY_DN6562_c0_g1|m.8723 TRINITY_DN6562_c0_g1|g.8723 ORF TRINITY_DN6562_c0_g1|g.8723 TRINITY_DN6562_c0_g1|m.8723 type:complete len:463 (-) TRINITY_DN6562_c0_g1:2919-4307(-);TRINITY_DN36589_c1_g1|m.71 TRINITY_DN36589_c1_g1|g.71 ORF TRINITY_DN36589_c1_g	2	5	5	4	5	5	4	13.9	50.566	462	40.721	3411300000	186642	205197	201581	178398	152899	160759	1.206	0.0231741
TRINITY_DN6746_c0_g2|m.10503TRINITY_DN6746_c0_g2|g.10503ORFTRINITY_DN6746_c0_g2|g.10503TRINITY_DN6746_c0_g2|m.10503type:5prime_partiallen:327(+)TRINITY_DN6746_c0_g2:3-983(+)	TRINITY_DN6746_c0_g2|m.10503TRINITY_DN6746_c0_g2|g.10503ORFTRINITY_DN6746_c0_g2|g.10503TRINITY_DN6746_c0_g2|m.10503type:5prime_partiallen:327(+)TRINITY_DN6746_c0_g2:3-983(+)	TRINITY_DN6746_c0_g2|m.10503 TRINITY_DN6746_c0_g2|g.10503 ORF TRINITY_DN6746_c0_g2|g.10503 TRINITY_DN6746_c0_g2|m.10503 type:5prime_partial len:327 (+) TRINITY_DN6746_c0_g2:3-983(+)	1	2	2	2	2	2	2	6.7	35.106	326	10.291	718230000	223166	195323	192332	175492	144756	119014	1.39056	0.0398647
TRINITY_DN71_c0_g2|m.2116TRINITY_DN71_c0_g2|g.2116ORFTRINITY_DN71_c0_g2|g.2116TRINITY_DN71_c0_g2|m.2116type:completelen:369(+)TRINITY_DN71_c0_g2:49-1155(+);TRINITY_DN232141_c0_g1|m.3195TRINITY_DN232141_c0_g1|g.3195ORFTRINITY_DN232141_c0_g1|g.3195TRINITY_DN232141_c0_g1|m.3195type:internallen:127(+)TRINITY_DN232141_c0_g1:2-379(+)	TRINITY_DN71_c0_g2|m.2116TRINITY_DN71_c0_g2|g.2116ORFTRINITY_DN71_c0_g2|g.2116TRINITY_DN71_c0_g2|m.2116type:completelen:369(+)TRINITY_DN71_c0_g2:49-1155(+)	TRINITY_DN71_c0_g2|m.2116 TRINITY_DN71_c0_g2|g.2116 ORF TRINITY_DN71_c0_g2|g.2116 TRINITY_DN71_c0_g2|m.2116 type:complete len:369 (+) TRINITY_DN71_c0_g2:49-1155(+)	2	4	4	3	4	4	3	12.2	41.688	368	50.893	921520000	210473	177014	173367	145592	143259	143992	1.29574	0.0226058
TRINITY_DN8632_c0_g2|m.8840TRINITY_DN8632_c0_g2|g.8840ORFTRINITY_DN8632_c0_g2|g.8840TRINITY_DN8632_c0_g2|m.8840type:completelen:393(-)TRINITY_DN8632_c0_g2:928-2106(-)	TRINITY_DN8632_c0_g2|m.8840TRINITY_DN8632_c0_g2|g.8840ORFTRINITY_DN8632_c0_g2|g.8840TRINITY_DN8632_c0_g2|m.8840type:completelen:393(-)TRINITY_DN8632_c0_g2:928-2106(-)	TRINITY_DN8632_c0_g2|m.8840 TRINITY_DN8632_c0_g2|g.8840 ORF TRINITY_DN8632_c0_g2|g.8840 TRINITY_DN8632_c0_g2|m.8840 type:complete len:393 (-) TRINITY_DN8632_c0_g2:928-2106(-)	1	4	4	2	4	4	2	10.5	43.279	392	13.155	405770000	110454	143990	136047	96890.5	104779	97437	1.30552	0.043254
TRINITY_DN87831_c0_g1|m.563TRINITY_DN87831_c0_g1|g.563ORFTRINITY_DN87831_c0_g1|g.563TRINITY_DN87831_c0_g1|m.563type:3prime_partiallen:243(-)TRINITY_DN87831_c0_g1:3-728(-)	TRINITY_DN87831_c0_g1|m.563TRINITY_DN87831_c0_g1|g.563ORFTRINITY_DN87831_c0_g1|g.563TRINITY_DN87831_c0_g1|m.563type:3prime_partiallen:243(-)TRINITY_DN87831_c0_g1:3-728(-)	TRINITY_DN87831_c0_g1|m.563 TRINITY_DN87831_c0_g1|g.563 ORF TRINITY_DN87831_c0_g1|g.563 TRINITY_DN87831_c0_g1|m.563 type:3prime_partial len:243 (-) TRINITY_DN87831_c0_g1:3-728(-)	1	3	3	3	3	3	3	12.4	27.882	242	6.2674	294440000	123039	138705	135612	115410	105464	102972	1.22699	0.0160292
TRINITY_DN984_c1_g1|m.4761TRINITY_DN984_c1_g1|g.4761ORFTRINITY_DN984_c1_g1|g.4761TRINITY_DN984_c1_g1|m.4761type:5prime_partiallen:377(+)TRINITY_DN984_c1_g1:3-1133(+);TRINITY_DN21358_c0_g1|m.725TRINITY_DN21358_c0_g1|g.725ORFTRINITY_DN21358_c0_g1|g.725TRINITY_DN21358_c0_g1|m.725type:5prime_partiallen:163(-)TRINITY_DN21358_c0_g1:74-562(-);TRINITY_DN21358_c0_g2|m.726TRINITY_DN21358_c0_g2|g.726ORFTRIN…	TRINITY_DN984_c1_g1|m.4761TRINITY_DN984_c1_g1|g.4761ORFTRINITY_DN984_c1_g1|g.4761TRINITY_DN984_c1_g1|m.4761type:5prime_partiallen:377(+)TRINITY_DN984_c1_g1:3-1133(+)	TRINITY_DN984_c1_g1|m.4761 TRINITY_DN984_c1_g1|g.4761 ORF TRINITY_DN984_c1_g1|g.4761 TRINITY_DN984_c1_g1|m.4761 type:5prime_partial len:377 (+) TRINITY_DN984_c1_g1:3-1133(+)	4	7	7	6	7	7	6	18.1	41.542	376	19.85	5002800000	228899	212243	221905	182727	174572	170122	1.25715	0.00174421
TRINITY_DN3144_c0_g1|m.7033TRINITY_DN3144_c0_g1|g.7033ORFTRINITY_DN3144_c0_g1|g.7033TRINITY_DN3144_c0_g1|m.7033type:5prime_partiallen:358(-)TRINITY_DN3144_c0_g1:351-1424(-)	TRINITY_DN3144_c0_g1|m.7033TRINITY_DN3144_c0_g1|g.7033ORFTRINITY_DN3144_c0_g1|g.7033TRINITY_DN3144_c0_g1|m.7033type:5prime_partiallen:358(-)TRINITY_DN3144_c0_g1:351-1424(-)	TRINITY_DN3144_c0_g1|m.7033 TRINITY_DN3144_c0_g1|g.7033 ORF TRINITY_DN3144_c0_g1|g.7033 TRINITY_DN3144_c0_g1|m.7033 type:5prime_partial len:358 (-) TRINITY_DN3144_c0_g1:351-1424(-)	1	1	1	1	1	1	1	2.8	40.314	357	2.158	25821000	8002.58	4169.25	4736.75	10779	8780.02	8858.2	0.595013	0.047958
TRINITY_DN43484_c0_g1|m.4625TRINITY_DN43484_c0_g1|g.4625ORFTRINITY_DN43484_c0_g1|g.4625TRINITY_DN43484_c0_g1|m.4625type:5prime_partiallen:343(-)TRINITY_DN43484_c0_g1:1679-2707(-);TRINITY_DN142809_c0_g1|m.1331TRINITY_DN142809_c0_g1|g.1331ORFTRINITY_DN142809_c0_g1|g.1331TRINITY_DN142809_c0_g1|m.1331type:3prime_partiallen:102(+)TRINITY_DN142809_c0_g1:120-422(+);TRINITY_DN43484_c0_g3|m.4629TRINITY_DN…	TRINITY_DN43484_c0_g1|m.4625TRINITY_DN43484_c0_g1|g.4625ORFTRINITY_DN43484_c0_g1|g.4625TRINITY_DN43484_c0_g1|m.4625type:5prime_partiallen:343(-)TRINITY_DN43484_c0_g1:1679-2707(-)	TRINITY_DN43484_c0_g1|m.4625 TRINITY_DN43484_c0_g1|g.4625 ORF TRINITY_DN43484_c0_g1|g.4625 TRINITY_DN43484_c0_g1|m.4625 type:5prime_partial len:343 (-) TRINITY_DN43484_c0_g1:1679-2707(-)	3	3	3	3	3	3	3	10.2	38.545	342	71.53	1347300000	86139	92498.8	93905	112118	110568	107396	0.825682	0.00226462
TRINITY_DN7472_c0_g1|m.2504TRINITY_DN7472_c0_g1|g.2504ORFTRINITY_DN7472_c0_g1|g.2504TRINITY_DN7472_c0_g1|m.2504type:5prime_partiallen:708(-)TRINITY_DN7472_c0_g1:1322-3445(-)	TRINITY_DN7472_c0_g1|m.2504TRINITY_DN7472_c0_g1|g.2504ORFTRINITY_DN7472_c0_g1|g.2504TRINITY_DN7472_c0_g1|m.2504type:5prime_partiallen:708(-)TRINITY_DN7472_c0_g1:1322-3445(-)	TRINITY_DN7472_c0_g1|m.2504 TRINITY_DN7472_c0_g1|g.2504 ORF TRINITY_DN7472_c0_g1|g.2504 TRINITY_DN7472_c0_g1|m.2504 type:5prime_partial len:708 (-) TRINITY_DN7472_c0_g1:1322-3445(-)	1	4	4	4	4	4	4	7.6	79.276	707	9.5592	354540000	84014.9	77769.7	75323.2	93494.6	113489	112488	0.742188	0.0172194
TRINITY_DN860_c2_g1|m.3156TRINITY_DN860_c2_g1|g.3156ORFTRINITY_DN860_c2_g1|g.3156TRINITY_DN860_c2_g1|m.3156type:completelen:621(-)TRINITY_DN860_c2_g1:601-2463(-)	TRINITY_DN860_c2_g1|m.3156TRINITY_DN860_c2_g1|g.3156ORFTRINITY_DN860_c2_g1|g.3156TRINITY_DN860_c2_g1|m.3156type:completelen:621(-)TRINITY_DN860_c2_g1:601-2463(-)	TRINITY_DN860_c2_g1|m.3156 TRINITY_DN860_c2_g1|g.3156 ORF TRINITY_DN860_c2_g1|g.3156 TRINITY_DN860_c2_g1|m.3156 type:complete len:621 (-) TRINITY_DN860_c2_g1:601-2463(-)	1	2	2	2	2	2	2	3.4	69.649	620	11.488	226070000	79025.9	77168.2	74101.9	96848.1	105201	100740	0.760582	0.00100188
TRINITY_DN10001_c0_g1|m.4669TRINITY_DN10001_c0_g1|g.4669ORFTRINITY_DN10001_c0_g1|g.4669TRINITY_DN10001_c0_g1|m.4669type:completelen:1386(-)TRINITY_DN10001_c0_g1:228-4385(-)	TRINITY_DN10001_c0_g1|m.4669TRINITY_DN10001_c0_g1|g.4669ORFTRINITY_DN10001_c0_g1|g.4669TRINITY_DN10001_c0_g1|m.4669type:completelen:1386(-)TRINITY_DN10001_c0_g1:228-4385(-)	TRINITY_DN10001_c0_g1|m.4669 TRINITY_DN10001_c0_g1|g.4669 ORF TRINITY_DN10001_c0_g1|g.4669 TRINITY_DN10001_c0_g1|m.4669 type:complete len:1386 (-) TRINITY_DN10001_c0_g1:228-4385(-)	1	1	1	1	1	1	1	0.6	157.26	1385	-2	446350000	19826.4	27599.3	32326.4	29968.7	29100.8	30992.4	0.885526	0.403797
TRINITY_DN10027_c0_g1|m.4589TRINITY_DN10027_c0_g1|g.4589ORFTRINITY_DN10027_c0_g1|g.4589TRINITY_DN10027_c0_g1|m.4589type:completelen:127(-)TRINITY_DN10027_c0_g1:372-752(-)	TRINITY_DN10027_c0_g1|m.4589TRINITY_DN10027_c0_g1|g.4589ORFTRINITY_DN10027_c0_g1|g.4589TRINITY_DN10027_c0_g1|m.4589type:completelen:127(-)TRINITY_DN10027_c0_g1:372-752(-)	TRINITY_DN10027_c0_g1|m.4589 TRINITY_DN10027_c0_g1|g.4589 ORF TRINITY_DN10027_c0_g1|g.4589 TRINITY_DN10027_c0_g1|m.4589 type:complete len:127 (-) TRINITY_DN10027_c0_g1:372-752(-)	1	2	2	2	2	2	2	45.2	13.599	126	79.292	1390500000	111283	84507.7	93881.3	76500.7	80896.8	89943.7	1.17114	0.183547
TRINITY_DN1013_c1_g1|m.6309TRINITY_DN1013_c1_g1|g.6309ORFTRINITY_DN1013_c1_g1|g.6309TRINITY_DN1013_c1_g1|m.6309type:completelen:339(+)TRINITY_DN1013_c1_g1:123-1139(+)	TRINITY_DN1013_c1_g1|m.6309TRINITY_DN1013_c1_g1|g.6309ORFTRINITY_DN1013_c1_g1|g.6309TRINITY_DN1013_c1_g1|m.6309type:completelen:339(+)TRINITY_DN1013_c1_g1:123-1139(+)	TRINITY_DN1013_c1_g1|m.6309 TRINITY_DN1013_c1_g1|g.6309 ORF TRINITY_DN1013_c1_g1|g.6309 TRINITY_DN1013_c1_g1|m.6309 type:complete len:339 (+) TRINITY_DN1013_c1_g1:123-1139(+)	1	3	3	3	3	3	3	9.5	37.286	338	8.4816	113980000	60311.6	70153.1	49168.3	92642	51471.5	50529.8	0.922883	0.757759
TRINITY_DN10130_c0_g1|m.4951TRINITY_DN10130_c0_g1|g.4951ORFTRINITY_DN10130_c0_g1|g.4951TRINITY_DN10130_c0_g1|m.4951type:5prime_partiallen:495(-)TRINITY_DN10130_c0_g1:3080-4564(-)	TRINITY_DN10130_c0_g1|m.4951TRINITY_DN10130_c0_g1|g.4951ORFTRINITY_DN10130_c0_g1|g.4951TRINITY_DN10130_c0_g1|m.4951type:5prime_partiallen:495(-)TRINITY_DN10130_c0_g1:3080-4564(-)	TRINITY_DN10130_c0_g1|m.4951 TRINITY_DN10130_c0_g1|g.4951 ORF TRINITY_DN10130_c0_g1|g.4951 TRINITY_DN10130_c0_g1|m.4951 type:5prime_partial len:495 (-) TRINITY_DN10130_c0_g1:3080-4564(-)	1	2	2	2	2	2	2	3.2	53.675	494	2.7786	311640000	54982.5	32769.1	41463.2	52517.1	29437.7	27585	1.17961	0.558904
TRINITY_DN1015_c0_g1|m.7265TRINITY_DN1015_c0_g1|g.7265ORFTRINITY_DN1015_c0_g1|g.7265TRINITY_DN1015_c0_g1|m.7265type:completelen:199(+)TRINITY_DN1015_c0_g1:427-1023(+)	TRINITY_DN1015_c0_g1|m.7265TRINITY_DN1015_c0_g1|g.7265ORFTRINITY_DN1015_c0_g1|g.7265TRINITY_DN1015_c0_g1|m.7265type:completelen:199(+)TRINITY_DN1015_c0_g1:427-1023(+)	TRINITY_DN1015_c0_g1|m.7265 TRINITY_DN1015_c0_g1|g.7265 ORF TRINITY_DN1015_c0_g1|g.7265 TRINITY_DN1015_c0_g1|m.7265 type:complete len:199 (+) TRINITY_DN1015_c0_g1:427-1023(+)	1	1	1	1	1	1	1	5.6	22.066	198	4.0379	259230000	81780.3	67372	64718.5	73180.1	67993.1	64555.9	1.03957	0.667532
TRINITY_DN1019_c10_g1|m.6847TRINITY_DN1019_c10_g1|g.6847ORFTRINITY_DN1019_c10_g1|g.6847TRINITY_DN1019_c10_g1|m.6847type:5prime_partiallen:332(+)TRINITY_DN1019_c10_g1:2-997(+)	TRINITY_DN1019_c10_g1|m.6847TRINITY_DN1019_c10_g1|g.6847ORFTRINITY_DN1019_c10_g1|g.6847TRINITY_DN1019_c10_g1|m.6847type:5prime_partiallen:332(+)TRINITY_DN1019_c10_g1:2-997(+)	TRINITY_DN1019_c10_g1|m.6847 TRINITY_DN1019_c10_g1|g.6847 ORF TRINITY_DN1019_c10_g1|g.6847 TRINITY_DN1019_c10_g1|m.6847 type:5prime_partial len:332 (+) TRINITY_DN1019_c10_g1:2-997(+)	1	4	4	4	4	4	4	16.3	36.743	331	28.42	706760000	125117	74232.4	74788	148640	68599.7	72668.8	0.945599	0.873637
TRINITY_DN10311_c1_g1|m.6098TRINITY_DN10311_c1_g1|g.6098ORFTRINITY_DN10311_c1_g1|g.6098TRINITY_DN10311_c1_g1|m.6098type:5prime_partiallen:640(+)TRINITY_DN10311_c1_g1:1-1920(+)	TRINITY_DN10311_c1_g1|m.6098TRINITY_DN10311_c1_g1|g.6098ORFTRINITY_DN10311_c1_g1|g.6098TRINITY_DN10311_c1_g1|m.6098type:5prime_partiallen:640(+)TRINITY_DN10311_c1_g1:1-1920(+)	TRINITY_DN10311_c1_g1|m.6098 TRINITY_DN10311_c1_g1|g.6098 ORF TRINITY_DN10311_c1_g1|g.6098 TRINITY_DN10311_c1_g1|m.6098 type:5prime_partial len:640 (+) TRINITY_DN10311_c1_g1:1-1920(+)	1	2	2	2	2	2	2	3.9	69.795	639	4.0855	221740000	158551	47901.3	45524.8	183014	37516.2	39749.1	0.968103	0.965925
TRINITY_DN10326_c0_g1|m.6092TRINITY_DN10326_c0_g1|g.6092ORFTRINITY_DN10326_c0_g1|g.6092TRINITY_DN10326_c0_g1|m.6092type:internallen:526(-)TRINITY_DN10326_c0_g1:1-1575(-)	TRINITY_DN10326_c0_g1|m.6092TRINITY_DN10326_c0_g1|g.6092ORFTRINITY_DN10326_c0_g1|g.6092TRINITY_DN10326_c0_g1|m.6092type:internallen:526(-)TRINITY_DN10326_c0_g1:1-1575(-)	TRINITY_DN10326_c0_g1|m.6092 TRINITY_DN10326_c0_g1|g.6092 ORF TRINITY_DN10326_c0_g1|g.6092 TRINITY_DN10326_c0_g1|m.6092 type:internal len:526 (-) TRINITY_DN10326_c0_g1:1-1575(-)	1	24	24	24	24	24	24	53	58.094	525	323.31	87875000000	1.79769e+06	1.65994e+06	1.68126e+06	2.10488e+06	1.7117e+06	1.79235e+06	0.9162	0.285879
TRINITY_DN10326_c0_g2|m.6093TRINITY_DN10326_c0_g2|g.6093ORFTRINITY_DN10326_c0_g2|g.6093TRINITY_DN10326_c0_g2|m.6093type:internallen:900(+)TRINITY_DN10326_c0_g2:3-2699(+)	TRINITY_DN10326_c0_g2|m.6093TRINITY_DN10326_c0_g2|g.6093ORFTRINITY_DN10326_c0_g2|g.6093TRINITY_DN10326_c0_g2|m.6093type:internallen:900(+)TRINITY_DN10326_c0_g2:3-2699(+)	TRINITY_DN10326_c0_g2|m.6093 TRINITY_DN10326_c0_g2|g.6093 ORF TRINITY_DN10326_c0_g2|g.6093 TRINITY_DN10326_c0_g2|m.6093 type:internal len:900 (+) TRINITY_DN10326_c0_g2:3-2699(+)	1	30	30	29	30	30	29	39.8	100.18	899	323.31	119670000000	2.00026e+06	1.95244e+06	1.97304e+06	2.13262e+06	1.9072e+06	2.02706e+06	0.976737	0.518775
TRINITY_DN10326_c1_g1|m.6090TRINITY_DN10326_c1_g1|g.6090ORFTRINITY_DN10326_c1_g1|g.6090TRINITY_DN10326_c1_g1|m.6090type:internallen:282(-)TRINITY_DN10326_c1_g1:1-843(-)	TRINITY_DN10326_c1_g1|m.6090TRINITY_DN10326_c1_g1|g.6090ORFTRINITY_DN10326_c1_g1|g.6090TRINITY_DN10326_c1_g1|m.6090type:internallen:282(-)TRINITY_DN10326_c1_g1:1-843(-)	TRINITY_DN10326_c1_g1|m.6090 TRINITY_DN10326_c1_g1|g.6090 ORF TRINITY_DN10326_c1_g1|g.6090 TRINITY_DN10326_c1_g1|m.6090 type:internal len:282 (-) TRINITY_DN10326_c1_g1:1-843(-)	1	15	15	15	15	15	15	59.4	31.499	281	323.31	76721000000	1.41731e+06	1.3186e+06	1.30703e+06	1.51141e+06	1.23775e+06	1.35347e+06	0.985453	0.829745
TRINITY_DN10394_c0_g1|m.5747TRINITY_DN10394_c0_g1|g.5747ORFTRINITY_DN10394_c0_g1|g.5747TRINITY_DN10394_c0_g1|m.5747type:5prime_partiallen:286(+)TRINITY_DN10394_c0_g1:2-859(+)	TRINITY_DN10394_c0_g1|m.5747TRINITY_DN10394_c0_g1|g.5747ORFTRINITY_DN10394_c0_g1|g.5747TRINITY_DN10394_c0_g1|m.5747type:5prime_partiallen:286(+)TRINITY_DN10394_c0_g1:2-859(+)	TRINITY_DN10394_c0_g1|m.5747 TRINITY_DN10394_c0_g1|g.5747 ORF TRINITY_DN10394_c0_g1|g.5747 TRINITY_DN10394_c0_g1|m.5747 type:5prime_partial len:286 (+) TRINITY_DN10394_c0_g1:2-859(+)	1	4	4	4	4	4	4	14.4	31.468	285	10.085	877980000	197643	172696	192355	186424	141808	134702	1.21549	0.136394
TRINITY_DN10399_c1_g1|m.6187TRINITY_DN10399_c1_g1|g.6187ORFTRINITY_DN10399_c1_g1|g.6187TRINITY_DN10399_c1_g1|m.6187type:completelen:434(-)TRINITY_DN10399_c1_g1:1271-2572(-)	TRINITY_DN10399_c1_g1|m.6187TRINITY_DN10399_c1_g1|g.6187ORFTRINITY_DN10399_c1_g1|g.6187TRINITY_DN10399_c1_g1|m.6187type:completelen:434(-)TRINITY_DN10399_c1_g1:1271-2572(-)	TRINITY_DN10399_c1_g1|m.6187 TRINITY_DN10399_c1_g1|g.6187 ORF TRINITY_DN10399_c1_g1|g.6187 TRINITY_DN10399_c1_g1|m.6187 type:complete len:434 (-) TRINITY_DN10399_c1_g1:1271-2572(-)	1	7	7	7	7	7	7	20.3	47.794	433	44.185	2439600000	270500	230875	237059	223676	257836	234548	1.03125	0.663575
TRINITY_DN1042_c0_g1|m.6256TRINITY_DN1042_c0_g1|g.6256ORFTRINITY_DN1042_c0_g1|g.6256TRINITY_DN1042_c0_g1|m.6256type:completelen:340(-)TRINITY_DN1042_c0_g1:497-1516(-);TRINITY_DN6622_c0_g1|m.9425TRINITY_DN6622_c0_g1|g.9425ORFTRINITY_DN6622_c0_g1|g.9425TRINITY_DN6622_c0_g1|m.9425type:5prime_partiallen:411(-)TRINITY_DN6622_c0_g1:11-1243(-);TRINITY_DN69938_c0_g1|m.1846TRINITY_DN69938_c0_g1|g.1846ORFT…	TRINITY_DN1042_c0_g1|m.6256TRINITY_DN1042_c0_g1|g.6256ORFTRINITY_DN1042_c0_g1|g.6256TRINITY_DN1042_c0_g1|m.6256type:completelen:340(-)TRINITY_DN1042_c0_g1:497-1516(-)	TRINITY_DN1042_c0_g1|m.6256 TRINITY_DN1042_c0_g1|g.6256 ORF TRINITY_DN1042_c0_g1|g.6256 TRINITY_DN1042_c0_g1|m.6256 type:complete len:340 (-) TRINITY_DN1042_c0_g1:497-1516(-)	3	12	12	9	12	12	9	49.3	36.915	339	323.31	107080000000	1.55365e+06	1.91714e+06	1.46664e+06	1.17243e+06	1.94485e+06	1.72813e+06	1.01899	0.914463
TRINITY_DN230261_c0_g1|m.2326TRINITY_DN230261_c0_g1|g.2326ORFTRINITY_DN230261_c0_g1|g.2326TRINITY_DN230261_c0_g1|m.2326type:internallen:116(+)TRINITY_DN230261_c0_g1:2-346(+);TRINITY_DN1045_c0_g4|m.6229TRINITY_DN1045_c0_g4|g.6229ORFTRINITY_DN1045_c0_g4|g.6229TRINITY_DN1045_c0_g4|m.6229type:internallen:201(+)TRINITY_DN1045_c0_g4:1-600(+);TRINITY_DN1045_c0_g1|m.6236TRINITY_DN1045_c0_g1|g.6236ORFTRIN…	TRINITY_DN230261_c0_g1|m.2326TRINITY_DN230261_c0_g1|g.2326ORFTRINITY_DN230261_c0_g1|g.2326TRINITY_DN230261_c0_g1|m.2326type:internallen:116(+)TRINITY_DN230261_c0_g1:2-346(+);TRINITY_DN1045_c0_g4|m.6229TRINITY_DN1045_c0_g4|g.6229ORFTRINITY_DN1045_c0_g4|g.6229TRINITY_DN1045_c0_g4|m.6229type:internallen:201(+)TRINITY_DN1045_c0_g4:1-600(+);TRINITY_DN1045_c0_g1|m.6236TRINITY_DN1045_c0_g1|g.6236ORFTRIN…	TRINITY_DN230261_c0_g1|m.2326 TRINITY_DN230261_c0_g1|g.2326 ORF TRINITY_DN230261_c0_g1|g.2326 TRINITY_DN230261_c0_g1|m.2326 type:internal len:116 (+) TRINITY_DN230261_c0_g1:2-346(+);TRINITY_DN1045_c0_g4|m.6229 TRINITY_DN1045_c0_g4|g.6229 ORF TRINITY_DN10	4	1	1	1	1	1	1	13	13.053	115	2.4489	51569000	29761.2	23436.9	18466.4	33976	16674.5	17054.9	1.05848	0.850708
TRINITY_DN10493_c0_g1|m.6449TRINITY_DN10493_c0_g1|g.6449ORFTRINITY_DN10493_c0_g1|g.6449TRINITY_DN10493_c0_g1|m.6449type:completelen:203(+)TRINITY_DN10493_c0_g1:544-1152(+)	TRINITY_DN10493_c0_g1|m.6449TRINITY_DN10493_c0_g1|g.6449ORFTRINITY_DN10493_c0_g1|g.6449TRINITY_DN10493_c0_g1|m.6449type:completelen:203(+)TRINITY_DN10493_c0_g1:544-1152(+)	TRINITY_DN10493_c0_g1|m.6449 TRINITY_DN10493_c0_g1|g.6449 ORF TRINITY_DN10493_c0_g1|g.6449 TRINITY_DN10493_c0_g1|m.6449 type:complete len:203 (+) TRINITY_DN10493_c0_g1:544-1152(+)	1	1	1	1	1	1	1	5.4	22.951	202	1.844	95587000	39713.3	26791.6	26897.2	28367.2	36837.7	28357.7	0.998283	0.992183
TRINITY_DN10507_c0_g2|m.6852TRINITY_DN10507_c0_g2|g.6852ORFTRINITY_DN10507_c0_g2|g.6852TRINITY_DN10507_c0_g2|m.6852type:completelen:666(-)TRINITY_DN10507_c0_g2:685-2682(-)	TRINITY_DN10507_c0_g2|m.6852TRINITY_DN10507_c0_g2|g.6852ORFTRINITY_DN10507_c0_g2|g.6852TRINITY_DN10507_c0_g2|m.6852type:completelen:666(-)TRINITY_DN10507_c0_g2:685-2682(-)	TRINITY_DN10507_c0_g2|m.6852 TRINITY_DN10507_c0_g2|g.6852 ORF TRINITY_DN10507_c0_g2|g.6852 TRINITY_DN10507_c0_g2|m.6852 type:complete len:666 (-) TRINITY_DN10507_c0_g2:685-2682(-)	1	20	20	19	20	20	19	33.1	75.074	665	314.57	13691000000	883045	807485	779406	872443	707097	672922	1.09655	0.352366
TRINITY_DN105881_c0_g1|m.1032TRINITY_DN105881_c0_g1|g.1032ORFTRINITY_DN105881_c0_g1|g.1032TRINITY_DN105881_c0_g1|m.1032type:completelen:482(-)TRINITY_DN105881_c0_g1:125-1570(-)	TRINITY_DN105881_c0_g1|m.1032TRINITY_DN105881_c0_g1|g.1032ORFTRINITY_DN105881_c0_g1|g.1032TRINITY_DN105881_c0_g1|m.1032type:completelen:482(-)TRINITY_DN105881_c0_g1:125-1570(-)	TRINITY_DN105881_c0_g1|m.1032 TRINITY_DN105881_c0_g1|g.1032 ORF TRINITY_DN105881_c0_g1|g.1032 TRINITY_DN105881_c0_g1|m.1032 type:complete len:482 (-) TRINITY_DN105881_c0_g1:125-1570(-)	1	4	4	4	4	4	4	8.1	54.577	481	9.7016	345370000	158796	98685.4	97486	139549	100183	98613.3	1.04913	0.830609
TRINITY_DN106362_c0_g1|m.1346TRINITY_DN106362_c0_g1|g.1346ORFTRINITY_DN106362_c0_g1|g.1346TRINITY_DN106362_c0_g1|m.1346type:5prime_partiallen:754(+)TRINITY_DN106362_c0_g1:1-2262(+)	TRINITY_DN106362_c0_g1|m.1346TRINITY_DN106362_c0_g1|g.1346ORFTRINITY_DN106362_c0_g1|g.1346TRINITY_DN106362_c0_g1|m.1346type:5prime_partiallen:754(+)TRINITY_DN106362_c0_g1:1-2262(+)	TRINITY_DN106362_c0_g1|m.1346 TRINITY_DN106362_c0_g1|g.1346 ORF TRINITY_DN106362_c0_g1|g.1346 TRINITY_DN106362_c0_g1|m.1346 type:5prime_partial len:754 (+) TRINITY_DN106362_c0_g1:1-2262(+)	1	5	5	5	5	5	5	10.8	82.031	753	14.411	262500000	104667	160380	140846	131896	155563	147005	0.934238	0.619579
TRINITY_DN1073_c0_g1|m.6627TRINITY_DN1073_c0_g1|g.6627ORFTRINITY_DN1073_c0_g1|g.6627TRINITY_DN1073_c0_g1|m.6627type:completelen:101(-)TRINITY_DN1073_c0_g1:1201-1503(-)	TRINITY_DN1073_c0_g1|m.6627TRINITY_DN1073_c0_g1|g.6627ORFTRINITY_DN1073_c0_g1|g.6627TRINITY_DN1073_c0_g1|m.6627type:completelen:101(-)TRINITY_DN1073_c0_g1:1201-1503(-)	TRINITY_DN1073_c0_g1|m.6627 TRINITY_DN1073_c0_g1|g.6627 ORF TRINITY_DN1073_c0_g1|g.6627 TRINITY_DN1073_c0_g1|m.6627 type:complete len:101 (-) TRINITY_DN1073_c0_g1:1201-1503(-)	1	1	1	1	1	1	1	22	10.74	100	63.337	131660000	25827.4	7826.38	8017.38	20407.2	7355.81	6274.79	1.22426	0.75148
TRINITY_DN107494_c0_g1|m.2084TRINITY_DN107494_c0_g1|g.2084ORFTRINITY_DN107494_c0_g1|g.2084TRINITY_DN107494_c0_g1|m.2084type:internallen:246(+)TRINITY_DN107494_c0_g1:2-736(+)	TRINITY_DN107494_c0_g1|m.2084TRINITY_DN107494_c0_g1|g.2084ORFTRINITY_DN107494_c0_g1|g.2084TRINITY_DN107494_c0_g1|m.2084type:internallen:246(+)TRINITY_DN107494_c0_g1:2-736(+)	TRINITY_DN107494_c0_g1|m.2084 TRINITY_DN107494_c0_g1|g.2084 ORF TRINITY_DN107494_c0_g1|g.2084 TRINITY_DN107494_c0_g1|m.2084 type:internal len:246 (+) TRINITY_DN107494_c0_g1:2-736(+)	1	2	2	2	2	2	2	10.6	26.972	245	6.0561	294240000	108571	68447.5	71637.8	68239.3	73268	63205.5	1.21466	0.32933
TRINITY_DN1078_c0_g1|m.7856TRINITY_DN1078_c0_g1|g.7856ORFTRINITY_DN1078_c0_g1|g.7856TRINITY_DN1078_c0_g1|m.7856type:completelen:505(-)TRINITY_DN1078_c0_g1:343-1857(-);TRINITY_DN1078_c0_g2|m.7861TRINITY_DN1078_c0_g2|g.7861ORFTRINITY_DN1078_c0_g2|g.7861TRINITY_DN1078_c0_g2|m.7861type:3prime_partiallen:167(-)TRINITY_DN1078_c0_g2:2-499(-);TRINITY_DN1822_c1_g1|m.4661TRINITY_DN1822_c1_g1|g.4661ORFTRINI…	TRINITY_DN1078_c0_g1|m.7856TRINITY_DN1078_c0_g1|g.7856ORFTRINITY_DN1078_c0_g1|g.7856TRINITY_DN1078_c0_g1|m.7856type:completelen:505(-)TRINITY_DN1078_c0_g1:343-1857(-)	TRINITY_DN1078_c0_g1|m.7856 TRINITY_DN1078_c0_g1|g.7856 ORF TRINITY_DN1078_c0_g1|g.7856 TRINITY_DN1078_c0_g1|m.7856 type:complete len:505 (-) TRINITY_DN1078_c0_g1:343-1857(-)	3	8	8	8	8	8	8	16.1	56.444	504	26.764	5409600000	304969	257648	255715	292141	254354	248028	1.02997	0.727038
TRINITY_DN108_c1_g2|m.4622TRINITY_DN108_c1_g2|g.4622ORFTRINITY_DN108_c1_g2|g.4622TRINITY_DN108_c1_g2|m.4622type:completelen:462(-)TRINITY_DN108_c1_g2:478-1863(-);TRINITY_DN16414_c0_g1|m.5356TRINITY_DN16414_c0_g1|g.5356ORFTRINITY_DN16414_c0_g1|g.5356TRINITY_DN16414_c0_g1|m.5356type:internallen:101(-)TRINITY_DN16414_c0_g1:2-301(-);TRINITY_DN16414_c2_g1|m.5355TRINITY_DN16414_c2_g1|g.5355ORFTRINITY_D…	TRINITY_DN108_c1_g2|m.4622TRINITY_DN108_c1_g2|g.4622ORFTRINITY_DN108_c1_g2|g.4622TRINITY_DN108_c1_g2|m.4622type:completelen:462(-)TRINITY_DN108_c1_g2:478-1863(-)	TRINITY_DN108_c1_g2|m.4622 TRINITY_DN108_c1_g2|g.4622 ORF TRINITY_DN108_c1_g2|g.4622 TRINITY_DN108_c1_g2|m.4622 type:complete len:462 (-) TRINITY_DN108_c1_g2:478-1863(-)	6	12	12	10	12	12	10	22.6	51.009	461	95.519	9548400000	816871	1.27334e+06	327699	1.01709e+06	378703	432726	1.32234	0.595448
TRINITY_DN108_c1_g3|m.4615TRINITY_DN108_c1_g3|g.4615ORFTRINITY_DN108_c1_g3|g.4615TRINITY_DN108_c1_g3|m.4615type:completelen:432(-)TRINITY_DN108_c1_g3:2119-3414(-);TRINITY_DN108_c1_g5|m.4626TRINITY_DN108_c1_g5|g.4626ORFTRINITY_DN108_c1_g5|g.4626TRINITY_DN108_c1_g5|m.4626type:completelen:432(-)TRINITY_DN108_c1_g5:134-1429(-);TRINITY_DN17124_c0_g2|m.6693TRINITY_DN17124_c0_g2|g.6693ORFTRINITY_DN17124…	TRINITY_DN108_c1_g3|m.4615TRINITY_DN108_c1_g3|g.4615ORFTRINITY_DN108_c1_g3|g.4615TRINITY_DN108_c1_g3|m.4615type:completelen:432(-)TRINITY_DN108_c1_g3:2119-3414(-)	TRINITY_DN108_c1_g3|m.4615 TRINITY_DN108_c1_g3|g.4615 ORF TRINITY_DN108_c1_g3|g.4615 TRINITY_DN108_c1_g3|m.4615 type:complete len:432 (-) TRINITY_DN108_c1_g3:2119-3414(-)	3	3	2	2	3	2	2	6.7	46.404	431	123.47	688280000	48035.2	85281	19520.9	55559.8	24493.2	27825.9	1.41675	0.52298
TRINITY_DN1081_c1_g1|m.7104TRINITY_DN1081_c1_g1|g.7104ORFTRINITY_DN1081_c1_g1|g.7104TRINITY_DN1081_c1_g1|m.7104type:5prime_partiallen:2735(+)TRINITY_DN1081_c1_g1:2-8206(+);TRINITY_DN10603_c0_g1|m.7028TRINITY_DN10603_c0_g1|g.7028ORFTRINITY_DN10603_c0_g1|g.7028TRINITY_DN10603_c0_g1|m.7028type:internallen:222(+)TRINITY_DN10603_c0_g1:2-664(+)	TRINITY_DN1081_c1_g1|m.7104TRINITY_DN1081_c1_g1|g.7104ORFTRINITY_DN1081_c1_g1|g.7104TRINITY_DN1081_c1_g1|m.7104type:5prime_partiallen:2735(+)TRINITY_DN1081_c1_g1:2-8206(+)	TRINITY_DN1081_c1_g1|m.7104 TRINITY_DN1081_c1_g1|g.7104 ORF TRINITY_DN1081_c1_g1|g.7104 TRINITY_DN1081_c1_g1|m.7104 type:5prime_partial len:2735 (+) TRINITY_DN1081_c1_g1:2-8206(+)	2	40	40	39	40	40	39	16.8	292.83	2734	230.58	4472400000	1.30983e+06	946397	695564	980727	1.04106e+06	641466	1.10834	0.681068
TRINITY_DN10919_c0_g1|m.8345TRINITY_DN10919_c0_g1|g.8345ORFTRINITY_DN10919_c0_g1|g.8345TRINITY_DN10919_c0_g1|m.8345type:internallen:125(-)TRINITY_DN10919_c0_g1:1-372(-)	TRINITY_DN10919_c0_g1|m.8345TRINITY_DN10919_c0_g1|g.8345ORFTRINITY_DN10919_c0_g1|g.8345TRINITY_DN10919_c0_g1|m.8345type:internallen:125(-)TRINITY_DN10919_c0_g1:1-372(-)	TRINITY_DN10919_c0_g1|m.8345 TRINITY_DN10919_c0_g1|g.8345 ORF TRINITY_DN10919_c0_g1|g.8345 TRINITY_DN10919_c0_g1|m.8345 type:internal len:125 (-) TRINITY_DN10919_c0_g1:1-372(-)	1	2	2	2	2	2	2	12.9	13.846	124	3.0674	23404000000	86287.5	82123.3	85391.2	81257.8	89198.1	81298.2	1.00813	0.827084
TRINITY_DN10919_c0_g2|m.8346TRINITY_DN10919_c0_g2|g.8346ORFTRINITY_DN10919_c0_g2|g.8346TRINITY_DN10919_c0_g2|m.8346type:internallen:362(+)TRINITY_DN10919_c0_g2:2-1084(+)	TRINITY_DN10919_c0_g2|m.8346TRINITY_DN10919_c0_g2|g.8346ORFTRINITY_DN10919_c0_g2|g.8346TRINITY_DN10919_c0_g2|m.8346type:internallen:362(+)TRINITY_DN10919_c0_g2:2-1084(+)	TRINITY_DN10919_c0_g2|m.8346 TRINITY_DN10919_c0_g2|g.8346 ORF TRINITY_DN10919_c0_g2|g.8346 TRINITY_DN10919_c0_g2|m.8346 type:internal len:362 (+) TRINITY_DN10919_c0_g2:2-1084(+)	1	4	4	3	4	4	3	12.2	41.09	361	32.945	466470000	28321	24505.9	24516.2	31125.4	25529.1	24894.6	0.948423	0.583209
TRINITY_DN10927_c0_g1|m.8451TRINITY_DN10927_c0_g1|g.8451ORFTRINITY_DN10927_c0_g1|g.8451TRINITY_DN10927_c0_g1|m.8451type:5prime_partiallen:169(+)TRINITY_DN10927_c0_g1:3-509(+)	TRINITY_DN10927_c0_g1|m.8451TRINITY_DN10927_c0_g1|g.8451ORFTRINITY_DN10927_c0_g1|g.8451TRINITY_DN10927_c0_g1|m.8451type:5prime_partiallen:169(+)TRINITY_DN10927_c0_g1:3-509(+)	TRINITY_DN10927_c0_g1|m.8451 TRINITY_DN10927_c0_g1|g.8451 ORF TRINITY_DN10927_c0_g1|g.8451 TRINITY_DN10927_c0_g1|m.8451 type:5prime_partial len:169 (+) TRINITY_DN10927_c0_g1:3-509(+)	1	3	3	3	3	3	3	15.5	19.258	168	12.088	1139800000	103764	152224	147423	121458	130757	118499	1.0882	0.529539
TRINITY_DN109376_c0_g1|m.917TRINITY_DN109376_c0_g1|g.917ORFTRINITY_DN109376_c0_g1|g.917TRINITY_DN109376_c0_g1|m.917type:3prime_partiallen:126(+)TRINITY_DN109376_c0_g1:1-375(+)	TRINITY_DN109376_c0_g1|m.917TRINITY_DN109376_c0_g1|g.917ORFTRINITY_DN109376_c0_g1|g.917TRINITY_DN109376_c0_g1|m.917type:3prime_partiallen:126(+)TRINITY_DN109376_c0_g1:1-375(+)	TRINITY_DN109376_c0_g1|m.917 TRINITY_DN109376_c0_g1|g.917 ORF TRINITY_DN109376_c0_g1|g.917 TRINITY_DN109376_c0_g1|m.917 type:3prime_partial len:126 (+) TRINITY_DN109376_c0_g1:1-375(+)	1	5	5	4	5	5	4	53.6	14.252	125	194.96	21478000000	334257	292118	304656	337673	277023	311302	1.00543	0.941691
TRINITY_DN10938_c0_g2|m.8251TRINITY_DN10938_c0_g2|g.8251ORFTRINITY_DN10938_c0_g2|g.8251TRINITY_DN10938_c0_g2|m.8251type:completelen:145(-)TRINITY_DN10938_c0_g2:1406-1840(-)	TRINITY_DN10938_c0_g2|m.8251TRINITY_DN10938_c0_g2|g.8251ORFTRINITY_DN10938_c0_g2|g.8251TRINITY_DN10938_c0_g2|m.8251type:completelen:145(-)TRINITY_DN10938_c0_g2:1406-1840(-)	TRINITY_DN10938_c0_g2|m.8251 TRINITY_DN10938_c0_g2|g.8251 ORF TRINITY_DN10938_c0_g2|g.8251 TRINITY_DN10938_c0_g2|m.8251 type:complete len:145 (-) TRINITY_DN10938_c0_g2:1406-1840(-)	1	3	3	3	3	3	3	21.5	16.462	144	5.755	241480000	30488.2	34533.4	30958.1	33571.8	29255.1	28443.9	1.05159	0.484686
TRINITY_DN10943_c0_g5|m.8197TRINITY_DN10943_c0_g5|g.8197ORFTRINITY_DN10943_c0_g5|g.8197TRINITY_DN10943_c0_g5|m.8197type:completelen:1467(-)TRINITY_DN10943_c0_g5:1815-6215(-)	TRINITY_DN10943_c0_g5|m.8197TRINITY_DN10943_c0_g5|g.8197ORFTRINITY_DN10943_c0_g5|g.8197TRINITY_DN10943_c0_g5|m.8197type:completelen:1467(-)TRINITY_DN10943_c0_g5:1815-6215(-)	TRINITY_DN10943_c0_g5|m.8197 TRINITY_DN10943_c0_g5|g.8197 ORF TRINITY_DN10943_c0_g5|g.8197 TRINITY_DN10943_c0_g5|m.8197 type:complete len:1467 (-) TRINITY_DN10943_c0_g5:1815-6215(-)	1	60	60	60	60	60	60	47	164.07	1466	323.31	181100000000	3.68881e+06	3.58159e+06	3.73375e+06	3.73437e+06	3.61447e+06	3.89675e+06	0.97853	0.437543
TRINITY_DN10997_c0_g1|m.8398TRINITY_DN10997_c0_g1|g.8398ORFTRINITY_DN10997_c0_g1|g.8398TRINITY_DN10997_c0_g1|m.8398type:completelen:109(+)TRINITY_DN10997_c0_g1:126-452(+)	TRINITY_DN10997_c0_g1|m.8398TRINITY_DN10997_c0_g1|g.8398ORFTRINITY_DN10997_c0_g1|g.8398TRINITY_DN10997_c0_g1|m.8398type:completelen:109(+)TRINITY_DN10997_c0_g1:126-452(+)	TRINITY_DN10997_c0_g1|m.8398 TRINITY_DN10997_c0_g1|g.8398 ORF TRINITY_DN10997_c0_g1|g.8398 TRINITY_DN10997_c0_g1|m.8398 type:complete len:109 (+) TRINITY_DN10997_c0_g1:126-452(+)	1	4	4	2	3	3	2	42.6	11.923	108	8.624	2407100000	141650	80290.2	84355.6	166595	89527.8	96687.6	0.86816	0.649081
TRINITY_DN11_c0_g1|m.2074TRINITY_DN11_c0_g1|g.2074ORFTRINITY_DN11_c0_g1|g.2074TRINITY_DN11_c0_g1|m.2074type:3prime_partiallen:309(-)TRINITY_DN11_c0_g1:2-925(-);TRINITY_DN12708_c0_g1|m.5092TRINITY_DN12708_c0_g1|g.5092ORFTRINITY_DN12708_c0_g1|g.5092TRINITY_DN12708_c0_g1|m.5092type:internallen:114(-)TRINITY_DN12708_c0_g1:1-339(-);TRINITY_DN30392_c0_g1|m.125TRINITY_DN30392_c0_g1|g.125ORFTRINITY_DN303…	TRINITY_DN11_c0_g1|m.2074TRINITY_DN11_c0_g1|g.2074ORFTRINITY_DN11_c0_g1|g.2074TRINITY_DN11_c0_g1|m.2074type:3prime_partiallen:309(-)TRINITY_DN11_c0_g1:2-925(-)	TRINITY_DN11_c0_g1|m.2074 TRINITY_DN11_c0_g1|g.2074 ORF TRINITY_DN11_c0_g1|g.2074 TRINITY_DN11_c0_g1|m.2074 type:3prime_partial len:309 (-) TRINITY_DN11_c0_g1:2-925(-)	9	14	7	7	14	7	7	68.2	34.177	308	323.31	591780000000	6.18227e+06	3.98393e+06	4.4743e+06	5.85554e+06	4.409e+06	4.05089e+06	1.02271	0.906354
TRINITY_DN110257_c0_g1|m.1407TRINITY_DN110257_c0_g1|g.1407ORFTRINITY_DN110257_c0_g1|g.1407TRINITY_DN110257_c0_g1|m.1407type:5prime_partiallen:221(-)TRINITY_DN110257_c0_g1:184-846(-)	TRINITY_DN110257_c0_g1|m.1407TRINITY_DN110257_c0_g1|g.1407ORFTRINITY_DN110257_c0_g1|g.1407TRINITY_DN110257_c0_g1|m.1407type:5prime_partiallen:221(-)TRINITY_DN110257_c0_g1:184-846(-)	TRINITY_DN110257_c0_g1|m.1407 TRINITY_DN110257_c0_g1|g.1407 ORF TRINITY_DN110257_c0_g1|g.1407 TRINITY_DN110257_c0_g1|m.1407 type:5prime_partial len:221 (-) TRINITY_DN110257_c0_g1:184-846(-)	1	1	1	1	1	1	1	8.6	24.372	220	3.9186	146420000	35169.8	33168.7	32686.9	53021.1	26257	26018.6	0.959436	0.881883
TRINITY_DN11085_c0_g1|m.8691TRINITY_DN11085_c0_g1|g.8691ORFTRINITY_DN11085_c0_g1|g.8691TRINITY_DN11085_c0_g1|m.8691type:completelen:199(-)TRINITY_DN11085_c0_g1:1359-1955(-)	TRINITY_DN11085_c0_g1|m.8691TRINITY_DN11085_c0_g1|g.8691ORFTRINITY_DN11085_c0_g1|g.8691TRINITY_DN11085_c0_g1|m.8691type:completelen:199(-)TRINITY_DN11085_c0_g1:1359-1955(-)	TRINITY_DN11085_c0_g1|m.8691 TRINITY_DN11085_c0_g1|g.8691 ORF TRINITY_DN11085_c0_g1|g.8691 TRINITY_DN11085_c0_g1|m.8691 type:complete len:199 (-) TRINITY_DN11085_c0_g1:1359-1955(-)	1	1	1	1	1	1	1	6.6	22.255	198	7.8614	305400000	38753.1	28145.6	26023.7	43986.2	28053.7	27529.4	0.933243	0.756894
TRINITY_DN11097_c0_g2|m.8663TRINITY_DN11097_c0_g2|g.8663ORFTRINITY_DN11097_c0_g2|g.8663TRINITY_DN11097_c0_g2|m.8663type:completelen:165(-)TRINITY_DN11097_c0_g2:339-833(-)	TRINITY_DN11097_c0_g2|m.8663TRINITY_DN11097_c0_g2|g.8663ORFTRINITY_DN11097_c0_g2|g.8663TRINITY_DN11097_c0_g2|m.8663type:completelen:165(-)TRINITY_DN11097_c0_g2:339-833(-)	TRINITY_DN11097_c0_g2|m.8663 TRINITY_DN11097_c0_g2|g.8663 ORF TRINITY_DN11097_c0_g2|g.8663 TRINITY_DN11097_c0_g2|m.8663 type:complete len:165 (-) TRINITY_DN11097_c0_g2:339-833(-)	1	4	4	3	4	4	3	28	17.545	164	92.779	4505700000	117156	116064	121091	86900.5	110278	102239	1.18333	0.0597582
TRINITY_DN111120_c0_g1|m.1762TRINITY_DN111120_c0_g1|g.1762ORFTRINITY_DN111120_c0_g1|g.1762TRINITY_DN111120_c0_g1|m.1762type:internallen:425(+)TRINITY_DN111120_c0_g1:2-1273(+)	TRINITY_DN111120_c0_g1|m.1762TRINITY_DN111120_c0_g1|g.1762ORFTRINITY_DN111120_c0_g1|g.1762TRINITY_DN111120_c0_g1|m.1762type:internallen:425(+)TRINITY_DN111120_c0_g1:2-1273(+)	TRINITY_DN111120_c0_g1|m.1762 TRINITY_DN111120_c0_g1|g.1762 ORF TRINITY_DN111120_c0_g1|g.1762 TRINITY_DN111120_c0_g1|m.1762 type:internal len:425 (+) TRINITY_DN111120_c0_g1:2-1273(+)	1	2	2	2	2	2	2	7.5	46.184	424	6.8259	207440000	57066.8	38191	34535.9	78398.8	30080	32390.4	0.921378	0.840679
TRINITY_DN1119_c0_g1|m.9437TRINITY_DN1119_c0_g1|g.9437ORFTRINITY_DN1119_c0_g1|g.9437TRINITY_DN1119_c0_g1|m.9437type:completelen:315(-)TRINITY_DN1119_c0_g1:647-1591(-)	TRINITY_DN1119_c0_g1|m.9437TRINITY_DN1119_c0_g1|g.9437ORFTRINITY_DN1119_c0_g1|g.9437TRINITY_DN1119_c0_g1|m.9437type:completelen:315(-)TRINITY_DN1119_c0_g1:647-1591(-)	TRINITY_DN1119_c0_g1|m.9437 TRINITY_DN1119_c0_g1|g.9437 ORF TRINITY_DN1119_c0_g1|g.9437 TRINITY_DN1119_c0_g1|m.9437 type:complete len:315 (-) TRINITY_DN1119_c0_g1:647-1591(-)	1	12	12	12	12	12	12	60.2	33.353	314	323.31	120000000000	1.65787e+06	1.69309e+06	1.7996e+06	1.56492e+06	1.60277e+06	1.69461e+06	1.05928	0.169609
TRINITY_DN1119_c0_g2|m.9439TRINITY_DN1119_c0_g2|g.9439ORFTRINITY_DN1119_c0_g2|g.9439TRINITY_DN1119_c0_g2|m.9439type:completelen:246(-)TRINITY_DN1119_c0_g2:385-1122(-)	TRINITY_DN1119_c0_g2|m.9439TRINITY_DN1119_c0_g2|g.9439ORFTRINITY_DN1119_c0_g2|g.9439TRINITY_DN1119_c0_g2|m.9439type:completelen:246(-)TRINITY_DN1119_c0_g2:385-1122(-)	TRINITY_DN1119_c0_g2|m.9439 TRINITY_DN1119_c0_g2|g.9439 ORF TRINITY_DN1119_c0_g2|g.9439 TRINITY_DN1119_c0_g2|m.9439 type:complete len:246 (-) TRINITY_DN1119_c0_g2:385-1122(-)	1	2	2	2	2	2	2	6.9	28.149	245	2.7914	70406000	22487.6	22311.3	48464.7	35913.2	22198.6	25128.3	1.12042	0.746299
TRINITY_DN11352_c0_g1|m.3TRINITY_DN11352_c0_g1|g.3ORFTRINITY_DN11352_c0_g1|g.3TRINITY_DN11352_c0_g1|m.3type:3prime_partiallen:1342(-)TRINITY_DN11352_c0_g1:3-4025(-)	TRINITY_DN11352_c0_g1|m.3TRINITY_DN11352_c0_g1|g.3ORFTRINITY_DN11352_c0_g1|g.3TRINITY_DN11352_c0_g1|m.3type:3prime_partiallen:1342(-)TRINITY_DN11352_c0_g1:3-4025(-)	TRINITY_DN11352_c0_g1|m.3 TRINITY_DN11352_c0_g1|g.3 ORF TRINITY_DN11352_c0_g1|g.3 TRINITY_DN11352_c0_g1|m.3 type:3prime_partial len:1342 (-) TRINITY_DN11352_c0_g1:3-4025(-)	1	59	59	58	59	59	58	52.3	147.64	1341	323.31	332920000000	5.55834e+06	5.49744e+06	5.57991e+06	5.98742e+06	5.57475e+06	5.79433e+06	0.958471	0.119674
TRINITY_DN2295_c1_g1|m.10098TRINITY_DN2295_c1_g1|g.10098ORFTRINITY_DN2295_c1_g1|g.10098TRINITY_DN2295_c1_g1|m.10098type:completelen:223(-)TRINITY_DN2295_c1_g1:1290-1958(-);TRINITY_DN11356_c1_g2|m.52TRINITY_DN11356_c1_g2|g.52ORFTRINITY_DN11356_c1_g2|g.52TRINITY_DN11356_c1_g2|m.52type:completelen:223(+)TRINITY_DN11356_c1_g2:190-858(+)	TRINITY_DN2295_c1_g1|m.10098TRINITY_DN2295_c1_g1|g.10098ORFTRINITY_DN2295_c1_g1|g.10098TRINITY_DN2295_c1_g1|m.10098type:completelen:223(-)TRINITY_DN2295_c1_g1:1290-1958(-);TRINITY_DN11356_c1_g2|m.52TRINITY_DN11356_c1_g2|g.52ORFTRINITY_DN11356_c1_g2|g.52TRINITY_DN11356_c1_g2|m.52type:completelen:223(+)TRINITY_DN11356_c1_g2:190-858(+)	TRINITY_DN2295_c1_g1|m.10098 TRINITY_DN2295_c1_g1|g.10098 ORF TRINITY_DN2295_c1_g1|g.10098 TRINITY_DN2295_c1_g1|m.10098 type:complete len:223 (-) TRINITY_DN2295_c1_g1:1290-1958(-);TRINITY_DN11356_c1_g2|m.52 TRINITY_DN11356_c1_g2|g.52 ORF TRINITY_DN11356_	2	1	1	1	1	1	1	6.3	25.015	222	10.796	25769000	6844.87	5742.9	5379.99	6900.23	5755.35	5167.31	1.00813	0.946235
TRINITY_DN11439_c0_g1|m.500TRINITY_DN11439_c0_g1|g.500ORFTRINITY_DN11439_c0_g1|g.500TRINITY_DN11439_c0_g1|m.500type:completelen:190(+)TRINITY_DN11439_c0_g1:96-665(+)	TRINITY_DN11439_c0_g1|m.500TRINITY_DN11439_c0_g1|g.500ORFTRINITY_DN11439_c0_g1|g.500TRINITY_DN11439_c0_g1|m.500type:completelen:190(+)TRINITY_DN11439_c0_g1:96-665(+)	TRINITY_DN11439_c0_g1|m.500 TRINITY_DN11439_c0_g1|g.500 ORF TRINITY_DN11439_c0_g1|g.500 TRINITY_DN11439_c0_g1|m.500 type:complete len:190 (+) TRINITY_DN11439_c0_g1:96-665(+)	1	4	4	4	4	4	4	20.1	19.862	189	65.626	3530900000	185451	125866	133889	213610	158431	139907	0.869632	0.485166
TRINITY_DN19883_c1_g1|m.4532TRINITY_DN19883_c1_g1|g.4532ORFTRINITY_DN19883_c1_g1|g.4532TRINITY_DN19883_c1_g1|m.4532type:internallen:135(+)TRINITY_DN19883_c1_g1:2-403(+);TRINITY_DN208937_c0_g1|m.1202TRINITY_DN208937_c0_g1|g.1202ORFTRINITY_DN208937_c0_g1|g.1202TRINITY_DN208937_c0_g1|m.1202type:internallen:145(+)TRINITY_DN208937_c0_g1:1-432(+);TRINITY_DN11446_c0_g1|m.525TRINITY_DN11446_c0_g1|g.525OR…	TRINITY_DN19883_c1_g1|m.4532TRINITY_DN19883_c1_g1|g.4532ORFTRINITY_DN19883_c1_g1|g.4532TRINITY_DN19883_c1_g1|m.4532type:internallen:135(+)TRINITY_DN19883_c1_g1:2-403(+);TRINITY_DN208937_c0_g1|m.1202TRINITY_DN208937_c0_g1|g.1202ORFTRINITY_DN208937_c0_g1|g.1202TRINITY_DN208937_c0_g1|m.1202type:internallen:145(+)TRINITY_DN208937_c0_g1:1-432(+);TRINITY_DN11446_c0_g1|m.525TRINITY_DN11446_c0_g1|g.525OR…	TRINITY_DN19883_c1_g1|m.4532 TRINITY_DN19883_c1_g1|g.4532 ORF TRINITY_DN19883_c1_g1|g.4532 TRINITY_DN19883_c1_g1|m.4532 type:internal len:135 (+) TRINITY_DN19883_c1_g1:2-403(+);TRINITY_DN208937_c0_g1|m.1202 TRINITY_DN208937_c0_g1|g.1202 ORF TRINITY_DN208	4	1	1	1	1	1	1	6.7	13.554	134	1.8335	752640000	75668.9	61896.4	39273.5	49078.8	33238.3	29181.9	1.58601	0.149364
TRINITY_DN1147_c0_g1|m.9444TRINITY_DN1147_c0_g1|g.9444ORFTRINITY_DN1147_c0_g1|g.9444TRINITY_DN1147_c0_g1|m.9444type:completelen:229(-)TRINITY_DN1147_c0_g1:1596-2282(-)	TRINITY_DN1147_c0_g1|m.9444TRINITY_DN1147_c0_g1|g.9444ORFTRINITY_DN1147_c0_g1|g.9444TRINITY_DN1147_c0_g1|m.9444type:completelen:229(-)TRINITY_DN1147_c0_g1:1596-2282(-)	TRINITY_DN1147_c0_g1|m.9444 TRINITY_DN1147_c0_g1|g.9444 ORF TRINITY_DN1147_c0_g1|g.9444 TRINITY_DN1147_c0_g1|m.9444 type:complete len:229 (-) TRINITY_DN1147_c0_g1:1596-2282(-)	1	2	2	2	2	2	2	7.5	25.399	228	3.5635	658410000	30474.4	26797.3	30218.9	28960.2	30806.6	34640.8	0.926733	0.323716
TRINITY_DN11523_c0_g1|m.1013TRINITY_DN11523_c0_g1|g.1013ORFTRINITY_DN11523_c0_g1|g.1013TRINITY_DN11523_c0_g1|m.1013type:5prime_partiallen:294(-)TRINITY_DN11523_c0_g1:1450-2331(-)	TRINITY_DN11523_c0_g1|m.1013TRINITY_DN11523_c0_g1|g.1013ORFTRINITY_DN11523_c0_g1|g.1013TRINITY_DN11523_c0_g1|m.1013type:5prime_partiallen:294(-)TRINITY_DN11523_c0_g1:1450-2331(-)	TRINITY_DN11523_c0_g1|m.1013 TRINITY_DN11523_c0_g1|g.1013 ORF TRINITY_DN11523_c0_g1|g.1013 TRINITY_DN11523_c0_g1|m.1013 type:5prime_partial len:294 (-) TRINITY_DN11523_c0_g1:1450-2331(-)	1	6	5	5	6	5	5	29	33.653	293	48.306	3446300000	122640	84686.7	92063.1	142672	85327.7	97517.5	0.919736	0.699055
TRINITY_DN11530_c0_g1|m.645TRINITY_DN11530_c0_g1|g.645ORFTRINITY_DN11530_c0_g1|g.645TRINITY_DN11530_c0_g1|m.645type:completelen:350(-)TRINITY_DN11530_c0_g1:1818-2867(-)	TRINITY_DN11530_c0_g1|m.645TRINITY_DN11530_c0_g1|g.645ORFTRINITY_DN11530_c0_g1|g.645TRINITY_DN11530_c0_g1|m.645type:completelen:350(-)TRINITY_DN11530_c0_g1:1818-2867(-)	TRINITY_DN11530_c0_g1|m.645 TRINITY_DN11530_c0_g1|g.645 ORF TRINITY_DN11530_c0_g1|g.645 TRINITY_DN11530_c0_g1|m.645 type:complete len:350 (-) TRINITY_DN11530_c0_g1:1818-2867(-)	1	2	2	2	2	2	2	6	40.343	349	12.804	259870000	23361.4	25072.3	22818.1	19799.7	25082	22989.9	1.0498	0.538998
TRINITY_DN115464_c0_g1|m.3279TRINITY_DN115464_c0_g1|g.3279ORFTRINITY_DN115464_c0_g1|g.3279TRINITY_DN115464_c0_g1|m.3279type:internallen:263(-)TRINITY_DN115464_c0_g1:3-788(-)	TRINITY_DN115464_c0_g1|m.3279TRINITY_DN115464_c0_g1|g.3279ORFTRINITY_DN115464_c0_g1|g.3279TRINITY_DN115464_c0_g1|m.3279type:internallen:263(-)TRINITY_DN115464_c0_g1:3-788(-)	TRINITY_DN115464_c0_g1|m.3279 TRINITY_DN115464_c0_g1|g.3279 ORF TRINITY_DN115464_c0_g1|g.3279 TRINITY_DN115464_c0_g1|m.3279 type:internal len:263 (-) TRINITY_DN115464_c0_g1:3-788(-)	1	17	16	15	17	16	15	67.9	29.101	262	264.57	67974000000	931191	1.07822e+06	1.0902e+06	903106	1.01996e+06	1.12971e+06	1.01534	0.860041
TRINITY_DN11557_c0_g1|m.1046TRINITY_DN11557_c0_g1|g.1046ORFTRINITY_DN11557_c0_g1|g.1046TRINITY_DN11557_c0_g1|m.1046type:internallen:1956(-)TRINITY_DN11557_c0_g1:1-5865(-)	TRINITY_DN11557_c0_g1|m.1046TRINITY_DN11557_c0_g1|g.1046ORFTRINITY_DN11557_c0_g1|g.1046TRINITY_DN11557_c0_g1|m.1046type:internallen:1956(-)TRINITY_DN11557_c0_g1:1-5865(-)	TRINITY_DN11557_c0_g1|m.1046 TRINITY_DN11557_c0_g1|g.1046 ORF TRINITY_DN11557_c0_g1|g.1046 TRINITY_DN11557_c0_g1|m.1046 type:internal len:1956 (-) TRINITY_DN11557_c0_g1:1-5865(-)	1	68	68	68	68	68	68	45.4	216.96	1955	323.31	246930000000	4.77502e+06	5.42455e+06	5.46632e+06	5.04541e+06	5.19087e+06	5.59886e+06	0.989312	0.849316
TRINITY_DN11557_c0_g2|m.1051TRINITY_DN11557_c0_g2|g.1051ORFTRINITY_DN11557_c0_g2|g.1051TRINITY_DN11557_c0_g2|m.1051type:3prime_partiallen:490(+)TRINITY_DN11557_c0_g2:271-1737(+)	TRINITY_DN11557_c0_g2|m.1051TRINITY_DN11557_c0_g2|g.1051ORFTRINITY_DN11557_c0_g2|g.1051TRINITY_DN11557_c0_g2|m.1051type:3prime_partiallen:490(+)TRINITY_DN11557_c0_g2:271-1737(+)	TRINITY_DN11557_c0_g2|m.1051 TRINITY_DN11557_c0_g2|g.1051 ORF TRINITY_DN11557_c0_g2|g.1051 TRINITY_DN11557_c0_g2|m.1051 type:3prime_partial len:490 (+) TRINITY_DN11557_c0_g2:271-1737(+)	1	6	6	6	6	6	6	16.6	54.41	489	80.601	1624800000	189975	337673	276956	255360	292386	260372	0.995651	0.980217
TRINITY_DN116_c1_g1|m.4452TRINITY_DN116_c1_g1|g.4452ORFTRINITY_DN116_c1_g1|g.4452TRINITY_DN116_c1_g1|m.4452type:completelen:239(+)TRINITY_DN116_c1_g1:125-841(+)	TRINITY_DN116_c1_g1|m.4452TRINITY_DN116_c1_g1|g.4452ORFTRINITY_DN116_c1_g1|g.4452TRINITY_DN116_c1_g1|m.4452type:completelen:239(+)TRINITY_DN116_c1_g1:125-841(+)	TRINITY_DN116_c1_g1|m.4452 TRINITY_DN116_c1_g1|g.4452 ORF TRINITY_DN116_c1_g1|g.4452 TRINITY_DN116_c1_g1|m.4452 type:complete len:239 (+) TRINITY_DN116_c1_g1:125-841(+)	1	2	2	2	2	2	2	10.1	26.127	238	35.188	969690000	105959	108517	97525.5	122650	108952	114446	0.901611	0.0937295
TRINITY_DN677_c0_g1|m.12573TRINITY_DN677_c0_g1|g.12573ORFTRINITY_DN677_c0_g1|g.12573TRINITY_DN677_c0_g1|m.12573type:completelen:215(-)TRINITY_DN677_c0_g1:1952-2596(-);TRINITY_DN1160_c1_g1|m.8940TRINITY_DN1160_c1_g1|g.8940ORFTRINITY_DN1160_c1_g1|g.8940TRINITY_DN1160_c1_g1|m.8940type:completelen:217(-)TRINITY_DN1160_c1_g1:270-920(-)	TRINITY_DN677_c0_g1|m.12573TRINITY_DN677_c0_g1|g.12573ORFTRINITY_DN677_c0_g1|g.12573TRINITY_DN677_c0_g1|m.12573type:completelen:215(-)TRINITY_DN677_c0_g1:1952-2596(-);TRINITY_DN1160_c1_g1|m.8940TRINITY_DN1160_c1_g1|g.8940ORFTRINITY_DN1160_c1_g1|g.8940TRINITY_DN1160_c1_g1|m.8940type:completelen:217(-)TRINITY_DN1160_c1_g1:270-920(-)	TRINITY_DN677_c0_g1|m.12573 TRINITY_DN677_c0_g1|g.12573 ORF TRINITY_DN677_c0_g1|g.12573 TRINITY_DN677_c0_g1|m.12573 type:complete len:215 (-) TRINITY_DN677_c0_g1:1952-2596(-);TRINITY_DN1160_c1_g1|m.8940 TRINITY_DN1160_c1_g1|g.8940 ORF TRINITY_DN1160_c1_g	2	2	2	2	2	2	2	10.7	24.372	214	27.527	184510000	80877.2	71292.4	62661.6	113140	63552.3	58448.5	0.913627	0.729036
TRINITY_DN117_c0_g1|m.3371TRINITY_DN117_c0_g1|g.3371ORFTRINITY_DN117_c0_g1|g.3371TRINITY_DN117_c0_g1|m.3371type:completelen:336(-)TRINITY_DN117_c0_g1:282-1289(-)	TRINITY_DN117_c0_g1|m.3371TRINITY_DN117_c0_g1|g.3371ORFTRINITY_DN117_c0_g1|g.3371TRINITY_DN117_c0_g1|m.3371type:completelen:336(-)TRINITY_DN117_c0_g1:282-1289(-)	TRINITY_DN117_c0_g1|m.3371 TRINITY_DN117_c0_g1|g.3371 ORF TRINITY_DN117_c0_g1|g.3371 TRINITY_DN117_c0_g1|m.3371 type:complete len:336 (-) TRINITY_DN117_c0_g1:282-1289(-)	1	2	2	2	2	2	2	6.9	35.368	335	3.0734	320890000	12885.7	18204	17411	11009.3	17956.3	14908.4	1.10546	0.585668
TRINITY_DN117001_c0_g1|m.3722TRINITY_DN117001_c0_g1|g.3722ORFTRINITY_DN117001_c0_g1|g.3722TRINITY_DN117001_c0_g1|m.3722type:5prime_partiallen:142(+)TRINITY_DN117001_c0_g1:3-428(+)	TRINITY_DN117001_c0_g1|m.3722TRINITY_DN117001_c0_g1|g.3722ORFTRINITY_DN117001_c0_g1|g.3722TRINITY_DN117001_c0_g1|m.3722type:5prime_partiallen:142(+)TRINITY_DN117001_c0_g1:3-428(+)	TRINITY_DN117001_c0_g1|m.3722 TRINITY_DN117001_c0_g1|g.3722 ORF TRINITY_DN117001_c0_g1|g.3722 TRINITY_DN117001_c0_g1|m.3722 type:5prime_partial len:142 (+) TRINITY_DN117001_c0_g1:3-428(+)	1	1	1	1	1	1	1	10.6	15.031	141	2.5148	6763700000	194793	228984	279849	192406	299890	305960	0.881456	0.516615
TRINITY_DN11769_c0_g2|m.1639TRINITY_DN11769_c0_g2|g.1639ORFTRINITY_DN11769_c0_g2|g.1639TRINITY_DN11769_c0_g2|m.1639type:completelen:681(+)TRINITY_DN11769_c0_g2:97-2139(+)	TRINITY_DN11769_c0_g2|m.1639TRINITY_DN11769_c0_g2|g.1639ORFTRINITY_DN11769_c0_g2|g.1639TRINITY_DN11769_c0_g2|m.1639type:completelen:681(+)TRINITY_DN11769_c0_g2:97-2139(+)	TRINITY_DN11769_c0_g2|m.1639 TRINITY_DN11769_c0_g2|g.1639 ORF TRINITY_DN11769_c0_g2|g.1639 TRINITY_DN11769_c0_g2|m.1639 type:complete len:681 (+) TRINITY_DN11769_c0_g2:97-2139(+)	1	1	1	1	1	1	1	1.6	79.372	680	4.4639	17904000	5093.46	6114.1	5467.03	5975.17	6373.3	6830.66	0.869413	0.0973492
TRINITY_DN60184_c0_g1|m.2519TRINITY_DN60184_c0_g1|g.2519ORFTRINITY_DN60184_c0_g1|g.2519TRINITY_DN60184_c0_g1|m.2519type:internallen:131(+)TRINITY_DN60184_c0_g1:1-390(+);TRINITY_DN11778_c0_g1|m.1678TRINITY_DN11778_c0_g1|g.1678ORFTRINITY_DN11778_c0_g1|g.1678TRINITY_DN11778_c0_g1|m.1678type:completelen:152(-)TRINITY_DN11778_c0_g1:18-473(-)	TRINITY_DN60184_c0_g1|m.2519TRINITY_DN60184_c0_g1|g.2519ORFTRINITY_DN60184_c0_g1|g.2519TRINITY_DN60184_c0_g1|m.2519type:internallen:131(+)TRINITY_DN60184_c0_g1:1-390(+);TRINITY_DN11778_c0_g1|m.1678TRINITY_DN11778_c0_g1|g.1678ORFTRINITY_DN11778_c0_g1|g.1678TRINITY_DN11778_c0_g1|m.1678type:completelen:152(-)TRINITY_DN11778_c0_g1:18-473(-)	TRINITY_DN60184_c0_g1|m.2519 TRINITY_DN60184_c0_g1|g.2519 ORF TRINITY_DN60184_c0_g1|g.2519 TRINITY_DN60184_c0_g1|m.2519 type:internal len:131 (+) TRINITY_DN60184_c0_g1:1-390(+);TRINITY_DN11778_c0_g1|m.1678 TRINITY_DN11778_c0_g1|g.1678 ORF TRINITY_DN11778	2	1	1	1	1	1	1	8.5	13.541	130	2.1272	468740000	25737.6	25459	23054.5	25333	19812.4	18454.4	1.16747	0.192739
TRINITY_DN118_c0_g2|m.2471TRINITY_DN118_c0_g2|g.2471ORFTRINITY_DN118_c0_g2|g.2471TRINITY_DN118_c0_g2|m.2471type:completelen:211(+)TRINITY_DN118_c0_g2:68-700(+)	TRINITY_DN118_c0_g2|m.2471TRINITY_DN118_c0_g2|g.2471ORFTRINITY_DN118_c0_g2|g.2471TRINITY_DN118_c0_g2|m.2471type:completelen:211(+)TRINITY_DN118_c0_g2:68-700(+)	TRINITY_DN118_c0_g2|m.2471 TRINITY_DN118_c0_g2|g.2471 ORF TRINITY_DN118_c0_g2|g.2471 TRINITY_DN118_c0_g2|m.2471 type:complete len:211 (+) TRINITY_DN118_c0_g2:68-700(+)	1	1	1	1	1	1	1	5.7	24	210	2.2167	21438000	3329.62	1904.25	1379.37	5829.16	1262.74	1445.64	0.774606	0.709375
TRINITY_DN11814_c1_g1|m.1842TRINITY_DN11814_c1_g1|g.1842ORFTRINITY_DN11814_c1_g1|g.1842TRINITY_DN11814_c1_g1|m.1842type:5prime_partiallen:977(-)TRINITY_DN11814_c1_g1:2240-5170(-);REV__TRINITY_DN204133_c0_g1|m.4039TRINITY_DN204133_c0_g1|g.4039ORFTRINITY_DN204133_c0_g1|g.4039TRINITY_DN204133_c0_g1|m.4039type:internallen:104(-)TRINITY_DN204133_c0_g1:1-309(-)	TRINITY_DN11814_c1_g1|m.1842TRINITY_DN11814_c1_g1|g.1842ORFTRINITY_DN11814_c1_g1|g.1842TRINITY_DN11814_c1_g1|m.1842type:5prime_partiallen:977(-)TRINITY_DN11814_c1_g1:2240-5170(-)	TRINITY_DN11814_c1_g1|m.1842 TRINITY_DN11814_c1_g1|g.1842 ORF TRINITY_DN11814_c1_g1|g.1842 TRINITY_DN11814_c1_g1|m.1842 type:5prime_partial len:977 (-) TRINITY_DN11814_c1_g1:2240-5170(-)	2	9	9	9	9	9	9	8.7	103.59	976	19.966	1385900000	207624	115777	108427	231282	109605	106260	0.96574	0.926576
TRINITY_DN11835_c0_g1|m.1840TRINITY_DN11835_c0_g1|g.1840ORFTRINITY_DN11835_c0_g1|g.1840TRINITY_DN11835_c0_g1|m.1840type:completelen:469(-)TRINITY_DN11835_c0_g1:1154-2560(-)	TRINITY_DN11835_c0_g1|m.1840TRINITY_DN11835_c0_g1|g.1840ORFTRINITY_DN11835_c0_g1|g.1840TRINITY_DN11835_c0_g1|m.1840type:completelen:469(-)TRINITY_DN11835_c0_g1:1154-2560(-)	TRINITY_DN11835_c0_g1|m.1840 TRINITY_DN11835_c0_g1|g.1840 ORF TRINITY_DN11835_c0_g1|g.1840 TRINITY_DN11835_c0_g1|m.1840 type:complete len:469 (-) TRINITY_DN11835_c0_g1:1154-2560(-)	1	8	8	8	8	8	8	17.7	51.814	468	29.91	729250000	142981	166674	140814	153308	134094	137425	1.06036	0.448579
TRINITY_DN118500_c0_g1|m.55TRINITY_DN118500_c0_g1|g.55ORFTRINITY_DN118500_c0_g1|g.55TRINITY_DN118500_c0_g1|m.55type:internallen:185(-)TRINITY_DN118500_c0_g1:3-554(-)	TRINITY_DN118500_c0_g1|m.55TRINITY_DN118500_c0_g1|g.55ORFTRINITY_DN118500_c0_g1|g.55TRINITY_DN118500_c0_g1|m.55type:internallen:185(-)TRINITY_DN118500_c0_g1:3-554(-)	TRINITY_DN118500_c0_g1|m.55 TRINITY_DN118500_c0_g1|g.55 ORF TRINITY_DN118500_c0_g1|g.55 TRINITY_DN118500_c0_g1|m.55 type:internal len:185 (-) TRINITY_DN118500_c0_g1:3-554(-)	1	1	1	1	1	1	1	7.1	21.05	184	18.07	102180000	36276.8	43539.9	41867.9	32383.5	40702.9	38774.2	1.08782	0.382146
TRINITY_DN118742_c0_g1|m.127TRINITY_DN118742_c0_g1|g.127ORFTRINITY_DN118742_c0_g1|g.127TRINITY_DN118742_c0_g1|m.127type:internallen:149(-)TRINITY_DN118742_c0_g1:2-445(-)	TRINITY_DN118742_c0_g1|m.127TRINITY_DN118742_c0_g1|g.127ORFTRINITY_DN118742_c0_g1|g.127TRINITY_DN118742_c0_g1|m.127type:internallen:149(-)TRINITY_DN118742_c0_g1:2-445(-)	TRINITY_DN118742_c0_g1|m.127 TRINITY_DN118742_c0_g1|g.127 ORF TRINITY_DN118742_c0_g1|g.127 TRINITY_DN118742_c0_g1|m.127 type:internal len:149 (-) TRINITY_DN118742_c0_g1:2-445(-)	1	1	1	1	1	1	1	6.1	17.018	148	2.2987	11176000000	109782	129382	211288	96334.7	129063	146780	1.21032	0.490644
TRINITY_DN1188_c1_g1|m.8289TRINITY_DN1188_c1_g1|g.8289ORFTRINITY_DN1188_c1_g1|g.8289TRINITY_DN1188_c1_g1|m.8289type:completelen:1596(-)TRINITY_DN1188_c1_g1:1633-6420(-)	TRINITY_DN1188_c1_g1|m.8289TRINITY_DN1188_c1_g1|g.8289ORFTRINITY_DN1188_c1_g1|g.8289TRINITY_DN1188_c1_g1|m.8289type:completelen:1596(-)TRINITY_DN1188_c1_g1:1633-6420(-)	TRINITY_DN1188_c1_g1|m.8289 TRINITY_DN1188_c1_g1|g.8289 ORF TRINITY_DN1188_c1_g1|g.8289 TRINITY_DN1188_c1_g1|m.8289 type:complete len:1596 (-) TRINITY_DN1188_c1_g1:1633-6420(-)	1	21	21	21	21	21	21	16.2	175.86	1595	210.63	3766000000	711617	720771	684892	752714	779956	703193	0.946964	0.187794
TRINITY_DN1193_c0_g1|m.8689TRINITY_DN1193_c0_g1|g.8689ORFTRINITY_DN1193_c0_g1|g.8689TRINITY_DN1193_c0_g1|m.8689type:completelen:177(-)TRINITY_DN1193_c0_g1:1955-2485(-)	TRINITY_DN1193_c0_g1|m.8689TRINITY_DN1193_c0_g1|g.8689ORFTRINITY_DN1193_c0_g1|g.8689TRINITY_DN1193_c0_g1|m.8689type:completelen:177(-)TRINITY_DN1193_c0_g1:1955-2485(-)	TRINITY_DN1193_c0_g1|m.8689 TRINITY_DN1193_c0_g1|g.8689 ORF TRINITY_DN1193_c0_g1|g.8689 TRINITY_DN1193_c0_g1|m.8689 type:complete len:177 (-) TRINITY_DN1193_c0_g1:1955-2485(-)	1	2	2	2	2	2	2	15.3	20.397	176	6.0067	188260000	36558.3	28542.3	29615.8	32118.3	24688.4	22925.4	1.18793	0.2563
TRINITY_DN11949_c0_g1|m.2272TRINITY_DN11949_c0_g1|g.2272ORFTRINITY_DN11949_c0_g1|g.2272TRINITY_DN11949_c0_g1|m.2272type:completelen:519(+)TRINITY_DN11949_c0_g1:106-1662(+)	TRINITY_DN11949_c0_g1|m.2272TRINITY_DN11949_c0_g1|g.2272ORFTRINITY_DN11949_c0_g1|g.2272TRINITY_DN11949_c0_g1|m.2272type:completelen:519(+)TRINITY_DN11949_c0_g1:106-1662(+)	TRINITY_DN11949_c0_g1|m.2272 TRINITY_DN11949_c0_g1|g.2272 ORF TRINITY_DN11949_c0_g1|g.2272 TRINITY_DN11949_c0_g1|m.2272 type:complete len:519 (+) TRINITY_DN11949_c0_g1:106-1662(+)	1	1	1	1	1	1	1	2.3	55.24	518	2.0742	12084000	20988.6	10233	10263.2	25355.2	7560.87	7267.53	1.03238	0.953367
TRINITY_DN11968_c2_g1|m.2295TRINITY_DN11968_c2_g1|g.2295ORFTRINITY_DN11968_c2_g1|g.2295TRINITY_DN11968_c2_g1|m.2295type:internallen:506(-)TRINITY_DN11968_c2_g1:2-1516(-)	TRINITY_DN11968_c2_g1|m.2295TRINITY_DN11968_c2_g1|g.2295ORFTRINITY_DN11968_c2_g1|g.2295TRINITY_DN11968_c2_g1|m.2295type:internallen:506(-)TRINITY_DN11968_c2_g1:2-1516(-)	TRINITY_DN11968_c2_g1|m.2295 TRINITY_DN11968_c2_g1|g.2295 ORF TRINITY_DN11968_c2_g1|g.2295 TRINITY_DN11968_c2_g1|m.2295 type:internal len:506 (-) TRINITY_DN11968_c2_g1:2-1516(-)	1	8	8	7	8	8	7	18.2	58.064	505	166.56	2242200000	353892	293772	289778	342016	293039	304711	0.997527	0.977183
TRINITY_DN11968_c2_g2|m.2292TRINITY_DN11968_c2_g2|g.2292ORFTRINITY_DN11968_c2_g2|g.2292TRINITY_DN11968_c2_g2|m.2292type:3prime_partiallen:632(-)TRINITY_DN11968_c2_g2:2-1894(-)	TRINITY_DN11968_c2_g2|m.2292TRINITY_DN11968_c2_g2|g.2292ORFTRINITY_DN11968_c2_g2|g.2292TRINITY_DN11968_c2_g2|m.2292type:3prime_partiallen:632(-)TRINITY_DN11968_c2_g2:2-1894(-)	TRINITY_DN11968_c2_g2|m.2292 TRINITY_DN11968_c2_g2|g.2292 ORF TRINITY_DN11968_c2_g2|g.2292 TRINITY_DN11968_c2_g2|m.2292 type:3prime_partial len:632 (-) TRINITY_DN11968_c2_g2:2-1894(-)	1	7	7	7	7	7	7	13.3	71.644	631	276.39	3268900000	300703	213081	230845	228169	206353	211158	1.15325	0.297318
TRINITY_DN1198_c0_g1|m.9212TRINITY_DN1198_c0_g1|g.9212ORFTRINITY_DN1198_c0_g1|g.9212TRINITY_DN1198_c0_g1|m.9212type:completelen:523(+)TRINITY_DN1198_c0_g1:445-2013(+)	TRINITY_DN1198_c0_g1|m.9212TRINITY_DN1198_c0_g1|g.9212ORFTRINITY_DN1198_c0_g1|g.9212TRINITY_DN1198_c0_g1|m.9212type:completelen:523(+)TRINITY_DN1198_c0_g1:445-2013(+)	TRINITY_DN1198_c0_g1|m.9212 TRINITY_DN1198_c0_g1|g.9212 ORF TRINITY_DN1198_c0_g1|g.9212 TRINITY_DN1198_c0_g1|m.9212 type:complete len:523 (+) TRINITY_DN1198_c0_g1:445-2013(+)	1	2	2	2	2	2	2	3.6	58.418	522	2.8187	47542000	24364.7	18249.1	16886.1	20814.2	17973.5	15859.2	1.08881	0.58281
TRINITY_DN120234_c0_g1|m.466TRINITY_DN120234_c0_g1|g.466ORFTRINITY_DN120234_c0_g1|g.466TRINITY_DN120234_c0_g1|m.466type:internallen:153(+)TRINITY_DN120234_c0_g1:2-457(+)	TRINITY_DN120234_c0_g1|m.466TRINITY_DN120234_c0_g1|g.466ORFTRINITY_DN120234_c0_g1|g.466TRINITY_DN120234_c0_g1|m.466type:internallen:153(+)TRINITY_DN120234_c0_g1:2-457(+)	TRINITY_DN120234_c0_g1|m.466 TRINITY_DN120234_c0_g1|g.466 ORF TRINITY_DN120234_c0_g1|g.466 TRINITY_DN120234_c0_g1|m.466 type:internal len:153 (+) TRINITY_DN120234_c0_g1:2-457(+)	1	4	4	4	4	4	4	28.3	16.948	152	30.817	5085900000	116570	131774	129027	117238	118638	61019.6	1.27106	0.241844
TRINITY_DN12088_c0_g1|m.2578TRINITY_DN12088_c0_g1|g.2578ORFTRINITY_DN12088_c0_g1|g.2578TRINITY_DN12088_c0_g1|m.2578type:completelen:109(-)TRINITY_DN12088_c0_g1:737-1063(-)	TRINITY_DN12088_c0_g1|m.2578TRINITY_DN12088_c0_g1|g.2578ORFTRINITY_DN12088_c0_g1|g.2578TRINITY_DN12088_c0_g1|m.2578type:completelen:109(-)TRINITY_DN12088_c0_g1:737-1063(-)	TRINITY_DN12088_c0_g1|m.2578 TRINITY_DN12088_c0_g1|g.2578 ORF TRINITY_DN12088_c0_g1|g.2578 TRINITY_DN12088_c0_g1|m.2578 type:complete len:109 (-) TRINITY_DN12088_c0_g1:737-1063(-)	1	2	2	2	2	2	2	25	11.927	108	33.713	499010000	262677	152876	141004	312602	147657	152436	0.908375	0.792723
TRINITY_DN1220_c3_g1|m.10457TRINITY_DN1220_c3_g1|g.10457ORFTRINITY_DN1220_c3_g1|g.10457TRINITY_DN1220_c3_g1|m.10457type:completelen:461(-)TRINITY_DN1220_c3_g1:256-1638(-);TRINITY_DN55615_c0_g1|m.833TRINITY_DN55615_c0_g1|g.833ORFTRINITY_DN55615_c0_g1|g.833TRINITY_DN55615_c0_g1|m.833type:internallen:100(-)TRINITY_DN55615_c0_g1:2-298(-)	TRINITY_DN1220_c3_g1|m.10457TRINITY_DN1220_c3_g1|g.10457ORFTRINITY_DN1220_c3_g1|g.10457TRINITY_DN1220_c3_g1|m.10457type:completelen:461(-)TRINITY_DN1220_c3_g1:256-1638(-)	TRINITY_DN1220_c3_g1|m.10457 TRINITY_DN1220_c3_g1|g.10457 ORF TRINITY_DN1220_c3_g1|g.10457 TRINITY_DN1220_c3_g1|m.10457 type:complete len:461 (-) TRINITY_DN1220_c3_g1:256-1638(-)	2	7	7	7	7	7	7	15.4	52.47	460	18.383	7079800000	224116	267837	268964	249167	246389	233211	1.04412	0.52895
TRINITY_DN12279_c0_g1|m.3470TRINITY_DN12279_c0_g1|g.3470ORFTRINITY_DN12279_c0_g1|g.3470TRINITY_DN12279_c0_g1|m.3470type:internallen:212(+)TRINITY_DN12279_c0_g1:2-634(+)	TRINITY_DN12279_c0_g1|m.3470TRINITY_DN12279_c0_g1|g.3470ORFTRINITY_DN12279_c0_g1|g.3470TRINITY_DN12279_c0_g1|m.3470type:internallen:212(+)TRINITY_DN12279_c0_g1:2-634(+)	TRINITY_DN12279_c0_g1|m.3470 TRINITY_DN12279_c0_g1|g.3470 ORF TRINITY_DN12279_c0_g1|g.3470 TRINITY_DN12279_c0_g1|m.3470 type:internal len:212 (+) TRINITY_DN12279_c0_g1:2-634(+)	1	12	8	8	12	8	8	52.6	24.502	211	323.31	939860000000	3.33894e+06	2.821e+06	2.86632e+06	3.29878e+06	3.09398e+06	3.13332e+06	0.947532	0.4001
TRINITY_DN12291_c0_g1|m.3461TRINITY_DN12291_c0_g1|g.3461ORFTRINITY_DN12291_c0_g1|g.3461TRINITY_DN12291_c0_g1|m.3461type:completelen:411(+)TRINITY_DN12291_c0_g1:111-1343(+);TRINITY_DN1771_c0_g1|m.4235TRINITY_DN1771_c0_g1|g.4235ORFTRINITY_DN1771_c0_g1|g.4235TRINITY_DN1771_c0_g1|m.4235type:5prime_partiallen:429(-)TRINITY_DN1771_c0_g1:1053-2339(-)	TRINITY_DN12291_c0_g1|m.3461TRINITY_DN12291_c0_g1|g.3461ORFTRINITY_DN12291_c0_g1|g.3461TRINITY_DN12291_c0_g1|m.3461type:completelen:411(+)TRINITY_DN12291_c0_g1:111-1343(+)	TRINITY_DN12291_c0_g1|m.3461 TRINITY_DN12291_c0_g1|g.3461 ORF TRINITY_DN12291_c0_g1|g.3461 TRINITY_DN12291_c0_g1|m.3461 type:complete len:411 (+) TRINITY_DN12291_c0_g1:111-1343(+)	2	10	10	10	10	10	10	32.4	45.922	410	55.309	3560100000	380589	306876	321999	310190	351920	291997	1.05802	0.55439
TRINITY_DN1232_c1_g1|m.11064TRINITY_DN1232_c1_g1|g.11064ORFTRINITY_DN1232_c1_g1|g.11064TRINITY_DN1232_c1_g1|m.11064type:completelen:311(+)TRINITY_DN1232_c1_g1:288-1220(+)	TRINITY_DN1232_c1_g1|m.11064TRINITY_DN1232_c1_g1|g.11064ORFTRINITY_DN1232_c1_g1|g.11064TRINITY_DN1232_c1_g1|m.11064type:completelen:311(+)TRINITY_DN1232_c1_g1:288-1220(+)	TRINITY_DN1232_c1_g1|m.11064 TRINITY_DN1232_c1_g1|g.11064 ORF TRINITY_DN1232_c1_g1|g.11064 TRINITY_DN1232_c1_g1|m.11064 type:complete len:311 (+) TRINITY_DN1232_c1_g1:288-1220(+)	1	3	3	3	3	3	3	8.4	34.84	310	3.7932	285900000	82453.8	68843.5	72712.9	77273.1	73577.9	77969.7	0.978977	0.726466
TRINITY_DN12333_c2_g1|m.3760TRINITY_DN12333_c2_g1|g.3760ORFTRINITY_DN12333_c2_g1|g.3760TRINITY_DN12333_c2_g1|m.3760type:5prime_partiallen:497(+)TRINITY_DN12333_c2_g1:3-1493(+);TRINITY_DN208673_c0_g1|m.1130TRINITY_DN208673_c0_g1|g.1130ORFTRINITY_DN208673_c0_g1|g.1130TRINITY_DN208673_c0_g1|m.1130type:internallen:205(-)TRINITY_DN208673_c0_g1:1-612(-)	TRINITY_DN12333_c2_g1|m.3760TRINITY_DN12333_c2_g1|g.3760ORFTRINITY_DN12333_c2_g1|g.3760TRINITY_DN12333_c2_g1|m.3760type:5prime_partiallen:497(+)TRINITY_DN12333_c2_g1:3-1493(+)	TRINITY_DN12333_c2_g1|m.3760 TRINITY_DN12333_c2_g1|g.3760 ORF TRINITY_DN12333_c2_g1|g.3760 TRINITY_DN12333_c2_g1|m.3760 type:5prime_partial len:497 (+) TRINITY_DN12333_c2_g1:3-1493(+)	2	3	3	3	3	3	3	7.9	54.848	496	21.67	475180000	36468.5	38259.7	37218.1	40489.5	31799.6	32654.6	1.06673	0.453386
TRINITY_DN12334_c0_g1|m.3870TRINITY_DN12334_c0_g1|g.3870ORFTRINITY_DN12334_c0_g1|g.3870TRINITY_DN12334_c0_g1|m.3870type:5prime_partiallen:179(-)TRINITY_DN12334_c0_g1:108-644(-);TRINITY_DN200481_c0_g1|m.2445TRINITY_DN200481_c0_g1|g.2445ORFTRINITY_DN200481_c0_g1|g.2445TRINITY_DN200481_c0_g1|m.2445type:5prime_partiallen:101(+)TRINITY_DN200481_c0_g1:2-304(+);TRINITY_DN23_c1_g6|m.1595TRINITY_DN23_c1_g…	TRINITY_DN12334_c0_g1|m.3870TRINITY_DN12334_c0_g1|g.3870ORFTRINITY_DN12334_c0_g1|g.3870TRINITY_DN12334_c0_g1|m.3870type:5prime_partiallen:179(-)TRINITY_DN12334_c0_g1:108-644(-)	TRINITY_DN12334_c0_g1|m.3870 TRINITY_DN12334_c0_g1|g.3870 ORF TRINITY_DN12334_c0_g1|g.3870 TRINITY_DN12334_c0_g1|m.3870 type:5prime_partial len:179 (-) TRINITY_DN12334_c0_g1:108-644(-)	3	17	2	2	17	2	2	60.7	20.539	178	64.564	44605000000	749004	629569	752584	686443	477495	612226	1.19986	0.181788
TRINITY_DN12334_c3_g1|m.3869TRINITY_DN12334_c3_g1|g.3869ORFTRINITY_DN12334_c3_g1|g.3869TRINITY_DN12334_c3_g1|m.3869type:internallen:150(-)TRINITY_DN12334_c3_g1:2-448(-)	TRINITY_DN12334_c3_g1|m.3869TRINITY_DN12334_c3_g1|g.3869ORFTRINITY_DN12334_c3_g1|g.3869TRINITY_DN12334_c3_g1|m.3869type:internallen:150(-)TRINITY_DN12334_c3_g1:2-448(-)	TRINITY_DN12334_c3_g1|m.3869 TRINITY_DN12334_c3_g1|g.3869 ORF TRINITY_DN12334_c3_g1|g.3869 TRINITY_DN12334_c3_g1|m.3869 type:internal len:150 (-) TRINITY_DN12334_c3_g1:2-448(-)	1	5	2	2	5	2	2	24.8	17.327	149	3.5189	40429000	15870.8	11664.4	10360.5	15639.7	11644.9	11563	0.975493	0.889225
TRINITY_DN126_c0_g1|m.3942TRINITY_DN126_c0_g1|g.3942ORFTRINITY_DN126_c0_g1|g.3942TRINITY_DN126_c0_g1|m.3942type:internallen:187(+)TRINITY_DN126_c0_g1:1-558(+);TRINITY_DN38822_c1_g2|m.1968TRINITY_DN38822_c1_g2|g.1968ORFTRINITY_DN38822_c1_g2|g.1968TRINITY_DN38822_c1_g2|m.1968type:internallen:128(-)TRINITY_DN38822_c1_g2:2-382(-);TRINITY_DN38822_c1_g1|m.1970TRINITY_DN38822_c1_g1|g.1970ORFTRINITY_DN38…	TRINITY_DN126_c0_g1|m.3942TRINITY_DN126_c0_g1|g.3942ORFTRINITY_DN126_c0_g1|g.3942TRINITY_DN126_c0_g1|m.3942type:internallen:187(+)TRINITY_DN126_c0_g1:1-558(+)	TRINITY_DN126_c0_g1|m.3942 TRINITY_DN126_c0_g1|g.3942 ORF TRINITY_DN126_c0_g1|g.3942 TRINITY_DN126_c0_g1|m.3942 type:internal len:187 (+) TRINITY_DN126_c0_g1:1-558(+)	3	5	1	1	5	1	1	45.7	21.514	186	4.5624	20144000	8219.13	18611.5	20874.3	13319.1	14390.5	18334.4	1.03607	0.901125
TRINITY_DN1260_c4_g1|m.10489TRINITY_DN1260_c4_g1|g.10489ORFTRINITY_DN1260_c4_g1|g.10489TRINITY_DN1260_c4_g1|m.10489type:completelen:272(-)TRINITY_DN1260_c4_g1:312-1127(-)	TRINITY_DN1260_c4_g1|m.10489TRINITY_DN1260_c4_g1|g.10489ORFTRINITY_DN1260_c4_g1|g.10489TRINITY_DN1260_c4_g1|m.10489type:completelen:272(-)TRINITY_DN1260_c4_g1:312-1127(-)	TRINITY_DN1260_c4_g1|m.10489 TRINITY_DN1260_c4_g1|g.10489 ORF TRINITY_DN1260_c4_g1|g.10489 TRINITY_DN1260_c4_g1|m.10489 type:complete len:272 (-) TRINITY_DN1260_c4_g1:312-1127(-)	1	2	2	2	2	2	2	10.3	27.141	271	5.3219	29078000	14309.5	23039.5	15283.8	14430.7	13273.6	13674	1.27199	0.248897
TRINITY_DN1278_c2_g1|m.9834TRINITY_DN1278_c2_g1|g.9834ORFTRINITY_DN1278_c2_g1|g.9834TRINITY_DN1278_c2_g1|m.9834type:completelen:349(-)TRINITY_DN1278_c2_g1:576-1622(-)	TRINITY_DN1278_c2_g1|m.9834TRINITY_DN1278_c2_g1|g.9834ORFTRINITY_DN1278_c2_g1|g.9834TRINITY_DN1278_c2_g1|m.9834type:completelen:349(-)TRINITY_DN1278_c2_g1:576-1622(-)	TRINITY_DN1278_c2_g1|m.9834 TRINITY_DN1278_c2_g1|g.9834 ORF TRINITY_DN1278_c2_g1|g.9834 TRINITY_DN1278_c2_g1|m.9834 type:complete len:349 (-) TRINITY_DN1278_c2_g1:576-1622(-)	1	4	4	4	4	4	4	14.1	38.793	348	16.681	324140000	128752	68887.2	63718.5	163575	79703.3	78451.5	0.812349	0.596674
TRINITY_DN1282_c0_g1|m.10149TRINITY_DN1282_c0_g1|g.10149ORFTRINITY_DN1282_c0_g1|g.10149TRINITY_DN1282_c0_g1|m.10149type:completelen:251(-)TRINITY_DN1282_c0_g1:1902-2654(-)	TRINITY_DN1282_c0_g1|m.10149TRINITY_DN1282_c0_g1|g.10149ORFTRINITY_DN1282_c0_g1|g.10149TRINITY_DN1282_c0_g1|m.10149type:completelen:251(-)TRINITY_DN1282_c0_g1:1902-2654(-)	TRINITY_DN1282_c0_g1|m.10149 TRINITY_DN1282_c0_g1|g.10149 ORF TRINITY_DN1282_c0_g1|g.10149 TRINITY_DN1282_c0_g1|m.10149 type:complete len:251 (-) TRINITY_DN1282_c0_g1:1902-2654(-)	1	3	3	2	2	2	2	15.6	28.002	250	12.614	543210000	91552.8	177157	163399	132433	180875	169018	0.895885	0.609843
TRINITY_DN1282_c2_g1|m.10147TRINITY_DN1282_c2_g1|g.10147ORFTRINITY_DN1282_c2_g1|g.10147TRINITY_DN1282_c2_g1|m.10147type:completelen:113(+)TRINITY_DN1282_c2_g1:131-469(+)	TRINITY_DN1282_c2_g1|m.10147TRINITY_DN1282_c2_g1|g.10147ORFTRINITY_DN1282_c2_g1|g.10147TRINITY_DN1282_c2_g1|m.10147type:completelen:113(+)TRINITY_DN1282_c2_g1:131-469(+)	TRINITY_DN1282_c2_g1|m.10147 TRINITY_DN1282_c2_g1|g.10147 ORF TRINITY_DN1282_c2_g1|g.10147 TRINITY_DN1282_c2_g1|m.10147 type:complete len:113 (+) TRINITY_DN1282_c2_g1:131-469(+)	1	2	2	2	2	2	2	21.4	12.501	112	28.3	398610000	70237.8	84479.1	85154	67306.7	89824.5	84891.7	0.991108	0.935956
TRINITY_DN1285_c0_g1|m.9674TRINITY_DN1285_c0_g1|g.9674ORFTRINITY_DN1285_c0_g1|g.9674TRINITY_DN1285_c0_g1|m.9674type:completelen:249(-)TRINITY_DN1285_c0_g1:1662-2408(-);TRINITY_DN816_c1_g1|m.2760TRINITY_DN816_c1_g1|g.2760ORFTRINITY_DN816_c1_g1|g.2760TRINITY_DN816_c1_g1|m.2760type:5prime_partiallen:175(-)TRINITY_DN816_c1_g1:623-1147(-);REV__TRINITY_DN29863_c0_g1|m.5442TRINITY_DN29863_c0_g1|g.5442OR…	TRINITY_DN1285_c0_g1|m.9674TRINITY_DN1285_c0_g1|g.9674ORFTRINITY_DN1285_c0_g1|g.9674TRINITY_DN1285_c0_g1|m.9674type:completelen:249(-)TRINITY_DN1285_c0_g1:1662-2408(-);TRINITY_DN816_c1_g1|m.2760TRINITY_DN816_c1_g1|g.2760ORFTRINITY_DN816_c1_g1|g.2760TRINITY_DN816_c1_g1|m.2760type:5prime_partiallen:175(-)TRINITY_DN816_c1_g1:623-1147(-)	TRINITY_DN1285_c0_g1|m.9674 TRINITY_DN1285_c0_g1|g.9674 ORF TRINITY_DN1285_c0_g1|g.9674 TRINITY_DN1285_c0_g1|m.9674 type:complete len:249 (-) TRINITY_DN1285_c0_g1:1662-2408(-);TRINITY_DN816_c1_g1|m.2760 TRINITY_DN816_c1_g1|g.2760 ORF TRINITY_DN816_c1_g1|	3	17	6	4	17	6	4	40.3	28.56	248	11.711	4760800000	166857	195910	155075	175125	245150	170372	0.876739	0.420317
TRINITY_DN12891_c0_g1|m.5333TRINITY_DN12891_c0_g1|g.5333ORFTRINITY_DN12891_c0_g1|g.5333TRINITY_DN12891_c0_g1|m.5333type:completelen:106(+)TRINITY_DN12891_c0_g1:315-632(+)	TRINITY_DN12891_c0_g1|m.5333TRINITY_DN12891_c0_g1|g.5333ORFTRINITY_DN12891_c0_g1|g.5333TRINITY_DN12891_c0_g1|m.5333type:completelen:106(+)TRINITY_DN12891_c0_g1:315-632(+)	TRINITY_DN12891_c0_g1|m.5333 TRINITY_DN12891_c0_g1|g.5333 ORF TRINITY_DN12891_c0_g1|g.5333 TRINITY_DN12891_c0_g1|m.5333 type:complete len:106 (+) TRINITY_DN12891_c0_g1:315-632(+)	1	1	1	1	1	1	1	9.5	12.151	105	2.0642	217800000	25811.8	16067.3	18197.6	21189.1	15491.6	15673.1	1.14751	0.502722
TRINITY_DN1290_c0_g1|m.10538TRINITY_DN1290_c0_g1|g.10538ORFTRINITY_DN1290_c0_g1|g.10538TRINITY_DN1290_c0_g1|m.10538type:completelen:742(+)TRINITY_DN1290_c0_g1:54-2279(+)	TRINITY_DN1290_c0_g1|m.10538TRINITY_DN1290_c0_g1|g.10538ORFTRINITY_DN1290_c0_g1|g.10538TRINITY_DN1290_c0_g1|m.10538type:completelen:742(+)TRINITY_DN1290_c0_g1:54-2279(+)	TRINITY_DN1290_c0_g1|m.10538 TRINITY_DN1290_c0_g1|g.10538 ORF TRINITY_DN1290_c0_g1|g.10538 TRINITY_DN1290_c0_g1|m.10538 type:complete len:742 (+) TRINITY_DN1290_c0_g1:54-2279(+)	1	1	1	1	1	1	1	1.8	84.215	741	9.9971	327950000	41799.4	27843.4	27674.3	42436.2	34013.7	27004.1	0.94068	0.767543
TRINITY_DN1297_c3_g1|m.10776TRINITY_DN1297_c3_g1|g.10776ORFTRINITY_DN1297_c3_g1|g.10776TRINITY_DN1297_c3_g1|m.10776type:completelen:162(-)TRINITY_DN1297_c3_g1:446-931(-)	TRINITY_DN1297_c3_g1|m.10776TRINITY_DN1297_c3_g1|g.10776ORFTRINITY_DN1297_c3_g1|g.10776TRINITY_DN1297_c3_g1|m.10776type:completelen:162(-)TRINITY_DN1297_c3_g1:446-931(-)	TRINITY_DN1297_c3_g1|m.10776 TRINITY_DN1297_c3_g1|g.10776 ORF TRINITY_DN1297_c3_g1|g.10776 TRINITY_DN1297_c3_g1|m.10776 type:complete len:162 (-) TRINITY_DN1297_c3_g1:446-931(-)	1	7	6	6	7	6	6	42.2	18.157	161	231.79	141250000000	2.34598e+06	1.71937e+06	1.48506e+06	1.71046e+06	2.13553e+06	1.50003e+06	1.03823	0.84072
TRINITY_DN12991_c0_g1|m.5469TRINITY_DN12991_c0_g1|g.5469ORFTRINITY_DN12991_c0_g1|g.5469TRINITY_DN12991_c0_g1|m.5469type:completelen:517(-)TRINITY_DN12991_c0_g1:182-1732(-)	TRINITY_DN12991_c0_g1|m.5469TRINITY_DN12991_c0_g1|g.5469ORFTRINITY_DN12991_c0_g1|g.5469TRINITY_DN12991_c0_g1|m.5469type:completelen:517(-)TRINITY_DN12991_c0_g1:182-1732(-)	TRINITY_DN12991_c0_g1|m.5469 TRINITY_DN12991_c0_g1|g.5469 ORF TRINITY_DN12991_c0_g1|g.5469 TRINITY_DN12991_c0_g1|m.5469 type:complete len:517 (-) TRINITY_DN12991_c0_g1:182-1732(-)	1	2	2	2	2	2	2	3.9	56.62	516	3.4783	16991000	11008.8	7824.95	6869.24	12569.7	5774.27	6739.37	1.0247	0.937231
TRINITY_DN13081_c0_g1|m.5750TRINITY_DN13081_c0_g1|g.5750ORFTRINITY_DN13081_c0_g1|g.5750TRINITY_DN13081_c0_g1|m.5750type:internallen:310(-)TRINITY_DN13081_c0_g1:3-929(-)	TRINITY_DN13081_c0_g1|m.5750TRINITY_DN13081_c0_g1|g.5750ORFTRINITY_DN13081_c0_g1|g.5750TRINITY_DN13081_c0_g1|m.5750type:internallen:310(-)TRINITY_DN13081_c0_g1:3-929(-)	TRINITY_DN13081_c0_g1|m.5750 TRINITY_DN13081_c0_g1|g.5750 ORF TRINITY_DN13081_c0_g1|g.5750 TRINITY_DN13081_c0_g1|m.5750 type:internal len:310 (-) TRINITY_DN13081_c0_g1:3-929(-)	1	12	3	3	12	3	3	32	35.922	309	36.785	1330200000	84716	100289	92252.8	103866	109163	103109	0.877014	0.0567386
TRINITY_DN13081_c0_g2|m.5752TRINITY_DN13081_c0_g2|g.5752ORFTRINITY_DN13081_c0_g2|g.5752TRINITY_DN13081_c0_g2|m.5752type:internallen:309(-)TRINITY_DN13081_c0_g2:2-925(-)	TRINITY_DN13081_c0_g2|m.5752TRINITY_DN13081_c0_g2|g.5752ORFTRINITY_DN13081_c0_g2|g.5752TRINITY_DN13081_c0_g2|m.5752type:internallen:309(-)TRINITY_DN13081_c0_g2:2-925(-)	TRINITY_DN13081_c0_g2|m.5752 TRINITY_DN13081_c0_g2|g.5752 ORF TRINITY_DN13081_c0_g2|g.5752 TRINITY_DN13081_c0_g2|m.5752 type:internal len:309 (-) TRINITY_DN13081_c0_g2:2-925(-)	1	15	2	2	15	2	2	39.6	35.438	308	10.389	145320000000	411777	281764	273565	418992	279733	341323	0.929866	0.707077
TRINITY_DN13089_c0_g1|m.6016TRINITY_DN13089_c0_g1|g.6016ORFTRINITY_DN13089_c0_g1|g.6016TRINITY_DN13089_c0_g1|m.6016type:completelen:106(-)TRINITY_DN13089_c0_g1:485-802(-)	TRINITY_DN13089_c0_g1|m.6016TRINITY_DN13089_c0_g1|g.6016ORFTRINITY_DN13089_c0_g1|g.6016TRINITY_DN13089_c0_g1|m.6016type:completelen:106(-)TRINITY_DN13089_c0_g1:485-802(-)	TRINITY_DN13089_c0_g1|m.6016 TRINITY_DN13089_c0_g1|g.6016 ORF TRINITY_DN13089_c0_g1|g.6016 TRINITY_DN13089_c0_g1|m.6016 type:complete len:106 (-) TRINITY_DN13089_c0_g1:485-802(-)	1	2	2	2	2	2	2	14.3	11.612	105	33.118	341260000	32626.1	39852.9	44758	36960.7	52621.5	44689.8	0.873131	0.377932
TRINITY_DN1309_c2_g1|m.11359TRINITY_DN1309_c2_g1|g.11359ORFTRINITY_DN1309_c2_g1|g.11359TRINITY_DN1309_c2_g1|m.11359type:completelen:258(+)TRINITY_DN1309_c2_g1:57-830(+);TRINITY_DN137694_c0_g1|m.1399TRINITY_DN137694_c0_g1|g.1399ORFTRINITY_DN137694_c0_g1|g.1399TRINITY_DN137694_c0_g1|m.1399type:internallen:155(-)TRINITY_DN137694_c0_g1:1-462(-)	TRINITY_DN1309_c2_g1|m.11359TRINITY_DN1309_c2_g1|g.11359ORFTRINITY_DN1309_c2_g1|g.11359TRINITY_DN1309_c2_g1|m.11359type:completelen:258(+)TRINITY_DN1309_c2_g1:57-830(+)	TRINITY_DN1309_c2_g1|m.11359 TRINITY_DN1309_c2_g1|g.11359 ORF TRINITY_DN1309_c2_g1|g.11359 TRINITY_DN1309_c2_g1|m.11359 type:complete len:258 (+) TRINITY_DN1309_c2_g1:57-830(+)	2	4	4	4	4	4	4	20.2	28.018	257	6.125	1503200000	103170	61585.6	70709	79194.8	58542.5	58631.4	1.19909	0.415682
TRINITY_DN13245_c0_g1|m.6559TRINITY_DN13245_c0_g1|g.6559ORFTRINITY_DN13245_c0_g1|g.6559TRINITY_DN13245_c0_g1|m.6559type:5prime_partiallen:401(-)TRINITY_DN13245_c0_g1:147-1349(-)	TRINITY_DN13245_c0_g1|m.6559TRINITY_DN13245_c0_g1|g.6559ORFTRINITY_DN13245_c0_g1|g.6559TRINITY_DN13245_c0_g1|m.6559type:5prime_partiallen:401(-)TRINITY_DN13245_c0_g1:147-1349(-)	TRINITY_DN13245_c0_g1|m.6559 TRINITY_DN13245_c0_g1|g.6559 ORF TRINITY_DN13245_c0_g1|g.6559 TRINITY_DN13245_c0_g1|m.6559 type:5prime_partial len:401 (-) TRINITY_DN13245_c0_g1:147-1349(-)	1	2	2	2	2	2	2	6.5	45.534	400	6.08	166940000	50368.2	24802.4	23599.2	74677.9	21785.9	22947.2	0.827141	0.742054
TRINITY_DN13267_c0_g1|m.6334TRINITY_DN13267_c0_g1|g.6334ORFTRINITY_DN13267_c0_g1|g.6334TRINITY_DN13267_c0_g1|m.6334type:internallen:794(-)TRINITY_DN13267_c0_g1:2-2380(-)	TRINITY_DN13267_c0_g1|m.6334TRINITY_DN13267_c0_g1|g.6334ORFTRINITY_DN13267_c0_g1|g.6334TRINITY_DN13267_c0_g1|m.6334type:internallen:794(-)TRINITY_DN13267_c0_g1:2-2380(-)	TRINITY_DN13267_c0_g1|m.6334 TRINITY_DN13267_c0_g1|g.6334 ORF TRINITY_DN13267_c0_g1|g.6334 TRINITY_DN13267_c0_g1|m.6334 type:internal len:794 (-) TRINITY_DN13267_c0_g1:2-2380(-)	1	5	5	4	5	5	4	7.1	89.491	793	23.734	11653000000	410913	259194	263525	454426	224980	238190	1.01748	0.955261
TRINITY_DN1327_c0_g2|m.12654TRINITY_DN1327_c0_g2|g.12654ORFTRINITY_DN1327_c0_g2|g.12654TRINITY_DN1327_c0_g2|m.12654type:5prime_partiallen:352(+)TRINITY_DN1327_c0_g2:3-1058(+)	TRINITY_DN1327_c0_g2|m.12654TRINITY_DN1327_c0_g2|g.12654ORFTRINITY_DN1327_c0_g2|g.12654TRINITY_DN1327_c0_g2|m.12654type:5prime_partiallen:352(+)TRINITY_DN1327_c0_g2:3-1058(+)	TRINITY_DN1327_c0_g2|m.12654 TRINITY_DN1327_c0_g2|g.12654 ORF TRINITY_DN1327_c0_g2|g.12654 TRINITY_DN1327_c0_g2|m.12654 type:5prime_partial len:352 (+) TRINITY_DN1327_c0_g2:3-1058(+)	1	4	4	4	4	4	4	14.5	36.999	351	10.915	1084800000	92889.4	93429.6	83715.3	99726	85195.8	82837.1	1.0085	0.90779
TRINITY_DN133_c0_g2|m.3828TRINITY_DN133_c0_g2|g.3828ORFTRINITY_DN133_c0_g2|g.3828TRINITY_DN133_c0_g2|m.3828type:3prime_partiallen:760(-)TRINITY_DN133_c0_g2:2-2278(-)	TRINITY_DN133_c0_g2|m.3828TRINITY_DN133_c0_g2|g.3828ORFTRINITY_DN133_c0_g2|g.3828TRINITY_DN133_c0_g2|m.3828type:3prime_partiallen:760(-)TRINITY_DN133_c0_g2:2-2278(-)	TRINITY_DN133_c0_g2|m.3828 TRINITY_DN133_c0_g2|g.3828 ORF TRINITY_DN133_c0_g2|g.3828 TRINITY_DN133_c0_g2|m.3828 type:3prime_partial len:760 (-) TRINITY_DN133_c0_g2:2-2278(-)	1	2	2	2	2	2	2	3	80.391	759	21.457	98296000	67640.6	44974.8	29117	65912.5	36044.5	38828.1	1.00673	0.983879
TRINITY_DN1332_c0_g2|m.11472TRINITY_DN1332_c0_g2|g.11472ORFTRINITY_DN1332_c0_g2|g.11472TRINITY_DN1332_c0_g2|m.11472type:completelen:234(-)TRINITY_DN1332_c0_g2:1640-2341(-);TRINITY_DN37288_c0_g1|m.1000TRINITY_DN37288_c0_g1|g.1000ORFTRINITY_DN37288_c0_g1|g.1000TRINITY_DN37288_c0_g1|m.1000type:5prime_partiallen:108(-)TRINITY_DN37288_c0_g1:252-575(-);TRINITY_DN898_c0_g3|m.2890TRINITY_DN898_c0_g3|g.28…	TRINITY_DN1332_c0_g2|m.11472TRINITY_DN1332_c0_g2|g.11472ORFTRINITY_DN1332_c0_g2|g.11472TRINITY_DN1332_c0_g2|m.11472type:completelen:234(-)TRINITY_DN1332_c0_g2:1640-2341(-)	TRINITY_DN1332_c0_g2|m.11472 TRINITY_DN1332_c0_g2|g.11472 ORF TRINITY_DN1332_c0_g2|g.11472 TRINITY_DN1332_c0_g2|m.11472 type:complete len:234 (-) TRINITY_DN1332_c0_g2:1640-2341(-)	4	4	4	2	4	4	2	10.7	25.837	233	5.7511	1410900000	107995	219404	99849.6	185746	131542	111296	0.996884	0.992498
TRINITY_DN13396_c0_g1|m.6963TRINITY_DN13396_c0_g1|g.6963ORFTRINITY_DN13396_c0_g1|g.6963TRINITY_DN13396_c0_g1|m.6963type:completelen:628(+)TRINITY_DN13396_c0_g1:166-2049(+)	TRINITY_DN13396_c0_g1|m.6963TRINITY_DN13396_c0_g1|g.6963ORFTRINITY_DN13396_c0_g1|g.6963TRINITY_DN13396_c0_g1|m.6963type:completelen:628(+)TRINITY_DN13396_c0_g1:166-2049(+)	TRINITY_DN13396_c0_g1|m.6963 TRINITY_DN13396_c0_g1|g.6963 ORF TRINITY_DN13396_c0_g1|g.6963 TRINITY_DN13396_c0_g1|m.6963 type:complete len:628 (+) TRINITY_DN13396_c0_g1:166-2049(+)	1	2	2	2	2	2	2	3	69.691	627	3.8626	169730000	81017	72585.5	66845	72106.2	72885.5	69845.5	1.02611	0.68025
TRINITY_DN1344_c0_g1|m.12356TRINITY_DN1344_c0_g1|g.12356ORFTRINITY_DN1344_c0_g1|g.12356TRINITY_DN1344_c0_g1|m.12356type:completelen:155(-)TRINITY_DN1344_c0_g1:1751-2215(-)	TRINITY_DN1344_c0_g1|m.12356TRINITY_DN1344_c0_g1|g.12356ORFTRINITY_DN1344_c0_g1|g.12356TRINITY_DN1344_c0_g1|m.12356type:completelen:155(-)TRINITY_DN1344_c0_g1:1751-2215(-)	TRINITY_DN1344_c0_g1|m.12356 TRINITY_DN1344_c0_g1|g.12356 ORF TRINITY_DN1344_c0_g1|g.12356 TRINITY_DN1344_c0_g1|m.12356 type:complete len:155 (-) TRINITY_DN1344_c0_g1:1751-2215(-)	1	5	5	4	5	5	4	45.5	17.133	154	181.24	32451000000	501333	414547	488094	488715	375439	365987	1.14131	0.291986
TRINITY_DN13465_c0_g1|m.7005TRINITY_DN13465_c0_g1|g.7005ORFTRINITY_DN13465_c0_g1|g.7005TRINITY_DN13465_c0_g1|m.7005type:5prime_partiallen:191(+)TRINITY_DN13465_c0_g1:1-573(+)	TRINITY_DN13465_c0_g1|m.7005TRINITY_DN13465_c0_g1|g.7005ORFTRINITY_DN13465_c0_g1|g.7005TRINITY_DN13465_c0_g1|m.7005type:5prime_partiallen:191(+)TRINITY_DN13465_c0_g1:1-573(+)	TRINITY_DN13465_c0_g1|m.7005 TRINITY_DN13465_c0_g1|g.7005 ORF TRINITY_DN13465_c0_g1|g.7005 TRINITY_DN13465_c0_g1|m.7005 type:5prime_partial len:191 (+) TRINITY_DN13465_c0_g1:1-573(+)	1	1	1	1	1	1	1	5.3	21.186	190	1.8449	217060000	26580.3	9494.05	10100.4	29092.1	7463.28	7625.43	1.04513	0.94532
TRINITY_DN13532_c0_g1|m.7213TRINITY_DN13532_c0_g1|g.7213ORFTRINITY_DN13532_c0_g1|g.7213TRINITY_DN13532_c0_g1|m.7213type:5prime_partiallen:152(-)TRINITY_DN13532_c0_g1:857-1312(-)	TRINITY_DN13532_c0_g1|m.7213TRINITY_DN13532_c0_g1|g.7213ORFTRINITY_DN13532_c0_g1|g.7213TRINITY_DN13532_c0_g1|m.7213type:5prime_partiallen:152(-)TRINITY_DN13532_c0_g1:857-1312(-)	TRINITY_DN13532_c0_g1|m.7213 TRINITY_DN13532_c0_g1|g.7213 ORF TRINITY_DN13532_c0_g1|g.7213 TRINITY_DN13532_c0_g1|m.7213 type:5prime_partial len:152 (-) TRINITY_DN13532_c0_g1:857-1312(-)	1	3	3	2	3	3	2	27.8	17.67	151	152.91	559850000	59467.2	56425.1	58872.6	60698.5	52097.9	50839.2	1.06801	0.315393
TRINITY_DN13572_c0_g2|m.7728TRINITY_DN13572_c0_g2|g.7728ORFTRINITY_DN13572_c0_g2|g.7728TRINITY_DN13572_c0_g2|m.7728type:5prime_partiallen:1227(-)TRINITY_DN13572_c0_g2:498-4178(-)	TRINITY_DN13572_c0_g2|m.7728TRINITY_DN13572_c0_g2|g.7728ORFTRINITY_DN13572_c0_g2|g.7728TRINITY_DN13572_c0_g2|m.7728type:5prime_partiallen:1227(-)TRINITY_DN13572_c0_g2:498-4178(-)	TRINITY_DN13572_c0_g2|m.7728 TRINITY_DN13572_c0_g2|g.7728 ORF TRINITY_DN13572_c0_g2|g.7728 TRINITY_DN13572_c0_g2|m.7728 type:5prime_partial len:1227 (-) TRINITY_DN13572_c0_g2:498-4178(-)	1	11	11	11	11	11	11	10.8	134.16	1226	88.147	2063600000	329577	230710	206189	436203	220674	206404	0.887864	0.718382
TRINITY_DN13582_c1_g2|m.7334TRINITY_DN13582_c1_g2|g.7334ORFTRINITY_DN13582_c1_g2|g.7334TRINITY_DN13582_c1_g2|m.7334type:internallen:185(-)TRINITY_DN13582_c1_g2:1-552(-)	TRINITY_DN13582_c1_g2|m.7334TRINITY_DN13582_c1_g2|g.7334ORFTRINITY_DN13582_c1_g2|g.7334TRINITY_DN13582_c1_g2|m.7334type:internallen:185(-)TRINITY_DN13582_c1_g2:1-552(-)	TRINITY_DN13582_c1_g2|m.7334 TRINITY_DN13582_c1_g2|g.7334 ORF TRINITY_DN13582_c1_g2|g.7334 TRINITY_DN13582_c1_g2|m.7334 type:internal len:185 (-) TRINITY_DN13582_c1_g2:1-552(-)	1	1	1	1	1	1	1	6	21.271	184	2.9303	65815000	3247.93	3204.95	2687.66	5420.33	2519.21	2640.78	0.863919	0.644844
TRINITY_DN136040_c2_g1|m.475TRINITY_DN136040_c2_g1|g.475ORFTRINITY_DN136040_c2_g1|g.475TRINITY_DN136040_c2_g1|m.475type:5prime_partiallen:117(-)TRINITY_DN136040_c2_g1:153-503(-)	TRINITY_DN136040_c2_g1|m.475TRINITY_DN136040_c2_g1|g.475ORFTRINITY_DN136040_c2_g1|g.475TRINITY_DN136040_c2_g1|m.475type:5prime_partiallen:117(-)TRINITY_DN136040_c2_g1:153-503(-)	TRINITY_DN136040_c2_g1|m.475 TRINITY_DN136040_c2_g1|g.475 ORF TRINITY_DN136040_c2_g1|g.475 TRINITY_DN136040_c2_g1|m.475 type:5prime_partial len:117 (-) TRINITY_DN136040_c2_g1:153-503(-)	1	2	2	2	2	2	2	13.8	12.584	116	2.8042	303160000	34209.7	17551	16959.7	38737.8	13705.4	12104.5	1.06464	0.89922
TRINITY_DN13612_c1_g1|m.7890TRINITY_DN13612_c1_g1|g.7890ORFTRINITY_DN13612_c1_g1|g.7890TRINITY_DN13612_c1_g1|m.7890type:completelen:216(+)TRINITY_DN13612_c1_g1:125-772(+)	TRINITY_DN13612_c1_g1|m.7890TRINITY_DN13612_c1_g1|g.7890ORFTRINITY_DN13612_c1_g1|g.7890TRINITY_DN13612_c1_g1|m.7890type:completelen:216(+)TRINITY_DN13612_c1_g1:125-772(+)	TRINITY_DN13612_c1_g1|m.7890 TRINITY_DN13612_c1_g1|g.7890 ORF TRINITY_DN13612_c1_g1|g.7890 TRINITY_DN13612_c1_g1|m.7890 type:complete len:216 (+) TRINITY_DN13612_c1_g1:125-772(+)	1	2	2	2	2	2	2	10.2	23.727	215	11.985	347230000	87175.1	90973.6	64963.5	206314	71243.7	86487.1	0.667808	0.406281
TRINITY_DN136273_c0_g1|m.612TRINITY_DN136273_c0_g1|g.612ORFTRINITY_DN136273_c0_g1|g.612TRINITY_DN136273_c0_g1|m.612type:3prime_partiallen:336(+)TRINITY_DN136273_c0_g1:203-1207(+)	TRINITY_DN136273_c0_g1|m.612TRINITY_DN136273_c0_g1|g.612ORFTRINITY_DN136273_c0_g1|g.612TRINITY_DN136273_c0_g1|m.612type:3prime_partiallen:336(+)TRINITY_DN136273_c0_g1:203-1207(+)	TRINITY_DN136273_c0_g1|m.612 TRINITY_DN136273_c0_g1|g.612 ORF TRINITY_DN136273_c0_g1|g.612 TRINITY_DN136273_c0_g1|m.612 type:3prime_partial len:336 (+) TRINITY_DN136273_c0_g1:203-1207(+)	1	2	2	2	2	2	2	7.2	33.117	335	4.3154	419010000	21681.1	33125	9479.83	51410.2	9609.5	18663.9	0.806764	0.739791
TRINITY_DN136533_c0_g1|m.801TRINITY_DN136533_c0_g1|g.801ORFTRINITY_DN136533_c0_g1|g.801TRINITY_DN136533_c0_g1|m.801type:completelen:316(-)TRINITY_DN136533_c0_g1:151-1098(-)	TRINITY_DN136533_c0_g1|m.801TRINITY_DN136533_c0_g1|g.801ORFTRINITY_DN136533_c0_g1|g.801TRINITY_DN136533_c0_g1|m.801type:completelen:316(-)TRINITY_DN136533_c0_g1:151-1098(-)	TRINITY_DN136533_c0_g1|m.801 TRINITY_DN136533_c0_g1|g.801 ORF TRINITY_DN136533_c0_g1|g.801 TRINITY_DN136533_c0_g1|m.801 type:complete len:316 (-) TRINITY_DN136533_c0_g1:151-1098(-)	1	1	1	1	1	1	1	3.2	34.339	315	2.1548	88778000	104765	19695.5	20311.4	114713	17829.1	18987	0.955406	0.960522
TRINITY_DN1371_c0_g1|m.12498TRINITY_DN1371_c0_g1|g.12498ORFTRINITY_DN1371_c0_g1|g.12498TRINITY_DN1371_c0_g1|m.12498type:completelen:363(-)TRINITY_DN1371_c0_g1:583-1671(-)	TRINITY_DN1371_c0_g1|m.12498TRINITY_DN1371_c0_g1|g.12498ORFTRINITY_DN1371_c0_g1|g.12498TRINITY_DN1371_c0_g1|m.12498type:completelen:363(-)TRINITY_DN1371_c0_g1:583-1671(-)	TRINITY_DN1371_c0_g1|m.12498 TRINITY_DN1371_c0_g1|g.12498 ORF TRINITY_DN1371_c0_g1|g.12498 TRINITY_DN1371_c0_g1|m.12498 type:complete len:363 (-) TRINITY_DN1371_c0_g1:583-1671(-)	1	6	6	6	6	6	6	20.7	38.746	362	18.019	419740000	73931.6	108416	102624	92171	111207	95342.1	0.953976	0.725829
TRINITY_DN137799_c0_g1|m.1470TRINITY_DN137799_c0_g1|g.1470ORFTRINITY_DN137799_c0_g1|g.1470TRINITY_DN137799_c0_g1|m.1470type:completelen:244(-)TRINITY_DN137799_c0_g1:196-927(-)	TRINITY_DN137799_c0_g1|m.1470TRINITY_DN137799_c0_g1|g.1470ORFTRINITY_DN137799_c0_g1|g.1470TRINITY_DN137799_c0_g1|m.1470type:completelen:244(-)TRINITY_DN137799_c0_g1:196-927(-)	TRINITY_DN137799_c0_g1|m.1470 TRINITY_DN137799_c0_g1|g.1470 ORF TRINITY_DN137799_c0_g1|g.1470 TRINITY_DN137799_c0_g1|m.1470 type:complete len:244 (-) TRINITY_DN137799_c0_g1:196-927(-)	1	1	1	1	1	1	1	5.3	27.592	243	2.5176	171580000	20579.3	45990.2	44323.3	31993.5	48339.6	47051.4	0.870536	0.602652
TRINITY_DN137819_c0_g1|m.1555TRINITY_DN137819_c0_g1|g.1555ORFTRINITY_DN137819_c0_g1|g.1555TRINITY_DN137819_c0_g1|m.1555type:5prime_partiallen:287(-)TRINITY_DN137819_c0_g1:161-1021(-)	TRINITY_DN137819_c0_g1|m.1555TRINITY_DN137819_c0_g1|g.1555ORFTRINITY_DN137819_c0_g1|g.1555TRINITY_DN137819_c0_g1|m.1555type:5prime_partiallen:287(-)TRINITY_DN137819_c0_g1:161-1021(-)	TRINITY_DN137819_c0_g1|m.1555 TRINITY_DN137819_c0_g1|g.1555 ORF TRINITY_DN137819_c0_g1|g.1555 TRINITY_DN137819_c0_g1|m.1555 type:5prime_partial len:287 (-) TRINITY_DN137819_c0_g1:161-1021(-)	1	1	1	1	1	1	1	3.5	31.108	286	2.1512	243160000	149158	69589.6	57975.4	158889	54726.8	44158	1.07351	0.89849
TRINITY_DN138140_c0_g1|m.1699TRINITY_DN138140_c0_g1|g.1699ORFTRINITY_DN138140_c0_g1|g.1699TRINITY_DN138140_c0_g1|m.1699type:completelen:181(+)TRINITY_DN138140_c0_g1:77-619(+)	TRINITY_DN138140_c0_g1|m.1699TRINITY_DN138140_c0_g1|g.1699ORFTRINITY_DN138140_c0_g1|g.1699TRINITY_DN138140_c0_g1|m.1699type:completelen:181(+)TRINITY_DN138140_c0_g1:77-619(+)	TRINITY_DN138140_c0_g1|m.1699 TRINITY_DN138140_c0_g1|g.1699 ORF TRINITY_DN138140_c0_g1|g.1699 TRINITY_DN138140_c0_g1|m.1699 type:complete len:181 (+) TRINITY_DN138140_c0_g1:77-619(+)	1	4	4	4	4	4	4	30.6	20.226	180	11.959	2700500000	172394	168128	163083	201831	184766	164635	0.913599	0.225235
TRINITY_DN138475_c0_g1|m.1872TRINITY_DN138475_c0_g1|g.1872ORFTRINITY_DN138475_c0_g1|g.1872TRINITY_DN138475_c0_g1|m.1872type:internallen:103(+)TRINITY_DN138475_c0_g1:2-307(+)	TRINITY_DN138475_c0_g1|m.1872TRINITY_DN138475_c0_g1|g.1872ORFTRINITY_DN138475_c0_g1|g.1872TRINITY_DN138475_c0_g1|m.1872type:internallen:103(+)TRINITY_DN138475_c0_g1:2-307(+)	TRINITY_DN138475_c0_g1|m.1872 TRINITY_DN138475_c0_g1|g.1872 ORF TRINITY_DN138475_c0_g1|g.1872 TRINITY_DN138475_c0_g1|m.1872 type:internal len:103 (+) TRINITY_DN138475_c0_g1:2-307(+)	1	1	1	1	1	1	1	9.8	11.035	102	2.1526	40996000	9615.15	17641.2	6939.99	17176.2	8607.93	13450.1	0.871597	0.700434
TRINITY_DN138485_c0_g1|m.1870TRINITY_DN138485_c0_g1|g.1870ORFTRINITY_DN138485_c0_g1|g.1870TRINITY_DN138485_c0_g1|m.1870type:5prime_partiallen:276(-)TRINITY_DN138485_c0_g1:685-1512(-)	TRINITY_DN138485_c0_g1|m.1870TRINITY_DN138485_c0_g1|g.1870ORFTRINITY_DN138485_c0_g1|g.1870TRINITY_DN138485_c0_g1|m.1870type:5prime_partiallen:276(-)TRINITY_DN138485_c0_g1:685-1512(-)	TRINITY_DN138485_c0_g1|m.1870 TRINITY_DN138485_c0_g1|g.1870 ORF TRINITY_DN138485_c0_g1|g.1870 TRINITY_DN138485_c0_g1|m.1870 type:5prime_partial len:276 (-) TRINITY_DN138485_c0_g1:685-1512(-)	1	3	3	3	3	3	3	14.9	29.661	275	29.186	442500000	209092	210331	205636	205128	174618	146409	1.18798	0.124689
TRINITY_DN138593_c0_g1|m.1894TRINITY_DN138593_c0_g1|g.1894ORFTRINITY_DN138593_c0_g1|g.1894TRINITY_DN138593_c0_g1|m.1894type:completelen:108(+)TRINITY_DN138593_c0_g1:63-386(+)	TRINITY_DN138593_c0_g1|m.1894TRINITY_DN138593_c0_g1|g.1894ORFTRINITY_DN138593_c0_g1|g.1894TRINITY_DN138593_c0_g1|m.1894type:completelen:108(+)TRINITY_DN138593_c0_g1:63-386(+)	TRINITY_DN138593_c0_g1|m.1894 TRINITY_DN138593_c0_g1|g.1894 ORF TRINITY_DN138593_c0_g1|g.1894 TRINITY_DN138593_c0_g1|m.1894 type:complete len:108 (+) TRINITY_DN138593_c0_g1:63-386(+)	1	2	2	2	2	2	2	16.8	12.162	107	3.0329	476050000	194724	38695.1	35957.3	241630	27885	26634.2	0.909596	0.92466
TRINITY_DN138707_c0_g1|m.1981TRINITY_DN138707_c0_g1|g.1981ORFTRINITY_DN138707_c0_g1|g.1981TRINITY_DN138707_c0_g1|m.1981type:internallen:310(-)TRINITY_DN138707_c0_g1:3-929(-)	TRINITY_DN138707_c0_g1|m.1981TRINITY_DN138707_c0_g1|g.1981ORFTRINITY_DN138707_c0_g1|g.1981TRINITY_DN138707_c0_g1|m.1981type:internallen:310(-)TRINITY_DN138707_c0_g1:3-929(-)	TRINITY_DN138707_c0_g1|m.1981 TRINITY_DN138707_c0_g1|g.1981 ORF TRINITY_DN138707_c0_g1|g.1981 TRINITY_DN138707_c0_g1|m.1981 type:internal len:310 (-) TRINITY_DN138707_c0_g1:3-929(-)	1	13	13	13	13	13	13	55.3	33.57	309	323.31	36100000000	1.01008e+06	1.01363e+06	1.01818e+06	1.08374e+06	971104	1.04801e+06	0.980352	0.574814
TRINITY_DN139485_c0_g1|m.2395TRINITY_DN139485_c0_g1|g.2395ORFTRINITY_DN139485_c0_g1|g.2395TRINITY_DN139485_c0_g1|m.2395type:internallen:168(+)TRINITY_DN139485_c0_g1:3-503(+)	TRINITY_DN139485_c0_g1|m.2395TRINITY_DN139485_c0_g1|g.2395ORFTRINITY_DN139485_c0_g1|g.2395TRINITY_DN139485_c0_g1|m.2395type:internallen:168(+)TRINITY_DN139485_c0_g1:3-503(+)	TRINITY_DN139485_c0_g1|m.2395 TRINITY_DN139485_c0_g1|g.2395 ORF TRINITY_DN139485_c0_g1|g.2395 TRINITY_DN139485_c0_g1|m.2395 type:internal len:168 (+) TRINITY_DN139485_c0_g1:3-503(+)	1	2	2	2	2	2	2	10.8	17.807	167	3.5632	326460000	80699.3	54420.2	46977	127204	45004.6	50599.9	0.817277	0.657933
TRINITY_DN139620_c0_g1|m.2506TRINITY_DN139620_c0_g1|g.2506ORFTRINITY_DN139620_c0_g1|g.2506TRINITY_DN139620_c0_g1|m.2506type:internallen:310(+)TRINITY_DN139620_c0_g1:1-927(+)	TRINITY_DN139620_c0_g1|m.2506TRINITY_DN139620_c0_g1|g.2506ORFTRINITY_DN139620_c0_g1|g.2506TRINITY_DN139620_c0_g1|m.2506type:internallen:310(+)TRINITY_DN139620_c0_g1:1-927(+)	TRINITY_DN139620_c0_g1|m.2506 TRINITY_DN139620_c0_g1|g.2506 ORF TRINITY_DN139620_c0_g1|g.2506 TRINITY_DN139620_c0_g1|m.2506 type:internal len:310 (+) TRINITY_DN139620_c0_g1:1-927(+)	1	12	12	12	12	12	12	60.2	34.268	309	323.31	34007000000	1.01016e+06	1.11338e+06	1.14474e+06	982376	1.119e+06	1.25331e+06	0.974243	0.760245
TRINITY_DN139905_c0_g1|m.20TRINITY_DN139905_c0_g1|g.20ORFTRINITY_DN139905_c0_g1|g.20TRINITY_DN139905_c0_g1|m.20type:internallen:123(-)TRINITY_DN139905_c0_g1:1-366(-);TRINITY_DN114082_c0_g1|m.2847TRINITY_DN114082_c0_g1|g.2847ORFTRINITY_DN114082_c0_g1|g.2847TRINITY_DN114082_c0_g1|m.2847type:5prime_partiallen:478(-)TRINITY_DN114082_c0_g1:29-1462(-)	TRINITY_DN139905_c0_g1|m.20TRINITY_DN139905_c0_g1|g.20ORFTRINITY_DN139905_c0_g1|g.20TRINITY_DN139905_c0_g1|m.20type:internallen:123(-)TRINITY_DN139905_c0_g1:1-366(-)	TRINITY_DN139905_c0_g1|m.20 TRINITY_DN139905_c0_g1|g.20 ORF TRINITY_DN139905_c0_g1|g.20 TRINITY_DN139905_c0_g1|m.20 type:internal len:123 (-) TRINITY_DN139905_c0_g1:1-366(-)	2	5	5	5	5	5	5	56.6	13.23	122	51.576	9642600000	343185	318433	311185	396657	285437	348172	0.944225	0.599334
TRINITY_DN1406_c0_g2|m.13267TRINITY_DN1406_c0_g2|g.13267ORFTRINITY_DN1406_c0_g2|g.13267TRINITY_DN1406_c0_g2|m.13267type:completelen:110(-)TRINITY_DN1406_c0_g2:418-747(-);TRINITY_DN1406_c0_g1|m.13265TRINITY_DN1406_c0_g1|g.13265ORFTRINITY_DN1406_c0_g1|g.13265TRINITY_DN1406_c0_g1|m.13265type:completelen:110(+)TRINITY_DN1406_c0_g1:173-502(+)	TRINITY_DN1406_c0_g2|m.13267TRINITY_DN1406_c0_g2|g.13267ORFTRINITY_DN1406_c0_g2|g.13267TRINITY_DN1406_c0_g2|m.13267type:completelen:110(-)TRINITY_DN1406_c0_g2:418-747(-);TRINITY_DN1406_c0_g1|m.13265TRINITY_DN1406_c0_g1|g.13265ORFTRINITY_DN1406_c0_g1|g.13265TRINITY_DN1406_c0_g1|m.13265type:completelen:110(+)TRINITY_DN1406_c0_g1:173-502(+)	TRINITY_DN1406_c0_g2|m.13267 TRINITY_DN1406_c0_g2|g.13267 ORF TRINITY_DN1406_c0_g2|g.13267 TRINITY_DN1406_c0_g2|m.13267 type:complete len:110 (-) TRINITY_DN1406_c0_g2:418-747(-);TRINITY_DN1406_c0_g1|m.13265 TRINITY_DN1406_c0_g1|g.13265 ORF TRINITY_DN1406	2	8	8	8	8	8	8	73.4	11.547	109	323.31	1527900000000	9.76366e+06	1.0596e+07	1.0649e+07	7.92184e+06	1.41287e+07	1.1082e+07	0.935897	0.716321
TRINITY_DN34248_c0_g1|m.3121TRINITY_DN34248_c0_g1|g.3121ORFTRINITY_DN34248_c0_g1|g.3121TRINITY_DN34248_c0_g1|m.3121type:completelen:112(-)TRINITY_DN34248_c0_g1:158-493(-);TRINITY_DN140720_c0_g1|m.471TRINITY_DN140720_c0_g1|g.471ORFTRINITY_DN140720_c0_g1|g.471TRINITY_DN140720_c0_g1|m.471type:internallen:142(+)TRINITY_DN140720_c0_g1:1-423(+)	TRINITY_DN34248_c0_g1|m.3121TRINITY_DN34248_c0_g1|g.3121ORFTRINITY_DN34248_c0_g1|g.3121TRINITY_DN34248_c0_g1|m.3121type:completelen:112(-)TRINITY_DN34248_c0_g1:158-493(-);TRINITY_DN140720_c0_g1|m.471TRINITY_DN140720_c0_g1|g.471ORFTRINITY_DN140720_c0_g1|g.471TRINITY_DN140720_c0_g1|m.471type:internallen:142(+)TRINITY_DN140720_c0_g1:1-423(+)	TRINITY_DN34248_c0_g1|m.3121 TRINITY_DN34248_c0_g1|g.3121 ORF TRINITY_DN34248_c0_g1|g.3121 TRINITY_DN34248_c0_g1|m.3121 type:complete len:112 (-) TRINITY_DN34248_c0_g1:158-493(-);TRINITY_DN140720_c0_g1|m.471 TRINITY_DN140720_c0_g1|g.471 ORF TRINITY_DN140	2	1	1	1	1	1	1	8.1	13.276	111	2.0064	604450000	83085.9	74798.1	72825.2	80678.5	54736	56389	1.20284	0.221153
TRINITY_DN1410_c0_g1|m.12869TRINITY_DN1410_c0_g1|g.12869ORFTRINITY_DN1410_c0_g1|g.12869TRINITY_DN1410_c0_g1|m.12869type:completelen:427(+)TRINITY_DN1410_c0_g1:1350-2630(+)	TRINITY_DN1410_c0_g1|m.12869TRINITY_DN1410_c0_g1|g.12869ORFTRINITY_DN1410_c0_g1|g.12869TRINITY_DN1410_c0_g1|m.12869type:completelen:427(+)TRINITY_DN1410_c0_g1:1350-2630(+)	TRINITY_DN1410_c0_g1|m.12869 TRINITY_DN1410_c0_g1|g.12869 ORF TRINITY_DN1410_c0_g1|g.12869 TRINITY_DN1410_c0_g1|m.12869 type:complete len:427 (+) TRINITY_DN1410_c0_g1:1350-2630(+)	1	1	1	1	1	1	1	3.5	45.369	426	2.6801	225190000	15443.8	20127.3	20108.3	17571.3	17178.3	16140.4	1.09411	0.378976
TRINITY_DN141449_c0_g1|m.794TRINITY_DN141449_c0_g1|g.794ORFTRINITY_DN141449_c0_g1|g.794TRINITY_DN141449_c0_g1|m.794type:internallen:150(-)TRINITY_DN141449_c0_g1:3-449(-)	TRINITY_DN141449_c0_g1|m.794TRINITY_DN141449_c0_g1|g.794ORFTRINITY_DN141449_c0_g1|g.794TRINITY_DN141449_c0_g1|m.794type:internallen:150(-)TRINITY_DN141449_c0_g1:3-449(-)	TRINITY_DN141449_c0_g1|m.794 TRINITY_DN141449_c0_g1|g.794 ORF TRINITY_DN141449_c0_g1|g.794 TRINITY_DN141449_c0_g1|m.794 type:internal len:150 (-) TRINITY_DN141449_c0_g1:3-449(-)	1	2	2	2	2	2	2	11.4	17.284	149	2.9825	409640000	100956	113350	99786.4	94568.5	107574	90886.4	1.07188	0.35173
TRINITY_DN141589_c0_g1|m.837TRINITY_DN141589_c0_g1|g.837ORFTRINITY_DN141589_c0_g1|g.837TRINITY_DN141589_c0_g1|m.837type:internallen:357(+)TRINITY_DN141589_c0_g1:1-1068(+)	TRINITY_DN141589_c0_g1|m.837TRINITY_DN141589_c0_g1|g.837ORFTRINITY_DN141589_c0_g1|g.837TRINITY_DN141589_c0_g1|m.837type:internallen:357(+)TRINITY_DN141589_c0_g1:1-1068(+)	TRINITY_DN141589_c0_g1|m.837 TRINITY_DN141589_c0_g1|g.837 ORF TRINITY_DN141589_c0_g1|g.837 TRINITY_DN141589_c0_g1|m.837 type:internal len:357 (+) TRINITY_DN141589_c0_g1:1-1068(+)	1	10	10	10	10	10	10	34.6	39.637	356	252	6094600000	796925	732085	661027	961322	712108	677224	0.931671	0.612784
TRINITY_DN1418_c0_g1|m.13763TRINITY_DN1418_c0_g1|g.13763ORFTRINITY_DN1418_c0_g1|g.13763TRINITY_DN1418_c0_g1|m.13763type:completelen:243(+)TRINITY_DN1418_c0_g1:446-1174(+)	TRINITY_DN1418_c0_g1|m.13763TRINITY_DN1418_c0_g1|g.13763ORFTRINITY_DN1418_c0_g1|g.13763TRINITY_DN1418_c0_g1|m.13763type:completelen:243(+)TRINITY_DN1418_c0_g1:446-1174(+)	TRINITY_DN1418_c0_g1|m.13763 TRINITY_DN1418_c0_g1|g.13763 ORF TRINITY_DN1418_c0_g1|g.13763 TRINITY_DN1418_c0_g1|m.13763 type:complete len:243 (+) TRINITY_DN1418_c0_g1:446-1174(+)	1	1	1	1	1	1	1	4.1	25.996	242	8.0673	136670000	53169.2	77920.1	51012.6	43909.9	38941.1	28224.7	1.63944	0.0729855
TRINITY_DN14184_c0_g1|m.345TRINITY_DN14184_c0_g1|g.345ORFTRINITY_DN14184_c0_g1|g.345TRINITY_DN14184_c0_g1|m.345type:internallen:289(-)TRINITY_DN14184_c0_g1:1-864(-)	TRINITY_DN14184_c0_g1|m.345TRINITY_DN14184_c0_g1|g.345ORFTRINITY_DN14184_c0_g1|g.345TRINITY_DN14184_c0_g1|m.345type:internallen:289(-)TRINITY_DN14184_c0_g1:1-864(-)	TRINITY_DN14184_c0_g1|m.345 TRINITY_DN14184_c0_g1|g.345 ORF TRINITY_DN14184_c0_g1|g.345 TRINITY_DN14184_c0_g1|m.345 type:internal len:289 (-) TRINITY_DN14184_c0_g1:1-864(-)	1	3	3	3	3	3	3	13.2	30.877	288	12.665	255420000	63718.8	25308.6	22944.6	97295.6	24139.1	22072.2	0.780256	0.726833
TRINITY_DN14199_c0_g1|m.272TRINITY_DN14199_c0_g1|g.272ORFTRINITY_DN14199_c0_g1|g.272TRINITY_DN14199_c0_g1|m.272type:completelen:1272(-)TRINITY_DN14199_c0_g1:333-4148(-)	TRINITY_DN14199_c0_g1|m.272TRINITY_DN14199_c0_g1|g.272ORFTRINITY_DN14199_c0_g1|g.272TRINITY_DN14199_c0_g1|m.272type:completelen:1272(-)TRINITY_DN14199_c0_g1:333-4148(-)	TRINITY_DN14199_c0_g1|m.272 TRINITY_DN14199_c0_g1|g.272 ORF TRINITY_DN14199_c0_g1|g.272 TRINITY_DN14199_c0_g1|m.272 type:complete len:1272 (-) TRINITY_DN14199_c0_g1:333-4148(-)	1	1	1	1	1	1	1	0.9	141.15	1271	2.4347	11007000	2777.88	3013.84	2633.43	3154.98	2391.89	2176.92	1.0908	0.501477
TRINITY_DN14333_c1_g1|m.778TRINITY_DN14333_c1_g1|g.778ORFTRINITY_DN14333_c1_g1|g.778TRINITY_DN14333_c1_g1|m.778type:completelen:291(-)TRINITY_DN14333_c1_g1:1299-2171(-)	TRINITY_DN14333_c1_g1|m.778TRINITY_DN14333_c1_g1|g.778ORFTRINITY_DN14333_c1_g1|g.778TRINITY_DN14333_c1_g1|m.778type:completelen:291(-)TRINITY_DN14333_c1_g1:1299-2171(-)	TRINITY_DN14333_c1_g1|m.778 TRINITY_DN14333_c1_g1|g.778 ORF TRINITY_DN14333_c1_g1|g.778 TRINITY_DN14333_c1_g1|m.778 type:complete len:291 (-) TRINITY_DN14333_c1_g1:1299-2171(-)	1	2	2	2	2	2	2	7.6	31.649	290	21.372	97996000	45280.8	58684.9	56607.8	47199.4	58777.9	54709.1	0.999297	0.994746
TRINITY_DN14338_c0_g1|m.744TRINITY_DN14338_c0_g1|g.744ORFTRINITY_DN14338_c0_g1|g.744TRINITY_DN14338_c0_g1|m.744type:completelen:143(+)TRINITY_DN14338_c0_g1:55-483(+)	TRINITY_DN14338_c0_g1|m.744TRINITY_DN14338_c0_g1|g.744ORFTRINITY_DN14338_c0_g1|g.744TRINITY_DN14338_c0_g1|m.744type:completelen:143(+)TRINITY_DN14338_c0_g1:55-483(+)	TRINITY_DN14338_c0_g1|m.744 TRINITY_DN14338_c0_g1|g.744 ORF TRINITY_DN14338_c0_g1|g.744 TRINITY_DN14338_c0_g1|m.744 type:complete len:143 (+) TRINITY_DN14338_c0_g1:55-483(+)	1	2	2	2	2	2	2	16.2	16.498	142	3.9816	192610000	76109.2	60616.8	63493.2	67245.4	50137.7	55927.4	1.15526	0.264591
TRINITY_DN14386_c0_g1|m.857TRINITY_DN14386_c0_g1|g.857ORFTRINITY_DN14386_c0_g1|g.857TRINITY_DN14386_c0_g1|m.857type:completelen:184(-)TRINITY_DN14386_c0_g1:127-678(-)	TRINITY_DN14386_c0_g1|m.857TRINITY_DN14386_c0_g1|g.857ORFTRINITY_DN14386_c0_g1|g.857TRINITY_DN14386_c0_g1|m.857type:completelen:184(-)TRINITY_DN14386_c0_g1:127-678(-)	TRINITY_DN14386_c0_g1|m.857 TRINITY_DN14386_c0_g1|g.857 ORF TRINITY_DN14386_c0_g1|g.857 TRINITY_DN14386_c0_g1|m.857 type:complete len:184 (-) TRINITY_DN14386_c0_g1:127-678(-)	1	4	4	4	4	4	4	24.6	20.481	183	19.669	2832300000	94369.4	28298.1	26080.6	48560.7	27005.4	19238.4	1.569	0.496363
TRINITY_DN144131_c0_g1|m.1836TRINITY_DN144131_c0_g1|g.1836ORFTRINITY_DN144131_c0_g1|g.1836TRINITY_DN144131_c0_g1|m.1836type:internallen:233(+)TRINITY_DN144131_c0_g1:1-696(+)	TRINITY_DN144131_c0_g1|m.1836TRINITY_DN144131_c0_g1|g.1836ORFTRINITY_DN144131_c0_g1|g.1836TRINITY_DN144131_c0_g1|m.1836type:internallen:233(+)TRINITY_DN144131_c0_g1:1-696(+)	TRINITY_DN144131_c0_g1|m.1836 TRINITY_DN144131_c0_g1|g.1836 ORF TRINITY_DN144131_c0_g1|g.1836 TRINITY_DN144131_c0_g1|m.1836 type:internal len:233 (+) TRINITY_DN144131_c0_g1:1-696(+)	1	2	2	2	2	2	2	8.6	27.101	232	11.43	47698000	35651.6	28548.7	24121.7	32508.8	24411.4	22520.2	1.1118	0.550366
TRINITY_DN144812_c0_g1|m.2035TRINITY_DN144812_c0_g1|g.2035ORFTRINITY_DN144812_c0_g1|g.2035TRINITY_DN144812_c0_g1|m.2035type:internallen:192(-)TRINITY_DN144812_c0_g1:3-575(-)	TRINITY_DN144812_c0_g1|m.2035TRINITY_DN144812_c0_g1|g.2035ORFTRINITY_DN144812_c0_g1|g.2035TRINITY_DN144812_c0_g1|m.2035type:internallen:192(-)TRINITY_DN144812_c0_g1:3-575(-)	TRINITY_DN144812_c0_g1|m.2035 TRINITY_DN144812_c0_g1|g.2035 ORF TRINITY_DN144812_c0_g1|g.2035 TRINITY_DN144812_c0_g1|m.2035 type:internal len:192 (-) TRINITY_DN144812_c0_g1:3-575(-)	1	2	2	1	2	2	1	12	21.752	191	15.451	202180000	60097.5	63187.4	64886.1	44524.1	58426.5	59724	1.15673	0.168509
TRINITY_DN144987_c0_g1|m.2077TRINITY_DN144987_c0_g1|g.2077ORFTRINITY_DN144987_c0_g1|g.2077TRINITY_DN144987_c0_g1|m.2077type:internallen:222(+)TRINITY_DN144987_c0_g1:1-663(+)	TRINITY_DN144987_c0_g1|m.2077TRINITY_DN144987_c0_g1|g.2077ORFTRINITY_DN144987_c0_g1|g.2077TRINITY_DN144987_c0_g1|m.2077type:internallen:222(+)TRINITY_DN144987_c0_g1:1-663(+)	TRINITY_DN144987_c0_g1|m.2077 TRINITY_DN144987_c0_g1|g.2077 ORF TRINITY_DN144987_c0_g1|g.2077 TRINITY_DN144987_c0_g1|m.2077 type:internal len:222 (+) TRINITY_DN144987_c0_g1:1-663(+)	1	7	7	7	7	7	7	48	24.526	221	147.5	12619000000	316625	370317	386561	308574	345346	399497	1.01907	0.852728
TRINITY_DN145432_c0_g1|m.2236TRINITY_DN145432_c0_g1|g.2236ORFTRINITY_DN145432_c0_g1|g.2236TRINITY_DN145432_c0_g1|m.2236type:internallen:139(+)TRINITY_DN145432_c0_g1:2-415(+)	TRINITY_DN145432_c0_g1|m.2236TRINITY_DN145432_c0_g1|g.2236ORFTRINITY_DN145432_c0_g1|g.2236TRINITY_DN145432_c0_g1|m.2236type:internallen:139(+)TRINITY_DN145432_c0_g1:2-415(+)	TRINITY_DN145432_c0_g1|m.2236 TRINITY_DN145432_c0_g1|g.2236 ORF TRINITY_DN145432_c0_g1|g.2236 TRINITY_DN145432_c0_g1|m.2236 type:internal len:139 (+) TRINITY_DN145432_c0_g1:2-415(+)	1	4	4	4	4	4	4	47.1	15.62	138	313.1	6380200000	219816	211112	220980	186104	221894	245506	0.997557	0.97726
TRINITY_DN14563_c0_g1|m.1379TRINITY_DN14563_c0_g1|g.1379ORFTRINITY_DN14563_c0_g1|g.1379TRINITY_DN14563_c0_g1|m.1379type:completelen:493(+)TRINITY_DN14563_c0_g1:1030-2508(+)	TRINITY_DN14563_c0_g1|m.1379TRINITY_DN14563_c0_g1|g.1379ORFTRINITY_DN14563_c0_g1|g.1379TRINITY_DN14563_c0_g1|m.1379type:completelen:493(+)TRINITY_DN14563_c0_g1:1030-2508(+)	TRINITY_DN14563_c0_g1|m.1379 TRINITY_DN14563_c0_g1|g.1379 ORF TRINITY_DN14563_c0_g1|g.1379 TRINITY_DN14563_c0_g1|m.1379 type:complete len:493 (+) TRINITY_DN14563_c0_g1:1030-2508(+)	1	5	5	5	5	5	5	10.8	55.588	492	8.1683	794450000	142484	122709	95920.8	156774	74975.7	70523.2	1.19466	0.562683
TRINITY_DN14563_c0_g3|m.1382TRINITY_DN14563_c0_g3|g.1382ORFTRINITY_DN14563_c0_g3|g.1382TRINITY_DN14563_c0_g3|m.1382type:completelen:392(-)TRINITY_DN14563_c0_g3:352-1527(-)	TRINITY_DN14563_c0_g3|m.1382TRINITY_DN14563_c0_g3|g.1382ORFTRINITY_DN14563_c0_g3|g.1382TRINITY_DN14563_c0_g3|m.1382type:completelen:392(-)TRINITY_DN14563_c0_g3:352-1527(-)	TRINITY_DN14563_c0_g3|m.1382 TRINITY_DN14563_c0_g3|g.1382 ORF TRINITY_DN14563_c0_g3|g.1382 TRINITY_DN14563_c0_g3|m.1382 type:complete len:392 (-) TRINITY_DN14563_c0_g3:352-1527(-)	1	1	1	1	1	1	1	2.6	43.919	391	2.1156	42149000	24392.3	29418	22788.1	53925.4	18044	18057.2	0.850842	0.730696
TRINITY_DN146195_c0_g1|m.2430TRINITY_DN146195_c0_g1|g.2430ORFTRINITY_DN146195_c0_g1|g.2430TRINITY_DN146195_c0_g1|m.2430type:internallen:107(+)TRINITY_DN146195_c0_g1:1-318(+)	TRINITY_DN146195_c0_g1|m.2430TRINITY_DN146195_c0_g1|g.2430ORFTRINITY_DN146195_c0_g1|g.2430TRINITY_DN146195_c0_g1|m.2430type:internallen:107(+)TRINITY_DN146195_c0_g1:1-318(+)	TRINITY_DN146195_c0_g1|m.2430 TRINITY_DN146195_c0_g1|g.2430 ORF TRINITY_DN146195_c0_g1|g.2430 TRINITY_DN146195_c0_g1|m.2430 type:internal len:107 (+) TRINITY_DN146195_c0_g1:1-318(+)	1	4	4	4	4	4	4	41.5	11.248	106	155.59	13597000000	283210	218530	220600	378698	210764	230745	0.880681	0.598088
TRINITY_DN1464_c1_g1|m.12796TRINITY_DN1464_c1_g1|g.12796ORFTRINITY_DN1464_c1_g1|g.12796TRINITY_DN1464_c1_g1|m.12796type:3prime_partiallen:419(-)TRINITY_DN1464_c1_g1:1-1254(-)	TRINITY_DN1464_c1_g1|m.12796TRINITY_DN1464_c1_g1|g.12796ORFTRINITY_DN1464_c1_g1|g.12796TRINITY_DN1464_c1_g1|m.12796type:3prime_partiallen:419(-)TRINITY_DN1464_c1_g1:1-1254(-)	TRINITY_DN1464_c1_g1|m.12796 TRINITY_DN1464_c1_g1|g.12796 ORF TRINITY_DN1464_c1_g1|g.12796 TRINITY_DN1464_c1_g1|m.12796 type:3prime_partial len:419 (-) TRINITY_DN1464_c1_g1:1-1254(-)	1	4	4	4	4	4	4	6.9	48.457	418	12.417	3802300000	435453	348521	285359	312729	311257	265617	1.20203	0.264248
TRINITY_DN146471_c0_g1|m.2494TRINITY_DN146471_c0_g1|g.2494ORFTRINITY_DN146471_c0_g1|g.2494TRINITY_DN146471_c0_g1|m.2494type:internallen:318(+)TRINITY_DN146471_c0_g1:3-953(+)	TRINITY_DN146471_c0_g1|m.2494TRINITY_DN146471_c0_g1|g.2494ORFTRINITY_DN146471_c0_g1|g.2494TRINITY_DN146471_c0_g1|m.2494type:internallen:318(+)TRINITY_DN146471_c0_g1:3-953(+)	TRINITY_DN146471_c0_g1|m.2494 TRINITY_DN146471_c0_g1|g.2494 ORF TRINITY_DN146471_c0_g1|g.2494 TRINITY_DN146471_c0_g1|m.2494 type:internal len:318 (+) TRINITY_DN146471_c0_g1:3-953(+)	1	10	10	10	10	10	10	40.1	34.776	317	323.31	35975000000	848058	717979	748979	819973	743691	797971	0.98026	0.748872
TRINITY_DN147051_c0_g1|m.2648TRINITY_DN147051_c0_g1|g.2648ORFTRINITY_DN147051_c0_g1|g.2648TRINITY_DN147051_c0_g1|m.2648type:internallen:115(+)TRINITY_DN147051_c0_g1:2-343(+)	TRINITY_DN147051_c0_g1|m.2648TRINITY_DN147051_c0_g1|g.2648ORFTRINITY_DN147051_c0_g1|g.2648TRINITY_DN147051_c0_g1|m.2648type:internallen:115(+)TRINITY_DN147051_c0_g1:2-343(+)	TRINITY_DN147051_c0_g1|m.2648 TRINITY_DN147051_c0_g1|g.2648 ORF TRINITY_DN147051_c0_g1|g.2648 TRINITY_DN147051_c0_g1|m.2648 type:internal len:115 (+) TRINITY_DN147051_c0_g1:2-343(+)	1	2	2	2	2	2	2	15.8	13.037	114	3.3264	605040000	26886	24599.7	24427.6	23016.6	21480.6	22450.9	1.13391	0.0304335
TRINITY_DN147413_c0_g1|m.2735TRINITY_DN147413_c0_g1|g.2735ORFTRINITY_DN147413_c0_g1|g.2735TRINITY_DN147413_c0_g1|m.2735type:5prime_partiallen:109(+)TRINITY_DN147413_c0_g1:3-329(+);TRINITY_DN2981_c0_g1|m.4898TRINITY_DN2981_c0_g1|g.4898ORFTRINITY_DN2981_c0_g1|g.4898TRINITY_DN2981_c0_g1|m.4898type:completelen:246(-)TRINITY_DN2981_c0_g1:914-1651(-)	TRINITY_DN147413_c0_g1|m.2735TRINITY_DN147413_c0_g1|g.2735ORFTRINITY_DN147413_c0_g1|g.2735TRINITY_DN147413_c0_g1|m.2735type:5prime_partiallen:109(+)TRINITY_DN147413_c0_g1:3-329(+);TRINITY_DN2981_c0_g1|m.4898TRINITY_DN2981_c0_g1|g.4898ORFTRINITY_DN2981_c0_g1|g.4898TRINITY_DN2981_c0_g1|m.4898type:completelen:246(-)TRINITY_DN2981_c0_g1:914-1651(-)	TRINITY_DN147413_c0_g1|m.2735 TRINITY_DN147413_c0_g1|g.2735 ORF TRINITY_DN147413_c0_g1|g.2735 TRINITY_DN147413_c0_g1|m.2735 type:5prime_partial len:109 (+) TRINITY_DN147413_c0_g1:3-329(+);TRINITY_DN2981_c0_g1|m.4898 TRINITY_DN2981_c0_g1|g.4898 ORF TRINIT	2	1	1	1	1	1	1	8.3	11.737	108	1.8763	48234000	11971.3	5183.67	4801.73	16690.5	3974.15	3838.42	0.896079	0.869743
TRINITY_DN147850_c0_g1|m.2846TRINITY_DN147850_c0_g1|g.2846ORFTRINITY_DN147850_c0_g1|g.2846TRINITY_DN147850_c0_g1|m.2846type:5prime_partiallen:109(-)TRINITY_DN147850_c0_g1:80-406(-)	TRINITY_DN147850_c0_g1|m.2846TRINITY_DN147850_c0_g1|g.2846ORFTRINITY_DN147850_c0_g1|g.2846TRINITY_DN147850_c0_g1|m.2846type:5prime_partiallen:109(-)TRINITY_DN147850_c0_g1:80-406(-)	TRINITY_DN147850_c0_g1|m.2846 TRINITY_DN147850_c0_g1|g.2846 ORF TRINITY_DN147850_c0_g1|g.2846 TRINITY_DN147850_c0_g1|m.2846 type:5prime_partial len:109 (-) TRINITY_DN147850_c0_g1:80-406(-)	1	1	1	1	1	1	1	11.1	12.46	108	6.924	3053000000	66955	37974	38532.7	71541	36138.2	38433.3	0.981858	0.955594
TRINITY_DN148040_c0_g1|m.2890TRINITY_DN148040_c0_g1|g.2890ORFTRINITY_DN148040_c0_g1|g.2890TRINITY_DN148040_c0_g1|m.2890type:internallen:121(+)TRINITY_DN148040_c0_g1:2-361(+)	TRINITY_DN148040_c0_g1|m.2890TRINITY_DN148040_c0_g1|g.2890ORFTRINITY_DN148040_c0_g1|g.2890TRINITY_DN148040_c0_g1|m.2890type:internallen:121(+)TRINITY_DN148040_c0_g1:2-361(+)	TRINITY_DN148040_c0_g1|m.2890 TRINITY_DN148040_c0_g1|g.2890 ORF TRINITY_DN148040_c0_g1|g.2890 TRINITY_DN148040_c0_g1|m.2890 type:internal len:121 (+) TRINITY_DN148040_c0_g1:2-361(+)	1	5	4	4	5	4	4	59.2	13.368	120	99.25	14698000000	847160	322521	338079	427923	327945	364311	1.346	0.500882
TRINITY_DN1491_c0_g1|m.13991TRINITY_DN1491_c0_g1|g.13991ORFTRINITY_DN1491_c0_g1|g.13991TRINITY_DN1491_c0_g1|m.13991type:completelen:1660(+)TRINITY_DN1491_c0_g1:120-5099(+)	TRINITY_DN1491_c0_g1|m.13991TRINITY_DN1491_c0_g1|g.13991ORFTRINITY_DN1491_c0_g1|g.13991TRINITY_DN1491_c0_g1|m.13991type:completelen:1660(+)TRINITY_DN1491_c0_g1:120-5099(+)	TRINITY_DN1491_c0_g1|m.13991 TRINITY_DN1491_c0_g1|g.13991 ORF TRINITY_DN1491_c0_g1|g.13991 TRINITY_DN1491_c0_g1|m.13991 type:complete len:1660 (+) TRINITY_DN1491_c0_g1:120-5099(+)	1	7	7	7	7	7	7	5.3	183.56	1659	115.37	770910000	153995	141219	120324	203606	119074	115969	0.947314	0.812084
TRINITY_DN14918_c0_g1|m.2109TRINITY_DN14918_c0_g1|g.2109ORFTRINITY_DN14918_c0_g1|g.2109TRINITY_DN14918_c0_g1|m.2109type:internallen:556(+)TRINITY_DN14918_c0_g1:3-1667(+)	TRINITY_DN14918_c0_g1|m.2109TRINITY_DN14918_c0_g1|g.2109ORFTRINITY_DN14918_c0_g1|g.2109TRINITY_DN14918_c0_g1|m.2109type:internallen:556(+)TRINITY_DN14918_c0_g1:3-1667(+)	TRINITY_DN14918_c0_g1|m.2109 TRINITY_DN14918_c0_g1|g.2109 ORF TRINITY_DN14918_c0_g1|g.2109 TRINITY_DN14918_c0_g1|m.2109 type:internal len:556 (+) TRINITY_DN14918_c0_g1:3-1667(+)	1	3	3	3	3	3	3	6.5	57.585	555	15.577	264480000	59836.7	53084	30943	74244.6	27879.7	32109.2	1.07174	0.860882
TRINITY_DN149575_c0_g1|m.3246TRINITY_DN149575_c0_g1|g.3246ORFTRINITY_DN149575_c0_g1|g.3246TRINITY_DN149575_c0_g1|m.3246type:internallen:149(-)TRINITY_DN149575_c0_g1:2-445(-)	TRINITY_DN149575_c0_g1|m.3246TRINITY_DN149575_c0_g1|g.3246ORFTRINITY_DN149575_c0_g1|g.3246TRINITY_DN149575_c0_g1|m.3246type:internallen:149(-)TRINITY_DN149575_c0_g1:2-445(-)	TRINITY_DN149575_c0_g1|m.3246 TRINITY_DN149575_c0_g1|g.3246 ORF TRINITY_DN149575_c0_g1|g.3246 TRINITY_DN149575_c0_g1|m.3246 type:internal len:149 (-) TRINITY_DN149575_c0_g1:2-445(-)	1	6	6	6	6	6	6	46.6	16.054	148	23.008	1888300000	110723	95391.6	90150.1	112189	89402.5	92941	1.00588	0.953926
TRINITY_DN149658_c0_g1|m.3264TRINITY_DN149658_c0_g1|g.3264ORFTRINITY_DN149658_c0_g1|g.3264TRINITY_DN149658_c0_g1|m.3264type:internallen:202(-)TRINITY_DN149658_c0_g1:2-604(-)	TRINITY_DN149658_c0_g1|m.3264TRINITY_DN149658_c0_g1|g.3264ORFTRINITY_DN149658_c0_g1|g.3264TRINITY_DN149658_c0_g1|m.3264type:internallen:202(-)TRINITY_DN149658_c0_g1:2-604(-)	TRINITY_DN149658_c0_g1|m.3264 TRINITY_DN149658_c0_g1|g.3264 ORF TRINITY_DN149658_c0_g1|g.3264 TRINITY_DN149658_c0_g1|m.3264 type:internal len:202 (-) TRINITY_DN149658_c0_g1:2-604(-)	1	1	1	1	1	1	1	5	22.612	201	2.5591	301530000	65502.7	57582.2	25741.5	80871.6	28074.8	47194.8	0.953152	0.907195
TRINITY_DN15046_c0_g1|m.2276TRINITY_DN15046_c0_g1|g.2276ORFTRINITY_DN15046_c0_g1|g.2276TRINITY_DN15046_c0_g1|m.2276type:completelen:413(-)TRINITY_DN15046_c0_g1:780-2018(-)	TRINITY_DN15046_c0_g1|m.2276TRINITY_DN15046_c0_g1|g.2276ORFTRINITY_DN15046_c0_g1|g.2276TRINITY_DN15046_c0_g1|m.2276type:completelen:413(-)TRINITY_DN15046_c0_g1:780-2018(-)	TRINITY_DN15046_c0_g1|m.2276 TRINITY_DN15046_c0_g1|g.2276 ORF TRINITY_DN15046_c0_g1|g.2276 TRINITY_DN15046_c0_g1|m.2276 type:complete len:413 (-) TRINITY_DN15046_c0_g1:780-2018(-)	1	7	7	7	7	7	7	12.6	46.073	412	71.717	1759300000	290342	331250	317154	283277	324510	315145	1.01713	0.775944
TRINITY_DN15046_c0_g2|m.2280TRINITY_DN15046_c0_g2|g.2280ORFTRINITY_DN15046_c0_g2|g.2280TRINITY_DN15046_c0_g2|m.2280type:completelen:456(-)TRINITY_DN15046_c0_g2:3626-4993(-)	TRINITY_DN15046_c0_g2|m.2280TRINITY_DN15046_c0_g2|g.2280ORFTRINITY_DN15046_c0_g2|g.2280TRINITY_DN15046_c0_g2|m.2280type:completelen:456(-)TRINITY_DN15046_c0_g2:3626-4993(-)	TRINITY_DN15046_c0_g2|m.2280 TRINITY_DN15046_c0_g2|g.2280 ORF TRINITY_DN15046_c0_g2|g.2280 TRINITY_DN15046_c0_g2|m.2280 type:complete len:456 (-) TRINITY_DN15046_c0_g2:3626-4993(-)	1	2	2	2	2	2	2	4.4	50.93	455	5.9945	165260000	28770	21444.1	15567.6	30720.9	16757.6	15225.1	1.04909	0.877286
TRINITY_DN151718_c0_g1|m.305TRINITY_DN151718_c0_g1|g.305ORFTRINITY_DN151718_c0_g1|g.305TRINITY_DN151718_c0_g1|m.305type:internallen:124(+)TRINITY_DN151718_c0_g1:3-371(+)	TRINITY_DN151718_c0_g1|m.305TRINITY_DN151718_c0_g1|g.305ORFTRINITY_DN151718_c0_g1|g.305TRINITY_DN151718_c0_g1|m.305type:internallen:124(+)TRINITY_DN151718_c0_g1:3-371(+)	TRINITY_DN151718_c0_g1|m.305 TRINITY_DN151718_c0_g1|g.305 ORF TRINITY_DN151718_c0_g1|g.305 TRINITY_DN151718_c0_g1|m.305 type:internal len:124 (+) TRINITY_DN151718_c0_g1:3-371(+)	1	1	1	1	1	1	1	8.9	12.905	123	2.2957	238510000	49446	15342	16453.7	134025	13989.6	16863.9	0.492738	0.534723
TRINITY_DN1526_c2_g1|m.253TRINITY_DN1526_c2_g1|g.253ORFTRINITY_DN1526_c2_g1|g.253TRINITY_DN1526_c2_g1|m.253type:5prime_partiallen:796(-)TRINITY_DN1526_c2_g1:64-2451(-)	TRINITY_DN1526_c2_g1|m.253TRINITY_DN1526_c2_g1|g.253ORFTRINITY_DN1526_c2_g1|g.253TRINITY_DN1526_c2_g1|m.253type:5prime_partiallen:796(-)TRINITY_DN1526_c2_g1:64-2451(-)	TRINITY_DN1526_c2_g1|m.253 TRINITY_DN1526_c2_g1|g.253 ORF TRINITY_DN1526_c2_g1|g.253 TRINITY_DN1526_c2_g1|m.253 type:5prime_partial len:796 (-) TRINITY_DN1526_c2_g1:64-2451(-)	1	5	5	5	5	5	5	8.6	85.951	795	45.947	390580000	100367	70400.9	67223.6	98802.8	65665.6	58342.1	1.06813	0.772019
TRINITY_DN15293_c0_g1|m.2884TRINITY_DN15293_c0_g1|g.2884ORFTRINITY_DN15293_c0_g1|g.2884TRINITY_DN15293_c0_g1|m.2884type:completelen:196(-)TRINITY_DN15293_c0_g1:536-1123(-)	TRINITY_DN15293_c0_g1|m.2884TRINITY_DN15293_c0_g1|g.2884ORFTRINITY_DN15293_c0_g1|g.2884TRINITY_DN15293_c0_g1|m.2884type:completelen:196(-)TRINITY_DN15293_c0_g1:536-1123(-)	TRINITY_DN15293_c0_g1|m.2884 TRINITY_DN15293_c0_g1|g.2884 ORF TRINITY_DN15293_c0_g1|g.2884 TRINITY_DN15293_c0_g1|m.2884 type:complete len:196 (-) TRINITY_DN15293_c0_g1:536-1123(-)	1	3	3	3	3	3	3	14.4	20.695	195	6.3664	1808000000	161461	191048	127818	200874	113159	106308	1.14271	0.60338
TRINITY_DN153_c0_g2|m.2449TRINITY_DN153_c0_g2|g.2449ORFTRINITY_DN153_c0_g2|g.2449TRINITY_DN153_c0_g2|m.2449type:5prime_partiallen:252(-)TRINITY_DN153_c0_g2:1188-1943(-)	TRINITY_DN153_c0_g2|m.2449TRINITY_DN153_c0_g2|g.2449ORFTRINITY_DN153_c0_g2|g.2449TRINITY_DN153_c0_g2|m.2449type:5prime_partiallen:252(-)TRINITY_DN153_c0_g2:1188-1943(-)	TRINITY_DN153_c0_g2|m.2449 TRINITY_DN153_c0_g2|g.2449 ORF TRINITY_DN153_c0_g2|g.2449 TRINITY_DN153_c0_g2|m.2449 type:5prime_partial len:252 (-) TRINITY_DN153_c0_g2:1188-1943(-)	1	13	12	11	13	12	11	66.1	28.831	251	323.31	247560000000	2.35548e+06	1.86838e+06	1.92308e+06	2.32983e+06	1.93317e+06	1.89927e+06	0.997512	0.98148
TRINITY_DN153179_c0_g1|m.577TRINITY_DN153179_c0_g1|g.577ORFTRINITY_DN153179_c0_g1|g.577TRINITY_DN153179_c0_g1|m.577type:internallen:106(+)TRINITY_DN153179_c0_g1:1-315(+)	TRINITY_DN153179_c0_g1|m.577TRINITY_DN153179_c0_g1|g.577ORFTRINITY_DN153179_c0_g1|g.577TRINITY_DN153179_c0_g1|m.577type:internallen:106(+)TRINITY_DN153179_c0_g1:1-315(+)	TRINITY_DN153179_c0_g1|m.577 TRINITY_DN153179_c0_g1|g.577 ORF TRINITY_DN153179_c0_g1|g.577 TRINITY_DN153179_c0_g1|m.577 type:internal len:106 (+) TRINITY_DN153179_c0_g1:1-315(+)	1	4	4	4	4	4	4	56.2	11.629	105	135.46	1759500000	178440	191392	136379	191878	145369	174054	0.990044	0.940696
TRINITY_DN1533_c1_g4|m.1262TRINITY_DN1533_c1_g4|g.1262ORFTRINITY_DN1533_c1_g4|g.1262TRINITY_DN1533_c1_g4|m.1262type:5prime_partiallen:317(-)TRINITY_DN1533_c1_g4:673-1623(-);TRINITY_DN1533_c1_g2|m.1248TRINITY_DN1533_c1_g2|g.1248ORFTRINITY_DN1533_c1_g2|g.1248TRINITY_DN1533_c1_g2|m.1248type:5prime_partiallen:317(+)TRINITY_DN1533_c1_g2:3-953(+)	TRINITY_DN1533_c1_g4|m.1262TRINITY_DN1533_c1_g4|g.1262ORFTRINITY_DN1533_c1_g4|g.1262TRINITY_DN1533_c1_g4|m.1262type:5prime_partiallen:317(-)TRINITY_DN1533_c1_g4:673-1623(-);TRINITY_DN1533_c1_g2|m.1248TRINITY_DN1533_c1_g2|g.1248ORFTRINITY_DN1533_c1_g2|g.1248TRINITY_DN1533_c1_g2|m.1248type:5prime_partiallen:317(+)TRINITY_DN1533_c1_g2:3-953(+)	TRINITY_DN1533_c1_g4|m.1262 TRINITY_DN1533_c1_g4|g.1262 ORF TRINITY_DN1533_c1_g4|g.1262 TRINITY_DN1533_c1_g4|m.1262 type:5prime_partial len:317 (-) TRINITY_DN1533_c1_g4:673-1623(-);TRINITY_DN1533_c1_g2|m.1248 TRINITY_DN1533_c1_g2|g.1248 ORF TRINITY_DN153	2	2	2	2	2	2	2	5.4	35.228	316	3.9989	187530000	33140.7	29617.8	26147	38546.6	22920.6	19924.1	1.09232	0.703132
TRINITY_DN15403_c0_g1|m.3043TRINITY_DN15403_c0_g1|g.3043ORFTRINITY_DN15403_c0_g1|g.3043TRINITY_DN15403_c0_g1|m.3043type:5prime_partiallen:486(-)TRINITY_DN15403_c0_g1:1077-2534(-)	TRINITY_DN15403_c0_g1|m.3043TRINITY_DN15403_c0_g1|g.3043ORFTRINITY_DN15403_c0_g1|g.3043TRINITY_DN15403_c0_g1|m.3043type:5prime_partiallen:486(-)TRINITY_DN15403_c0_g1:1077-2534(-)	TRINITY_DN15403_c0_g1|m.3043 TRINITY_DN15403_c0_g1|g.3043 ORF TRINITY_DN15403_c0_g1|g.3043 TRINITY_DN15403_c0_g1|m.3043 type:5prime_partial len:486 (-) TRINITY_DN15403_c0_g1:1077-2534(-)	1	2	2	2	2	2	2	4.7	54.957	485	3.4079	275960000	13381.3	14767.7	13602.4	16578	13563	11796.7	0.995558	0.968126
TRINITY_DN154103_c0_g1|m.732TRINITY_DN154103_c0_g1|g.732ORFTRINITY_DN154103_c0_g1|g.732TRINITY_DN154103_c0_g1|m.732type:5prime_partiallen:105(+)TRINITY_DN154103_c0_g1:1-315(+)	TRINITY_DN154103_c0_g1|m.732TRINITY_DN154103_c0_g1|g.732ORFTRINITY_DN154103_c0_g1|g.732TRINITY_DN154103_c0_g1|m.732type:5prime_partiallen:105(+)TRINITY_DN154103_c0_g1:1-315(+)	TRINITY_DN154103_c0_g1|m.732 TRINITY_DN154103_c0_g1|g.732 ORF TRINITY_DN154103_c0_g1|g.732 TRINITY_DN154103_c0_g1|m.732 type:5prime_partial len:105 (+) TRINITY_DN154103_c0_g1:1-315(+)	1	1	1	1	1	1	1	12.5	11.67	104	43.727	1925600000	52594.2	92692.1	81881.3	95067.7	93582.8	86801.3	0.824709	0.259019
TRINITY_DN15447_c0_g2|m.3032TRINITY_DN15447_c0_g2|g.3032ORFTRINITY_DN15447_c0_g2|g.3032TRINITY_DN15447_c0_g2|m.3032type:completelen:114(+)TRINITY_DN15447_c0_g2:17-358(+)	TRINITY_DN15447_c0_g2|m.3032TRINITY_DN15447_c0_g2|g.3032ORFTRINITY_DN15447_c0_g2|g.3032TRINITY_DN15447_c0_g2|m.3032type:completelen:114(+)TRINITY_DN15447_c0_g2:17-358(+)	TRINITY_DN15447_c0_g2|m.3032 TRINITY_DN15447_c0_g2|g.3032 ORF TRINITY_DN15447_c0_g2|g.3032 TRINITY_DN15447_c0_g2|m.3032 type:complete len:114 (+) TRINITY_DN15447_c0_g2:17-358(+)	1	1	1	1	1	1	1	9.7	13.438	113	2.1314	44009000	17793.9	3616.46	3677.15	17596.3	3447.13	3580.26	1.01884	0.982576
TRINITY_DN1554_c1_g1|m.712TRINITY_DN1554_c1_g1|g.712ORFTRINITY_DN1554_c1_g1|g.712TRINITY_DN1554_c1_g1|m.712type:5prime_partiallen:697(-)TRINITY_DN1554_c1_g1:2607-4697(-)	TRINITY_DN1554_c1_g1|m.712TRINITY_DN1554_c1_g1|g.712ORFTRINITY_DN1554_c1_g1|g.712TRINITY_DN1554_c1_g1|m.712type:5prime_partiallen:697(-)TRINITY_DN1554_c1_g1:2607-4697(-)	TRINITY_DN1554_c1_g1|m.712 TRINITY_DN1554_c1_g1|g.712 ORF TRINITY_DN1554_c1_g1|g.712 TRINITY_DN1554_c1_g1|m.712 type:5prime_partial len:697 (-) TRINITY_DN1554_c1_g1:2607-4697(-)	1	3	3	3	3	3	3	5.5	76.369	696	6.3402	83702000	43947.6	31474.5	28358.8	47449.1	27613.3	25834.9	1.02858	0.914477
TRINITY_DN32777_c0_g4|m.2290TRINITY_DN32777_c0_g4|g.2290ORFTRINITY_DN32777_c0_g4|g.2290TRINITY_DN32777_c0_g4|m.2290type:completelen:104(+)TRINITY_DN32777_c0_g4:56-367(+);TRINITY_DN32777_c0_g2|m.2293TRINITY_DN32777_c0_g2|g.2293ORFTRINITY_DN32777_c0_g2|g.2293TRINITY_DN32777_c0_g2|m.2293type:completelen:104(+)TRINITY_DN32777_c0_g2:194-505(+);TRINITY_DN32777_c0_g1|m.2291TRINITY_DN32777_c0_g1|g.2291OR…	TRINITY_DN32777_c0_g4|m.2290TRINITY_DN32777_c0_g4|g.2290ORFTRINITY_DN32777_c0_g4|g.2290TRINITY_DN32777_c0_g4|m.2290type:completelen:104(+)TRINITY_DN32777_c0_g4:56-367(+);TRINITY_DN32777_c0_g2|m.2293TRINITY_DN32777_c0_g2|g.2293ORFTRINITY_DN32777_c0_g2|g.2293TRINITY_DN32777_c0_g2|m.2293type:completelen:104(+)TRINITY_DN32777_c0_g2:194-505(+);TRINITY_DN32777_c0_g1|m.2291TRINITY_DN32777_c0_g1|g.2291OR…	TRINITY_DN32777_c0_g4|m.2290 TRINITY_DN32777_c0_g4|g.2290 ORF TRINITY_DN32777_c0_g4|g.2290 TRINITY_DN32777_c0_g4|m.2290 type:complete len:104 (+) TRINITY_DN32777_c0_g4:56-367(+);TRINITY_DN32777_c0_g2|m.2293 TRINITY_DN32777_c0_g2|g.2293 ORF TRINITY_DN3277	8	4	4	4	4	4	4	31.1	11.367	103	19.835	8942700000	370798	417233	356071	377464	312708	320471	1.13205	0.181081
TRINITY_DN15695_c0_g1|m.3526TRINITY_DN15695_c0_g1|g.3526ORFTRINITY_DN15695_c0_g1|g.3526TRINITY_DN15695_c0_g1|m.3526type:completelen:237(+)TRINITY_DN15695_c0_g1:46-756(+)	TRINITY_DN15695_c0_g1|m.3526TRINITY_DN15695_c0_g1|g.3526ORFTRINITY_DN15695_c0_g1|g.3526TRINITY_DN15695_c0_g1|m.3526type:completelen:237(+)TRINITY_DN15695_c0_g1:46-756(+)	TRINITY_DN15695_c0_g1|m.3526 TRINITY_DN15695_c0_g1|g.3526 ORF TRINITY_DN15695_c0_g1|g.3526 TRINITY_DN15695_c0_g1|m.3526 type:complete len:237 (+) TRINITY_DN15695_c0_g1:46-756(+)	1	3	3	3	3	3	3	11	27.337	236	5.0375	387080000	59733.1	41653.8	41539.1	82143.3	40654.1	45493.1	0.849281	0.589292
TRINITY_DN15754_c0_g1|m.3776TRINITY_DN15754_c0_g1|g.3776ORFTRINITY_DN15754_c0_g1|g.3776TRINITY_DN15754_c0_g1|m.3776type:5prime_partiallen:174(-)TRINITY_DN15754_c0_g1:83-604(-)	TRINITY_DN15754_c0_g1|m.3776TRINITY_DN15754_c0_g1|g.3776ORFTRINITY_DN15754_c0_g1|g.3776TRINITY_DN15754_c0_g1|m.3776type:5prime_partiallen:174(-)TRINITY_DN15754_c0_g1:83-604(-)	TRINITY_DN15754_c0_g1|m.3776 TRINITY_DN15754_c0_g1|g.3776 ORF TRINITY_DN15754_c0_g1|g.3776 TRINITY_DN15754_c0_g1|m.3776 type:5prime_partial len:174 (-) TRINITY_DN15754_c0_g1:83-604(-)	1	2	1	1	2	1	1	12.7	18.675	173	30.136	112490000	13163.9	28606	31804.7	12879.6	23194.9	23570.8	1.23353	0.528611
TRINITY_DN15854_c0_g1|m.3919TRINITY_DN15854_c0_g1|g.3919ORFTRINITY_DN15854_c0_g1|g.3919TRINITY_DN15854_c0_g1|m.3919type:completelen:1086(-)TRINITY_DN15854_c0_g1:2042-5299(-)	TRINITY_DN15854_c0_g1|m.3919TRINITY_DN15854_c0_g1|g.3919ORFTRINITY_DN15854_c0_g1|g.3919TRINITY_DN15854_c0_g1|m.3919type:completelen:1086(-)TRINITY_DN15854_c0_g1:2042-5299(-)	TRINITY_DN15854_c0_g1|m.3919 TRINITY_DN15854_c0_g1|g.3919 ORF TRINITY_DN15854_c0_g1|g.3919 TRINITY_DN15854_c0_g1|m.3919 type:complete len:1086 (-) TRINITY_DN15854_c0_g1:2042-5299(-)	1	7	7	7	7	7	7	6	124.07	1085	11.065	1783200000	161873	105309	112759	138198	100091	104455	1.10853	0.594108
TRINITY_DN1597_c0_g2|m.1577TRINITY_DN1597_c0_g2|g.1577ORFTRINITY_DN1597_c0_g2|g.1577TRINITY_DN1597_c0_g2|m.1577type:completelen:436(+)TRINITY_DN1597_c0_g2:260-1567(+)	TRINITY_DN1597_c0_g2|m.1577TRINITY_DN1597_c0_g2|g.1577ORFTRINITY_DN1597_c0_g2|g.1577TRINITY_DN1597_c0_g2|m.1577type:completelen:436(+)TRINITY_DN1597_c0_g2:260-1567(+)	TRINITY_DN1597_c0_g2|m.1577 TRINITY_DN1597_c0_g2|g.1577 ORF TRINITY_DN1597_c0_g2|g.1577 TRINITY_DN1597_c0_g2|m.1577 type:complete len:436 (+) TRINITY_DN1597_c0_g2:260-1567(+)	1	3	3	3	3	3	3	12.2	46.968	435	323.31	12670000000	297060	296185	331723	266594	267040	299442	1.1103	0.127672
TRINITY_DN16123_c0_g1|m.4811TRINITY_DN16123_c0_g1|g.4811ORFTRINITY_DN16123_c0_g1|g.4811TRINITY_DN16123_c0_g1|m.4811type:internallen:246(-)TRINITY_DN16123_c0_g1:3-737(-)	TRINITY_DN16123_c0_g1|m.4811TRINITY_DN16123_c0_g1|g.4811ORFTRINITY_DN16123_c0_g1|g.4811TRINITY_DN16123_c0_g1|m.4811type:internallen:246(-)TRINITY_DN16123_c0_g1:3-737(-)	TRINITY_DN16123_c0_g1|m.4811 TRINITY_DN16123_c0_g1|g.4811 ORF TRINITY_DN16123_c0_g1|g.4811 TRINITY_DN16123_c0_g1|m.4811 type:internal len:246 (-) TRINITY_DN16123_c0_g1:3-737(-)	1	1	1	1	1	1	1	4.1	26.097	245	2.5794	212600000	2932.6	2930.13	2290.19	5420.33	3455.24	3749.3	0.645783	0.0829641
TRINITY_DN161345_c0_g1|m.8TRINITY_DN161345_c0_g1|g.8ORFTRINITY_DN161345_c0_g1|g.8TRINITY_DN161345_c0_g1|m.8type:internallen:112(-)TRINITY_DN161345_c0_g1:2-334(-)	TRINITY_DN161345_c0_g1|m.8TRINITY_DN161345_c0_g1|g.8ORFTRINITY_DN161345_c0_g1|g.8TRINITY_DN161345_c0_g1|m.8type:internallen:112(-)TRINITY_DN161345_c0_g1:2-334(-)	TRINITY_DN161345_c0_g1|m.8 TRINITY_DN161345_c0_g1|g.8 ORF TRINITY_DN161345_c0_g1|g.8 TRINITY_DN161345_c0_g1|m.8 type:internal len:112 (-) TRINITY_DN161345_c0_g1:2-334(-)	1	1	1	1	1	1	1	9.9	12.132	111	9.6192	441590000	77834.4	94195.8	67595.9	77419.2	68494.2	78484.6	1.06786	0.576894
TRINITY_DN1627_c0_g2|m.2356TRINITY_DN1627_c0_g2|g.2356ORFTRINITY_DN1627_c0_g2|g.2356TRINITY_DN1627_c0_g2|m.2356type:completelen:404(-)TRINITY_DN1627_c0_g2:373-1584(-)	TRINITY_DN1627_c0_g2|m.2356TRINITY_DN1627_c0_g2|g.2356ORFTRINITY_DN1627_c0_g2|g.2356TRINITY_DN1627_c0_g2|m.2356type:completelen:404(-)TRINITY_DN1627_c0_g2:373-1584(-)	TRINITY_DN1627_c0_g2|m.2356 TRINITY_DN1627_c0_g2|g.2356 ORF TRINITY_DN1627_c0_g2|g.2356 TRINITY_DN1627_c0_g2|m.2356 type:complete len:404 (-) TRINITY_DN1627_c0_g2:373-1584(-)	1	8	8	7	8	8	7	21.1	44.985	403	27.793	1656300000	245667	231383	141012	269754	153406	120118	1.13765	0.679016
TRINITY_DN1634_c0_g1|m.2789TRINITY_DN1634_c0_g1|g.2789ORFTRINITY_DN1634_c0_g1|g.2789TRINITY_DN1634_c0_g1|m.2789type:completelen:358(+)TRINITY_DN1634_c0_g1:119-1192(+)	TRINITY_DN1634_c0_g1|m.2789TRINITY_DN1634_c0_g1|g.2789ORFTRINITY_DN1634_c0_g1|g.2789TRINITY_DN1634_c0_g1|m.2789type:completelen:358(+)TRINITY_DN1634_c0_g1:119-1192(+)	TRINITY_DN1634_c0_g1|m.2789 TRINITY_DN1634_c0_g1|g.2789 ORF TRINITY_DN1634_c0_g1|g.2789 TRINITY_DN1634_c0_g1|m.2789 type:complete len:358 (+) TRINITY_DN1634_c0_g1:119-1192(+)	1	7	7	5	7	7	5	22.7	41.136	357	14	1410800000	150322	174994	153352	151084	178317	159970	0.978129	0.765295
TRINITY_DN16366_c0_g2|m.5073TRINITY_DN16366_c0_g2|g.5073ORFTRINITY_DN16366_c0_g2|g.5073TRINITY_DN16366_c0_g2|m.5073type:internallen:291(-)TRINITY_DN16366_c0_g2:3-872(-);TRINITY_DN36253_c0_g1|m.4349TRINITY_DN36253_c0_g1|g.4349ORFTRINITY_DN36253_c0_g1|g.4349TRINITY_DN36253_c0_g1|m.4349type:internallen:308(+)TRINITY_DN36253_c0_g1:1-921(+)	TRINITY_DN16366_c0_g2|m.5073TRINITY_DN16366_c0_g2|g.5073ORFTRINITY_DN16366_c0_g2|g.5073TRINITY_DN16366_c0_g2|m.5073type:internallen:291(-)TRINITY_DN16366_c0_g2:3-872(-)	TRINITY_DN16366_c0_g2|m.5073 TRINITY_DN16366_c0_g2|g.5073 ORF TRINITY_DN16366_c0_g2|g.5073 TRINITY_DN16366_c0_g2|m.5073 type:internal len:291 (-) TRINITY_DN16366_c0_g2:3-872(-)	2	4	4	4	4	4	4	12.8	33.213	290	6.4835	630780000	116011	153628	143099	133558	109157	113350	1.15916	0.234325
TRINITY_DN164_c0_g2|m.3116TRINITY_DN164_c0_g2|g.3116ORFTRINITY_DN164_c0_g2|g.3116TRINITY_DN164_c0_g2|m.3116type:completelen:648(+)TRINITY_DN164_c0_g2:374-2317(+)	TRINITY_DN164_c0_g2|m.3116TRINITY_DN164_c0_g2|g.3116ORFTRINITY_DN164_c0_g2|g.3116TRINITY_DN164_c0_g2|m.3116type:completelen:648(+)TRINITY_DN164_c0_g2:374-2317(+)	TRINITY_DN164_c0_g2|m.3116 TRINITY_DN164_c0_g2|g.3116 ORF TRINITY_DN164_c0_g2|g.3116 TRINITY_DN164_c0_g2|m.3116 type:complete len:648 (+) TRINITY_DN164_c0_g2:374-2317(+)	1	3	3	3	3	3	3	4.8	69.302	647	4.5523	302660000	42447	37750.6	31575.4	36549.5	33591.7	29838.6	1.11796	0.347772
TRINITY_DN16442_c0_g2|m.5284TRINITY_DN16442_c0_g2|g.5284ORFTRINITY_DN16442_c0_g2|g.5284TRINITY_DN16442_c0_g2|m.5284type:completelen:260(+)TRINITY_DN16442_c0_g2:198-977(+)	TRINITY_DN16442_c0_g2|m.5284TRINITY_DN16442_c0_g2|g.5284ORFTRINITY_DN16442_c0_g2|g.5284TRINITY_DN16442_c0_g2|m.5284type:completelen:260(+)TRINITY_DN16442_c0_g2:198-977(+)	TRINITY_DN16442_c0_g2|m.5284 TRINITY_DN16442_c0_g2|g.5284 ORF TRINITY_DN16442_c0_g2|g.5284 TRINITY_DN16442_c0_g2|m.5284 type:complete len:260 (+) TRINITY_DN16442_c0_g2:198-977(+)	1	2	2	2	2	2	2	7.7	29.526	259	3.0518	331530000	34218.3	25061.6	15655.3	38180.2	11151.1	12038.4	1.22105	0.684999
TRINITY_DN16486_c0_g1|m.5157TRINITY_DN16486_c0_g1|g.5157ORFTRINITY_DN16486_c0_g1|g.5157TRINITY_DN16486_c0_g1|m.5157type:completelen:161(-)TRINITY_DN16486_c0_g1:188-670(-)	TRINITY_DN16486_c0_g1|m.5157TRINITY_DN16486_c0_g1|g.5157ORFTRINITY_DN16486_c0_g1|g.5157TRINITY_DN16486_c0_g1|m.5157type:completelen:161(-)TRINITY_DN16486_c0_g1:188-670(-)	TRINITY_DN16486_c0_g1|m.5157 TRINITY_DN16486_c0_g1|g.5157 ORF TRINITY_DN16486_c0_g1|g.5157 TRINITY_DN16486_c0_g1|m.5157 type:complete len:161 (-) TRINITY_DN16486_c0_g1:188-670(-)	1	1	1	1	1	1	1	8.8	16.815	160	13.513	335570000	27754.6	15342.7	14723.3	30072.8	19135.9	15849.5	0.888752	0.710049
TRINITY_DN16615_c0_g1|m.5663TRINITY_DN16615_c0_g1|g.5663ORFTRINITY_DN16615_c0_g1|g.5663TRINITY_DN16615_c0_g1|m.5663type:completelen:376(-)TRINITY_DN16615_c0_g1:2348-3475(-)	TRINITY_DN16615_c0_g1|m.5663TRINITY_DN16615_c0_g1|g.5663ORFTRINITY_DN16615_c0_g1|g.5663TRINITY_DN16615_c0_g1|m.5663type:completelen:376(-)TRINITY_DN16615_c0_g1:2348-3475(-)	TRINITY_DN16615_c0_g1|m.5663 TRINITY_DN16615_c0_g1|g.5663 ORF TRINITY_DN16615_c0_g1|g.5663 TRINITY_DN16615_c0_g1|m.5663 type:complete len:376 (-) TRINITY_DN16615_c0_g1:2348-3475(-)	1	1	1	1	1	1	1	2.7	41.001	375	2.4849	32035000	5861.06	4642.55	4498.57	5033.63	5065.2	4668.32	1.01592	0.870398
TRINITY_DN166167_c0_g1|m.283TRINITY_DN166167_c0_g1|g.283ORFTRINITY_DN166167_c0_g1|g.283TRINITY_DN166167_c0_g1|m.283type:completelen:150(-)TRINITY_DN166167_c0_g1:263-712(-);TRINITY_DN3302_c2_g1|m.8421TRINITY_DN3302_c2_g1|g.8421ORFTRINITY_DN3302_c2_g1|g.8421TRINITY_DN3302_c2_g1|m.8421type:completelen:169(+)TRINITY_DN3302_c2_g1:273-779(+)	TRINITY_DN166167_c0_g1|m.283TRINITY_DN166167_c0_g1|g.283ORFTRINITY_DN166167_c0_g1|g.283TRINITY_DN166167_c0_g1|m.283type:completelen:150(-)TRINITY_DN166167_c0_g1:263-712(-)	TRINITY_DN166167_c0_g1|m.283 TRINITY_DN166167_c0_g1|g.283 ORF TRINITY_DN166167_c0_g1|g.283 TRINITY_DN166167_c0_g1|m.283 type:complete len:150 (-) TRINITY_DN166167_c0_g1:263-712(-)	2	13	13	13	13	13	13	87.2	17.019	149	323.31	1090200000000	6.30833e+06	6.75961e+06	4.64426e+06	5.4029e+06	5.78713e+06	5.07916e+06	1.0887	0.515455
TRINITY_DN166180_c0_g1|m.263TRINITY_DN166180_c0_g1|g.263ORFTRINITY_DN166180_c0_g1|g.263TRINITY_DN166180_c0_g1|m.263type:internallen:357(-)TRINITY_DN166180_c0_g1:2-1069(-)	TRINITY_DN166180_c0_g1|m.263TRINITY_DN166180_c0_g1|g.263ORFTRINITY_DN166180_c0_g1|g.263TRINITY_DN166180_c0_g1|m.263type:internallen:357(-)TRINITY_DN166180_c0_g1:2-1069(-)	TRINITY_DN166180_c0_g1|m.263 TRINITY_DN166180_c0_g1|g.263 ORF TRINITY_DN166180_c0_g1|g.263 TRINITY_DN166180_c0_g1|m.263 type:internal len:357 (-) TRINITY_DN166180_c0_g1:2-1069(-)	1	4	4	4	4	4	4	11	39.171	356	6.7393	425210000	28958.2	36690.2	33050.5	27862.3	34766	33803.6	1.02351	0.819755
TRINITY_DN166222_c0_g1|m.301TRINITY_DN166222_c0_g1|g.301ORFTRINITY_DN166222_c0_g1|g.301TRINITY_DN166222_c0_g1|m.301type:completelen:236(-)TRINITY_DN166222_c0_g1:141-848(-)	TRINITY_DN166222_c0_g1|m.301TRINITY_DN166222_c0_g1|g.301ORFTRINITY_DN166222_c0_g1|g.301TRINITY_DN166222_c0_g1|m.301type:completelen:236(-)TRINITY_DN166222_c0_g1:141-848(-)	TRINITY_DN166222_c0_g1|m.301 TRINITY_DN166222_c0_g1|g.301 ORF TRINITY_DN166222_c0_g1|g.301 TRINITY_DN166222_c0_g1|m.301 type:complete len:236 (-) TRINITY_DN166222_c0_g1:141-848(-)	1	1	1	1	1	1	1	6.4	26.686	235	48.476	170840000	24174.7	36020.7	40957.2	23727.4	49388	48766.8	0.829922	0.520043
TRINITY_DN166294_c0_g1|m.290TRINITY_DN166294_c0_g1|g.290ORFTRINITY_DN166294_c0_g1|g.290TRINITY_DN166294_c0_g1|m.290type:completelen:366(+)TRINITY_DN166294_c0_g1:203-1300(+)	TRINITY_DN166294_c0_g1|m.290TRINITY_DN166294_c0_g1|g.290ORFTRINITY_DN166294_c0_g1|g.290TRINITY_DN166294_c0_g1|m.290type:completelen:366(+)TRINITY_DN166294_c0_g1:203-1300(+)	TRINITY_DN166294_c0_g1|m.290 TRINITY_DN166294_c0_g1|g.290 ORF TRINITY_DN166294_c0_g1|g.290 TRINITY_DN166294_c0_g1|m.290 type:complete len:366 (+) TRINITY_DN166294_c0_g1:203-1300(+)	1	1	1	1	1	1	1	2.5	38.973	365	1.8709	58130000	27663.1	26153.6	26739.9	24307.2	24745.7	24973.6	1.08821	0.0106088
TRINITY_DN166322_c1_g1|m.362TRINITY_DN166322_c1_g1|g.362ORFTRINITY_DN166322_c1_g1|g.362TRINITY_DN166322_c1_g1|m.362type:5prime_partiallen:278(-)TRINITY_DN166322_c1_g1:104-937(-);TRINITY_DN115695_c0_g1|m.3337TRINITY_DN115695_c0_g1|g.3337ORFTRINITY_DN115695_c0_g1|g.3337TRINITY_DN115695_c0_g1|m.3337type:internallen:125(+)TRINITY_DN115695_c0_g1:2-373(+)	TRINITY_DN166322_c1_g1|m.362TRINITY_DN166322_c1_g1|g.362ORFTRINITY_DN166322_c1_g1|g.362TRINITY_DN166322_c1_g1|m.362type:5prime_partiallen:278(-)TRINITY_DN166322_c1_g1:104-937(-)	TRINITY_DN166322_c1_g1|m.362 TRINITY_DN166322_c1_g1|g.362 ORF TRINITY_DN166322_c1_g1|g.362 TRINITY_DN166322_c1_g1|m.362 type:5prime_partial len:278 (-) TRINITY_DN166322_c1_g1:104-937(-)	2	5	5	5	5	5	5	17.3	31.107	277	9.3181	1256500000	102588	85710.7	85794.3	102316	71256.9	66136	1.14344	0.415161
TRINITY_DN166460_c0_g1|m.434TRINITY_DN166460_c0_g1|g.434ORFTRINITY_DN166460_c0_g1|g.434TRINITY_DN166460_c0_g1|m.434type:internallen:286(+)TRINITY_DN166460_c0_g1:1-855(+)	TRINITY_DN166460_c0_g1|m.434TRINITY_DN166460_c0_g1|g.434ORFTRINITY_DN166460_c0_g1|g.434TRINITY_DN166460_c0_g1|m.434type:internallen:286(+)TRINITY_DN166460_c0_g1:1-855(+)	TRINITY_DN166460_c0_g1|m.434 TRINITY_DN166460_c0_g1|g.434 ORF TRINITY_DN166460_c0_g1|g.434 TRINITY_DN166460_c0_g1|m.434 type:internal len:286 (+) TRINITY_DN166460_c0_g1:1-855(+)	1	14	14	14	14	14	14	48.4	31.365	285	280.59	62495000000	1.33677e+06	1.3935e+06	1.40988e+06	1.40025e+06	1.40641e+06	1.48512e+06	0.964667	0.224043
TRINITY_DN166475_c0_g1|m.428TRINITY_DN166475_c0_g1|g.428ORFTRINITY_DN166475_c0_g1|g.428TRINITY_DN166475_c0_g1|m.428type:internallen:141(-)TRINITY_DN166475_c0_g1:3-422(-)	TRINITY_DN166475_c0_g1|m.428TRINITY_DN166475_c0_g1|g.428ORFTRINITY_DN166475_c0_g1|g.428TRINITY_DN166475_c0_g1|m.428type:internallen:141(-)TRINITY_DN166475_c0_g1:3-422(-)	TRINITY_DN166475_c0_g1|m.428 TRINITY_DN166475_c0_g1|g.428 ORF TRINITY_DN166475_c0_g1|g.428 TRINITY_DN166475_c0_g1|m.428 type:internal len:141 (-) TRINITY_DN166475_c0_g1:3-422(-)	1	2	2	2	2	2	2	14.3	16.419	140	2.8347	71230000	29384.8	19681.2	20174.7	35584.9	18639.4	18322.3	0.954429	0.873927
TRINITY_DN166501_c0_g1|m.454TRINITY_DN166501_c0_g1|g.454ORFTRINITY_DN166501_c0_g1|g.454TRINITY_DN166501_c0_g1|m.454type:internallen:290(-)TRINITY_DN166501_c0_g1:2-868(-)	TRINITY_DN166501_c0_g1|m.454TRINITY_DN166501_c0_g1|g.454ORFTRINITY_DN166501_c0_g1|g.454TRINITY_DN166501_c0_g1|m.454type:internallen:290(-)TRINITY_DN166501_c0_g1:2-868(-)	TRINITY_DN166501_c0_g1|m.454 TRINITY_DN166501_c0_g1|g.454 ORF TRINITY_DN166501_c0_g1|g.454 TRINITY_DN166501_c0_g1|m.454 type:internal len:290 (-) TRINITY_DN166501_c0_g1:2-868(-)	1	2	1	1	2	1	1	8	30.068	289	2.1655	20656000	20738.2	20991.6	17339.1	19865.6	17200.7	15247.6	1.12912	0.275161
TRINITY_DN166742_c0_g1|m.661TRINITY_DN166742_c0_g1|g.661ORFTRINITY_DN166742_c0_g1|g.661TRINITY_DN166742_c0_g1|m.661type:internallen:255(-)TRINITY_DN166742_c0_g1:1-762(-)	TRINITY_DN166742_c0_g1|m.661TRINITY_DN166742_c0_g1|g.661ORFTRINITY_DN166742_c0_g1|g.661TRINITY_DN166742_c0_g1|m.661type:internallen:255(-)TRINITY_DN166742_c0_g1:1-762(-)	TRINITY_DN166742_c0_g1|m.661 TRINITY_DN166742_c0_g1|g.661 ORF TRINITY_DN166742_c0_g1|g.661 TRINITY_DN166742_c0_g1|m.661 type:internal len:255 (-) TRINITY_DN166742_c0_g1:1-762(-)	1	3	3	3	3	3	3	13.4	27.527	254	106.03	2485500000	105278	117367	107257	98802.8	119858	115421	0.987488	0.860219
TRINITY_DN167143_c0_g1|m.889TRINITY_DN167143_c0_g1|g.889ORFTRINITY_DN167143_c0_g1|g.889TRINITY_DN167143_c0_g1|m.889type:internallen:518(-)TRINITY_DN167143_c0_g1:3-1553(-)	TRINITY_DN167143_c0_g1|m.889TRINITY_DN167143_c0_g1|g.889ORFTRINITY_DN167143_c0_g1|g.889TRINITY_DN167143_c0_g1|m.889type:internallen:518(-)TRINITY_DN167143_c0_g1:3-1553(-)	TRINITY_DN167143_c0_g1|m.889 TRINITY_DN167143_c0_g1|g.889 ORF TRINITY_DN167143_c0_g1|g.889 TRINITY_DN167143_c0_g1|m.889 type:internal len:518 (-) TRINITY_DN167143_c0_g1:3-1553(-)	1	20	20	20	20	20	20	44.5	56.803	517	323.31	57225000000	1.51642e+06	1.53091e+06	1.55834e+06	1.48678e+06	1.52272e+06	1.64039e+06	0.990489	0.774023
TRINITY_DN1674_c0_g1|m.3136TRINITY_DN1674_c0_g1|g.3136ORFTRINITY_DN1674_c0_g1|g.3136TRINITY_DN1674_c0_g1|m.3136type:completelen:206(-)TRINITY_DN1674_c0_g1:1736-2353(-)	TRINITY_DN1674_c0_g1|m.3136TRINITY_DN1674_c0_g1|g.3136ORFTRINITY_DN1674_c0_g1|g.3136TRINITY_DN1674_c0_g1|m.3136type:completelen:206(-)TRINITY_DN1674_c0_g1:1736-2353(-)	TRINITY_DN1674_c0_g1|m.3136 TRINITY_DN1674_c0_g1|g.3136 ORF TRINITY_DN1674_c0_g1|g.3136 TRINITY_DN1674_c0_g1|m.3136 type:complete len:206 (-) TRINITY_DN1674_c0_g1:1736-2353(-)	1	3	3	3	3	3	3	15.6	22.666	205	31.668	84388000	37250.7	46958.3	24259.3	45183.1	24793.2	26462.6	1.12474	0.68768
TRINITY_DN167546_c0_g1|m.1086TRINITY_DN167546_c0_g1|g.1086ORFTRINITY_DN167546_c0_g1|g.1086TRINITY_DN167546_c0_g1|m.1086type:internallen:166(-)TRINITY_DN167546_c0_g1:3-497(-)	TRINITY_DN167546_c0_g1|m.1086TRINITY_DN167546_c0_g1|g.1086ORFTRINITY_DN167546_c0_g1|g.1086TRINITY_DN167546_c0_g1|m.1086type:internallen:166(-)TRINITY_DN167546_c0_g1:3-497(-)	TRINITY_DN167546_c0_g1|m.1086 TRINITY_DN167546_c0_g1|g.1086 ORF TRINITY_DN167546_c0_g1|g.1086 TRINITY_DN167546_c0_g1|m.1086 type:internal len:166 (-) TRINITY_DN167546_c0_g1:3-497(-)	1	1	1	1	1	1	1	6.7	18.285	165	2.0736	31877000	15817.6	6694.88	7160.38	20006.9	5483.89	6538.18	0.926439	0.894062
TRINITY_DN167730_c0_g1|m.1165TRINITY_DN167730_c0_g1|g.1165ORFTRINITY_DN167730_c0_g1|g.1165TRINITY_DN167730_c0_g1|m.1165type:completelen:103(+)TRINITY_DN167730_c0_g1:166-474(+)	TRINITY_DN167730_c0_g1|m.1165TRINITY_DN167730_c0_g1|g.1165ORFTRINITY_DN167730_c0_g1|g.1165TRINITY_DN167730_c0_g1|m.1165type:completelen:103(+)TRINITY_DN167730_c0_g1:166-474(+)	TRINITY_DN167730_c0_g1|m.1165 TRINITY_DN167730_c0_g1|g.1165 ORF TRINITY_DN167730_c0_g1|g.1165 TRINITY_DN167730_c0_g1|m.1165 type:complete len:103 (+) TRINITY_DN167730_c0_g1:166-474(+)	1	1	1	1	1	1	1	11.8	11.119	102	2.9475	191820000	18094.4	13932.8	13760.5	24326	12917.5	13223.6	0.907276	0.717195
TRINITY_DN168_c0_g2|m.4175TRINITY_DN168_c0_g2|g.4175ORFTRINITY_DN168_c0_g2|g.4175TRINITY_DN168_c0_g2|m.4175type:completelen:129(+)TRINITY_DN168_c0_g2:71-457(+)	TRINITY_DN168_c0_g2|m.4175TRINITY_DN168_c0_g2|g.4175ORFTRINITY_DN168_c0_g2|g.4175TRINITY_DN168_c0_g2|m.4175type:completelen:129(+)TRINITY_DN168_c0_g2:71-457(+)	TRINITY_DN168_c0_g2|m.4175 TRINITY_DN168_c0_g2|g.4175 ORF TRINITY_DN168_c0_g2|g.4175 TRINITY_DN168_c0_g2|m.4175 type:complete len:129 (+) TRINITY_DN168_c0_g2:71-457(+)	1	3	3	3	3	3	3	27.3	14.314	128	14.637	1187700000	44527.9	37516.5	39392.8	41333.5	40476.7	32502.4	1.06233	0.535421
TRINITY_DN1683_c0_g1|m.2971TRINITY_DN1683_c0_g1|g.2971ORFTRINITY_DN1683_c0_g1|g.2971TRINITY_DN1683_c0_g1|m.2971type:completelen:101(+)TRINITY_DN1683_c0_g1:3492-3794(+)	TRINITY_DN1683_c0_g1|m.2971TRINITY_DN1683_c0_g1|g.2971ORFTRINITY_DN1683_c0_g1|g.2971TRINITY_DN1683_c0_g1|m.2971type:completelen:101(+)TRINITY_DN1683_c0_g1:3492-3794(+)	TRINITY_DN1683_c0_g1|m.2971 TRINITY_DN1683_c0_g1|g.2971 ORF TRINITY_DN1683_c0_g1|g.2971 TRINITY_DN1683_c0_g1|m.2971 type:complete len:101 (+) TRINITY_DN1683_c0_g1:3492-3794(+)	1	1	1	1	1	1	1	8	11.328	100	1.8711	350020000	119171	58897.6	68181.7	153402	60910.9	60802	0.895082	0.802973
TRINITY_DN1683_c1_g1|m.2965TRINITY_DN1683_c1_g1|g.2965ORFTRINITY_DN1683_c1_g1|g.2965TRINITY_DN1683_c1_g1|m.2965type:5prime_partiallen:544(-)TRINITY_DN1683_c1_g1:264-1895(-)	TRINITY_DN1683_c1_g1|m.2965TRINITY_DN1683_c1_g1|g.2965ORFTRINITY_DN1683_c1_g1|g.2965TRINITY_DN1683_c1_g1|m.2965type:5prime_partiallen:544(-)TRINITY_DN1683_c1_g1:264-1895(-)	TRINITY_DN1683_c1_g1|m.2965 TRINITY_DN1683_c1_g1|g.2965 ORF TRINITY_DN1683_c1_g1|g.2965 TRINITY_DN1683_c1_g1|m.2965 type:5prime_partial len:544 (-) TRINITY_DN1683_c1_g1:264-1895(-)	1	1	1	1	1	1	1	1.7	59.134	543	1.8708	598270000	28536.9	46893.1	55592.8	27009.3	42132.4	36912.1	1.23544	0.413298
TRINITY_DN168558_c0_g1|m.1645TRINITY_DN168558_c0_g1|g.1645ORFTRINITY_DN168558_c0_g1|g.1645TRINITY_DN168558_c0_g1|m.1645type:internallen:173(-)TRINITY_DN168558_c0_g1:1-516(-)	TRINITY_DN168558_c0_g1|m.1645TRINITY_DN168558_c0_g1|g.1645ORFTRINITY_DN168558_c0_g1|g.1645TRINITY_DN168558_c0_g1|m.1645type:internallen:173(-)TRINITY_DN168558_c0_g1:1-516(-)	TRINITY_DN168558_c0_g1|m.1645 TRINITY_DN168558_c0_g1|g.1645 ORF TRINITY_DN168558_c0_g1|g.1645 TRINITY_DN168558_c0_g1|m.1645 type:internal len:173 (-) TRINITY_DN168558_c0_g1:1-516(-)	1	2	2	2	2	2	2	18.6	19.436	172	7.1806	90731000	11960.6	13760.2	13370.7	12339.4	11584.3	13135.8	1.05483	0.392118
TRINITY_DN169014_c0_g1|m.1850TRINITY_DN169014_c0_g1|g.1850ORFTRINITY_DN169014_c0_g1|g.1850TRINITY_DN169014_c0_g1|m.1850type:internallen:144(+)TRINITY_DN169014_c0_g1:3-431(+)	TRINITY_DN169014_c0_g1|m.1850TRINITY_DN169014_c0_g1|g.1850ORFTRINITY_DN169014_c0_g1|g.1850TRINITY_DN169014_c0_g1|m.1850type:internallen:144(+)TRINITY_DN169014_c0_g1:3-431(+)	TRINITY_DN169014_c0_g1|m.1850 TRINITY_DN169014_c0_g1|g.1850 ORF TRINITY_DN169014_c0_g1|g.1850 TRINITY_DN169014_c0_g1|m.1850 type:internal len:144 (+) TRINITY_DN169014_c0_g1:3-431(+)	1	3	3	3	3	3	3	37.1	15.574	143	9.0848	47215000	9976.42	14585.8	8841.09	11854.3	10098.7	10733.9	1.02192	0.902474
TRINITY_DN170445_c0_g1|m.2609TRINITY_DN170445_c0_g1|g.2609ORFTRINITY_DN170445_c0_g1|g.2609TRINITY_DN170445_c0_g1|m.2609type:internallen:177(+)TRINITY_DN170445_c0_g1:1-528(+)	TRINITY_DN170445_c0_g1|m.2609TRINITY_DN170445_c0_g1|g.2609ORFTRINITY_DN170445_c0_g1|g.2609TRINITY_DN170445_c0_g1|m.2609type:internallen:177(+)TRINITY_DN170445_c0_g1:1-528(+)	TRINITY_DN170445_c0_g1|m.2609 TRINITY_DN170445_c0_g1|g.2609 ORF TRINITY_DN170445_c0_g1|g.2609 TRINITY_DN170445_c0_g1|m.2609 type:internal len:177 (+) TRINITY_DN170445_c0_g1:1-528(+)	1	1	1	1	1	1	1	6.8	18.843	176	56.109	334170000	44804.2	19466.4	16708.3	40368.9	19670.7	16108.2	1.06344	0.897273
TRINITY_DN1705_c12_g1|m.3419TRINITY_DN1705_c12_g1|g.3419ORFTRINITY_DN1705_c12_g1|g.3419TRINITY_DN1705_c12_g1|m.3419type:completelen:325(-)TRINITY_DN1705_c12_g1:134-1108(-)	TRINITY_DN1705_c12_g1|m.3419TRINITY_DN1705_c12_g1|g.3419ORFTRINITY_DN1705_c12_g1|g.3419TRINITY_DN1705_c12_g1|m.3419type:completelen:325(-)TRINITY_DN1705_c12_g1:134-1108(-)	TRINITY_DN1705_c12_g1|m.3419 TRINITY_DN1705_c12_g1|g.3419 ORF TRINITY_DN1705_c12_g1|g.3419 TRINITY_DN1705_c12_g1|m.3419 type:complete len:325 (-) TRINITY_DN1705_c12_g1:134-1108(-)	1	5	5	5	5	5	5	20.1	33.372	324	116.89	5817400000	525320	440569	351454	547073	357392	321180	1.07482	0.74073
TRINITY_DN171_c0_g1|m.4580TRINITY_DN171_c0_g1|g.4580ORFTRINITY_DN171_c0_g1|g.4580TRINITY_DN171_c0_g1|m.4580type:completelen:487(+)TRINITY_DN171_c0_g1:55-1515(+)	TRINITY_DN171_c0_g1|m.4580TRINITY_DN171_c0_g1|g.4580ORFTRINITY_DN171_c0_g1|g.4580TRINITY_DN171_c0_g1|m.4580type:completelen:487(+)TRINITY_DN171_c0_g1:55-1515(+)	TRINITY_DN171_c0_g1|m.4580 TRINITY_DN171_c0_g1|g.4580 ORF TRINITY_DN171_c0_g1|g.4580 TRINITY_DN171_c0_g1|m.4580 type:complete len:487 (+) TRINITY_DN171_c0_g1:55-1515(+)	1	1	1	1	1	1	1	2.5	53.542	486	2.4055	139620000	4233.47	2307.03	2126.24	5112.76	2248.48	2533.62	0.875883	0.73622
TRINITY_DN1711_c0_g1|m.4350TRINITY_DN1711_c0_g1|g.4350ORFTRINITY_DN1711_c0_g1|g.4350TRINITY_DN1711_c0_g1|m.4350type:completelen:227(-)TRINITY_DN1711_c0_g1:1227-1907(-)	TRINITY_DN1711_c0_g1|m.4350TRINITY_DN1711_c0_g1|g.4350ORFTRINITY_DN1711_c0_g1|g.4350TRINITY_DN1711_c0_g1|m.4350type:completelen:227(-)TRINITY_DN1711_c0_g1:1227-1907(-)	TRINITY_DN1711_c0_g1|m.4350 TRINITY_DN1711_c0_g1|g.4350 ORF TRINITY_DN1711_c0_g1|g.4350 TRINITY_DN1711_c0_g1|m.4350 type:complete len:227 (-) TRINITY_DN1711_c0_g1:1227-1907(-)	1	3	3	3	3	3	3	14.2	24.887	226	94.929	1367600000	41493.7	38047.8	22078.2	51316	18633.5	19684.8	1.13371	0.761202
TRINITY_DN171123_c0_g1|m.2931TRINITY_DN171123_c0_g1|g.2931ORFTRINITY_DN171123_c0_g1|g.2931TRINITY_DN171123_c0_g1|m.2931type:internallen:203(-)TRINITY_DN171123_c0_g1:2-607(-)	TRINITY_DN171123_c0_g1|m.2931TRINITY_DN171123_c0_g1|g.2931ORFTRINITY_DN171123_c0_g1|g.2931TRINITY_DN171123_c0_g1|m.2931type:internallen:203(-)TRINITY_DN171123_c0_g1:2-607(-)	TRINITY_DN171123_c0_g1|m.2931 TRINITY_DN171123_c0_g1|g.2931 ORF TRINITY_DN171123_c0_g1|g.2931 TRINITY_DN171123_c0_g1|m.2931 type:internal len:203 (-) TRINITY_DN171123_c0_g1:2-607(-)	1	4	4	3	4	4	3	16.8	21.824	202	15.686	15269000000	293761	316643	314584	397613	321925	338318	0.874398	0.140252
TRINITY_DN171209_c0_g1|m.2921TRINITY_DN171209_c0_g1|g.2921ORFTRINITY_DN171209_c0_g1|g.2921TRINITY_DN171209_c0_g1|m.2921type:internallen:499(+)TRINITY_DN171209_c0_g1:1-1494(+)	TRINITY_DN171209_c0_g1|m.2921TRINITY_DN171209_c0_g1|g.2921ORFTRINITY_DN171209_c0_g1|g.2921TRINITY_DN171209_c0_g1|m.2921type:internallen:499(+)TRINITY_DN171209_c0_g1:1-1494(+)	TRINITY_DN171209_c0_g1|m.2921 TRINITY_DN171209_c0_g1|g.2921 ORF TRINITY_DN171209_c0_g1|g.2921 TRINITY_DN171209_c0_g1|m.2921 type:internal len:499 (+) TRINITY_DN171209_c0_g1:1-1494(+)	1	19	19	19	19	19	19	46	56.076	498	323.31	72137000000	2.47791e+06	1.99404e+06	2.0128e+06	2.14242e+06	1.93476e+06	2.15211e+06	1.04101	0.64908
TRINITY_DN172_c1_g1|m.4017TRINITY_DN172_c1_g1|g.4017ORFTRINITY_DN172_c1_g1|g.4017TRINITY_DN172_c1_g1|m.4017type:5prime_partiallen:185(-)TRINITY_DN172_c1_g1:202-756(-)	TRINITY_DN172_c1_g1|m.4017TRINITY_DN172_c1_g1|g.4017ORFTRINITY_DN172_c1_g1|g.4017TRINITY_DN172_c1_g1|m.4017type:5prime_partiallen:185(-)TRINITY_DN172_c1_g1:202-756(-)	TRINITY_DN172_c1_g1|m.4017 TRINITY_DN172_c1_g1|g.4017 ORF TRINITY_DN172_c1_g1|g.4017 TRINITY_DN172_c1_g1|m.4017 type:5prime_partial len:185 (-) TRINITY_DN172_c1_g1:202-756(-)	1	4	4	4	4	4	4	27.2	21.085	184	42.348	1909500000	115821	146052	131178	143002	117814	102030	1.08324	0.5332
TRINITY_DN172_c1_g2|m.4013TRINITY_DN172_c1_g2|g.4013ORFTRINITY_DN172_c1_g2|g.4013TRINITY_DN172_c1_g2|m.4013type:completelen:127(-)TRINITY_DN172_c1_g2:167-547(-)	TRINITY_DN172_c1_g2|m.4013TRINITY_DN172_c1_g2|g.4013ORFTRINITY_DN172_c1_g2|g.4013TRINITY_DN172_c1_g2|m.4013type:completelen:127(-)TRINITY_DN172_c1_g2:167-547(-)	TRINITY_DN172_c1_g2|m.4013 TRINITY_DN172_c1_g2|g.4013 ORF TRINITY_DN172_c1_g2|g.4013 TRINITY_DN172_c1_g2|m.4013 type:complete len:127 (-) TRINITY_DN172_c1_g2:167-547(-)	1	3	3	3	3	3	3	27	14.357	126	21.542	1665900000	111505	100554	89992	90451.9	74105.4	62523.1	1.33015	0.0705895
TRINITY_DN172_c2_g1|m.4123TRINITY_DN172_c2_g1|g.4123ORFTRINITY_DN172_c2_g1|g.4123TRINITY_DN172_c2_g1|m.4123type:completelen:118(+)TRINITY_DN172_c2_g1:1390-1743(+)	TRINITY_DN172_c2_g1|m.4123TRINITY_DN172_c2_g1|g.4123ORFTRINITY_DN172_c2_g1|g.4123TRINITY_DN172_c2_g1|m.4123type:completelen:118(+)TRINITY_DN172_c2_g1:1390-1743(+)	TRINITY_DN172_c2_g1|m.4123 TRINITY_DN172_c2_g1|g.4123 ORF TRINITY_DN172_c2_g1|g.4123 TRINITY_DN172_c2_g1|m.4123 type:complete len:118 (+) TRINITY_DN172_c2_g1:1390-1743(+)	1	2	2	2	2	2	2	13.7	12.546	117	2.8222	33729000	5023	4765.71	5298.17	8115.89	5420.2	4107.53	0.85509	0.513414
TRINITY_DN172160_c0_g1|m.21TRINITY_DN172160_c0_g1|g.21ORFTRINITY_DN172160_c0_g1|g.21TRINITY_DN172160_c0_g1|m.21type:internallen:166(-)TRINITY_DN172160_c0_g1:3-497(-)	TRINITY_DN172160_c0_g1|m.21TRINITY_DN172160_c0_g1|g.21ORFTRINITY_DN172160_c0_g1|g.21TRINITY_DN172160_c0_g1|m.21type:internallen:166(-)TRINITY_DN172160_c0_g1:3-497(-)	TRINITY_DN172160_c0_g1|m.21 TRINITY_DN172160_c0_g1|g.21 ORF TRINITY_DN172160_c0_g1|g.21 TRINITY_DN172160_c0_g1|m.21 type:internal len:166 (-) TRINITY_DN172160_c0_g1:3-497(-)	1	3	3	3	3	3	3	14.5	18.721	165	4.907	744040000	95462.5	113078	120379	93965.6	94980.7	98540.8	1.14412	0.140332
TRINITY_DN1730_c0_g1|m.3285TRINITY_DN1730_c0_g1|g.3285ORFTRINITY_DN1730_c0_g1|g.3285TRINITY_DN1730_c0_g1|m.3285type:5prime_partiallen:109(-)TRINITY_DN1730_c0_g1:2684-3010(-)	TRINITY_DN1730_c0_g1|m.3285TRINITY_DN1730_c0_g1|g.3285ORFTRINITY_DN1730_c0_g1|g.3285TRINITY_DN1730_c0_g1|m.3285type:5prime_partiallen:109(-)TRINITY_DN1730_c0_g1:2684-3010(-)	TRINITY_DN1730_c0_g1|m.3285 TRINITY_DN1730_c0_g1|g.3285 ORF TRINITY_DN1730_c0_g1|g.3285 TRINITY_DN1730_c0_g1|m.3285 type:5prime_partial len:109 (-) TRINITY_DN1730_c0_g1:2684-3010(-)	1	4	4	4	4	4	4	36.1	11.564	108	36.395	1043800000	107459	185699	112071	118948	131450	131906	1.05997	0.780997
TRINITY_DN174_c0_g2|m.3765TRINITY_DN174_c0_g2|g.3765ORFTRINITY_DN174_c0_g2|g.3765TRINITY_DN174_c0_g2|m.3765type:5prime_partiallen:558(-)TRINITY_DN174_c0_g2:1765-3438(-)	TRINITY_DN174_c0_g2|m.3765TRINITY_DN174_c0_g2|g.3765ORFTRINITY_DN174_c0_g2|g.3765TRINITY_DN174_c0_g2|m.3765type:5prime_partiallen:558(-)TRINITY_DN174_c0_g2:1765-3438(-)	TRINITY_DN174_c0_g2|m.3765 TRINITY_DN174_c0_g2|g.3765 ORF TRINITY_DN174_c0_g2|g.3765 TRINITY_DN174_c0_g2|m.3765 type:5prime_partial len:558 (-) TRINITY_DN174_c0_g2:1765-3438(-)	1	9	9	9	9	9	9	17.1	63.454	557	23.241	1410200000	228865	186165	191478	213559	196509	182087	1.02424	0.782758
TRINITY_DN17496_c0_g1|m.198TRINITY_DN17496_c0_g1|g.198ORFTRINITY_DN17496_c0_g1|g.198TRINITY_DN17496_c0_g1|m.198type:internallen:1378(+)TRINITY_DN17496_c0_g1:3-4133(+)	TRINITY_DN17496_c0_g1|m.198TRINITY_DN17496_c0_g1|g.198ORFTRINITY_DN17496_c0_g1|g.198TRINITY_DN17496_c0_g1|m.198type:internallen:1378(+)TRINITY_DN17496_c0_g1:3-4133(+)	TRINITY_DN17496_c0_g1|m.198 TRINITY_DN17496_c0_g1|g.198 ORF TRINITY_DN17496_c0_g1|g.198 TRINITY_DN17496_c0_g1|m.198 type:internal len:1378 (+) TRINITY_DN17496_c0_g1:3-4133(+)	1	19	19	18	19	19	18	16.8	154.13	1377	252.07	17178000000	800603	775119	813517	905414	733801	765500	0.993565	0.928379
TRINITY_DN175471_c0_g1|m.1133TRINITY_DN175471_c0_g1|g.1133ORFTRINITY_DN175471_c0_g1|g.1133TRINITY_DN175471_c0_g1|m.1133type:internallen:128(-)TRINITY_DN175471_c0_g1:1-381(-)	TRINITY_DN175471_c0_g1|m.1133TRINITY_DN175471_c0_g1|g.1133ORFTRINITY_DN175471_c0_g1|g.1133TRINITY_DN175471_c0_g1|m.1133type:internallen:128(-)TRINITY_DN175471_c0_g1:1-381(-)	TRINITY_DN175471_c0_g1|m.1133 TRINITY_DN175471_c0_g1|g.1133 ORF TRINITY_DN175471_c0_g1|g.1133 TRINITY_DN175471_c0_g1|m.1133 type:internal len:128 (-) TRINITY_DN175471_c0_g1:1-381(-)	1	1	1	1	1	1	1	7.1	14.702	127	1.8762	760930000	12165.8	21416.9	20434	18237.3	18048	19244.9	0.972744	0.872812
TRINITY_DN17570_c0_g1|m.485TRINITY_DN17570_c0_g1|g.485ORFTRINITY_DN17570_c0_g1|g.485TRINITY_DN17570_c0_g1|m.485type:5prime_partiallen:317(+)TRINITY_DN17570_c0_g1:2-952(+)	TRINITY_DN17570_c0_g1|m.485TRINITY_DN17570_c0_g1|g.485ORFTRINITY_DN17570_c0_g1|g.485TRINITY_DN17570_c0_g1|m.485type:5prime_partiallen:317(+)TRINITY_DN17570_c0_g1:2-952(+)	TRINITY_DN17570_c0_g1|m.485 TRINITY_DN17570_c0_g1|g.485 ORF TRINITY_DN17570_c0_g1|g.485 TRINITY_DN17570_c0_g1|m.485 type:5prime_partial len:317 (+) TRINITY_DN17570_c0_g1:2-952(+)	1	1	1	1	1	1	1	3.8	36.67	316	2.7124	134950000	4052.49	4375.04	1730.19	6710.88	1730.22	2182	0.956192	0.935294
TRINITY_DN17571_c0_g1|m.411TRINITY_DN17571_c0_g1|g.411ORFTRINITY_DN17571_c0_g1|g.411TRINITY_DN17571_c0_g1|m.411type:internallen:321(+)TRINITY_DN17571_c0_g1:1-960(+)	TRINITY_DN17571_c0_g1|m.411TRINITY_DN17571_c0_g1|g.411ORFTRINITY_DN17571_c0_g1|g.411TRINITY_DN17571_c0_g1|m.411type:internallen:321(+)TRINITY_DN17571_c0_g1:1-960(+)	TRINITY_DN17571_c0_g1|m.411 TRINITY_DN17571_c0_g1|g.411 ORF TRINITY_DN17571_c0_g1|g.411 TRINITY_DN17571_c0_g1|m.411 type:internal len:321 (+) TRINITY_DN17571_c0_g1:1-960(+)	1	2	2	2	2	2	2	5.3	36.758	320	2.8812	75474000	15791	6069.78	6055.48	20109.6	5224.83	5347.31	0.909867	0.883615
TRINITY_DN1758_c0_g1|m.4168TRINITY_DN1758_c0_g1|g.4168ORFTRINITY_DN1758_c0_g1|g.4168TRINITY_DN1758_c0_g1|m.4168type:3prime_partiallen:171(+)TRINITY_DN1758_c0_g1:74-583(+)	TRINITY_DN1758_c0_g1|m.4168TRINITY_DN1758_c0_g1|g.4168ORFTRINITY_DN1758_c0_g1|g.4168TRINITY_DN1758_c0_g1|m.4168type:3prime_partiallen:171(+)TRINITY_DN1758_c0_g1:74-583(+)	TRINITY_DN1758_c0_g1|m.4168 TRINITY_DN1758_c0_g1|g.4168 ORF TRINITY_DN1758_c0_g1|g.4168 TRINITY_DN1758_c0_g1|m.4168 type:3prime_partial len:171 (+) TRINITY_DN1758_c0_g1:74-583(+)	1	19	7	7	19	7	7	76.5	19.716	170	323.31	989800000000	1.82411e+06	3.92042e+06	3.60229e+06	2.79678e+06	4.45938e+06	3.9086e+06	0.837172	0.498549
TRINITY_DN176048_c0_g1|m.1318TRINITY_DN176048_c0_g1|g.1318ORFTRINITY_DN176048_c0_g1|g.1318TRINITY_DN176048_c0_g1|m.1318type:internallen:155(-)TRINITY_DN176048_c0_g1:1-462(-)	TRINITY_DN176048_c0_g1|m.1318TRINITY_DN176048_c0_g1|g.1318ORFTRINITY_DN176048_c0_g1|g.1318TRINITY_DN176048_c0_g1|m.1318type:internallen:155(-)TRINITY_DN176048_c0_g1:1-462(-)	TRINITY_DN176048_c0_g1|m.1318 TRINITY_DN176048_c0_g1|g.1318 ORF TRINITY_DN176048_c0_g1|g.1318 TRINITY_DN176048_c0_g1|m.1318 type:internal len:155 (-) TRINITY_DN176048_c0_g1:1-462(-)	1	4	4	4	4	4	4	50.6	16.704	154	227.7	8300800000	128216	143309	148782	134255	149925	164780	0.936181	0.424353
TRINITY_DN176804_c0_g1|m.1490TRINITY_DN176804_c0_g1|g.1490ORFTRINITY_DN176804_c0_g1|g.1490TRINITY_DN176804_c0_g1|m.1490type:internallen:149(+)TRINITY_DN176804_c0_g1:3-446(+)	TRINITY_DN176804_c0_g1|m.1490TRINITY_DN176804_c0_g1|g.1490ORFTRINITY_DN176804_c0_g1|g.1490TRINITY_DN176804_c0_g1|m.1490type:internallen:149(+)TRINITY_DN176804_c0_g1:3-446(+)	TRINITY_DN176804_c0_g1|m.1490 TRINITY_DN176804_c0_g1|g.1490 ORF TRINITY_DN176804_c0_g1|g.1490 TRINITY_DN176804_c0_g1|m.1490 type:internal len:149 (+) TRINITY_DN176804_c0_g1:3-446(+)	1	10	10	10	10	10	10	69.6	16.112	148	323.31	22356000000	471372	569263	573944	551170	556301	613628	0.938109	0.413793
TRINITY_DN1769_c0_g1|m.4131TRINITY_DN1769_c0_g1|g.4131ORFTRINITY_DN1769_c0_g1|g.4131TRINITY_DN1769_c0_g1|m.4131type:completelen:453(+)TRINITY_DN1769_c0_g1:121-1479(+)	TRINITY_DN1769_c0_g1|m.4131TRINITY_DN1769_c0_g1|g.4131ORFTRINITY_DN1769_c0_g1|g.4131TRINITY_DN1769_c0_g1|m.4131type:completelen:453(+)TRINITY_DN1769_c0_g1:121-1479(+)	TRINITY_DN1769_c0_g1|m.4131 TRINITY_DN1769_c0_g1|g.4131 ORF TRINITY_DN1769_c0_g1|g.4131 TRINITY_DN1769_c0_g1|m.4131 type:complete len:453 (+) TRINITY_DN1769_c0_g1:121-1479(+)	1	3	3	3	3	3	3	7.3	52.169	452	5.299	601000000	34265	37189.3	35755.7	47505.6	39856.3	37810.5	0.856498	0.122808
TRINITY_DN17711_c0_g1|m.785TRINITY_DN17711_c0_g1|g.785ORFTRINITY_DN17711_c0_g1|g.785TRINITY_DN17711_c0_g1|m.785type:internallen:104(-)TRINITY_DN17711_c0_g1:2-310(-)	TRINITY_DN17711_c0_g1|m.785TRINITY_DN17711_c0_g1|g.785ORFTRINITY_DN17711_c0_g1|g.785TRINITY_DN17711_c0_g1|m.785type:internallen:104(-)TRINITY_DN17711_c0_g1:2-310(-)	TRINITY_DN17711_c0_g1|m.785 TRINITY_DN17711_c0_g1|g.785 ORF TRINITY_DN17711_c0_g1|g.785 TRINITY_DN17711_c0_g1|m.785 type:internal len:104 (-) TRINITY_DN17711_c0_g1:2-310(-)	1	1	1	1	1	1	1	9.7	12.544	103	2.1212	24459000	5452.31	10689.8	10234.8	7593.55	9242.89	9282.01	1.0099	0.963412
TRINITY_DN178_c0_g1|m.3456TRINITY_DN178_c0_g1|g.3456ORFTRINITY_DN178_c0_g1|g.3456TRINITY_DN178_c0_g1|m.3456type:completelen:1042(+)TRINITY_DN178_c0_g1:399-3524(+);TRINITY_DN178_c0_g2|m.3464TRINITY_DN178_c0_g2|g.3464ORFTRINITY_DN178_c0_g2|g.3464TRINITY_DN178_c0_g2|m.3464type:5prime_partiallen:732(+)TRINITY_DN178_c0_g2:1-2196(+);TRINITY_DN3398_c0_g1|m.8851TRINITY_DN3398_c0_g1|g.8851ORFTRINITY_DN339…	TRINITY_DN178_c0_g1|m.3456TRINITY_DN178_c0_g1|g.3456ORFTRINITY_DN178_c0_g1|g.3456TRINITY_DN178_c0_g1|m.3456type:completelen:1042(+)TRINITY_DN178_c0_g1:399-3524(+)	TRINITY_DN178_c0_g1|m.3456 TRINITY_DN178_c0_g1|g.3456 ORF TRINITY_DN178_c0_g1|g.3456 TRINITY_DN178_c0_g1|m.3456 type:complete len:1042 (+) TRINITY_DN178_c0_g1:399-3524(+)	5	15	15	8	15	15	8	13.9	114.6	1041	323.31	577860000000	3.36847e+06	4.03993e+06	3.78387e+06	3.63856e+06	4.08783e+06	3.91359e+06	0.961536	0.560421
TRINITY_DN178089_c0_g1|m.1863TRINITY_DN178089_c0_g1|g.1863ORFTRINITY_DN178089_c0_g1|g.1863TRINITY_DN178089_c0_g1|m.1863type:internallen:261(+)TRINITY_DN178089_c0_g1:3-782(+)	TRINITY_DN178089_c0_g1|m.1863TRINITY_DN178089_c0_g1|g.1863ORFTRINITY_DN178089_c0_g1|g.1863TRINITY_DN178089_c0_g1|m.1863type:internallen:261(+)TRINITY_DN178089_c0_g1:3-782(+)	TRINITY_DN178089_c0_g1|m.1863 TRINITY_DN178089_c0_g1|g.1863 ORF TRINITY_DN178089_c0_g1|g.1863 TRINITY_DN178089_c0_g1|m.1863 type:internal len:261 (+) TRINITY_DN178089_c0_g1:3-782(+)	1	1	1	1	1	1	1	4.2	28.731	260	1.951	42828000	16870.7	12630.3	9659.27	21074.7	8725.96	10420.5	0.973625	0.939737
TRINITY_DN18_c0_g1|m.9TRINITY_DN18_c0_g1|g.9ORFTRINITY_DN18_c0_g1|g.9TRINITY_DN18_c0_g1|m.9type:5prime_partiallen:131(-)TRINITY_DN18_c0_g1:3599-3991(-)	TRINITY_DN18_c0_g1|m.9TRINITY_DN18_c0_g1|g.9ORFTRINITY_DN18_c0_g1|g.9TRINITY_DN18_c0_g1|m.9type:5prime_partiallen:131(-)TRINITY_DN18_c0_g1:3599-3991(-)	TRINITY_DN18_c0_g1|m.9 TRINITY_DN18_c0_g1|g.9 ORF TRINITY_DN18_c0_g1|g.9 TRINITY_DN18_c0_g1|m.9 type:5prime_partial len:131 (-) TRINITY_DN18_c0_g1:3599-3991(-)	1	1	1	1	1	1	1	10.8	13.382	130	2.8262	30765000	1006.71	1484.65	1573.83	1180.34	1890.45	1475.53	0.894171	0.585761
TRINITY_DN1806_c0_g1|m.4996TRINITY_DN1806_c0_g1|g.4996ORFTRINITY_DN1806_c0_g1|g.4996TRINITY_DN1806_c0_g1|m.4996type:5prime_partiallen:420(+)TRINITY_DN1806_c0_g1:1-1260(+)	TRINITY_DN1806_c0_g1|m.4996TRINITY_DN1806_c0_g1|g.4996ORFTRINITY_DN1806_c0_g1|g.4996TRINITY_DN1806_c0_g1|m.4996type:5prime_partiallen:420(+)TRINITY_DN1806_c0_g1:1-1260(+)	TRINITY_DN1806_c0_g1|m.4996 TRINITY_DN1806_c0_g1|g.4996 ORF TRINITY_DN1806_c0_g1|g.4996 TRINITY_DN1806_c0_g1|m.4996 type:5prime_partial len:420 (+) TRINITY_DN1806_c0_g1:1-1260(+)	1	2	2	2	2	2	2	6	43.923	419	41.537	1393000000	227777	176627	143288	160198	127362	90129	1.45011	0.149659
TRINITY_DN180851_c0_g1|m.2480TRINITY_DN180851_c0_g1|g.2480ORFTRINITY_DN180851_c0_g1|g.2480TRINITY_DN180851_c0_g1|m.2480type:internallen:125(-)TRINITY_DN180851_c0_g1:2-373(-)	TRINITY_DN180851_c0_g1|m.2480TRINITY_DN180851_c0_g1|g.2480ORFTRINITY_DN180851_c0_g1|g.2480TRINITY_DN180851_c0_g1|m.2480type:internallen:125(-)TRINITY_DN180851_c0_g1:2-373(-)	TRINITY_DN180851_c0_g1|m.2480 TRINITY_DN180851_c0_g1|g.2480 ORF TRINITY_DN180851_c0_g1|g.2480 TRINITY_DN180851_c0_g1|m.2480 type:internal len:125 (-) TRINITY_DN180851_c0_g1:2-373(-)	1	1	1	1	1	1	1	9.7	13.459	124	56.572	173540000	23841.4	55476.3	48254.5	39946.9	45268.3	51865.7	0.930635	0.770936
TRINITY_DN18157_c0_g1|m.1579TRINITY_DN18157_c0_g1|g.1579ORFTRINITY_DN18157_c0_g1|g.1579TRINITY_DN18157_c0_g1|m.1579type:completelen:457(-)TRINITY_DN18157_c0_g1:403-1773(-)	TRINITY_DN18157_c0_g1|m.1579TRINITY_DN18157_c0_g1|g.1579ORFTRINITY_DN18157_c0_g1|g.1579TRINITY_DN18157_c0_g1|m.1579type:completelen:457(-)TRINITY_DN18157_c0_g1:403-1773(-)	TRINITY_DN18157_c0_g1|m.1579 TRINITY_DN18157_c0_g1|g.1579 ORF TRINITY_DN18157_c0_g1|g.1579 TRINITY_DN18157_c0_g1|m.1579 type:complete len:457 (-) TRINITY_DN18157_c0_g1:403-1773(-)	1	6	6	6	6	6	6	17.3	50.339	456	94.003	9138900000	222734	234347	233312	279829	216362	222720	0.960332	0.66724
TRINITY_DN1828_c0_g1|m.4873TRINITY_DN1828_c0_g1|g.4873ORFTRINITY_DN1828_c0_g1|g.4873TRINITY_DN1828_c0_g1|m.4873type:completelen:179(-)TRINITY_DN1828_c0_g1:317-853(-)	TRINITY_DN1828_c0_g1|m.4873TRINITY_DN1828_c0_g1|g.4873ORFTRINITY_DN1828_c0_g1|g.4873TRINITY_DN1828_c0_g1|m.4873type:completelen:179(-)TRINITY_DN1828_c0_g1:317-853(-)	TRINITY_DN1828_c0_g1|m.4873 TRINITY_DN1828_c0_g1|g.4873 ORF TRINITY_DN1828_c0_g1|g.4873 TRINITY_DN1828_c0_g1|m.4873 type:complete len:179 (-) TRINITY_DN1828_c0_g1:317-853(-)	1	3	3	3	3	3	3	16.9	20.54	178	34.066	2063000000	265129	284062	270513	253015	253491	216967	1.13302	0.0740282
TRINITY_DN182947_c0_g1|m.54TRINITY_DN182947_c0_g1|g.54ORFTRINITY_DN182947_c0_g1|g.54TRINITY_DN182947_c0_g1|m.54type:internallen:156(+)TRINITY_DN182947_c0_g1:2-466(+)	TRINITY_DN182947_c0_g1|m.54TRINITY_DN182947_c0_g1|g.54ORFTRINITY_DN182947_c0_g1|g.54TRINITY_DN182947_c0_g1|m.54type:internallen:156(+)TRINITY_DN182947_c0_g1:2-466(+)	TRINITY_DN182947_c0_g1|m.54 TRINITY_DN182947_c0_g1|g.54 ORF TRINITY_DN182947_c0_g1|g.54 TRINITY_DN182947_c0_g1|m.54 type:internal len:156 (+) TRINITY_DN182947_c0_g1:2-466(+)	1	2	1	1	2	1	1	16.8	18.397	155	2.6981	596630000	12479.2	17336.9	15261.6	12616.3	12553.5	15290.3	1.11412	0.409248
TRINITY_DN18344_c0_g1|m.1933TRINITY_DN18344_c0_g1|g.1933ORFTRINITY_DN18344_c0_g1|g.1933TRINITY_DN18344_c0_g1|m.1933type:5prime_partiallen:888(-)TRINITY_DN18344_c0_g1:301-2964(-)	TRINITY_DN18344_c0_g1|m.1933TRINITY_DN18344_c0_g1|g.1933ORFTRINITY_DN18344_c0_g1|g.1933TRINITY_DN18344_c0_g1|m.1933type:5prime_partiallen:888(-)TRINITY_DN18344_c0_g1:301-2964(-)	TRINITY_DN18344_c0_g1|m.1933 TRINITY_DN18344_c0_g1|g.1933 ORF TRINITY_DN18344_c0_g1|g.1933 TRINITY_DN18344_c0_g1|m.1933 type:5prime_partial len:888 (-) TRINITY_DN18344_c0_g1:301-2964(-)	1	11	11	11	11	11	11	12.3	98.697	887	32.027	2252200000	272348	338568	349912	287276	270205	281087	1.1458	0.174248
TRINITY_DN1837_c0_g1|m.5123TRINITY_DN1837_c0_g1|g.5123ORFTRINITY_DN1837_c0_g1|g.5123TRINITY_DN1837_c0_g1|m.5123type:3prime_partiallen:158(+)TRINITY_DN1837_c0_g1:134-604(+);TRINITY_DN123624_c0_g1|m.1239TRINITY_DN123624_c0_g1|g.1239ORFTRINITY_DN123624_c0_g1|g.1239TRINITY_DN123624_c0_g1|m.1239type:internallen:153(-)TRINITY_DN123624_c0_g1:2-457(-)	TRINITY_DN1837_c0_g1|m.5123TRINITY_DN1837_c0_g1|g.5123ORFTRINITY_DN1837_c0_g1|g.5123TRINITY_DN1837_c0_g1|m.5123type:3prime_partiallen:158(+)TRINITY_DN1837_c0_g1:134-604(+);TRINITY_DN123624_c0_g1|m.1239TRINITY_DN123624_c0_g1|g.1239ORFTRINITY_DN123624_c0_g1|g.1239TRINITY_DN123624_c0_g1|m.1239type:internallen:153(-)TRINITY_DN123624_c0_g1:2-457(-)	TRINITY_DN1837_c0_g1|m.5123 TRINITY_DN1837_c0_g1|g.5123 ORF TRINITY_DN1837_c0_g1|g.5123 TRINITY_DN1837_c0_g1|m.5123 type:3prime_partial len:158 (+) TRINITY_DN1837_c0_g1:134-604(+);TRINITY_DN123624_c0_g1|m.1239 TRINITY_DN123624_c0_g1|g.1239 ORF TRINITY_DN	2	4	4	2	4	4	2	26.1	17.377	157	84.626	6673500000	164305	140202	142838	181794	140760	140930	0.965177	0.748164
TRINITY_DN1841_c0_g1|m.5139TRINITY_DN1841_c0_g1|g.5139ORFTRINITY_DN1841_c0_g1|g.5139TRINITY_DN1841_c0_g1|m.5139type:completelen:102(+)TRINITY_DN1841_c0_g1:170-475(+)	TRINITY_DN1841_c0_g1|m.5139TRINITY_DN1841_c0_g1|g.5139ORFTRINITY_DN1841_c0_g1|g.5139TRINITY_DN1841_c0_g1|m.5139type:completelen:102(+)TRINITY_DN1841_c0_g1:170-475(+)	TRINITY_DN1841_c0_g1|m.5139 TRINITY_DN1841_c0_g1|g.5139 ORF TRINITY_DN1841_c0_g1|g.5139 TRINITY_DN1841_c0_g1|m.5139 type:complete len:102 (+) TRINITY_DN1841_c0_g1:170-475(+)	1	1	1	1	1	1	1	11.9	11.679	101	1.9319	130750000	11858.6	3133.27	3544.34	11187.3	2379.17	2703.06	1.13932	0.861056
TRINITY_DN1865_c1_g1|m.5660TRINITY_DN1865_c1_g1|g.5660ORFTRINITY_DN1865_c1_g1|g.5660TRINITY_DN1865_c1_g1|m.5660type:completelen:300(-)TRINITY_DN1865_c1_g1:303-1202(-);TRINITY_DN37244_c1_g1|m.1002TRINITY_DN37244_c1_g1|g.1002ORFTRINITY_DN37244_c1_g1|g.1002TRINITY_DN37244_c1_g1|m.1002type:internallen:113(-)TRINITY_DN37244_c1_g1:1-336(-)	TRINITY_DN1865_c1_g1|m.5660TRINITY_DN1865_c1_g1|g.5660ORFTRINITY_DN1865_c1_g1|g.5660TRINITY_DN1865_c1_g1|m.5660type:completelen:300(-)TRINITY_DN1865_c1_g1:303-1202(-)	TRINITY_DN1865_c1_g1|m.5660 TRINITY_DN1865_c1_g1|g.5660 ORF TRINITY_DN1865_c1_g1|g.5660 TRINITY_DN1865_c1_g1|m.5660 type:complete len:300 (-) TRINITY_DN1865_c1_g1:303-1202(-)	2	11	11	11	11	11	11	25.1	35.349	299	51.508	167140000000	1.03612e+06	1.72238e+06	1.47359e+06	1.21449e+06	1.8826e+06	1.54176e+06	0.912313	0.651582
TRINITY_DN18665_c0_g1|m.2667TRINITY_DN18665_c0_g1|g.2667ORFTRINITY_DN18665_c0_g1|g.2667TRINITY_DN18665_c0_g1|m.2667type:internallen:632(-)TRINITY_DN18665_c0_g1:3-1895(-)	TRINITY_DN18665_c0_g1|m.2667TRINITY_DN18665_c0_g1|g.2667ORFTRINITY_DN18665_c0_g1|g.2667TRINITY_DN18665_c0_g1|m.2667type:internallen:632(-)TRINITY_DN18665_c0_g1:3-1895(-)	TRINITY_DN18665_c0_g1|m.2667 TRINITY_DN18665_c0_g1|g.2667 ORF TRINITY_DN18665_c0_g1|g.2667 TRINITY_DN18665_c0_g1|m.2667 type:internal len:632 (-) TRINITY_DN18665_c0_g1:3-1895(-)	1	28	28	28	28	28	28	54.2	70.463	631	323.31	106170000000	2.16397e+06	2.25418e+06	2.2581e+06	2.09244e+06	2.33743e+06	2.7896e+06	0.924756	0.430054
TRINITY_DN18731_c0_g1|m.2701TRINITY_DN18731_c0_g1|g.2701ORFTRINITY_DN18731_c0_g1|g.2701TRINITY_DN18731_c0_g1|m.2701type:internallen:167(+)TRINITY_DN18731_c0_g1:3-500(+)	TRINITY_DN18731_c0_g1|m.2701TRINITY_DN18731_c0_g1|g.2701ORFTRINITY_DN18731_c0_g1|g.2701TRINITY_DN18731_c0_g1|m.2701type:internallen:167(+)TRINITY_DN18731_c0_g1:3-500(+)	TRINITY_DN18731_c0_g1|m.2701 TRINITY_DN18731_c0_g1|g.2701 ORF TRINITY_DN18731_c0_g1|g.2701 TRINITY_DN18731_c0_g1|m.2701 type:internal len:167 (+) TRINITY_DN18731_c0_g1:3-500(+)	1	3	3	3	3	3	3	21.7	18.761	166	81.151	6178800000	323464	378666	359225	318282	389378	396049	0.961626	0.659071
TRINITY_DN18731_c0_g2|m.2703TRINITY_DN18731_c0_g2|g.2703ORFTRINITY_DN18731_c0_g2|g.2703TRINITY_DN18731_c0_g2|m.2703type:internallen:140(+)TRINITY_DN18731_c0_g2:3-419(+)	TRINITY_DN18731_c0_g2|m.2703TRINITY_DN18731_c0_g2|g.2703ORFTRINITY_DN18731_c0_g2|g.2703TRINITY_DN18731_c0_g2|m.2703type:internallen:140(+)TRINITY_DN18731_c0_g2:3-419(+)	TRINITY_DN18731_c0_g2|m.2703 TRINITY_DN18731_c0_g2|g.2703 ORF TRINITY_DN18731_c0_g2|g.2703 TRINITY_DN18731_c0_g2|m.2703 type:internal len:140 (+) TRINITY_DN18731_c0_g2:3-419(+)	1	5	5	4	5	5	4	30.2	15.218	139	26.898	6390200000	207123	205655	195019	168879	197867	170307	1.13173	0.081357
TRINITY_DN1881_c0_g1|m.5576TRINITY_DN1881_c0_g1|g.5576ORFTRINITY_DN1881_c0_g1|g.5576TRINITY_DN1881_c0_g1|m.5576type:completelen:334(+)TRINITY_DN1881_c0_g1:184-1185(+)	TRINITY_DN1881_c0_g1|m.5576TRINITY_DN1881_c0_g1|g.5576ORFTRINITY_DN1881_c0_g1|g.5576TRINITY_DN1881_c0_g1|m.5576type:completelen:334(+)TRINITY_DN1881_c0_g1:184-1185(+)	TRINITY_DN1881_c0_g1|m.5576 TRINITY_DN1881_c0_g1|g.5576 ORF TRINITY_DN1881_c0_g1|g.5576 TRINITY_DN1881_c0_g1|m.5576 type:complete len:334 (+) TRINITY_DN1881_c0_g1:184-1185(+)	1	8	6	6	8	6	6	20.4	36.263	333	25.685	2874000000	301550	249835	202458	363263	271036	198717	0.904956	0.659517
TRINITY_DN1881_c0_g4|m.5573TRINITY_DN1881_c0_g4|g.5573ORFTRINITY_DN1881_c0_g4|g.5573TRINITY_DN1881_c0_g4|m.5573type:completelen:334(+)TRINITY_DN1881_c0_g4:55-1056(+)	TRINITY_DN1881_c0_g4|m.5573TRINITY_DN1881_c0_g4|g.5573ORFTRINITY_DN1881_c0_g4|g.5573TRINITY_DN1881_c0_g4|m.5573type:completelen:334(+)TRINITY_DN1881_c0_g4:55-1056(+)	TRINITY_DN1881_c0_g4|m.5573 TRINITY_DN1881_c0_g4|g.5573 ORF TRINITY_DN1881_c0_g4|g.5573 TRINITY_DN1881_c0_g4|m.5573 type:complete len:334 (+) TRINITY_DN1881_c0_g4:55-1056(+)	1	10	10	8	10	10	8	32.1	36.328	333	73.601	15192000000	608711	476908	492774	570576	509355	441008	1.03778	0.7492
TRINITY_DN1884_c0_g1|m.4743TRINITY_DN1884_c0_g1|g.4743ORFTRINITY_DN1884_c0_g1|g.4743TRINITY_DN1884_c0_g1|m.4743type:5prime_partiallen:487(+)TRINITY_DN1884_c0_g1:1-1461(+)	TRINITY_DN1884_c0_g1|m.4743TRINITY_DN1884_c0_g1|g.4743ORFTRINITY_DN1884_c0_g1|g.4743TRINITY_DN1884_c0_g1|m.4743type:5prime_partiallen:487(+)TRINITY_DN1884_c0_g1:1-1461(+)	TRINITY_DN1884_c0_g1|m.4743 TRINITY_DN1884_c0_g1|g.4743 ORF TRINITY_DN1884_c0_g1|g.4743 TRINITY_DN1884_c0_g1|m.4743 type:5prime_partial len:487 (+) TRINITY_DN1884_c0_g1:1-1461(+)	1	9	9	8	9	9	8	22.2	55.466	486	49.556	3900500000	335241	242646	252150	371576	217641	209160	1.03966	0.869829
TRINITY_DN18852_c0_g1|m.2834TRINITY_DN18852_c0_g1|g.2834ORFTRINITY_DN18852_c0_g1|g.2834TRINITY_DN18852_c0_g1|m.2834type:completelen:726(-)TRINITY_DN18852_c0_g1:1748-3925(-)	TRINITY_DN18852_c0_g1|m.2834TRINITY_DN18852_c0_g1|g.2834ORFTRINITY_DN18852_c0_g1|g.2834TRINITY_DN18852_c0_g1|m.2834type:completelen:726(-)TRINITY_DN18852_c0_g1:1748-3925(-)	TRINITY_DN18852_c0_g1|m.2834 TRINITY_DN18852_c0_g1|g.2834 ORF TRINITY_DN18852_c0_g1|g.2834 TRINITY_DN18852_c0_g1|m.2834 type:complete len:726 (-) TRINITY_DN18852_c0_g1:1748-3925(-)	1	2	2	2	2	2	2	3.4	78.244	725	25.358	264730000	90255.9	85016.1	78694.7	102538	74791.1	63462.5	1.05472	0.734566
TRINITY_DN1886_c0_g1|m.5216TRINITY_DN1886_c0_g1|g.5216ORFTRINITY_DN1886_c0_g1|g.5216TRINITY_DN1886_c0_g1|m.5216type:5prime_partiallen:962(-)TRINITY_DN1886_c0_g1:2157-5042(-);TRINITY_DN205921_c0_g1|m.432TRINITY_DN205921_c0_g1|g.432ORFTRINITY_DN205921_c0_g1|g.432TRINITY_DN205921_c0_g1|m.432type:internallen:102(+)TRINITY_DN205921_c0_g1:1-303(+);TRINITY_DN171545_c0_g1|m.3115TRINITY_DN171545_c0_g1|g.3…	TRINITY_DN1886_c0_g1|m.5216TRINITY_DN1886_c0_g1|g.5216ORFTRINITY_DN1886_c0_g1|g.5216TRINITY_DN1886_c0_g1|m.5216type:5prime_partiallen:962(-)TRINITY_DN1886_c0_g1:2157-5042(-)	TRINITY_DN1886_c0_g1|m.5216 TRINITY_DN1886_c0_g1|g.5216 ORF TRINITY_DN1886_c0_g1|g.5216 TRINITY_DN1886_c0_g1|m.5216 type:5prime_partial len:962 (-) TRINITY_DN1886_c0_g1:2157-5042(-)	3	16	16	8	16	16	8	16.6	110.76	961	323.31	195910000000	3.47088e+06	2.71832e+06	2.77881e+06	3.47366e+06	2.81586e+06	2.90917e+06	0.974922	0.82028
TRINITY_DN1886_c0_g2|m.5218TRINITY_DN1886_c0_g2|g.5218ORFTRINITY_DN1886_c0_g2|g.5218TRINITY_DN1886_c0_g2|m.5218type:3prime_partiallen:309(-)TRINITY_DN1886_c0_g2:1-924(-)	TRINITY_DN1886_c0_g2|m.5218TRINITY_DN1886_c0_g2|g.5218ORFTRINITY_DN1886_c0_g2|g.5218TRINITY_DN1886_c0_g2|m.5218type:3prime_partiallen:309(-)TRINITY_DN1886_c0_g2:1-924(-)	TRINITY_DN1886_c0_g2|m.5218 TRINITY_DN1886_c0_g2|g.5218 ORF TRINITY_DN1886_c0_g2|g.5218 TRINITY_DN1886_c0_g2|m.5218 type:3prime_partial len:309 (-) TRINITY_DN1886_c0_g2:1-924(-)	1	15	8	8	15	8	8	49.7	35.586	308	323.31	210010000000	1.0735e+06	1.6802e+06	1.63375e+06	1.09561e+06	1.77084e+06	1.71177e+06	0.958333	0.83767
TRINITY_DN189060_c0_g1|m.1164TRINITY_DN189060_c0_g1|g.1164ORFTRINITY_DN189060_c0_g1|g.1164TRINITY_DN189060_c0_g1|m.1164type:internallen:216(-)TRINITY_DN189060_c0_g1:2-646(-);TRINITY_DN2440_c0_g5|m.12975TRINITY_DN2440_c0_g5|g.12975ORFTRINITY_DN2440_c0_g5|g.12975TRINITY_DN2440_c0_g5|m.12975type:completelen:747(+)TRINITY_DN2440_c0_g5:86-2326(+)	TRINITY_DN189060_c0_g1|m.1164TRINITY_DN189060_c0_g1|g.1164ORFTRINITY_DN189060_c0_g1|g.1164TRINITY_DN189060_c0_g1|m.1164type:internallen:216(-)TRINITY_DN189060_c0_g1:2-646(-);TRINITY_DN2440_c0_g5|m.12975TRINITY_DN2440_c0_g5|g.12975ORFTRINITY_DN2440_c0_g5|g.12975TRINITY_DN2440_c0_g5|m.12975type:completelen:747(+)TRINITY_DN2440_c0_g5:86-2326(+)	TRINITY_DN189060_c0_g1|m.1164 TRINITY_DN189060_c0_g1|g.1164 ORF TRINITY_DN189060_c0_g1|g.1164 TRINITY_DN189060_c0_g1|m.1164 type:internal len:216 (-) TRINITY_DN189060_c0_g1:2-646(-);TRINITY_DN2440_c0_g5|m.12975 TRINITY_DN2440_c0_g5|g.12975 ORF TRINITY_DN	2	1	1	1	1	1	1	4.2	23.739	215	1.8709	14580000	23965.8	4386.07	3888.85	14921	4105.63	4273.67	1.3837	0.712007
TRINITY_DN1895_c0_g1|m.5908TRINITY_DN1895_c0_g1|g.5908ORFTRINITY_DN1895_c0_g1|g.5908TRINITY_DN1895_c0_g1|m.5908type:completelen:256(+)TRINITY_DN1895_c0_g1:220-987(+)	TRINITY_DN1895_c0_g1|m.5908TRINITY_DN1895_c0_g1|g.5908ORFTRINITY_DN1895_c0_g1|g.5908TRINITY_DN1895_c0_g1|m.5908type:completelen:256(+)TRINITY_DN1895_c0_g1:220-987(+)	TRINITY_DN1895_c0_g1|m.5908 TRINITY_DN1895_c0_g1|g.5908 ORF TRINITY_DN1895_c0_g1|g.5908 TRINITY_DN1895_c0_g1|m.5908 type:complete len:256 (+) TRINITY_DN1895_c0_g1:220-987(+)	1	4	4	3	4	4	3	21.2	28.965	255	47.659	2111800000	90637.5	65875.5	65353.3	69680.5	62006.8	66022.3	1.12218	0.403701
TRINITY_DN1900_c0_g1|m.7078TRINITY_DN1900_c0_g1|g.7078ORFTRINITY_DN1900_c0_g1|g.7078TRINITY_DN1900_c0_g1|m.7078type:internallen:496(-)TRINITY_DN1900_c0_g1:1-1485(-)	TRINITY_DN1900_c0_g1|m.7078TRINITY_DN1900_c0_g1|g.7078ORFTRINITY_DN1900_c0_g1|g.7078TRINITY_DN1900_c0_g1|m.7078type:internallen:496(-)TRINITY_DN1900_c0_g1:1-1485(-)	TRINITY_DN1900_c0_g1|m.7078 TRINITY_DN1900_c0_g1|g.7078 ORF TRINITY_DN1900_c0_g1|g.7078 TRINITY_DN1900_c0_g1|m.7078 type:internal len:496 (-) TRINITY_DN1900_c0_g1:1-1485(-)	1	2	2	2	2	2	2	3.4	56.653	495	3.6877	123840000	79293.6	42949.1	44336.7	87743.6	36078.1	38074	1.02893	0.943399
TRINITY_DN1902_c1_g1|m.6859TRINITY_DN1902_c1_g1|g.6859ORFTRINITY_DN1902_c1_g1|g.6859TRINITY_DN1902_c1_g1|m.6859type:completelen:455(+)TRINITY_DN1902_c1_g1:545-1909(+)	TRINITY_DN1902_c1_g1|m.6859TRINITY_DN1902_c1_g1|g.6859ORFTRINITY_DN1902_c1_g1|g.6859TRINITY_DN1902_c1_g1|m.6859type:completelen:455(+)TRINITY_DN1902_c1_g1:545-1909(+)	TRINITY_DN1902_c1_g1|m.6859 TRINITY_DN1902_c1_g1|g.6859 ORF TRINITY_DN1902_c1_g1|g.6859 TRINITY_DN1902_c1_g1|m.6859 type:complete len:455 (+) TRINITY_DN1902_c1_g1:545-1909(+)	1	2	2	2	2	2	2	5.9	48.999	454	9.3064	123620000	34850.4	35286.7	35464.8	35141.2	35683.2	36328	0.98553	0.254221
TRINITY_DN1909_c0_g1|m.7175TRINITY_DN1909_c0_g1|g.7175ORFTRINITY_DN1909_c0_g1|g.7175TRINITY_DN1909_c0_g1|m.7175type:completelen:206(-)TRINITY_DN1909_c0_g1:156-773(-)	TRINITY_DN1909_c0_g1|m.7175TRINITY_DN1909_c0_g1|g.7175ORFTRINITY_DN1909_c0_g1|g.7175TRINITY_DN1909_c0_g1|m.7175type:completelen:206(-)TRINITY_DN1909_c0_g1:156-773(-)	TRINITY_DN1909_c0_g1|m.7175 TRINITY_DN1909_c0_g1|g.7175 ORF TRINITY_DN1909_c0_g1|g.7175 TRINITY_DN1909_c0_g1|m.7175 type:complete len:206 (-) TRINITY_DN1909_c0_g1:156-773(-)	1	1	1	1	1	1	1	4.4	22.94	205	2.0513	222280000	54599.1	74690.7	69147.7	55847.1	66001.8	62106.5	1.07873	0.509965
TRINITY_DN19102_c0_g3|m.3295TRINITY_DN19102_c0_g3|g.3295ORFTRINITY_DN19102_c0_g3|g.3295TRINITY_DN19102_c0_g3|m.3295type:5prime_partiallen:1954(-)TRINITY_DN19102_c0_g3:1831-7692(-)	TRINITY_DN19102_c0_g3|m.3295TRINITY_DN19102_c0_g3|g.3295ORFTRINITY_DN19102_c0_g3|g.3295TRINITY_DN19102_c0_g3|m.3295type:5prime_partiallen:1954(-)TRINITY_DN19102_c0_g3:1831-7692(-)	TRINITY_DN19102_c0_g3|m.3295 TRINITY_DN19102_c0_g3|g.3295 ORF TRINITY_DN19102_c0_g3|g.3295 TRINITY_DN19102_c0_g3|m.3295 type:5prime_partial len:1954 (-) TRINITY_DN19102_c0_g3:1831-7692(-)	1	15	15	15	15	15	15	8.6	210.04	1953	165.89	2337200000	435453	585059	277541	465024	302158	402575	1.10968	0.692811
TRINITY_DN1913_c0_g1|m.6008TRINITY_DN1913_c0_g1|g.6008ORFTRINITY_DN1913_c0_g1|g.6008TRINITY_DN1913_c0_g1|m.6008type:completelen:811(+)TRINITY_DN1913_c0_g1:261-2693(+)	TRINITY_DN1913_c0_g1|m.6008TRINITY_DN1913_c0_g1|g.6008ORFTRINITY_DN1913_c0_g1|g.6008TRINITY_DN1913_c0_g1|m.6008type:completelen:811(+)TRINITY_DN1913_c0_g1:261-2693(+)	TRINITY_DN1913_c0_g1|m.6008 TRINITY_DN1913_c0_g1|g.6008 ORF TRINITY_DN1913_c0_g1|g.6008 TRINITY_DN1913_c0_g1|m.6008 type:complete len:811 (+) TRINITY_DN1913_c0_g1:261-2693(+)	1	38	38	38	38	38	38	49.9	90.668	810	323.31	108440000000	3.17592e+06	2.88287e+06	2.8864e+06	3.52764e+06	2.98248e+06	3.1048e+06	0.930345	0.308667
TRINITY_DN19176_c0_g1|m.3536TRINITY_DN19176_c0_g1|g.3536ORFTRINITY_DN19176_c0_g1|g.3536TRINITY_DN19176_c0_g1|m.3536type:3prime_partiallen:122(+)TRINITY_DN19176_c0_g1:100-462(+)	TRINITY_DN19176_c0_g1|m.3536TRINITY_DN19176_c0_g1|g.3536ORFTRINITY_DN19176_c0_g1|g.3536TRINITY_DN19176_c0_g1|m.3536type:3prime_partiallen:122(+)TRINITY_DN19176_c0_g1:100-462(+)	TRINITY_DN19176_c0_g1|m.3536 TRINITY_DN19176_c0_g1|g.3536 ORF TRINITY_DN19176_c0_g1|g.3536 TRINITY_DN19176_c0_g1|m.3536 type:3prime_partial len:122 (+) TRINITY_DN19176_c0_g1:100-462(+)	1	1	1	1	1	1	1	7.4	13.039	121	3.6871	1022200000	55020.4	300388	68807	156996	42507.6	83650.9	1.49818	0.614997
TRINITY_DN195_c2_g1|m.3736TRINITY_DN195_c2_g1|g.3736ORFTRINITY_DN195_c2_g1|g.3736TRINITY_DN195_c2_g1|m.3736type:5prime_partiallen:410(+)TRINITY_DN195_c2_g1:3-1232(+)	TRINITY_DN195_c2_g1|m.3736TRINITY_DN195_c2_g1|g.3736ORFTRINITY_DN195_c2_g1|g.3736TRINITY_DN195_c2_g1|m.3736type:5prime_partiallen:410(+)TRINITY_DN195_c2_g1:3-1232(+)	TRINITY_DN195_c2_g1|m.3736 TRINITY_DN195_c2_g1|g.3736 ORF TRINITY_DN195_c2_g1|g.3736 TRINITY_DN195_c2_g1|m.3736 type:5prime_partial len:410 (+) TRINITY_DN195_c2_g1:3-1232(+)	1	5	5	4	5	5	4	10.5	45.098	409	13.898	734980000	48995.3	34262.8	33120.9	47887.1	31133.6	24217.8	1.12728	0.640703
TRINITY_DN196407_c0_g1|m.151TRINITY_DN196407_c0_g1|g.151ORFTRINITY_DN196407_c0_g1|g.151TRINITY_DN196407_c0_g1|m.151type:completelen:236(+)TRINITY_DN196407_c0_g1:146-853(+)	TRINITY_DN196407_c0_g1|m.151TRINITY_DN196407_c0_g1|g.151ORFTRINITY_DN196407_c0_g1|g.151TRINITY_DN196407_c0_g1|m.151type:completelen:236(+)TRINITY_DN196407_c0_g1:146-853(+)	TRINITY_DN196407_c0_g1|m.151 TRINITY_DN196407_c0_g1|g.151 ORF TRINITY_DN196407_c0_g1|g.151 TRINITY_DN196407_c0_g1|m.151 type:complete len:236 (+) TRINITY_DN196407_c0_g1:146-853(+)	1	2	2	2	2	2	2	6.4	26.38	235	2.4836	83707000	27595.7	19915.4	18374.7	33949.6	15621.5	14588.6	1.0269	0.937597
TRINITY_DN196512_c0_g1|m.229TRINITY_DN196512_c0_g1|g.229ORFTRINITY_DN196512_c0_g1|g.229TRINITY_DN196512_c0_g1|m.229type:5prime_partiallen:208(+)TRINITY_DN196512_c0_g1:1-624(+)	TRINITY_DN196512_c0_g1|m.229TRINITY_DN196512_c0_g1|g.229ORFTRINITY_DN196512_c0_g1|g.229TRINITY_DN196512_c0_g1|m.229type:5prime_partiallen:208(+)TRINITY_DN196512_c0_g1:1-624(+)	TRINITY_DN196512_c0_g1|m.229 TRINITY_DN196512_c0_g1|g.229 ORF TRINITY_DN196512_c0_g1|g.229 TRINITY_DN196512_c0_g1|m.229 type:5prime_partial len:208 (+) TRINITY_DN196512_c0_g1:1-624(+)	1	6	6	6	6	6	6	46.4	22.69	207	200.85	3730400000	270172	264786	274260	305461	355441	304324	0.838372	0.0381906
TRINITY_DN196931_c0_g1|m.507TRINITY_DN196931_c0_g1|g.507ORFTRINITY_DN196931_c0_g1|g.507TRINITY_DN196931_c0_g1|m.507type:internallen:804(+)TRINITY_DN196931_c0_g1:1-2409(+)	TRINITY_DN196931_c0_g1|m.507TRINITY_DN196931_c0_g1|g.507ORFTRINITY_DN196931_c0_g1|g.507TRINITY_DN196931_c0_g1|m.507type:internallen:804(+)TRINITY_DN196931_c0_g1:1-2409(+)	TRINITY_DN196931_c0_g1|m.507 TRINITY_DN196931_c0_g1|g.507 ORF TRINITY_DN196931_c0_g1|g.507 TRINITY_DN196931_c0_g1|m.507 type:internal len:804 (+) TRINITY_DN196931_c0_g1:1-2409(+)	1	16	16	16	16	16	16	21.3	90.447	803	323.31	12839000000	906531	972032	961342	868393	908333	944799	1.0435	0.25838
TRINITY_DN19698_c0_g1|m.4213TRINITY_DN19698_c0_g1|g.4213ORFTRINITY_DN19698_c0_g1|g.4213TRINITY_DN19698_c0_g1|m.4213type:completelen:402(+)TRINITY_DN19698_c0_g1:1008-2213(+)	TRINITY_DN19698_c0_g1|m.4213TRINITY_DN19698_c0_g1|g.4213ORFTRINITY_DN19698_c0_g1|g.4213TRINITY_DN19698_c0_g1|m.4213type:completelen:402(+)TRINITY_DN19698_c0_g1:1008-2213(+)	TRINITY_DN19698_c0_g1|m.4213 TRINITY_DN19698_c0_g1|g.4213 ORF TRINITY_DN19698_c0_g1|g.4213 TRINITY_DN19698_c0_g1|m.4213 type:complete len:402 (+) TRINITY_DN19698_c0_g1:1008-2213(+)	1	6	6	6	6	6	6	18.5	45.641	401	27.842	848940000	131586	155403	138790	124991	124329	122777	1.14427	0.0649055
TRINITY_DN19698_c1_g1|m.4212TRINITY_DN19698_c1_g1|g.4212ORFTRINITY_DN19698_c1_g1|g.4212TRINITY_DN19698_c1_g1|m.4212type:completelen:339(+)TRINITY_DN19698_c1_g1:302-1318(+)	TRINITY_DN19698_c1_g1|m.4212TRINITY_DN19698_c1_g1|g.4212ORFTRINITY_DN19698_c1_g1|g.4212TRINITY_DN19698_c1_g1|m.4212type:completelen:339(+)TRINITY_DN19698_c1_g1:302-1318(+)	TRINITY_DN19698_c1_g1|m.4212 TRINITY_DN19698_c1_g1|g.4212 ORF TRINITY_DN19698_c1_g1|g.4212 TRINITY_DN19698_c1_g1|m.4212 type:complete len:339 (+) TRINITY_DN19698_c1_g1:302-1318(+)	1	2	2	2	2	2	2	5	38.056	338	2.9568	157350000	82540.2	74418.6	70543.8	74748.6	69812.9	69346	1.06356	0.313574
TRINITY_DN197310_c0_g1|m.738TRINITY_DN197310_c0_g1|g.738ORFTRINITY_DN197310_c0_g1|g.738TRINITY_DN197310_c0_g1|m.738type:5prime_partiallen:189(-)TRINITY_DN197310_c0_g1:419-985(-)	TRINITY_DN197310_c0_g1|m.738TRINITY_DN197310_c0_g1|g.738ORFTRINITY_DN197310_c0_g1|g.738TRINITY_DN197310_c0_g1|m.738type:5prime_partiallen:189(-)TRINITY_DN197310_c0_g1:419-985(-)	TRINITY_DN197310_c0_g1|m.738 TRINITY_DN197310_c0_g1|g.738 ORF TRINITY_DN197310_c0_g1|g.738 TRINITY_DN197310_c0_g1|m.738 type:5prime_partial len:189 (-) TRINITY_DN197310_c0_g1:419-985(-)	1	2	2	2	2	2	2	12.2	21.187	188	16.816	2194700000	112472	142400	111747	122471	136039	121295	0.965284	0.713614
TRINITY_DN197457_c0_g1|m.814TRINITY_DN197457_c0_g1|g.814ORFTRINITY_DN197457_c0_g1|g.814TRINITY_DN197457_c0_g1|m.814type:internallen:802(-)TRINITY_DN197457_c0_g1:1-2403(-)	TRINITY_DN197457_c0_g1|m.814TRINITY_DN197457_c0_g1|g.814ORFTRINITY_DN197457_c0_g1|g.814TRINITY_DN197457_c0_g1|m.814type:internallen:802(-)TRINITY_DN197457_c0_g1:1-2403(-)	TRINITY_DN197457_c0_g1|m.814 TRINITY_DN197457_c0_g1|g.814 ORF TRINITY_DN197457_c0_g1|g.814 TRINITY_DN197457_c0_g1|m.814 type:internal len:802 (-) TRINITY_DN197457_c0_g1:1-2403(-)	1	33	33	33	33	33	33	46.8	88.387	801	323.31	95711000000	2.2365e+06	2.27824e+06	2.32672e+06	2.33129e+06	2.18927e+06	2.41163e+06	0.986911	0.688123
TRINITY_DN197571_c2_g1|m.867TRINITY_DN197571_c2_g1|g.867ORFTRINITY_DN197571_c2_g1|g.867TRINITY_DN197571_c2_g1|m.867type:5prime_partiallen:156(+)TRINITY_DN197571_c2_g1:1-468(+)	TRINITY_DN197571_c2_g1|m.867TRINITY_DN197571_c2_g1|g.867ORFTRINITY_DN197571_c2_g1|g.867TRINITY_DN197571_c2_g1|m.867type:5prime_partiallen:156(+)TRINITY_DN197571_c2_g1:1-468(+)	TRINITY_DN197571_c2_g1|m.867 TRINITY_DN197571_c2_g1|g.867 ORF TRINITY_DN197571_c2_g1|g.867 TRINITY_DN197571_c2_g1|m.867 type:5prime_partial len:156 (+) TRINITY_DN197571_c2_g1:1-468(+)	1	1	1	1	1	1	1	8.4	17.921	155	2.0072	25210000	6883.38	7132.03	7106	8153.57	5795.17	6462.2	1.03481	0.754252
TRINITY_DN197803_c0_g1|m.965TRINITY_DN197803_c0_g1|g.965ORFTRINITY_DN197803_c0_g1|g.965TRINITY_DN197803_c0_g1|m.965type:completelen:168(-)TRINITY_DN197803_c0_g1:903-1406(-)	TRINITY_DN197803_c0_g1|m.965TRINITY_DN197803_c0_g1|g.965ORFTRINITY_DN197803_c0_g1|g.965TRINITY_DN197803_c0_g1|m.965type:completelen:168(-)TRINITY_DN197803_c0_g1:903-1406(-)	TRINITY_DN197803_c0_g1|m.965 TRINITY_DN197803_c0_g1|g.965 ORF TRINITY_DN197803_c0_g1|g.965 TRINITY_DN197803_c0_g1|m.965 type:complete len:168 (-) TRINITY_DN197803_c0_g1:903-1406(-)	1	2	2	2	2	2	2	6	18.911	167	2.8268	147160000	23093.7	32811.4	23696.4	26536.9	21890.7	20415.6	1.15627	0.380865
TRINITY_DN197828_c0_g1|m.1055TRINITY_DN197828_c0_g1|g.1055ORFTRINITY_DN197828_c0_g1|g.1055TRINITY_DN197828_c0_g1|m.1055type:completelen:176(-)TRINITY_DN197828_c0_g1:278-805(-)	TRINITY_DN197828_c0_g1|m.1055TRINITY_DN197828_c0_g1|g.1055ORFTRINITY_DN197828_c0_g1|g.1055TRINITY_DN197828_c0_g1|m.1055type:completelen:176(-)TRINITY_DN197828_c0_g1:278-805(-)	TRINITY_DN197828_c0_g1|m.1055 TRINITY_DN197828_c0_g1|g.1055 ORF TRINITY_DN197828_c0_g1|g.1055 TRINITY_DN197828_c0_g1|m.1055 type:complete len:176 (-) TRINITY_DN197828_c0_g1:278-805(-)	1	1	1	1	1	1	1	8.6	21.058	175	3.2556	17158000	7277.29	5084.14	5067.66	8803.56	4352.82	4267.07	1.00032	0.999156
TRINITY_DN19845_c0_g2|m.4577TRINITY_DN19845_c0_g2|g.4577ORFTRINITY_DN19845_c0_g2|g.4577TRINITY_DN19845_c0_g2|m.4577type:5prime_partiallen:501(+)TRINITY_DN19845_c0_g2:3-1505(+)	TRINITY_DN19845_c0_g2|m.4577TRINITY_DN19845_c0_g2|g.4577ORFTRINITY_DN19845_c0_g2|g.4577TRINITY_DN19845_c0_g2|m.4577type:5prime_partiallen:501(+)TRINITY_DN19845_c0_g2:3-1505(+)	TRINITY_DN19845_c0_g2|m.4577 TRINITY_DN19845_c0_g2|g.4577 ORF TRINITY_DN19845_c0_g2|g.4577 TRINITY_DN19845_c0_g2|m.4577 type:5prime_partial len:501 (+) TRINITY_DN19845_c0_g2:3-1505(+)	1	1	1	1	1	1	1	2.2	55.917	500	2.0842	57403000	4689.72	2476.01	1886.95	6622.81	2381.28	2001.68	0.822541	0.722667
TRINITY_DN19909_c0_g1|m.4622TRINITY_DN19909_c0_g1|g.4622ORFTRINITY_DN19909_c0_g1|g.4622TRINITY_DN19909_c0_g1|m.4622type:completelen:193(-)TRINITY_DN19909_c0_g1:202-780(-)	TRINITY_DN19909_c0_g1|m.4622TRINITY_DN19909_c0_g1|g.4622ORFTRINITY_DN19909_c0_g1|g.4622TRINITY_DN19909_c0_g1|m.4622type:completelen:193(-)TRINITY_DN19909_c0_g1:202-780(-)	TRINITY_DN19909_c0_g1|m.4622 TRINITY_DN19909_c0_g1|g.4622 ORF TRINITY_DN19909_c0_g1|g.4622 TRINITY_DN19909_c0_g1|m.4622 type:complete len:193 (-) TRINITY_DN19909_c0_g1:202-780(-)	1	3	3	3	3	3	3	19.3	21.743	192	14.942	823570000	72368.8	57165.5	53789.6	76585.5	54426.8	56509.9	0.977612	0.885057
TRINITY_DN1993_c0_g1|m.6746TRINITY_DN1993_c0_g1|g.6746ORFTRINITY_DN1993_c0_g1|g.6746TRINITY_DN1993_c0_g1|m.6746type:completelen:633(+)TRINITY_DN1993_c0_g1:144-2042(+)	TRINITY_DN1993_c0_g1|m.6746TRINITY_DN1993_c0_g1|g.6746ORFTRINITY_DN1993_c0_g1|g.6746TRINITY_DN1993_c0_g1|m.6746type:completelen:633(+)TRINITY_DN1993_c0_g1:144-2042(+)	TRINITY_DN1993_c0_g1|m.6746 TRINITY_DN1993_c0_g1|g.6746 ORF TRINITY_DN1993_c0_g1|g.6746 TRINITY_DN1993_c0_g1|m.6746 type:complete len:633 (+) TRINITY_DN1993_c0_g1:144-2042(+)	1	2	2	2	2	2	2	4.3	69.755	632	6.291	357100000	37988.1	19328.2	17962.8	52804.4	14140.6	15731.9	0.910522	0.870452
TRINITY_DN199914_c0_g1|m.2134TRINITY_DN199914_c0_g1|g.2134ORFTRINITY_DN199914_c0_g1|g.2134TRINITY_DN199914_c0_g1|m.2134type:internallen:260(-)TRINITY_DN199914_c0_g1:2-778(-)	TRINITY_DN199914_c0_g1|m.2134TRINITY_DN199914_c0_g1|g.2134ORFTRINITY_DN199914_c0_g1|g.2134TRINITY_DN199914_c0_g1|m.2134type:internallen:260(-)TRINITY_DN199914_c0_g1:2-778(-)	TRINITY_DN199914_c0_g1|m.2134 TRINITY_DN199914_c0_g1|g.2134 ORF TRINITY_DN199914_c0_g1|g.2134 TRINITY_DN199914_c0_g1|m.2134 type:internal len:260 (-) TRINITY_DN199914_c0_g1:2-778(-)	1	1	1	1	1	1	1	5.8	29.099	259	3.1847	97427000	20277.1	10553.8	10880.6	26357.5	9151.9	11085.2	0.895201	0.809076
TRINITY_DN2001_c0_g1|m.8228TRINITY_DN2001_c0_g1|g.8228ORFTRINITY_DN2001_c0_g1|g.8228TRINITY_DN2001_c0_g1|m.8228type:completelen:432(-)TRINITY_DN2001_c0_g1:579-1874(-)	TRINITY_DN2001_c0_g1|m.8228TRINITY_DN2001_c0_g1|g.8228ORFTRINITY_DN2001_c0_g1|g.8228TRINITY_DN2001_c0_g1|m.8228type:completelen:432(-)TRINITY_DN2001_c0_g1:579-1874(-)	TRINITY_DN2001_c0_g1|m.8228 TRINITY_DN2001_c0_g1|g.8228 ORF TRINITY_DN2001_c0_g1|g.8228 TRINITY_DN2001_c0_g1|m.8228 type:complete len:432 (-) TRINITY_DN2001_c0_g1:579-1874(-)	1	4	4	4	4	4	4	8.1	48.29	431	7.8446	276090000	87726	98893.1	60719.3	87074.8	38666.8	35460.2	1.53434	0.227842
TRINITY_DN200353_c0_g1|m.2376TRINITY_DN200353_c0_g1|g.2376ORFTRINITY_DN200353_c0_g1|g.2376TRINITY_DN200353_c0_g1|m.2376type:internallen:174(-)TRINITY_DN200353_c0_g1:3-521(-)	TRINITY_DN200353_c0_g1|m.2376TRINITY_DN200353_c0_g1|g.2376ORFTRINITY_DN200353_c0_g1|g.2376TRINITY_DN200353_c0_g1|m.2376type:internallen:174(-)TRINITY_DN200353_c0_g1:3-521(-)	TRINITY_DN200353_c0_g1|m.2376 TRINITY_DN200353_c0_g1|g.2376 ORF TRINITY_DN200353_c0_g1|g.2376 TRINITY_DN200353_c0_g1|m.2376 type:internal len:174 (-) TRINITY_DN200353_c0_g1:3-521(-)	1	7	7	7	7	7	7	60.7	19.203	173	80.343	12478000000	465880	554269	547375	499454	552609	571867	0.965266	0.626286
TRINITY_DN200422_c0_g1|m.2413TRINITY_DN200422_c0_g1|g.2413ORFTRINITY_DN200422_c0_g1|g.2413TRINITY_DN200422_c0_g1|m.2413type:5prime_partiallen:177(-)TRINITY_DN200422_c0_g1:16-546(-)	TRINITY_DN200422_c0_g1|m.2413TRINITY_DN200422_c0_g1|g.2413ORFTRINITY_DN200422_c0_g1|g.2413TRINITY_DN200422_c0_g1|m.2413type:5prime_partiallen:177(-)TRINITY_DN200422_c0_g1:16-546(-)	TRINITY_DN200422_c0_g1|m.2413 TRINITY_DN200422_c0_g1|g.2413 ORF TRINITY_DN200422_c0_g1|g.2413 TRINITY_DN200422_c0_g1|m.2413 type:5prime_partial len:177 (-) TRINITY_DN200422_c0_g1:16-546(-)	1	1	1	1	1	1	1	6.2	20	176	2.6764	10122000	3045.54	7049.83	6197.7	5619.09	4566.13	4902.79	1.07987	0.76526
TRINITY_DN201215_c0_g1|m.2777TRINITY_DN201215_c0_g1|g.2777ORFTRINITY_DN201215_c0_g1|g.2777TRINITY_DN201215_c0_g1|m.2777type:internallen:179(-)TRINITY_DN201215_c0_g1:2-535(-)	TRINITY_DN201215_c0_g1|m.2777TRINITY_DN201215_c0_g1|g.2777ORFTRINITY_DN201215_c0_g1|g.2777TRINITY_DN201215_c0_g1|m.2777type:internallen:179(-)TRINITY_DN201215_c0_g1:2-535(-)	TRINITY_DN201215_c0_g1|m.2777 TRINITY_DN201215_c0_g1|g.2777 ORF TRINITY_DN201215_c0_g1|g.2777 TRINITY_DN201215_c0_g1|m.2777 type:internal len:179 (-) TRINITY_DN201215_c0_g1:2-535(-)	1	7	7	7	7	7	7	36.5	20.251	178	92.411	30761000000	366878	420047	423636	425765	391864	422622	0.976061	0.666356
TRINITY_DN20129_c2_g1|m.4869TRINITY_DN20129_c2_g1|g.4869ORFTRINITY_DN20129_c2_g1|g.4869TRINITY_DN20129_c2_g1|m.4869type:internallen:373(-)TRINITY_DN20129_c2_g1:1-1116(-)	TRINITY_DN20129_c2_g1|m.4869TRINITY_DN20129_c2_g1|g.4869ORFTRINITY_DN20129_c2_g1|g.4869TRINITY_DN20129_c2_g1|m.4869type:internallen:373(-)TRINITY_DN20129_c2_g1:1-1116(-)	TRINITY_DN20129_c2_g1|m.4869 TRINITY_DN20129_c2_g1|g.4869 ORF TRINITY_DN20129_c2_g1|g.4869 TRINITY_DN20129_c2_g1|m.4869 type:internal len:373 (-) TRINITY_DN20129_c2_g1:1-1116(-)	1	1	1	1	1	1	1	2.7	41.896	372	2.2169	104970000	28925.4	24907.6	21222.1	31958.7	21315.8	18037.1	1.0525	0.805927
TRINITY_DN2018_c0_g2|m.7533TRINITY_DN2018_c0_g2|g.7533ORFTRINITY_DN2018_c0_g2|g.7533TRINITY_DN2018_c0_g2|m.7533type:completelen:192(-)TRINITY_DN2018_c0_g2:1075-1650(-);TRINITY_DN69_c0_g2|m.2376TRINITY_DN69_c0_g2|g.2376ORFTRINITY_DN69_c0_g2|g.2376TRINITY_DN69_c0_g2|m.2376type:completelen:192(+)TRINITY_DN69_c0_g2:49-624(+);TRINITY_DN155_c3_g1|m.2759TRINITY_DN155_c3_g1|g.2759ORFTRINITY_DN155_c3_g1|g…	TRINITY_DN2018_c0_g2|m.7533TRINITY_DN2018_c0_g2|g.7533ORFTRINITY_DN2018_c0_g2|g.7533TRINITY_DN2018_c0_g2|m.7533type:completelen:192(-)TRINITY_DN2018_c0_g2:1075-1650(-);TRINITY_DN69_c0_g2|m.2376TRINITY_DN69_c0_g2|g.2376ORFTRINITY_DN69_c0_g2|g.2376TRINITY_DN69_c0_g2|m.2376type:completelen:192(+)TRINITY_DN69_c0_g2:49-624(+);TRINITY_DN155_c3_g1|m.2759TRINITY_DN155_c3_g1|g.2759ORFTRINITY_DN155_c3_g1|g…	TRINITY_DN2018_c0_g2|m.7533 TRINITY_DN2018_c0_g2|g.7533 ORF TRINITY_DN2018_c0_g2|g.7533 TRINITY_DN2018_c0_g2|m.7533 type:complete len:192 (-) TRINITY_DN2018_c0_g2:1075-1650(-);TRINITY_DN69_c0_g2|m.2376 TRINITY_DN69_c0_g2|g.2376 ORF TRINITY_DN69_c0_g2|g.2	12	3	3	2	3	3	2	16.8	21.369	191	6.5179	159230000	53044.9	78714.9	52463.2	59643.4	54497.3	58204.3	1.06892	0.675734
TRINITY_DN202625_c0_g1|m.3439TRINITY_DN202625_c0_g1|g.3439ORFTRINITY_DN202625_c0_g1|g.3439TRINITY_DN202625_c0_g1|m.3439type:internallen:366(+)TRINITY_DN202625_c0_g1:3-1097(+)	TRINITY_DN202625_c0_g1|m.3439TRINITY_DN202625_c0_g1|g.3439ORFTRINITY_DN202625_c0_g1|g.3439TRINITY_DN202625_c0_g1|m.3439type:internallen:366(+)TRINITY_DN202625_c0_g1:3-1097(+)	TRINITY_DN202625_c0_g1|m.3439 TRINITY_DN202625_c0_g1|g.3439 ORF TRINITY_DN202625_c0_g1|g.3439 TRINITY_DN202625_c0_g1|m.3439 type:internal len:366 (+) TRINITY_DN202625_c0_g1:3-1097(+)	1	4	4	4	4	4	4	10.4	38.95	365	7.075	964430000	71008	55170.6	36586.5	95001.8	36802.1	49242.2	0.899026	0.778983
TRINITY_DN202847_c0_g1|m.3501TRINITY_DN202847_c0_g1|g.3501ORFTRINITY_DN202847_c0_g1|g.3501TRINITY_DN202847_c0_g1|m.3501type:internallen:271(-)TRINITY_DN202847_c0_g1:3-812(-)	TRINITY_DN202847_c0_g1|m.3501TRINITY_DN202847_c0_g1|g.3501ORFTRINITY_DN202847_c0_g1|g.3501TRINITY_DN202847_c0_g1|m.3501type:internallen:271(-)TRINITY_DN202847_c0_g1:3-812(-)	TRINITY_DN202847_c0_g1|m.3501 TRINITY_DN202847_c0_g1|g.3501 ORF TRINITY_DN202847_c0_g1|g.3501 TRINITY_DN202847_c0_g1|m.3501 type:internal len:271 (-) TRINITY_DN202847_c0_g1:3-812(-)	1	13	13	12	13	13	12	49.3	29.153	270	216.16	41023000000	825557	923269	918338	946956	887761	967440	0.951825	0.320977
TRINITY_DN24878_c0_g2|m.5460TRINITY_DN24878_c0_g2|g.5460ORFTRINITY_DN24878_c0_g2|g.5460TRINITY_DN24878_c0_g2|m.5460type:5prime_partiallen:205(-)TRINITY_DN24878_c0_g2:219-833(-);TRINITY_DN2031_c0_g1|m.8482TRINITY_DN2031_c0_g1|g.8482ORFTRINITY_DN2031_c0_g1|g.8482TRINITY_DN2031_c0_g1|m.8482type:5prime_partiallen:212(+)TRINITY_DN2031_c0_g1:2-637(+)	TRINITY_DN24878_c0_g2|m.5460TRINITY_DN24878_c0_g2|g.5460ORFTRINITY_DN24878_c0_g2|g.5460TRINITY_DN24878_c0_g2|m.5460type:5prime_partiallen:205(-)TRINITY_DN24878_c0_g2:219-833(-);TRINITY_DN2031_c0_g1|m.8482TRINITY_DN2031_c0_g1|g.8482ORFTRINITY_DN2031_c0_g1|g.8482TRINITY_DN2031_c0_g1|m.8482type:5prime_partiallen:212(+)TRINITY_DN2031_c0_g1:2-637(+)	TRINITY_DN24878_c0_g2|m.5460 TRINITY_DN24878_c0_g2|g.5460 ORF TRINITY_DN24878_c0_g2|g.5460 TRINITY_DN24878_c0_g2|m.5460 type:5prime_partial len:205 (-) TRINITY_DN24878_c0_g2:219-833(-);TRINITY_DN2031_c0_g1|m.8482 TRINITY_DN2031_c0_g1|g.8482 ORF TRINITY_D	2	3	3	3	3	3	3	15.2	23.354	204	15.71	1120000000	219315	213732	187620	220435	187443	173788	1.06705	0.485731
TRINITY_DN203645_c0_g1|m.3845TRINITY_DN203645_c0_g1|g.3845ORFTRINITY_DN203645_c0_g1|g.3845TRINITY_DN203645_c0_g1|m.3845type:internallen:149(+)TRINITY_DN203645_c0_g1:2-445(+)	TRINITY_DN203645_c0_g1|m.3845TRINITY_DN203645_c0_g1|g.3845ORFTRINITY_DN203645_c0_g1|g.3845TRINITY_DN203645_c0_g1|m.3845type:internallen:149(+)TRINITY_DN203645_c0_g1:2-445(+)	TRINITY_DN203645_c0_g1|m.3845 TRINITY_DN203645_c0_g1|g.3845 ORF TRINITY_DN203645_c0_g1|g.3845 TRINITY_DN203645_c0_g1|m.3845 type:internal len:149 (+) TRINITY_DN203645_c0_g1:2-445(+)	1	2	2	2	2	2	2	17.6	16.301	148	11.374	586100000	101023	142106	100269	114991	93193.8	97066.3	1.12497	0.454467
TRINITY_DN2041_c0_g5|m.7855TRINITY_DN2041_c0_g5|g.7855ORFTRINITY_DN2041_c0_g5|g.7855TRINITY_DN2041_c0_g5|m.7855type:5prime_partiallen:117(+)TRINITY_DN2041_c0_g5:1-351(+);TRINITY_DN2041_c0_g3|m.7901TRINITY_DN2041_c0_g3|g.7901ORFTRINITY_DN2041_c0_g3|g.7901TRINITY_DN2041_c0_g3|m.7901type:5prime_partiallen:144(-)TRINITY_DN2041_c0_g3:1312-1743(-)	TRINITY_DN2041_c0_g5|m.7855TRINITY_DN2041_c0_g5|g.7855ORFTRINITY_DN2041_c0_g5|g.7855TRINITY_DN2041_c0_g5|m.7855type:5prime_partiallen:117(+)TRINITY_DN2041_c0_g5:1-351(+);TRINITY_DN2041_c0_g3|m.7901TRINITY_DN2041_c0_g3|g.7901ORFTRINITY_DN2041_c0_g3|g.7901TRINITY_DN2041_c0_g3|m.7901type:5prime_partiallen:144(-)TRINITY_DN2041_c0_g3:1312-1743(-)	TRINITY_DN2041_c0_g5|m.7855 TRINITY_DN2041_c0_g5|g.7855 ORF TRINITY_DN2041_c0_g5|g.7855 TRINITY_DN2041_c0_g5|m.7855 type:5prime_partial len:117 (+) TRINITY_DN2041_c0_g5:1-351(+);TRINITY_DN2041_c0_g3|m.7901 TRINITY_DN2041_c0_g3|g.7901 ORF TRINITY_DN2041_c	2	1	1	1	1	1	1	7.8	13.52	116	2.1246	739310000	42540.2	23593	23909.1	47745.8	21243.2	22073	0.988801	0.976222
TRINITY_DN20482_c0_g1|m.5624TRINITY_DN20482_c0_g1|g.5624ORFTRINITY_DN20482_c0_g1|g.5624TRINITY_DN20482_c0_g1|m.5624type:3prime_partiallen:348(-)TRINITY_DN20482_c0_g1:2-1042(-);TRINITY_DN31005_c0_g1|m.705TRINITY_DN31005_c0_g1|g.705ORFTRINITY_DN31005_c0_g1|g.705TRINITY_DN31005_c0_g1|m.705type:internallen:106(+)TRINITY_DN31005_c0_g1:2-316(+);TRINITY_DN21300_c0_g2|m.568TRINITY_DN21300_c0_g2|g.568ORFT…	TRINITY_DN20482_c0_g1|m.5624TRINITY_DN20482_c0_g1|g.5624ORFTRINITY_DN20482_c0_g1|g.5624TRINITY_DN20482_c0_g1|m.5624type:3prime_partiallen:348(-)TRINITY_DN20482_c0_g1:2-1042(-)	TRINITY_DN20482_c0_g1|m.5624 TRINITY_DN20482_c0_g1|g.5624 ORF TRINITY_DN20482_c0_g1|g.5624 TRINITY_DN20482_c0_g1|m.5624 type:3prime_partial len:348 (-) TRINITY_DN20482_c0_g1:2-1042(-)	5	10	3	3	10	3	3	36	38.395	347	14.75	204160000000	550049	516684	517019	401184	514056	563270	1.07118	0.515524
TRINITY_DN205161_c0_g1|m.207TRINITY_DN205161_c0_g1|g.207ORFTRINITY_DN205161_c0_g1|g.207TRINITY_DN205161_c0_g1|m.207type:internallen:174(+)TRINITY_DN205161_c0_g1:2-520(+)	TRINITY_DN205161_c0_g1|m.207TRINITY_DN205161_c0_g1|g.207ORFTRINITY_DN205161_c0_g1|g.207TRINITY_DN205161_c0_g1|m.207type:internallen:174(+)TRINITY_DN205161_c0_g1:2-520(+)	TRINITY_DN205161_c0_g1|m.207 TRINITY_DN205161_c0_g1|g.207 ORF TRINITY_DN205161_c0_g1|g.207 TRINITY_DN205161_c0_g1|m.207 type:internal len:174 (+) TRINITY_DN205161_c0_g1:2-520(+)	1	1	1	1	1	1	1	5.2	19.505	173	2.8179	43191000000	119946	76029.7	69771.4	114162	92811.4	93037.7	0.885791	0.545222
TRINITY_DN2053_c0_g3|m.7690TRINITY_DN2053_c0_g3|g.7690ORFTRINITY_DN2053_c0_g3|g.7690TRINITY_DN2053_c0_g3|m.7690type:completelen:201(+)TRINITY_DN2053_c0_g3:286-888(+)	TRINITY_DN2053_c0_g3|m.7690TRINITY_DN2053_c0_g3|g.7690ORFTRINITY_DN2053_c0_g3|g.7690TRINITY_DN2053_c0_g3|m.7690type:completelen:201(+)TRINITY_DN2053_c0_g3:286-888(+)	TRINITY_DN2053_c0_g3|m.7690 TRINITY_DN2053_c0_g3|g.7690 ORF TRINITY_DN2053_c0_g3|g.7690 TRINITY_DN2053_c0_g3|m.7690 type:complete len:201 (+) TRINITY_DN2053_c0_g3:286-888(+)	1	2	2	2	2	2	2	11	22.408	200	4.7398	229830000	18280.9	11947.9	11713.8	27474.2	11232.2	10584.9	0.850913	0.700687
TRINITY_DN206187_c0_g1|m.511TRINITY_DN206187_c0_g1|g.511ORFTRINITY_DN206187_c0_g1|g.511TRINITY_DN206187_c0_g1|m.511type:internallen:187(+)TRINITY_DN206187_c0_g1:2-559(+)	TRINITY_DN206187_c0_g1|m.511TRINITY_DN206187_c0_g1|g.511ORFTRINITY_DN206187_c0_g1|g.511TRINITY_DN206187_c0_g1|m.511type:internallen:187(+)TRINITY_DN206187_c0_g1:2-559(+)	TRINITY_DN206187_c0_g1|m.511 TRINITY_DN206187_c0_g1|g.511 ORF TRINITY_DN206187_c0_g1|g.511 TRINITY_DN206187_c0_g1|m.511 type:internal len:187 (+) TRINITY_DN206187_c0_g1:2-559(+)	1	1	1	1	1	1	1	6.5	20.219	186	2.5785	2008100000	186815	200665	197351	187093	180427	212745	1.00787	0.893757
TRINITY_DN2075_c1_g1|m.8072TRINITY_DN2075_c1_g1|g.8072ORFTRINITY_DN2075_c1_g1|g.8072TRINITY_DN2075_c1_g1|m.8072type:5prime_partiallen:118(-)TRINITY_DN2075_c1_g1:104-457(-)	TRINITY_DN2075_c1_g1|m.8072TRINITY_DN2075_c1_g1|g.8072ORFTRINITY_DN2075_c1_g1|g.8072TRINITY_DN2075_c1_g1|m.8072type:5prime_partiallen:118(-)TRINITY_DN2075_c1_g1:104-457(-)	TRINITY_DN2075_c1_g1|m.8072 TRINITY_DN2075_c1_g1|g.8072 ORF TRINITY_DN2075_c1_g1|g.8072 TRINITY_DN2075_c1_g1|m.8072 type:5prime_partial len:118 (-) TRINITY_DN2075_c1_g1:104-457(-)	1	2	2	2	2	2	2	18.8	13.183	117	5.7383	217990000	55678.4	45370.8	43331.9	60783.2	36452.7	36681.7	1.07813	0.716051
TRINITY_DN207552_c0_g1|m.895TRINITY_DN207552_c0_g1|g.895ORFTRINITY_DN207552_c0_g1|g.895TRINITY_DN207552_c0_g1|m.895type:internallen:238(+)TRINITY_DN207552_c0_g1:1-711(+)	TRINITY_DN207552_c0_g1|m.895TRINITY_DN207552_c0_g1|g.895ORFTRINITY_DN207552_c0_g1|g.895TRINITY_DN207552_c0_g1|m.895type:internallen:238(+)TRINITY_DN207552_c0_g1:1-711(+)	TRINITY_DN207552_c0_g1|m.895 TRINITY_DN207552_c0_g1|g.895 ORF TRINITY_DN207552_c0_g1|g.895 TRINITY_DN207552_c0_g1|m.895 type:internal len:238 (+) TRINITY_DN207552_c0_g1:1-711(+)	1	5	5	5	5	5	5	25.7	25.496	237	42.262	8534700000	186573	292791	291826	191110	263592	105663	1.37623	0.289936
TRINITY_DN208822_c0_g1|m.1180TRINITY_DN208822_c0_g1|g.1180ORFTRINITY_DN208822_c0_g1|g.1180TRINITY_DN208822_c0_g1|m.1180type:internallen:253(+)TRINITY_DN208822_c0_g1:3-758(+)	TRINITY_DN208822_c0_g1|m.1180TRINITY_DN208822_c0_g1|g.1180ORFTRINITY_DN208822_c0_g1|g.1180TRINITY_DN208822_c0_g1|m.1180type:internallen:253(+)TRINITY_DN208822_c0_g1:3-758(+)	TRINITY_DN208822_c0_g1|m.1180 TRINITY_DN208822_c0_g1|g.1180 ORF TRINITY_DN208822_c0_g1|g.1180 TRINITY_DN208822_c0_g1|m.1180 type:internal len:253 (+) TRINITY_DN208822_c0_g1:3-758(+)	1	9	9	9	9	9	9	44.4	27.783	252	250.79	19332000000	396356	388319	394711	354107	377483	407264	1.03559	0.434681
TRINITY_DN2093_c0_g2|m.8453TRINITY_DN2093_c0_g2|g.8453ORFTRINITY_DN2093_c0_g2|g.8453TRINITY_DN2093_c0_g2|m.8453type:5prime_partiallen:346(+)TRINITY_DN2093_c0_g2:1-1038(+)	TRINITY_DN2093_c0_g2|m.8453TRINITY_DN2093_c0_g2|g.8453ORFTRINITY_DN2093_c0_g2|g.8453TRINITY_DN2093_c0_g2|m.8453type:5prime_partiallen:346(+)TRINITY_DN2093_c0_g2:1-1038(+)	TRINITY_DN2093_c0_g2|m.8453 TRINITY_DN2093_c0_g2|g.8453 ORF TRINITY_DN2093_c0_g2|g.8453 TRINITY_DN2093_c0_g2|m.8453 type:5prime_partial len:346 (+) TRINITY_DN2093_c0_g2:1-1038(+)	1	1	1	1	1	1	1	2.9	36.827	345	2.1584	45081000	22152.5	8372.72	8128.84	27551.5	9528.4	8871.9	0.841189	0.767191
TRINITY_DN2114_c0_g1|m.8776TRINITY_DN2114_c0_g1|g.8776ORFTRINITY_DN2114_c0_g1|g.8776TRINITY_DN2114_c0_g1|m.8776type:completelen:162(-)TRINITY_DN2114_c0_g1:1080-1565(-)	TRINITY_DN2114_c0_g1|m.8776TRINITY_DN2114_c0_g1|g.8776ORFTRINITY_DN2114_c0_g1|g.8776TRINITY_DN2114_c0_g1|m.8776type:completelen:162(-)TRINITY_DN2114_c0_g1:1080-1565(-)	TRINITY_DN2114_c0_g1|m.8776 TRINITY_DN2114_c0_g1|g.8776 ORF TRINITY_DN2114_c0_g1|g.8776 TRINITY_DN2114_c0_g1|m.8776 type:complete len:162 (-) TRINITY_DN2114_c0_g1:1080-1565(-)	1	1	1	1	1	1	1	8.7	18.221	161	6.6991	15051000	7821.43	4709.07	4627.03	6616.21	4953.57	4835.03	1.04588	0.844384
TRINITY_DN212_c0_g2|m.5905TRINITY_DN212_c0_g2|g.5905ORFTRINITY_DN212_c0_g2|g.5905TRINITY_DN212_c0_g2|m.5905type:completelen:1353(+)TRINITY_DN212_c0_g2:116-4174(+)	TRINITY_DN212_c0_g2|m.5905TRINITY_DN212_c0_g2|g.5905ORFTRINITY_DN212_c0_g2|g.5905TRINITY_DN212_c0_g2|m.5905type:completelen:1353(+)TRINITY_DN212_c0_g2:116-4174(+)	TRINITY_DN212_c0_g2|m.5905 TRINITY_DN212_c0_g2|g.5905 ORF TRINITY_DN212_c0_g2|g.5905 TRINITY_DN212_c0_g2|m.5905 type:complete len:1353 (+) TRINITY_DN212_c0_g2:116-4174(+)	1	29	29	29	29	29	29	27.8	126.57	1352	323.31	298080000000	1.95847e+06	1.89351e+06	860157	2.76584e+06	792088	1.06413e+06	1.01949	0.968415
TRINITY_DN21268_c4_g1|m.665TRINITY_DN21268_c4_g1|g.665ORFTRINITY_DN21268_c4_g1|g.665TRINITY_DN21268_c4_g1|m.665type:completelen:377(-)TRINITY_DN21268_c4_g1:851-1981(-)	TRINITY_DN21268_c4_g1|m.665TRINITY_DN21268_c4_g1|g.665ORFTRINITY_DN21268_c4_g1|g.665TRINITY_DN21268_c4_g1|m.665type:completelen:377(-)TRINITY_DN21268_c4_g1:851-1981(-)	TRINITY_DN21268_c4_g1|m.665 TRINITY_DN21268_c4_g1|g.665 ORF TRINITY_DN21268_c4_g1|g.665 TRINITY_DN21268_c4_g1|m.665 type:complete len:377 (-) TRINITY_DN21268_c4_g1:851-1981(-)	1	3	3	3	3	3	3	8.5	41.783	376	6.3458	164230000	59071.7	65801.7	64887.6	65224.8	60608.9	67226.1	0.982913	0.721807
TRINITY_DN213158_c0_g1|m.2149TRINITY_DN213158_c0_g1|g.2149ORFTRINITY_DN213158_c0_g1|g.2149TRINITY_DN213158_c0_g1|m.2149type:internallen:237(+)TRINITY_DN213158_c0_g1:3-710(+)	TRINITY_DN213158_c0_g1|m.2149TRINITY_DN213158_c0_g1|g.2149ORFTRINITY_DN213158_c0_g1|g.2149TRINITY_DN213158_c0_g1|m.2149type:internallen:237(+)TRINITY_DN213158_c0_g1:3-710(+)	TRINITY_DN213158_c0_g1|m.2149 TRINITY_DN213158_c0_g1|g.2149 ORF TRINITY_DN213158_c0_g1|g.2149 TRINITY_DN213158_c0_g1|m.2149 type:internal len:237 (+) TRINITY_DN213158_c0_g1:3-710(+)	1	5	4	4	5	4	4	24.2	22.73	236	96.939	942940000	126287	148400	80268.6	143016	98567.6	98669.7	1.04321	0.853755
TRINITY_DN2132_c0_g1|m.9978TRINITY_DN2132_c0_g1|g.9978ORFTRINITY_DN2132_c0_g1|g.9978TRINITY_DN2132_c0_g1|m.9978type:completelen:632(-)TRINITY_DN2132_c0_g1:823-2718(-)	TRINITY_DN2132_c0_g1|m.9978TRINITY_DN2132_c0_g1|g.9978ORFTRINITY_DN2132_c0_g1|g.9978TRINITY_DN2132_c0_g1|m.9978type:completelen:632(-)TRINITY_DN2132_c0_g1:823-2718(-)	TRINITY_DN2132_c0_g1|m.9978 TRINITY_DN2132_c0_g1|g.9978 ORF TRINITY_DN2132_c0_g1|g.9978 TRINITY_DN2132_c0_g1|m.9978 type:complete len:632 (-) TRINITY_DN2132_c0_g1:823-2718(-)	1	1	1	1	1	1	1	1.6	70.73	631	2.3998	137560000	17522.8	13112.2	12936.7	14127.3	14182.2	12629.8	1.0643	0.609144
TRINITY_DN2142_c0_g1|m.9361TRINITY_DN2142_c0_g1|g.9361ORFTRINITY_DN2142_c0_g1|g.9361TRINITY_DN2142_c0_g1|m.9361type:completelen:107(-)TRINITY_DN2142_c0_g1:720-1040(-)	TRINITY_DN2142_c0_g1|m.9361TRINITY_DN2142_c0_g1|g.9361ORFTRINITY_DN2142_c0_g1|g.9361TRINITY_DN2142_c0_g1|m.9361type:completelen:107(-)TRINITY_DN2142_c0_g1:720-1040(-)	TRINITY_DN2142_c0_g1|m.9361 TRINITY_DN2142_c0_g1|g.9361 ORF TRINITY_DN2142_c0_g1|g.9361 TRINITY_DN2142_c0_g1|m.9361 type:complete len:107 (-) TRINITY_DN2142_c0_g1:720-1040(-)	1	1	1	1	1	1	1	10.4	12.449	106	6.7264	53846000	24827.5	17253.1	17033.2	34474.8	15868.1	15886.6	0.89256	0.741486
TRINITY_DN21577_c0_g1|m.929TRINITY_DN21577_c0_g1|g.929ORFTRINITY_DN21577_c0_g1|g.929TRINITY_DN21577_c0_g1|m.929type:completelen:312(+)TRINITY_DN21577_c0_g1:437-1372(+)	TRINITY_DN21577_c0_g1|m.929TRINITY_DN21577_c0_g1|g.929ORFTRINITY_DN21577_c0_g1|g.929TRINITY_DN21577_c0_g1|m.929type:completelen:312(+)TRINITY_DN21577_c0_g1:437-1372(+)	TRINITY_DN21577_c0_g1|m.929 TRINITY_DN21577_c0_g1|g.929 ORF TRINITY_DN21577_c0_g1|g.929 TRINITY_DN21577_c0_g1|m.929 type:complete len:312 (+) TRINITY_DN21577_c0_g1:437-1372(+)	1	12	12	12	12	12	12	53.4	34.208	311	323.31	12000000000	640952	536977	519098	643535	540107	514410	0.999396	0.995322
TRINITY_DN21589_c0_g1|m.912TRINITY_DN21589_c0_g1|g.912ORFTRINITY_DN21589_c0_g1|g.912TRINITY_DN21589_c0_g1|m.912type:completelen:523(-)TRINITY_DN21589_c0_g1:871-2439(-)	TRINITY_DN21589_c0_g1|m.912TRINITY_DN21589_c0_g1|g.912ORFTRINITY_DN21589_c0_g1|g.912TRINITY_DN21589_c0_g1|m.912type:completelen:523(-)TRINITY_DN21589_c0_g1:871-2439(-)	TRINITY_DN21589_c0_g1|m.912 TRINITY_DN21589_c0_g1|g.912 ORF TRINITY_DN21589_c0_g1|g.912 TRINITY_DN21589_c0_g1|m.912 type:complete len:523 (-) TRINITY_DN21589_c0_g1:871-2439(-)	1	3	3	3	3	3	3	6.5	56.75	522	17.746	150680000	49154.2	38722.3	34299.6	48471.2	31213.4	27459.3	1.1403	0.55684
TRINITY_DN2159_c1_g1|m.8681TRINITY_DN2159_c1_g1|g.8681ORFTRINITY_DN2159_c1_g1|g.8681TRINITY_DN2159_c1_g1|m.8681type:completelen:474(-)TRINITY_DN2159_c1_g1:402-1823(-)	TRINITY_DN2159_c1_g1|m.8681TRINITY_DN2159_c1_g1|g.8681ORFTRINITY_DN2159_c1_g1|g.8681TRINITY_DN2159_c1_g1|m.8681type:completelen:474(-)TRINITY_DN2159_c1_g1:402-1823(-)	TRINITY_DN2159_c1_g1|m.8681 TRINITY_DN2159_c1_g1|g.8681 ORF TRINITY_DN2159_c1_g1|g.8681 TRINITY_DN2159_c1_g1|m.8681 type:complete len:474 (-) TRINITY_DN2159_c1_g1:402-1823(-)	1	3	3	3	3	3	3	5.5	50.522	473	3.2	929950000	59968	45555.5	45203.9	62888.6	43596.8	38963.5	1.03629	0.851173
TRINITY_DN21714_c0_g1|m.1271TRINITY_DN21714_c0_g1|g.1271ORFTRINITY_DN21714_c0_g1|g.1271TRINITY_DN21714_c0_g1|m.1271type:completelen:246(-)TRINITY_DN21714_c0_g1:1896-2633(-)	TRINITY_DN21714_c0_g1|m.1271TRINITY_DN21714_c0_g1|g.1271ORFTRINITY_DN21714_c0_g1|g.1271TRINITY_DN21714_c0_g1|m.1271type:completelen:246(-)TRINITY_DN21714_c0_g1:1896-2633(-)	TRINITY_DN21714_c0_g1|m.1271 TRINITY_DN21714_c0_g1|g.1271 ORF TRINITY_DN21714_c0_g1|g.1271 TRINITY_DN21714_c0_g1|m.1271 type:complete len:246 (-) TRINITY_DN21714_c0_g1:1896-2633(-)	1	1	1	1	1	1	1	4.5	27.332	245	2.9254	52048000	28048.1	23512.8	20438.7	35901.4	20039.2	21119	0.934336	0.777273
TRINITY_DN21716_c0_g1|m.1349TRINITY_DN21716_c0_g1|g.1349ORFTRINITY_DN21716_c0_g1|g.1349TRINITY_DN21716_c0_g1|m.1349type:internallen:517(+)TRINITY_DN21716_c0_g1:2-1549(+)	TRINITY_DN21716_c0_g1|m.1349TRINITY_DN21716_c0_g1|g.1349ORFTRINITY_DN21716_c0_g1|g.1349TRINITY_DN21716_c0_g1|m.1349type:internallen:517(+)TRINITY_DN21716_c0_g1:2-1549(+)	TRINITY_DN21716_c0_g1|m.1349 TRINITY_DN21716_c0_g1|g.1349 ORF TRINITY_DN21716_c0_g1|g.1349 TRINITY_DN21716_c0_g1|m.1349 type:internal len:517 (+) TRINITY_DN21716_c0_g1:2-1549(+)	1	15	14	14	15	14	14	39	57.425	516	323.31	39169000000	690652	711005	675912	725207	705910	758136	0.948986	0.112076
TRINITY_DN2173_c0_g1|m.9211TRINITY_DN2173_c0_g1|g.9211ORFTRINITY_DN2173_c0_g1|g.9211TRINITY_DN2173_c0_g1|m.9211type:internallen:109(-)TRINITY_DN2173_c0_g1:1-324(-)	TRINITY_DN2173_c0_g1|m.9211TRINITY_DN2173_c0_g1|g.9211ORFTRINITY_DN2173_c0_g1|g.9211TRINITY_DN2173_c0_g1|m.9211type:internallen:109(-)TRINITY_DN2173_c0_g1:1-324(-)	TRINITY_DN2173_c0_g1|m.9211 TRINITY_DN2173_c0_g1|g.9211 ORF TRINITY_DN2173_c0_g1|g.9211 TRINITY_DN2173_c0_g1|m.9211 type:internal len:109 (-) TRINITY_DN2173_c0_g1:1-324(-)	1	10	2	1	10	2	1	70.4	12.438	108	20.071	7157800000	133274	136378	210015	163260	93840	104382	1.32695	0.299751
TRINITY_DN2173_c0_g2|m.9212TRINITY_DN2173_c0_g2|g.9212ORFTRINITY_DN2173_c0_g2|g.9212TRINITY_DN2173_c0_g2|m.9212type:internallen:302(-)TRINITY_DN2173_c0_g2:2-904(-)	TRINITY_DN2173_c0_g2|m.9212TRINITY_DN2173_c0_g2|g.9212ORFTRINITY_DN2173_c0_g2|g.9212TRINITY_DN2173_c0_g2|m.9212type:internallen:302(-)TRINITY_DN2173_c0_g2:2-904(-)	TRINITY_DN2173_c0_g2|m.9212 TRINITY_DN2173_c0_g2|g.9212 ORF TRINITY_DN2173_c0_g2|g.9212 TRINITY_DN2173_c0_g2|m.9212 type:internal len:302 (-) TRINITY_DN2173_c0_g2:2-904(-)	1	21	10	9	21	10	9	57.8	34.838	301	323.31	339810000000	2.67409e+06	1.67891e+06	1.41778e+06	1.91073e+06	3.82039e+06	2.71225e+06	0.68347	0.256215
TRINITY_DN2175_c0_g1|m.9797TRINITY_DN2175_c0_g1|g.9797ORFTRINITY_DN2175_c0_g1|g.9797TRINITY_DN2175_c0_g1|m.9797type:5prime_partiallen:431(+)TRINITY_DN2175_c0_g1:1-1293(+)	TRINITY_DN2175_c0_g1|m.9797TRINITY_DN2175_c0_g1|g.9797ORFTRINITY_DN2175_c0_g1|g.9797TRINITY_DN2175_c0_g1|m.9797type:5prime_partiallen:431(+)TRINITY_DN2175_c0_g1:1-1293(+)	TRINITY_DN2175_c0_g1|m.9797 TRINITY_DN2175_c0_g1|g.9797 ORF TRINITY_DN2175_c0_g1|g.9797 TRINITY_DN2175_c0_g1|m.9797 type:5prime_partial len:431 (+) TRINITY_DN2175_c0_g1:1-1293(+)	1	2	2	2	2	2	2	4.7	47.371	430	2.2436	45057000	22040.3	16871.5	16763.6	29466.1	14438	17631	0.904775	0.710065
TRINITY_DN2178_c0_g1|m.9940TRINITY_DN2178_c0_g1|g.9940ORFTRINITY_DN2178_c0_g1|g.9940TRINITY_DN2178_c0_g1|m.9940type:internallen:859(-)TRINITY_DN2178_c0_g1:3-2576(-);TRINITY_DN12426_c0_g1|m.4088TRINITY_DN12426_c0_g1|g.4088ORFTRINITY_DN12426_c0_g1|g.4088TRINITY_DN12426_c0_g1|m.4088type:internallen:276(-)TRINITY_DN12426_c0_g1:1-825(-);TRINITY_DN8209_c0_g1|m.6499TRINITY_DN8209_c0_g1|g.6499ORFTRINITY_…	TRINITY_DN2178_c0_g1|m.9940TRINITY_DN2178_c0_g1|g.9940ORFTRINITY_DN2178_c0_g1|g.9940TRINITY_DN2178_c0_g1|m.9940type:internallen:859(-)TRINITY_DN2178_c0_g1:3-2576(-)	TRINITY_DN2178_c0_g1|m.9940 TRINITY_DN2178_c0_g1|g.9940 ORF TRINITY_DN2178_c0_g1|g.9940 TRINITY_DN2178_c0_g1|m.9940 type:internal len:859 (-) TRINITY_DN2178_c0_g1:3-2576(-)	5	32	30	3	32	30	3	22.7	98.665	858	323.31	1691700000000	5.55005e+06	8.94341e+06	8.92963e+06	6.52342e+06	9.57851e+06	9.80413e+06	0.904155	0.621027
TRINITY_DN218923_c0_g1|m.674TRINITY_DN218923_c0_g1|g.674ORFTRINITY_DN218923_c0_g1|g.674TRINITY_DN218923_c0_g1|m.674type:internallen:101(-)TRINITY_DN218923_c0_g1:2-301(-)	TRINITY_DN218923_c0_g1|m.674TRINITY_DN218923_c0_g1|g.674ORFTRINITY_DN218923_c0_g1|g.674TRINITY_DN218923_c0_g1|m.674type:internallen:101(-)TRINITY_DN218923_c0_g1:2-301(-)	TRINITY_DN218923_c0_g1|m.674 TRINITY_DN218923_c0_g1|g.674 ORF TRINITY_DN218923_c0_g1|g.674 TRINITY_DN218923_c0_g1|m.674 type:internal len:101 (-) TRINITY_DN218923_c0_g1:2-301(-)	1	1	1	1	1	1	1	10	10.786	100	7.7777	158720000	46204.7	36665.8	18610.2	55804.7	18590	28308.5	0.988097	0.977812
TRINITY_DN219841_c0_g1|m.771TRINITY_DN219841_c0_g1|g.771ORFTRINITY_DN219841_c0_g1|g.771TRINITY_DN219841_c0_g1|m.771type:5prime_partiallen:126(+)TRINITY_DN219841_c0_g1:2-379(+)	TRINITY_DN219841_c0_g1|m.771TRINITY_DN219841_c0_g1|g.771ORFTRINITY_DN219841_c0_g1|g.771TRINITY_DN219841_c0_g1|m.771type:5prime_partiallen:126(+)TRINITY_DN219841_c0_g1:2-379(+)	TRINITY_DN219841_c0_g1|m.771 TRINITY_DN219841_c0_g1|g.771 ORF TRINITY_DN219841_c0_g1|g.771 TRINITY_DN219841_c0_g1|m.771 type:5prime_partial len:126 (+) TRINITY_DN219841_c0_g1:2-379(+)	1	2	2	2	2	2	2	14.4	14.729	125	3.5396	35366000	10025.3	6876.9	4460.07	8565.23	11699.7	3570.67	0.896234	0.787703
TRINITY_DN22044_c0_g1|m.1552TRINITY_DN22044_c0_g1|g.1552ORFTRINITY_DN22044_c0_g1|g.1552TRINITY_DN22044_c0_g1|m.1552type:3prime_partiallen:690(+)TRINITY_DN22044_c0_g1:1-2067(+)	TRINITY_DN22044_c0_g1|m.1552TRINITY_DN22044_c0_g1|g.1552ORFTRINITY_DN22044_c0_g1|g.1552TRINITY_DN22044_c0_g1|m.1552type:3prime_partiallen:690(+)TRINITY_DN22044_c0_g1:1-2067(+)	TRINITY_DN22044_c0_g1|m.1552 TRINITY_DN22044_c0_g1|g.1552 ORF TRINITY_DN22044_c0_g1|g.1552 TRINITY_DN22044_c0_g1|m.1552 type:3prime_partial len:690 (+) TRINITY_DN22044_c0_g1:1-2067(+)	1	27	27	25	27	27	25	50.9	75.481	689	323.31	96661000000	1.82429e+06	1.97994e+06	2.01201e+06	1.88369e+06	1.96542e+06	2.11512e+06	0.975186	0.609599
TRINITY_DN221_c3_g2|m.6162TRINITY_DN221_c3_g2|g.6162ORFTRINITY_DN221_c3_g2|g.6162TRINITY_DN221_c3_g2|m.6162type:3prime_partiallen:185(-)TRINITY_DN221_c3_g2:2-553(-);TRINITY_DN603_c0_g1|m.12742TRINITY_DN603_c0_g1|g.12742ORFTRINITY_DN603_c0_g1|g.12742TRINITY_DN603_c0_g1|m.12742type:5prime_partiallen:302(+)TRINITY_DN603_c0_g1:2-907(+)	TRINITY_DN221_c3_g2|m.6162TRINITY_DN221_c3_g2|g.6162ORFTRINITY_DN221_c3_g2|g.6162TRINITY_DN221_c3_g2|m.6162type:3prime_partiallen:185(-)TRINITY_DN221_c3_g2:2-553(-);TRINITY_DN603_c0_g1|m.12742TRINITY_DN603_c0_g1|g.12742ORFTRINITY_DN603_c0_g1|g.12742TRINITY_DN603_c0_g1|m.12742type:5prime_partiallen:302(+)TRINITY_DN603_c0_g1:2-907(+)	TRINITY_DN221_c3_g2|m.6162 TRINITY_DN221_c3_g2|g.6162 ORF TRINITY_DN221_c3_g2|g.6162 TRINITY_DN221_c3_g2|m.6162 type:3prime_partial len:185 (-) TRINITY_DN221_c3_g2:2-553(-);TRINITY_DN603_c0_g1|m.12742 TRINITY_DN603_c0_g1|g.12742 ORF TRINITY_DN603_c0_g1|g	2	1	1	1	1	1	1	7.1	20.638	184	4.5288	22444000	11089.2	6696.03	7009.08	12708.7	6136.32	5940.81	1.00034	0.999191
TRINITY_DN2215_c0_g1|m.10880TRINITY_DN2215_c0_g1|g.10880ORFTRINITY_DN2215_c0_g1|g.10880TRINITY_DN2215_c0_g1|m.10880type:completelen:2924(+)TRINITY_DN2215_c0_g1:263-9034(+)	TRINITY_DN2215_c0_g1|m.10880TRINITY_DN2215_c0_g1|g.10880ORFTRINITY_DN2215_c0_g1|g.10880TRINITY_DN2215_c0_g1|m.10880type:completelen:2924(+)TRINITY_DN2215_c0_g1:263-9034(+)	TRINITY_DN2215_c0_g1|m.10880 TRINITY_DN2215_c0_g1|g.10880 ORF TRINITY_DN2215_c0_g1|g.10880 TRINITY_DN2215_c0_g1|m.10880 type:complete len:2924 (+) TRINITY_DN2215_c0_g1:263-9034(+)	1	2	2	2	2	2	2	0.5	328.92	2923	3.3529	27136000000	103781	187604	197391	113753	191346	197066	0.973339	0.916654
TRINITY_DN222_c0_g1|m.6418TRINITY_DN222_c0_g1|g.6418ORFTRINITY_DN222_c0_g1|g.6418TRINITY_DN222_c0_g1|m.6418type:completelen:140(-)TRINITY_DN222_c0_g1:683-1102(-)	TRINITY_DN222_c0_g1|m.6418TRINITY_DN222_c0_g1|g.6418ORFTRINITY_DN222_c0_g1|g.6418TRINITY_DN222_c0_g1|m.6418type:completelen:140(-)TRINITY_DN222_c0_g1:683-1102(-)	TRINITY_DN222_c0_g1|m.6418 TRINITY_DN222_c0_g1|g.6418 ORF TRINITY_DN222_c0_g1|g.6418 TRINITY_DN222_c0_g1|m.6418 type:complete len:140 (-) TRINITY_DN222_c0_g1:683-1102(-)	1	3	3	3	3	3	3	21.6	15.181	139	7.1118	421750000	40847.9	40276.8	39543.8	42670.7	37977.1	36850.1	1.02698	0.59295
TRINITY_DN22264_c0_g1|m.1713TRINITY_DN22264_c0_g1|g.1713ORFTRINITY_DN22264_c0_g1|g.1713TRINITY_DN22264_c0_g1|m.1713type:5prime_partiallen:235(+)TRINITY_DN22264_c0_g1:2-706(+)	TRINITY_DN22264_c0_g1|m.1713TRINITY_DN22264_c0_g1|g.1713ORFTRINITY_DN22264_c0_g1|g.1713TRINITY_DN22264_c0_g1|m.1713type:5prime_partiallen:235(+)TRINITY_DN22264_c0_g1:2-706(+)	TRINITY_DN22264_c0_g1|m.1713 TRINITY_DN22264_c0_g1|g.1713 ORF TRINITY_DN22264_c0_g1|g.1713 TRINITY_DN22264_c0_g1|m.1713 type:5prime_partial len:235 (+) TRINITY_DN22264_c0_g1:2-706(+)	1	4	4	4	4	4	4	17.1	25.834	234	15.347	2955500000	161860	176162	172221	151602	171427	152557	1.07287	0.20969
TRINITY_DN223_c0_g1|m.4850TRINITY_DN223_c0_g1|g.4850ORFTRINITY_DN223_c0_g1|g.4850TRINITY_DN223_c0_g1|m.4850type:5prime_partiallen:1464(-)TRINITY_DN223_c0_g1:235-4626(-)	TRINITY_DN223_c0_g1|m.4850TRINITY_DN223_c0_g1|g.4850ORFTRINITY_DN223_c0_g1|g.4850TRINITY_DN223_c0_g1|m.4850type:5prime_partiallen:1464(-)TRINITY_DN223_c0_g1:235-4626(-)	TRINITY_DN223_c0_g1|m.4850 TRINITY_DN223_c0_g1|g.4850 ORF TRINITY_DN223_c0_g1|g.4850 TRINITY_DN223_c0_g1|m.4850 type:5prime_partial len:1464 (-) TRINITY_DN223_c0_g1:235-4626(-)	1	8	8	8	8	8	8	7	162.21	1463	109.84	789270000	278824	298254	216411	269311	172871	130077	1.38659	0.199344
TRINITY_DN2237_c0_g2|m.11024TRINITY_DN2237_c0_g2|g.11024ORFTRINITY_DN2237_c0_g2|g.11024TRINITY_DN2237_c0_g2|m.11024type:completelen:210(-)TRINITY_DN2237_c0_g2:618-1247(-)	TRINITY_DN2237_c0_g2|m.11024TRINITY_DN2237_c0_g2|g.11024ORFTRINITY_DN2237_c0_g2|g.11024TRINITY_DN2237_c0_g2|m.11024type:completelen:210(-)TRINITY_DN2237_c0_g2:618-1247(-)	TRINITY_DN2237_c0_g2|m.11024 TRINITY_DN2237_c0_g2|g.11024 ORF TRINITY_DN2237_c0_g2|g.11024 TRINITY_DN2237_c0_g2|m.11024 type:complete len:210 (-) TRINITY_DN2237_c0_g2:618-1247(-)	1	2	2	2	2	2	2	7.2	23.732	209	10.836	89659000	62820.8	63137.3	52156.4	74626.1	51047.6	52260.5	1.00101	0.994676
TRINITY_DN22383_c0_g1|m.1859TRINITY_DN22383_c0_g1|g.1859ORFTRINITY_DN22383_c0_g1|g.1859TRINITY_DN22383_c0_g1|m.1859type:5prime_partiallen:183(+)TRINITY_DN22383_c0_g1:2-550(+)	TRINITY_DN22383_c0_g1|m.1859TRINITY_DN22383_c0_g1|g.1859ORFTRINITY_DN22383_c0_g1|g.1859TRINITY_DN22383_c0_g1|m.1859type:5prime_partiallen:183(+)TRINITY_DN22383_c0_g1:2-550(+)	TRINITY_DN22383_c0_g1|m.1859 TRINITY_DN22383_c0_g1|g.1859 ORF TRINITY_DN22383_c0_g1|g.1859 TRINITY_DN22383_c0_g1|m.1859 type:5prime_partial len:183 (+) TRINITY_DN22383_c0_g1:2-550(+)	1	8	5	5	8	5	5	41.8	21.467	182	79.873	144960000000	633769	977832	847034	816535	1.33764e+06	1.26008e+06	0.720108	0.170337
TRINITY_DN22383_c0_g2|m.1860TRINITY_DN22383_c0_g2|g.1860ORFTRINITY_DN22383_c0_g2|g.1860TRINITY_DN22383_c0_g2|m.1860type:internallen:174(+)TRINITY_DN22383_c0_g2:3-521(+)	TRINITY_DN22383_c0_g2|m.1860TRINITY_DN22383_c0_g2|g.1860ORFTRINITY_DN22383_c0_g2|g.1860TRINITY_DN22383_c0_g2|m.1860type:internallen:174(+)TRINITY_DN22383_c0_g2:3-521(+)	TRINITY_DN22383_c0_g2|m.1860 TRINITY_DN22383_c0_g2|g.1860 ORF TRINITY_DN22383_c0_g2|g.1860 TRINITY_DN22383_c0_g2|m.1860 type:internal len:174 (+) TRINITY_DN22383_c0_g2:3-521(+)	1	4	1	1	4	1	1	16.2	20.35	173	19.868	36705000000	278755	429835	608537	271214	235701	322212	1.58857	0.174208
TRINITY_DN22460_c0_g1|m.2271TRINITY_DN22460_c0_g1|g.2271ORFTRINITY_DN22460_c0_g1|g.2271TRINITY_DN22460_c0_g1|m.2271type:5prime_partiallen:249(+)TRINITY_DN22460_c0_g1:2-748(+)	TRINITY_DN22460_c0_g1|m.2271TRINITY_DN22460_c0_g1|g.2271ORFTRINITY_DN22460_c0_g1|g.2271TRINITY_DN22460_c0_g1|m.2271type:5prime_partiallen:249(+)TRINITY_DN22460_c0_g1:2-748(+)	TRINITY_DN22460_c0_g1|m.2271 TRINITY_DN22460_c0_g1|g.2271 ORF TRINITY_DN22460_c0_g1|g.2271 TRINITY_DN22460_c0_g1|m.2271 type:5prime_partial len:249 (+) TRINITY_DN22460_c0_g1:2-748(+)	1	2	2	2	2	2	2	9.3	28.132	248	24.651	132900000	44842.2	14852.2	15332	53049.3	12701.2	14277.5	0.9375	0.924405
TRINITY_DN225_c0_g1|m.6500TRINITY_DN225_c0_g1|g.6500ORFTRINITY_DN225_c0_g1|g.6500TRINITY_DN225_c0_g1|m.6500type:5prime_partiallen:497(-)TRINITY_DN225_c0_g1:1787-3277(-)	TRINITY_DN225_c0_g1|m.6500TRINITY_DN225_c0_g1|g.6500ORFTRINITY_DN225_c0_g1|g.6500TRINITY_DN225_c0_g1|m.6500type:5prime_partiallen:497(-)TRINITY_DN225_c0_g1:1787-3277(-)	TRINITY_DN225_c0_g1|m.6500 TRINITY_DN225_c0_g1|g.6500 ORF TRINITY_DN225_c0_g1|g.6500 TRINITY_DN225_c0_g1|m.6500 type:5prime_partial len:497 (-) TRINITY_DN225_c0_g1:1787-3277(-)	1	1	1	1	1	1	1	1.8	51.614	496	1.8785	35176000	8967.05	3567.27	3118.73	9150.69	3307.15	2960.9	1.0152	0.978704
TRINITY_DN22547_c0_g1|m.2375TRINITY_DN22547_c0_g1|g.2375ORFTRINITY_DN22547_c0_g1|g.2375TRINITY_DN22547_c0_g1|m.2375type:internallen:200(+)TRINITY_DN22547_c0_g1:1-597(+)	TRINITY_DN22547_c0_g1|m.2375TRINITY_DN22547_c0_g1|g.2375ORFTRINITY_DN22547_c0_g1|g.2375TRINITY_DN22547_c0_g1|m.2375type:internallen:200(+)TRINITY_DN22547_c0_g1:1-597(+)	TRINITY_DN22547_c0_g1|m.2375 TRINITY_DN22547_c0_g1|g.2375 ORF TRINITY_DN22547_c0_g1|g.2375 TRINITY_DN22547_c0_g1|m.2375 type:internal len:200 (+) TRINITY_DN22547_c0_g1:1-597(+)	1	5	2	1	5	2	1	35.7	22.508	199	323.31	8987400000	235220	510483	592410	285797	298452	355400	1.42406	0.294257
TRINITY_DN226365_c0_g1|m.32TRINITY_DN226365_c0_g1|g.32ORFTRINITY_DN226365_c0_g1|g.32TRINITY_DN226365_c0_g1|m.32type:5prime_partiallen:138(+)TRINITY_DN226365_c0_g1:2-415(+)	TRINITY_DN226365_c0_g1|m.32TRINITY_DN226365_c0_g1|g.32ORFTRINITY_DN226365_c0_g1|g.32TRINITY_DN226365_c0_g1|m.32type:5prime_partiallen:138(+)TRINITY_DN226365_c0_g1:2-415(+)	TRINITY_DN226365_c0_g1|m.32 TRINITY_DN226365_c0_g1|g.32 ORF TRINITY_DN226365_c0_g1|g.32 TRINITY_DN226365_c0_g1|m.32 type:5prime_partial len:138 (+) TRINITY_DN226365_c0_g1:2-415(+)	1	5	5	5	5	5	5	38	14.953	137	29.273	22702000000	332927	369644	371114	289574	352183	323050	1.11285	0.174081
TRINITY_DN22726_c0_g1|m.2848TRINITY_DN22726_c0_g1|g.2848ORFTRINITY_DN22726_c0_g1|g.2848TRINITY_DN22726_c0_g1|m.2848type:internallen:511(+)TRINITY_DN22726_c0_g1:3-1532(+)	TRINITY_DN22726_c0_g1|m.2848TRINITY_DN22726_c0_g1|g.2848ORFTRINITY_DN22726_c0_g1|g.2848TRINITY_DN22726_c0_g1|m.2848type:internallen:511(+)TRINITY_DN22726_c0_g1:3-1532(+)	TRINITY_DN22726_c0_g1|m.2848 TRINITY_DN22726_c0_g1|g.2848 ORF TRINITY_DN22726_c0_g1|g.2848 TRINITY_DN22726_c0_g1|m.2848 type:internal len:511 (+) TRINITY_DN22726_c0_g1:3-1532(+)	1	5	5	4	5	5	4	15.9	56.335	510	9.9748	917260000	82655.9	72213.2	65428.4	118698	75457	78347.6	0.808423	0.305702
TRINITY_DN22726_c0_g2|m.2854TRINITY_DN22726_c0_g2|g.2854ORFTRINITY_DN22726_c0_g2|g.2854TRINITY_DN22726_c0_g2|m.2854type:internallen:294(+)TRINITY_DN22726_c0_g2:2-880(+)	TRINITY_DN22726_c0_g2|m.2854TRINITY_DN22726_c0_g2|g.2854ORFTRINITY_DN22726_c0_g2|g.2854TRINITY_DN22726_c0_g2|m.2854type:internallen:294(+)TRINITY_DN22726_c0_g2:2-880(+)	TRINITY_DN22726_c0_g2|m.2854 TRINITY_DN22726_c0_g2|g.2854 ORF TRINITY_DN22726_c0_g2|g.2854 TRINITY_DN22726_c0_g2|m.2854 type:internal len:294 (+) TRINITY_DN22726_c0_g2:2-880(+)	1	3	2	2	3	2	2	12.6	32.291	293	5.3056	72581000	11412.5	7100.81	6565.68	11804.3	5937.79	6944.51	1.01589	0.958703
TRINITY_DN227785_c0_g1|m.946TRINITY_DN227785_c0_g1|g.946ORFTRINITY_DN227785_c0_g1|g.946TRINITY_DN227785_c0_g1|m.946type:internallen:250(-)TRINITY_DN227785_c0_g1:3-749(-)	TRINITY_DN227785_c0_g1|m.946TRINITY_DN227785_c0_g1|g.946ORFTRINITY_DN227785_c0_g1|g.946TRINITY_DN227785_c0_g1|m.946type:internallen:250(-)TRINITY_DN227785_c0_g1:3-749(-)	TRINITY_DN227785_c0_g1|m.946 TRINITY_DN227785_c0_g1|g.946 ORF TRINITY_DN227785_c0_g1|g.946 TRINITY_DN227785_c0_g1|m.946 type:internal len:250 (-) TRINITY_DN227785_c0_g1:3-749(-)	1	4	3	3	4	3	3	21.3	29.067	249	15.641	550560000	75428.8	28626.1	32784.9	66995.8	25951.7	28427.8	1.12741	0.809381
TRINITY_DN2279_c0_g1|m.10962TRINITY_DN2279_c0_g1|g.10962ORFTRINITY_DN2279_c0_g1|g.10962TRINITY_DN2279_c0_g1|m.10962type:completelen:124(-)TRINITY_DN2279_c0_g1:761-1132(-)	TRINITY_DN2279_c0_g1|m.10962TRINITY_DN2279_c0_g1|g.10962ORFTRINITY_DN2279_c0_g1|g.10962TRINITY_DN2279_c0_g1|m.10962type:completelen:124(-)TRINITY_DN2279_c0_g1:761-1132(-)	TRINITY_DN2279_c0_g1|m.10962 TRINITY_DN2279_c0_g1|g.10962 ORF TRINITY_DN2279_c0_g1|g.10962 TRINITY_DN2279_c0_g1|m.10962 type:complete len:124 (-) TRINITY_DN2279_c0_g1:761-1132(-)	1	2	2	2	2	2	2	17.1	13.391	123	2.7795	135260000	20434.3	14388.2	13498	24596.8	13498.4	14912.5	0.911575	0.723318
TRINITY_DN22865_c0_g3|m.2927TRINITY_DN22865_c0_g3|g.2927ORFTRINITY_DN22865_c0_g3|g.2927TRINITY_DN22865_c0_g3|m.2927type:completelen:375(-)TRINITY_DN22865_c0_g3:1084-2208(-)	TRINITY_DN22865_c0_g3|m.2927TRINITY_DN22865_c0_g3|g.2927ORFTRINITY_DN22865_c0_g3|g.2927TRINITY_DN22865_c0_g3|m.2927type:completelen:375(-)TRINITY_DN22865_c0_g3:1084-2208(-)	TRINITY_DN22865_c0_g3|m.2927 TRINITY_DN22865_c0_g3|g.2927 ORF TRINITY_DN22865_c0_g3|g.2927 TRINITY_DN22865_c0_g3|m.2927 type:complete len:375 (-) TRINITY_DN22865_c0_g3:1084-2208(-)	1	4	4	4	4	4	4	12	40.918	374	16.256	251620000	66787.5	56427.3	56338.3	61970.2	43675.9	46476.1	1.18032	0.241893
TRINITY_DN229347_c0_g1|m.1875TRINITY_DN229347_c0_g1|g.1875ORFTRINITY_DN229347_c0_g1|g.1875TRINITY_DN229347_c0_g1|m.1875type:5prime_partiallen:183(-)TRINITY_DN229347_c0_g1:592-1140(-)	TRINITY_DN229347_c0_g1|m.1875TRINITY_DN229347_c0_g1|g.1875ORFTRINITY_DN229347_c0_g1|g.1875TRINITY_DN229347_c0_g1|m.1875type:5prime_partiallen:183(-)TRINITY_DN229347_c0_g1:592-1140(-)	TRINITY_DN229347_c0_g1|m.1875 TRINITY_DN229347_c0_g1|g.1875 ORF TRINITY_DN229347_c0_g1|g.1875 TRINITY_DN229347_c0_g1|m.1875 type:5prime_partial len:183 (-) TRINITY_DN229347_c0_g1:592-1140(-)	1	1	1	1	1	1	1	12.6	19.494	182	4.1106	101350000	16961.7	14472.7	14311.4	22995.4	11407.6	12562.9	0.974022	0.919578
TRINITY_DN23_c1_g4|m.1598TRINITY_DN23_c1_g4|g.1598ORFTRINITY_DN23_c1_g4|g.1598TRINITY_DN23_c1_g4|m.1598type:5prime_partiallen:593(-)TRINITY_DN23_c1_g4:127-1905(-);TRINITY_DN23_c1_g1|m.1584TRINITY_DN23_c1_g1|g.1584ORFTRINITY_DN23_c1_g1|g.1584TRINITY_DN23_c1_g1|m.1584type:5prime_partiallen:133(+)TRINITY_DN23_c1_g1:1-399(+);TRINITY_DN5818_c0_g1|m.4384TRINITY_DN5818_c0_g1|g.4384ORFTRINITY_DN5818_c0_g…	TRINITY_DN23_c1_g4|m.1598TRINITY_DN23_c1_g4|g.1598ORFTRINITY_DN23_c1_g4|g.1598TRINITY_DN23_c1_g4|m.1598type:5prime_partiallen:593(-)TRINITY_DN23_c1_g4:127-1905(-)	TRINITY_DN23_c1_g4|m.1598 TRINITY_DN23_c1_g4|g.1598 ORF TRINITY_DN23_c1_g4|g.1598 TRINITY_DN23_c1_g4|m.1598 type:5prime_partial len:593 (-) TRINITY_DN23_c1_g4:127-1905(-)	6	63	63	4	63	63	4	73.8	68.298	592	323.31	5053200000000	2.21474e+07	2.59402e+07	2.9117e+07	2.32695e+07	2.54882e+07	2.86784e+07	0.997009	0.977334
TRINITY_DN23_c1_g5|m.1596TRINITY_DN23_c1_g5|g.1596ORFTRINITY_DN23_c1_g5|g.1596TRINITY_DN23_c1_g5|m.1596type:internallen:480(+)TRINITY_DN23_c1_g5:2-1438(+)	TRINITY_DN23_c1_g5|m.1596TRINITY_DN23_c1_g5|g.1596ORFTRINITY_DN23_c1_g5|g.1596TRINITY_DN23_c1_g5|m.1596type:internallen:480(+)TRINITY_DN23_c1_g5:2-1438(+)	TRINITY_DN23_c1_g5|m.1596 TRINITY_DN23_c1_g5|g.1596 ORF TRINITY_DN23_c1_g5|g.1596 TRINITY_DN23_c1_g5|m.1596 type:internal len:480 (+) TRINITY_DN23_c1_g5:2-1438(+)	1	52	1	0	52	1	0	78.1	55.192	479	23.234	1984300000	19004.4	18862.1	24645	12235.8	16642.9	16216.9	1.3862	0.0701419
TRINITY_DN23_c1_g7|m.1592TRINITY_DN23_c1_g7|g.1592ORFTRINITY_DN23_c1_g7|g.1592TRINITY_DN23_c1_g7|m.1592type:internallen:169(+)TRINITY_DN23_c1_g7:2-505(+);TRINITY_DN23_c1_g2|m.1574TRINITY_DN23_c1_g2|g.1574ORFTRINITY_DN23_c1_g2|g.1574TRINITY_DN23_c1_g2|m.1574type:5prime_partiallen:134(+)TRINITY_DN23_c1_g2:1-402(+)	TRINITY_DN23_c1_g7|m.1592TRINITY_DN23_c1_g7|g.1592ORFTRINITY_DN23_c1_g7|g.1592TRINITY_DN23_c1_g7|m.1592type:internallen:169(+)TRINITY_DN23_c1_g7:2-505(+)	TRINITY_DN23_c1_g7|m.1592 TRINITY_DN23_c1_g7|g.1592 ORF TRINITY_DN23_c1_g7|g.1592 TRINITY_DN23_c1_g7|m.1592 type:internal len:169 (+) TRINITY_DN23_c1_g7:2-505(+)	2	9	1	1	9	1	1	41.1	19.654	168	16.183	61364000	20180.4	7544.97	6033.9	21230.1	11715.5	5183.67	0.885391	0.832824
TRINITY_DN230020_c0_g1|m.2200TRINITY_DN230020_c0_g1|g.2200ORFTRINITY_DN230020_c0_g1|g.2200TRINITY_DN230020_c0_g1|m.2200type:internallen:197(-)TRINITY_DN230020_c0_g1:3-590(-)	TRINITY_DN230020_c0_g1|m.2200TRINITY_DN230020_c0_g1|g.2200ORFTRINITY_DN230020_c0_g1|g.2200TRINITY_DN230020_c0_g1|m.2200type:internallen:197(-)TRINITY_DN230020_c0_g1:3-590(-)	TRINITY_DN230020_c0_g1|m.2200 TRINITY_DN230020_c0_g1|g.2200 ORF TRINITY_DN230020_c0_g1|g.2200 TRINITY_DN230020_c0_g1|m.2200 type:internal len:197 (-) TRINITY_DN230020_c0_g1:3-590(-)	1	6	6	6	6	6	6	34.2	21.571	196	85.103	28386000000	443155	449061	477454	523146	435850	460555	0.964861	0.58527
TRINITY_DN230653_c0_g1|m.2495TRINITY_DN230653_c0_g1|g.2495ORFTRINITY_DN230653_c0_g1|g.2495TRINITY_DN230653_c0_g1|m.2495type:completelen:124(-)TRINITY_DN230653_c0_g1:531-902(-)	TRINITY_DN230653_c0_g1|m.2495TRINITY_DN230653_c0_g1|g.2495ORFTRINITY_DN230653_c0_g1|g.2495TRINITY_DN230653_c0_g1|m.2495type:completelen:124(-)TRINITY_DN230653_c0_g1:531-902(-)	TRINITY_DN230653_c0_g1|m.2495 TRINITY_DN230653_c0_g1|g.2495 ORF TRINITY_DN230653_c0_g1|g.2495 TRINITY_DN230653_c0_g1|m.2495 type:complete len:124 (-) TRINITY_DN230653_c0_g1:531-902(-)	1	2	2	2	2	2	2	16.3	13.995	123	17.29	558900000	153391	88309.9	88711.3	167306	105379	99411	0.887977	0.673727
TRINITY_DN231_c0_g1|m.4720TRINITY_DN231_c0_g1|g.4720ORFTRINITY_DN231_c0_g1|g.4720TRINITY_DN231_c0_g1|m.4720type:completelen:175(-)TRINITY_DN231_c0_g1:1024-1548(-)	TRINITY_DN231_c0_g1|m.4720TRINITY_DN231_c0_g1|g.4720ORFTRINITY_DN231_c0_g1|g.4720TRINITY_DN231_c0_g1|m.4720type:completelen:175(-)TRINITY_DN231_c0_g1:1024-1548(-)	TRINITY_DN231_c0_g1|m.4720 TRINITY_DN231_c0_g1|g.4720 ORF TRINITY_DN231_c0_g1|g.4720 TRINITY_DN231_c0_g1|m.4720 type:complete len:175 (-) TRINITY_DN231_c0_g1:1024-1548(-)	1	8	8	8	8	8	8	32.2	20.48	174	24.288	118630000000	576660	559711	586821	466917	695822	547832	1.00738	0.953277
TRINITY_DN23219_c0_g1|m.3443TRINITY_DN23219_c0_g1|g.3443ORFTRINITY_DN23219_c0_g1|g.3443TRINITY_DN23219_c0_g1|m.3443type:internallen:184(-)TRINITY_DN23219_c0_g1:1-549(-)	TRINITY_DN23219_c0_g1|m.3443TRINITY_DN23219_c0_g1|g.3443ORFTRINITY_DN23219_c0_g1|g.3443TRINITY_DN23219_c0_g1|m.3443type:internallen:184(-)TRINITY_DN23219_c0_g1:1-549(-)	TRINITY_DN23219_c0_g1|m.3443 TRINITY_DN23219_c0_g1|g.3443 ORF TRINITY_DN23219_c0_g1|g.3443 TRINITY_DN23219_c0_g1|m.3443 type:internal len:184 (-) TRINITY_DN23219_c0_g1:1-549(-)	1	4	2	2	4	2	2	20.2	20.132	183	4.1243	221890000	36107.5	44385.5	40867.9	43705.5	35452.4	36554.4	1.04882	0.621817
TRINITY_DN232654_c0_g1|m.3397TRINITY_DN232654_c0_g1|g.3397ORFTRINITY_DN232654_c0_g1|g.3397TRINITY_DN232654_c0_g1|m.3397type:internallen:449(+)TRINITY_DN232654_c0_g1:3-1346(+)	TRINITY_DN232654_c0_g1|m.3397TRINITY_DN232654_c0_g1|g.3397ORFTRINITY_DN232654_c0_g1|g.3397TRINITY_DN232654_c0_g1|m.3397type:internallen:449(+)TRINITY_DN232654_c0_g1:3-1346(+)	TRINITY_DN232654_c0_g1|m.3397 TRINITY_DN232654_c0_g1|g.3397 ORF TRINITY_DN232654_c0_g1|g.3397 TRINITY_DN232654_c0_g1|m.3397 type:internal len:449 (+) TRINITY_DN232654_c0_g1:3-1346(+)	1	4	4	4	4	4	4	9.2	49.825	448	14.203	717320000	37459.7	29937.1	31121.7	42042.9	30223.7	31659.6	0.947967	0.702741
TRINITY_DN233_c0_g1|m.5524TRINITY_DN233_c0_g1|g.5524ORFTRINITY_DN233_c0_g1|g.5524TRINITY_DN233_c0_g1|m.5524type:completelen:320(+)TRINITY_DN233_c0_g1:157-1116(+)	TRINITY_DN233_c0_g1|m.5524TRINITY_DN233_c0_g1|g.5524ORFTRINITY_DN233_c0_g1|g.5524TRINITY_DN233_c0_g1|m.5524type:completelen:320(+)TRINITY_DN233_c0_g1:157-1116(+)	TRINITY_DN233_c0_g1|m.5524 TRINITY_DN233_c0_g1|g.5524 ORF TRINITY_DN233_c0_g1|g.5524 TRINITY_DN233_c0_g1|m.5524 type:complete len:320 (+) TRINITY_DN233_c0_g1:157-1116(+)	1	2	1	1	2	1	1	6	34.199	319	3.4152	431010000	39027.7	46551.6	50497.9	51480.9	43660.8	38710.5	1.01662	0.889557
TRINITY_DN233_c0_g3|m.5528TRINITY_DN233_c0_g3|g.5528ORFTRINITY_DN233_c0_g3|g.5528TRINITY_DN233_c0_g3|m.5528type:completelen:284(+)TRINITY_DN233_c0_g3:211-1062(+);TRINITY_DN9656_c0_g1|m.2718TRINITY_DN9656_c0_g1|g.2718ORFTRINITY_DN9656_c0_g1|g.2718TRINITY_DN9656_c0_g1|m.2718type:completelen:284(-)TRINITY_DN9656_c0_g1:1013-1864(-);TRINITY_DN233_c0_g2|m.5527TRINITY_DN233_c0_g2|g.5527ORFTRINITY_DN233_…	TRINITY_DN233_c0_g3|m.5528TRINITY_DN233_c0_g3|g.5528ORFTRINITY_DN233_c0_g3|g.5528TRINITY_DN233_c0_g3|m.5528type:completelen:284(+)TRINITY_DN233_c0_g3:211-1062(+)	TRINITY_DN233_c0_g3|m.5528 TRINITY_DN233_c0_g3|g.5528 ORF TRINITY_DN233_c0_g3|g.5528 TRINITY_DN233_c0_g3|m.5528 type:complete len:284 (+) TRINITY_DN233_c0_g3:211-1062(+)	4	6	6	5	6	6	5	21.6	30.221	283	24.259	13955000000	300548	446548	425533	312691	374463	323654	1.16009	0.336086
TRINITY_DN2336_c1_g1|m.11790TRINITY_DN2336_c1_g1|g.11790ORFTRINITY_DN2336_c1_g1|g.11790TRINITY_DN2336_c1_g1|m.11790type:completelen:202(-)TRINITY_DN2336_c1_g1:2541-3146(-)	TRINITY_DN2336_c1_g1|m.11790TRINITY_DN2336_c1_g1|g.11790ORFTRINITY_DN2336_c1_g1|g.11790TRINITY_DN2336_c1_g1|m.11790type:completelen:202(-)TRINITY_DN2336_c1_g1:2541-3146(-)	TRINITY_DN2336_c1_g1|m.11790 TRINITY_DN2336_c1_g1|g.11790 ORF TRINITY_DN2336_c1_g1|g.11790 TRINITY_DN2336_c1_g1|m.11790 type:complete len:202 (-) TRINITY_DN2336_c1_g1:2541-3146(-)	1	2	2	2	2	2	2	9	22.354	201	3.9535	229690000	63976.1	65304.8	55003.9	64786.8	60348.5	61849.5	0.98556	0.809102
TRINITY_DN23370_c0_g1|m.3566TRINITY_DN23370_c0_g1|g.3566ORFTRINITY_DN23370_c0_g1|g.3566TRINITY_DN23370_c0_g1|m.3566type:internallen:306(+)TRINITY_DN23370_c0_g1:3-917(+)	TRINITY_DN23370_c0_g1|m.3566TRINITY_DN23370_c0_g1|g.3566ORFTRINITY_DN23370_c0_g1|g.3566TRINITY_DN23370_c0_g1|m.3566type:internallen:306(+)TRINITY_DN23370_c0_g1:3-917(+)	TRINITY_DN23370_c0_g1|m.3566 TRINITY_DN23370_c0_g1|g.3566 ORF TRINITY_DN23370_c0_g1|g.3566 TRINITY_DN23370_c0_g1|m.3566 type:internal len:306 (+) TRINITY_DN23370_c0_g1:3-917(+)	1	10	10	10	10	10	10	36.1	33.449	305	77.989	25653000000	747692	547789	560647	679143	515263	561199	1.05726	0.7002
TRINITY_DN23418_c0_g2|m.3755TRINITY_DN23418_c0_g2|g.3755ORFTRINITY_DN23418_c0_g2|g.3755TRINITY_DN23418_c0_g2|m.3755type:completelen:246(-)TRINITY_DN23418_c0_g2:2282-3019(-)	TRINITY_DN23418_c0_g2|m.3755TRINITY_DN23418_c0_g2|g.3755ORFTRINITY_DN23418_c0_g2|g.3755TRINITY_DN23418_c0_g2|m.3755type:completelen:246(-)TRINITY_DN23418_c0_g2:2282-3019(-)	TRINITY_DN23418_c0_g2|m.3755 TRINITY_DN23418_c0_g2|g.3755 ORF TRINITY_DN23418_c0_g2|g.3755 TRINITY_DN23418_c0_g2|m.3755 type:complete len:246 (-) TRINITY_DN23418_c0_g2:2282-3019(-)	1	1	1	1	1	1	1	4.1	27.283	245	2.1841	262890000	43251.7	20986.6	21528.8	53350.8	19923.2	19048.3	0.928997	0.878942
TRINITY_DN234851_c0_g1|m.4115TRINITY_DN234851_c0_g1|g.4115ORFTRINITY_DN234851_c0_g1|g.4115TRINITY_DN234851_c0_g1|m.4115type:5prime_partiallen:120(-)TRINITY_DN234851_c0_g1:102-461(-)	TRINITY_DN234851_c0_g1|m.4115TRINITY_DN234851_c0_g1|g.4115ORFTRINITY_DN234851_c0_g1|g.4115TRINITY_DN234851_c0_g1|m.4115type:5prime_partiallen:120(-)TRINITY_DN234851_c0_g1:102-461(-)	TRINITY_DN234851_c0_g1|m.4115 TRINITY_DN234851_c0_g1|g.4115 ORF TRINITY_DN234851_c0_g1|g.4115 TRINITY_DN234851_c0_g1|m.4115 type:5prime_partial len:120 (-) TRINITY_DN234851_c0_g1:102-461(-)	1	4	3	3	4	3	3	41.2	12.898	119	52.005	5092900000	227190	185348	184893	176519	170266	142912	1.22	0.108139
TRINITY_DN235606_c0_g1|m.4289TRINITY_DN235606_c0_g1|g.4289ORFTRINITY_DN235606_c0_g1|g.4289TRINITY_DN235606_c0_g1|m.4289type:completelen:159(+)TRINITY_DN235606_c0_g1:207-683(+)	TRINITY_DN235606_c0_g1|m.4289TRINITY_DN235606_c0_g1|g.4289ORFTRINITY_DN235606_c0_g1|g.4289TRINITY_DN235606_c0_g1|m.4289type:completelen:159(+)TRINITY_DN235606_c0_g1:207-683(+)	TRINITY_DN235606_c0_g1|m.4289 TRINITY_DN235606_c0_g1|g.4289 ORF TRINITY_DN235606_c0_g1|g.4289 TRINITY_DN235606_c0_g1|m.4289 type:complete len:159 (+) TRINITY_DN235606_c0_g1:207-683(+)	1	2	2	2	2	2	2	14.6	19.104	158	27.527	128790000	42162	40369.9	41453.7	48683.1	40660.7	41777.1	0.945582	0.405842
TRINITY_DN235755_c0_g1|m.4324TRINITY_DN235755_c0_g1|g.4324ORFTRINITY_DN235755_c0_g1|g.4324TRINITY_DN235755_c0_g1|m.4324type:internallen:209(-)TRINITY_DN235755_c0_g1:3-626(-)	TRINITY_DN235755_c0_g1|m.4324TRINITY_DN235755_c0_g1|g.4324ORFTRINITY_DN235755_c0_g1|g.4324TRINITY_DN235755_c0_g1|m.4324type:internallen:209(-)TRINITY_DN235755_c0_g1:3-626(-)	TRINITY_DN235755_c0_g1|m.4324 TRINITY_DN235755_c0_g1|g.4324 ORF TRINITY_DN235755_c0_g1|g.4324 TRINITY_DN235755_c0_g1|m.4324 type:internal len:209 (-) TRINITY_DN235755_c0_g1:3-626(-)	1	2	2	2	2	2	2	8.2	23.052	208	3.8654	663290000	69281.1	76681.3	63558	73062.4	60368.9	63315.1	1.06493	0.474367
TRINITY_DN23601_c0_g1|m.3763TRINITY_DN23601_c0_g1|g.3763ORFTRINITY_DN23601_c0_g1|g.3763TRINITY_DN23601_c0_g1|m.3763type:internallen:109(+)TRINITY_DN23601_c0_g1:2-325(+)	TRINITY_DN23601_c0_g1|m.3763TRINITY_DN23601_c0_g1|g.3763ORFTRINITY_DN23601_c0_g1|g.3763TRINITY_DN23601_c0_g1|m.3763type:internallen:109(+)TRINITY_DN23601_c0_g1:2-325(+)	TRINITY_DN23601_c0_g1|m.3763 TRINITY_DN23601_c0_g1|g.3763 ORF TRINITY_DN23601_c0_g1|g.3763 TRINITY_DN23601_c0_g1|m.3763 type:internal len:109 (+) TRINITY_DN23601_c0_g1:2-325(+)	1	2	1	1	2	1	1	17.6	12.44	108	67.293	50160000000	247239	127506	131628	328766	130810	133300	0.854095	0.725102
TRINITY_DN23706_c0_g2|m.4097TRINITY_DN23706_c0_g2|g.4097ORFTRINITY_DN23706_c0_g2|g.4097TRINITY_DN23706_c0_g2|m.4097type:internallen:363(+)TRINITY_DN23706_c0_g2:2-1087(+);TRINITY_DN23706_c0_g1|m.4096TRINITY_DN23706_c0_g1|g.4096ORFTRINITY_DN23706_c0_g1|g.4096TRINITY_DN23706_c0_g1|m.4096type:completelen:326(+)TRINITY_DN23706_c0_g1:22-999(+)	TRINITY_DN23706_c0_g2|m.4097TRINITY_DN23706_c0_g2|g.4097ORFTRINITY_DN23706_c0_g2|g.4097TRINITY_DN23706_c0_g2|m.4097type:internallen:363(+)TRINITY_DN23706_c0_g2:2-1087(+);TRINITY_DN23706_c0_g1|m.4096TRINITY_DN23706_c0_g1|g.4096ORFTRINITY_DN23706_c0_g1|g.4096TRINITY_DN23706_c0_g1|m.4096type:completelen:326(+)TRINITY_DN23706_c0_g1:22-999(+)	TRINITY_DN23706_c0_g2|m.4097 TRINITY_DN23706_c0_g2|g.4097 ORF TRINITY_DN23706_c0_g2|g.4097 TRINITY_DN23706_c0_g2|m.4097 type:internal len:363 (+) TRINITY_DN23706_c0_g2:2-1087(+);TRINITY_DN23706_c0_g1|m.4096 TRINITY_DN23706_c0_g1|g.4096 ORF TRINITY_DN2370	2	2	2	2	2	2	2	5.5	41.962	362	14.428	159500000	71545.1	39496.4	41242.6	90687.4	42482.5	44216.1	0.85849	0.680972
TRINITY_DN2375_c0_g1|m.12252TRINITY_DN2375_c0_g1|g.12252ORFTRINITY_DN2375_c0_g1|g.12252TRINITY_DN2375_c0_g1|m.12252type:5prime_partiallen:272(+)TRINITY_DN2375_c0_g1:3-818(+)	TRINITY_DN2375_c0_g1|m.12252TRINITY_DN2375_c0_g1|g.12252ORFTRINITY_DN2375_c0_g1|g.12252TRINITY_DN2375_c0_g1|m.12252type:5prime_partiallen:272(+)TRINITY_DN2375_c0_g1:3-818(+)	TRINITY_DN2375_c0_g1|m.12252 TRINITY_DN2375_c0_g1|g.12252 ORF TRINITY_DN2375_c0_g1|g.12252 TRINITY_DN2375_c0_g1|m.12252 type:5prime_partial len:272 (+) TRINITY_DN2375_c0_g1:3-818(+)	1	3	3	3	3	3	3	10	30.997	271	4.9064	124420000	49582.5	71381.2	67626	68281.6	71421.8	68431.5	0.906093	0.392616
TRINITY_DN237864_c0_g1|m.312TRINITY_DN237864_c0_g1|g.312ORFTRINITY_DN237864_c0_g1|g.312TRINITY_DN237864_c0_g1|m.312type:internallen:199(-)TRINITY_DN237864_c0_g1:1-594(-)	TRINITY_DN237864_c0_g1|m.312TRINITY_DN237864_c0_g1|g.312ORFTRINITY_DN237864_c0_g1|g.312TRINITY_DN237864_c0_g1|m.312type:internallen:199(-)TRINITY_DN237864_c0_g1:1-594(-)	TRINITY_DN237864_c0_g1|m.312 TRINITY_DN237864_c0_g1|g.312 ORF TRINITY_DN237864_c0_g1|g.312 TRINITY_DN237864_c0_g1|m.312 type:internal len:199 (-) TRINITY_DN237864_c0_g1:1-594(-)	1	2	2	2	2	2	2	8.6	22.649	198	5.6097	332080000	67062	61140.3	59211.8	55955.4	53550.5	48561.4	1.18566	0.0382119
TRINITY_DN23797_c0_g1|m.4007TRINITY_DN23797_c0_g1|g.4007ORFTRINITY_DN23797_c0_g1|g.4007TRINITY_DN23797_c0_g1|m.4007type:internallen:140(-)TRINITY_DN23797_c0_g1:3-419(-)	TRINITY_DN23797_c0_g1|m.4007TRINITY_DN23797_c0_g1|g.4007ORFTRINITY_DN23797_c0_g1|g.4007TRINITY_DN23797_c0_g1|m.4007type:internallen:140(-)TRINITY_DN23797_c0_g1:3-419(-)	TRINITY_DN23797_c0_g1|m.4007 TRINITY_DN23797_c0_g1|g.4007 ORF TRINITY_DN23797_c0_g1|g.4007 TRINITY_DN23797_c0_g1|m.4007 type:internal len:140 (-) TRINITY_DN23797_c0_g1:3-419(-)	1	7	7	7	7	7	7	50.4	15.152	139	224.35	16787000000	559979	467435	486481	439533	451100	465229	1.11656	0.145308
TRINITY_DN238_c0_g1|m.5018TRINITY_DN238_c0_g1|g.5018ORFTRINITY_DN238_c0_g1|g.5018TRINITY_DN238_c0_g1|m.5018type:completelen:136(+)TRINITY_DN238_c0_g1:175-582(+)	TRINITY_DN238_c0_g1|m.5018TRINITY_DN238_c0_g1|g.5018ORFTRINITY_DN238_c0_g1|g.5018TRINITY_DN238_c0_g1|m.5018type:completelen:136(+)TRINITY_DN238_c0_g1:175-582(+)	TRINITY_DN238_c0_g1|m.5018 TRINITY_DN238_c0_g1|g.5018 ORF TRINITY_DN238_c0_g1|g.5018 TRINITY_DN238_c0_g1|m.5018 type:complete len:136 (+) TRINITY_DN238_c0_g1:175-582(+)	1	3	3	3	3	3	3	36.3	15.252	135	65.923	3864300000	190597	223020	193747	198147	165651	152525	1.17632	0.149562
TRINITY_DN238256_c0_g1|m.388TRINITY_DN238256_c0_g1|g.388ORFTRINITY_DN238256_c0_g1|g.388TRINITY_DN238256_c0_g1|m.388type:internallen:158(-)TRINITY_DN238256_c0_g1:1-471(-)	TRINITY_DN238256_c0_g1|m.388TRINITY_DN238256_c0_g1|g.388ORFTRINITY_DN238256_c0_g1|g.388TRINITY_DN238256_c0_g1|m.388type:internallen:158(-)TRINITY_DN238256_c0_g1:1-471(-)	TRINITY_DN238256_c0_g1|m.388 TRINITY_DN238256_c0_g1|g.388 ORF TRINITY_DN238256_c0_g1|g.388 TRINITY_DN238256_c0_g1|m.388 type:internal len:158 (-) TRINITY_DN238256_c0_g1:1-471(-)	1	2	2	2	2	2	2	11.5	16.887	157	3.7472	50819000	10222.7	7486.97	3063.16	10153.9	3680.41	5002.05	1.1028	0.833212
TRINITY_DN2391_c0_g2|m.11563TRINITY_DN2391_c0_g2|g.11563ORFTRINITY_DN2391_c0_g2|g.11563TRINITY_DN2391_c0_g2|m.11563type:completelen:226(+)TRINITY_DN2391_c0_g2:194-871(+)	TRINITY_DN2391_c0_g2|m.11563TRINITY_DN2391_c0_g2|g.11563ORFTRINITY_DN2391_c0_g2|g.11563TRINITY_DN2391_c0_g2|m.11563type:completelen:226(+)TRINITY_DN2391_c0_g2:194-871(+)	TRINITY_DN2391_c0_g2|m.11563 TRINITY_DN2391_c0_g2|g.11563 ORF TRINITY_DN2391_c0_g2|g.11563 TRINITY_DN2391_c0_g2|m.11563 type:complete len:226 (+) TRINITY_DN2391_c0_g2:194-871(+)	1	1	1	1	1	1	1	4	24.221	225	1.8779	79571000	15221.8	23845.7	16071.9	18170.4	22121.5	18232.1	0.942169	0.729316
TRINITY_DN23919_c0_g1|m.4301TRINITY_DN23919_c0_g1|g.4301ORFTRINITY_DN23919_c0_g1|g.4301TRINITY_DN23919_c0_g1|m.4301type:completelen:168(+)TRINITY_DN23919_c0_g1:74-577(+)	TRINITY_DN23919_c0_g1|m.4301TRINITY_DN23919_c0_g1|g.4301ORFTRINITY_DN23919_c0_g1|g.4301TRINITY_DN23919_c0_g1|m.4301type:completelen:168(+)TRINITY_DN23919_c0_g1:74-577(+)	TRINITY_DN23919_c0_g1|m.4301 TRINITY_DN23919_c0_g1|g.4301 ORF TRINITY_DN23919_c0_g1|g.4301 TRINITY_DN23919_c0_g1|m.4301 type:complete len:168 (+) TRINITY_DN23919_c0_g1:74-577(+)	1	1	1	1	1	1	1	6	18.665	167	3.0663	128790000	7464.65	6023.73	4618.1	8855.37	3488.47	3945.42	1.11156	0.766332
TRINITY_DN240475_c0_g1|m.866TRINITY_DN240475_c0_g1|g.866ORFTRINITY_DN240475_c0_g1|g.866TRINITY_DN240475_c0_g1|m.866type:5prime_partiallen:105(+)TRINITY_DN240475_c0_g1:2-316(+)	TRINITY_DN240475_c0_g1|m.866TRINITY_DN240475_c0_g1|g.866ORFTRINITY_DN240475_c0_g1|g.866TRINITY_DN240475_c0_g1|m.866type:5prime_partiallen:105(+)TRINITY_DN240475_c0_g1:2-316(+)	TRINITY_DN240475_c0_g1|m.866 TRINITY_DN240475_c0_g1|g.866 ORF TRINITY_DN240475_c0_g1|g.866 TRINITY_DN240475_c0_g1|m.866 type:5prime_partial len:105 (+) TRINITY_DN240475_c0_g1:2-316(+)	1	4	3	3	4	3	3	36.5	11.758	104	26.116	3200000000	132024	406542	102751	261789	66034.8	119071	1.43505	0.597126
TRINITY_DN24093_c0_g1|m.4457TRINITY_DN24093_c0_g1|g.4457ORFTRINITY_DN24093_c0_g1|g.4457TRINITY_DN24093_c0_g1|m.4457type:3prime_partiallen:200(-)TRINITY_DN24093_c0_g1:3-599(-)	TRINITY_DN24093_c0_g1|m.4457TRINITY_DN24093_c0_g1|g.4457ORFTRINITY_DN24093_c0_g1|g.4457TRINITY_DN24093_c0_g1|m.4457type:3prime_partiallen:200(-)TRINITY_DN24093_c0_g1:3-599(-)	TRINITY_DN24093_c0_g1|m.4457 TRINITY_DN24093_c0_g1|g.4457 ORF TRINITY_DN24093_c0_g1|g.4457 TRINITY_DN24093_c0_g1|m.4457 type:3prime_partial len:200 (-) TRINITY_DN24093_c0_g1:3-599(-)	1	1	1	1	1	1	1	5.5	22.043	199	1.9599	27580000	8084.26	6032.68	5092.72	7129.61	5532.62	5916.4	1.03397	0.84457
TRINITY_DN242235_c0_g1|m.1316TRINITY_DN242235_c0_g1|g.1316ORFTRINITY_DN242235_c0_g1|g.1316TRINITY_DN242235_c0_g1|m.1316type:internallen:124(+)TRINITY_DN242235_c0_g1:1-369(+)	TRINITY_DN242235_c0_g1|m.1316TRINITY_DN242235_c0_g1|g.1316ORFTRINITY_DN242235_c0_g1|g.1316TRINITY_DN242235_c0_g1|m.1316type:internallen:124(+)TRINITY_DN242235_c0_g1:1-369(+)	TRINITY_DN242235_c0_g1|m.1316 TRINITY_DN242235_c0_g1|g.1316 ORF TRINITY_DN242235_c0_g1|g.1316 TRINITY_DN242235_c0_g1|m.1316 type:internal len:124 (+) TRINITY_DN242235_c0_g1:1-369(+)	1	2	1	1	2	1	1	33.3	13.403	123	56.087	4664000000	45795.4	53802.9	52928	50562.4	55098.7	63191.8	0.903309	0.291296
TRINITY_DN242291_c0_g1|m.1290TRINITY_DN242291_c0_g1|g.1290ORFTRINITY_DN242291_c0_g1|g.1290TRINITY_DN242291_c0_g1|m.1290type:5prime_partiallen:241(-)TRINITY_DN242291_c0_g1:149-871(-)	TRINITY_DN242291_c0_g1|m.1290TRINITY_DN242291_c0_g1|g.1290ORFTRINITY_DN242291_c0_g1|g.1290TRINITY_DN242291_c0_g1|m.1290type:5prime_partiallen:241(-)TRINITY_DN242291_c0_g1:149-871(-)	TRINITY_DN242291_c0_g1|m.1290 TRINITY_DN242291_c0_g1|g.1290 ORF TRINITY_DN242291_c0_g1|g.1290 TRINITY_DN242291_c0_g1|m.1290 type:5prime_partial len:241 (-) TRINITY_DN242291_c0_g1:149-871(-)	1	3	2	1	3	2	1	11.7	26.534	240	3.221	54036000	12246.2	9216.94	9316.98	10822.8	8594.75	8151.57	1.11647	0.454096
TRINITY_DN242698_c0_g1|m.1400TRINITY_DN242698_c0_g1|g.1400ORFTRINITY_DN242698_c0_g1|g.1400TRINITY_DN242698_c0_g1|m.1400type:internallen:258(-)TRINITY_DN242698_c0_g1:1-771(-)	TRINITY_DN242698_c0_g1|m.1400TRINITY_DN242698_c0_g1|g.1400ORFTRINITY_DN242698_c0_g1|g.1400TRINITY_DN242698_c0_g1|m.1400type:internallen:258(-)TRINITY_DN242698_c0_g1:1-771(-)	TRINITY_DN242698_c0_g1|m.1400 TRINITY_DN242698_c0_g1|g.1400 ORF TRINITY_DN242698_c0_g1|g.1400 TRINITY_DN242698_c0_g1|m.1400 type:internal len:258 (-) TRINITY_DN242698_c0_g1:1-771(-)	1	3	3	3	3	3	3	11.7	28.139	257	12.925	330860000	70113.5	45550.5	40879	73410.9	44823.9	39788.6	0.990632	0.973285
TRINITY_DN2435_c0_g3|m.13227TRINITY_DN2435_c0_g3|g.13227ORFTRINITY_DN2435_c0_g3|g.13227TRINITY_DN2435_c0_g3|m.13227type:completelen:360(-)TRINITY_DN2435_c0_g3:1141-2220(-)	TRINITY_DN2435_c0_g3|m.13227TRINITY_DN2435_c0_g3|g.13227ORFTRINITY_DN2435_c0_g3|g.13227TRINITY_DN2435_c0_g3|m.13227type:completelen:360(-)TRINITY_DN2435_c0_g3:1141-2220(-)	TRINITY_DN2435_c0_g3|m.13227 TRINITY_DN2435_c0_g3|g.13227 ORF TRINITY_DN2435_c0_g3|g.13227 TRINITY_DN2435_c0_g3|m.13227 type:complete len:360 (-) TRINITY_DN2435_c0_g3:1141-2220(-)	1	2	2	2	2	2	2	5.6	40.666	359	5.4731	409620000	75463.4	65047.7	52993.6	78257.5	59911.3	57012.7	0.991409	0.954931
TRINITY_DN24558_c1_g1|m.5041TRINITY_DN24558_c1_g1|g.5041ORFTRINITY_DN24558_c1_g1|g.5041TRINITY_DN24558_c1_g1|m.5041type:5prime_partiallen:718(+)TRINITY_DN24558_c1_g1:2-2155(+)	TRINITY_DN24558_c1_g1|m.5041TRINITY_DN24558_c1_g1|g.5041ORFTRINITY_DN24558_c1_g1|g.5041TRINITY_DN24558_c1_g1|m.5041type:5prime_partiallen:718(+)TRINITY_DN24558_c1_g1:2-2155(+)	TRINITY_DN24558_c1_g1|m.5041 TRINITY_DN24558_c1_g1|g.5041 ORF TRINITY_DN24558_c1_g1|g.5041 TRINITY_DN24558_c1_g1|m.5041 type:5prime_partial len:718 (+) TRINITY_DN24558_c1_g1:2-2155(+)	1	23	23	23	23	23	23	34	76.8	717	323.31	20077000000	1.53938e+06	1.69252e+06	1.35857e+06	1.39507e+06	1.07713e+06	811048	1.39815	0.088539
TRINITY_DN2459_c0_g1|m.13041TRINITY_DN2459_c0_g1|g.13041ORFTRINITY_DN2459_c0_g1|g.13041TRINITY_DN2459_c0_g1|m.13041type:completelen:185(+)TRINITY_DN2459_c0_g1:295-849(+)	TRINITY_DN2459_c0_g1|m.13041TRINITY_DN2459_c0_g1|g.13041ORFTRINITY_DN2459_c0_g1|g.13041TRINITY_DN2459_c0_g1|m.13041type:completelen:185(+)TRINITY_DN2459_c0_g1:295-849(+)	TRINITY_DN2459_c0_g1|m.13041 TRINITY_DN2459_c0_g1|g.13041 ORF TRINITY_DN2459_c0_g1|g.13041 TRINITY_DN2459_c0_g1|m.13041 type:complete len:185 (+) TRINITY_DN2459_c0_g1:295-849(+)	1	1	1	1	1	1	1	5.4	20.977	184	2.2363	53040000	6538.52	4843.12	3182.76	7685.39	4657.18	5860.16	0.800122	0.406619
TRINITY_DN246_c1_g1|m.5118TRINITY_DN246_c1_g1|g.5118ORFTRINITY_DN246_c1_g1|g.5118TRINITY_DN246_c1_g1|m.5118type:completelen:244(-)TRINITY_DN246_c1_g1:713-1444(-)	TRINITY_DN246_c1_g1|m.5118TRINITY_DN246_c1_g1|g.5118ORFTRINITY_DN246_c1_g1|g.5118TRINITY_DN246_c1_g1|m.5118type:completelen:244(-)TRINITY_DN246_c1_g1:713-1444(-)	TRINITY_DN246_c1_g1|m.5118 TRINITY_DN246_c1_g1|g.5118 ORF TRINITY_DN246_c1_g1|g.5118 TRINITY_DN246_c1_g1|m.5118 type:complete len:244 (-) TRINITY_DN246_c1_g1:713-1444(-)	1	2	2	2	2	2	2	7.8	27.958	243	3.227	103990000	41568	38210.3	32766	53492.1	33135.4	30031.2	0.964731	0.868835
TRINITY_DN24886_c0_g1|m.5465TRINITY_DN24886_c0_g1|g.5465ORFTRINITY_DN24886_c0_g1|g.5465TRINITY_DN24886_c0_g1|m.5465type:internallen:204(-)TRINITY_DN24886_c0_g1:3-611(-);TRINITY_DN6888_c0_g2|m.10812TRINITY_DN6888_c0_g2|g.10812ORFTRINITY_DN6888_c0_g2|g.10812TRINITY_DN6888_c0_g2|m.10812type:completelen:216(-)TRINITY_DN6888_c0_g2:377-1024(-)	TRINITY_DN24886_c0_g1|m.5465TRINITY_DN24886_c0_g1|g.5465ORFTRINITY_DN24886_c0_g1|g.5465TRINITY_DN24886_c0_g1|m.5465type:internallen:204(-)TRINITY_DN24886_c0_g1:3-611(-);TRINITY_DN6888_c0_g2|m.10812TRINITY_DN6888_c0_g2|g.10812ORFTRINITY_DN6888_c0_g2|g.10812TRINITY_DN6888_c0_g2|m.10812type:completelen:216(-)TRINITY_DN6888_c0_g2:377-1024(-)	TRINITY_DN24886_c0_g1|m.5465 TRINITY_DN24886_c0_g1|g.5465 ORF TRINITY_DN24886_c0_g1|g.5465 TRINITY_DN24886_c0_g1|m.5465 type:internal len:204 (-) TRINITY_DN24886_c0_g1:3-611(-);TRINITY_DN6888_c0_g2|m.10812 TRINITY_DN6888_c0_g2|g.10812 ORF TRINITY_DN6888_	2	1	1	1	1	1	1	5.4	23.184	203	2.9739	122100000	60313.4	51960.6	50826.8	47364.3	50908.5	51203.4	1.09115	0.233094
TRINITY_DN249_c0_g4|m.5377TRINITY_DN249_c0_g4|g.5377ORFTRINITY_DN249_c0_g4|g.5377TRINITY_DN249_c0_g4|m.5377type:completelen:266(+)TRINITY_DN249_c0_g4:141-938(+)	TRINITY_DN249_c0_g4|m.5377TRINITY_DN249_c0_g4|g.5377ORFTRINITY_DN249_c0_g4|g.5377TRINITY_DN249_c0_g4|m.5377type:completelen:266(+)TRINITY_DN249_c0_g4:141-938(+)	TRINITY_DN249_c0_g4|m.5377 TRINITY_DN249_c0_g4|g.5377 ORF TRINITY_DN249_c0_g4|g.5377 TRINITY_DN249_c0_g4|m.5377 type:complete len:266 (+) TRINITY_DN249_c0_g4:141-938(+)	1	3	3	3	3	3	3	12.1	30.358	265	6.0181	71012000	43446.8	20825.5	21192.9	30768	21034.2	18585	1.21422	0.579866
TRINITY_DN2492_c0_g1|m.12832TRINITY_DN2492_c0_g1|g.12832ORFTRINITY_DN2492_c0_g1|g.12832TRINITY_DN2492_c0_g1|m.12832type:completelen:1845(-)TRINITY_DN2492_c0_g1:188-5722(-)	TRINITY_DN2492_c0_g1|m.12832TRINITY_DN2492_c0_g1|g.12832ORFTRINITY_DN2492_c0_g1|g.12832TRINITY_DN2492_c0_g1|m.12832type:completelen:1845(-)TRINITY_DN2492_c0_g1:188-5722(-)	TRINITY_DN2492_c0_g1|m.12832 TRINITY_DN2492_c0_g1|g.12832 ORF TRINITY_DN2492_c0_g1|g.12832 TRINITY_DN2492_c0_g1|m.12832 type:complete len:1845 (-) TRINITY_DN2492_c0_g1:188-5722(-)	1	2	2	2	2	2	2	1.2	202.33	1844	3.3863	36072000	10359.6	18486.1	12864.8	23491.4	11389.8	11614.6	0.897083	0.749544
TRINITY_DN24925_c0_g2|m.5561TRINITY_DN24925_c0_g2|g.5561ORFTRINITY_DN24925_c0_g2|g.5561TRINITY_DN24925_c0_g2|m.5561type:completelen:250(-)TRINITY_DN24925_c0_g2:71-820(-)	TRINITY_DN24925_c0_g2|m.5561TRINITY_DN24925_c0_g2|g.5561ORFTRINITY_DN24925_c0_g2|g.5561TRINITY_DN24925_c0_g2|m.5561type:completelen:250(-)TRINITY_DN24925_c0_g2:71-820(-)	TRINITY_DN24925_c0_g2|m.5561 TRINITY_DN24925_c0_g2|g.5561 ORF TRINITY_DN24925_c0_g2|g.5561 TRINITY_DN24925_c0_g2|m.5561 type:complete len:250 (-) TRINITY_DN24925_c0_g2:71-820(-)	1	3	3	3	3	3	3	12	28.762	249	10.228	1431700000	113253	92319.8	83509.7	122768	64486	66308.4	1.14009	0.604088
TRINITY_DN2493_c0_g1|m.12582TRINITY_DN2493_c0_g1|g.12582ORFTRINITY_DN2493_c0_g1|g.12582TRINITY_DN2493_c0_g1|m.12582type:completelen:357(-)TRINITY_DN2493_c0_g1:907-1977(-)	TRINITY_DN2493_c0_g1|m.12582TRINITY_DN2493_c0_g1|g.12582ORFTRINITY_DN2493_c0_g1|g.12582TRINITY_DN2493_c0_g1|m.12582type:completelen:357(-)TRINITY_DN2493_c0_g1:907-1977(-)	TRINITY_DN2493_c0_g1|m.12582 TRINITY_DN2493_c0_g1|g.12582 ORF TRINITY_DN2493_c0_g1|g.12582 TRINITY_DN2493_c0_g1|m.12582 type:complete len:357 (-) TRINITY_DN2493_c0_g1:907-1977(-)	1	1	1	1	1	1	1	3.1	40.49	356	3.4487	94709000	13283.6	10471.5	7615.4	15521	8947.5	8598.75	0.948685	0.848884
TRINITY_DN250340_c0_g1|m.384TRINITY_DN250340_c0_g1|g.384ORFTRINITY_DN250340_c0_g1|g.384TRINITY_DN250340_c0_g1|m.384type:internallen:157(+)TRINITY_DN250340_c0_g1:1-468(+)	TRINITY_DN250340_c0_g1|m.384TRINITY_DN250340_c0_g1|g.384ORFTRINITY_DN250340_c0_g1|g.384TRINITY_DN250340_c0_g1|m.384type:internallen:157(+)TRINITY_DN250340_c0_g1:1-468(+)	TRINITY_DN250340_c0_g1|m.384 TRINITY_DN250340_c0_g1|g.384 ORF TRINITY_DN250340_c0_g1|g.384 TRINITY_DN250340_c0_g1|m.384 type:internal len:157 (+) TRINITY_DN250340_c0_g1:1-468(+)	1	6	6	6	6	6	6	55.8	17.188	156	65.314	12610000000	523541	619301	601920	497711	635174	512275	1.06054	0.562283
TRINITY_DN250343_c0_g1|m.386TRINITY_DN250343_c0_g1|g.386ORFTRINITY_DN250343_c0_g1|g.386TRINITY_DN250343_c0_g1|m.386type:internallen:214(-)TRINITY_DN250343_c0_g1:1-639(-)	TRINITY_DN250343_c0_g1|m.386TRINITY_DN250343_c0_g1|g.386ORFTRINITY_DN250343_c0_g1|g.386TRINITY_DN250343_c0_g1|m.386type:internallen:214(-)TRINITY_DN250343_c0_g1:1-639(-)	TRINITY_DN250343_c0_g1|m.386 TRINITY_DN250343_c0_g1|g.386 ORF TRINITY_DN250343_c0_g1|g.386 TRINITY_DN250343_c0_g1|m.386 type:internal len:214 (-) TRINITY_DN250343_c0_g1:1-639(-)	1	3	3	3	3	3	3	16.9	23.448	213	20.287	1479500000	127802	154616	139510	132174	158866	150551	0.955473	0.585464
TRINITY_DN2508_c0_g1|m.374TRINITY_DN2508_c0_g1|g.374ORFTRINITY_DN2508_c0_g1|g.374TRINITY_DN2508_c0_g1|m.374type:5prime_partiallen:142(+)TRINITY_DN2508_c0_g1:2-427(+);TRINITY_DN2508_c0_g2|m.376TRINITY_DN2508_c0_g2|g.376ORFTRINITY_DN2508_c0_g2|g.376TRINITY_DN2508_c0_g2|m.376type:5prime_partiallen:144(+)TRINITY_DN2508_c0_g2:2-433(+);TRINITY_DN255190_c0_g1|m.693TRINITY_DN255190_c0_g1|g.693ORFTRINITY_…	TRINITY_DN2508_c0_g1|m.374TRINITY_DN2508_c0_g1|g.374ORFTRINITY_DN2508_c0_g1|g.374TRINITY_DN2508_c0_g1|m.374type:5prime_partiallen:142(+)TRINITY_DN2508_c0_g1:2-427(+);TRINITY_DN2508_c0_g2|m.376TRINITY_DN2508_c0_g2|g.376ORFTRINITY_DN2508_c0_g2|g.376TRINITY_DN2508_c0_g2|m.376type:5prime_partiallen:144(+)TRINITY_DN2508_c0_g2:2-433(+);TRINITY_DN255190_c0_g1|m.693TRINITY_DN255190_c0_g1|g.693ORFTRINITY_…	TRINITY_DN2508_c0_g1|m.374 TRINITY_DN2508_c0_g1|g.374 ORF TRINITY_DN2508_c0_g1|g.374 TRINITY_DN2508_c0_g1|m.374 type:5prime_partial len:142 (+) TRINITY_DN2508_c0_g1:2-427(+);TRINITY_DN2508_c0_g2|m.376 TRINITY_DN2508_c0_g2|g.376 ORF TRINITY_DN2508_c0_g2|g	5	4	4	4	4	4	4	23.4	15.592	141	9.8084	31225000000	197677	131831	116269	156784	115691	99161.2	1.1995	0.46001
TRINITY_DN2510_c0_g1|m.504TRINITY_DN2510_c0_g1|g.504ORFTRINITY_DN2510_c0_g1|g.504TRINITY_DN2510_c0_g1|m.504type:5prime_partiallen:455(-)TRINITY_DN2510_c0_g1:315-1679(-);TRINITY_DN121673_c0_g1|m.779TRINITY_DN121673_c0_g1|g.779ORFTRINITY_DN121673_c0_g1|g.779TRINITY_DN121673_c0_g1|m.779type:internallen:119(-)TRINITY_DN121673_c0_g1:3-356(-)	TRINITY_DN2510_c0_g1|m.504TRINITY_DN2510_c0_g1|g.504ORFTRINITY_DN2510_c0_g1|g.504TRINITY_DN2510_c0_g1|m.504type:5prime_partiallen:455(-)TRINITY_DN2510_c0_g1:315-1679(-)	TRINITY_DN2510_c0_g1|m.504 TRINITY_DN2510_c0_g1|g.504 ORF TRINITY_DN2510_c0_g1|g.504 TRINITY_DN2510_c0_g1|m.504 type:5prime_partial len:455 (-) TRINITY_DN2510_c0_g1:315-1679(-)	2	4	4	4	4	4	4	9.7	48.331	454	11.172	122290000	106884	113364	108213	85628.8	106599	104705	1.10619	0.206712
TRINITY_DN2519_c2_g1|m.775TRINITY_DN2519_c2_g1|g.775ORFTRINITY_DN2519_c2_g1|g.775TRINITY_DN2519_c2_g1|m.775type:completelen:666(-)TRINITY_DN2519_c2_g1:2249-4246(-)	TRINITY_DN2519_c2_g1|m.775TRINITY_DN2519_c2_g1|g.775ORFTRINITY_DN2519_c2_g1|g.775TRINITY_DN2519_c2_g1|m.775type:completelen:666(-)TRINITY_DN2519_c2_g1:2249-4246(-)	TRINITY_DN2519_c2_g1|m.775 TRINITY_DN2519_c2_g1|g.775 ORF TRINITY_DN2519_c2_g1|g.775 TRINITY_DN2519_c2_g1|m.775 type:complete len:666 (-) TRINITY_DN2519_c2_g1:2249-4246(-)	1	10	10	10	10	10	10	14.4	73.954	665	17.488	781080000	205552	221759	178308	202805	169614	159382	1.13881	0.248519
TRINITY_DN25197_c0_g1|m.5759TRINITY_DN25197_c0_g1|g.5759ORFTRINITY_DN25197_c0_g1|g.5759TRINITY_DN25197_c0_g1|m.5759type:5prime_partiallen:159(+)TRINITY_DN25197_c0_g1:1-477(+)	TRINITY_DN25197_c0_g1|m.5759TRINITY_DN25197_c0_g1|g.5759ORFTRINITY_DN25197_c0_g1|g.5759TRINITY_DN25197_c0_g1|m.5759type:5prime_partiallen:159(+)TRINITY_DN25197_c0_g1:1-477(+)	TRINITY_DN25197_c0_g1|m.5759 TRINITY_DN25197_c0_g1|g.5759 ORF TRINITY_DN25197_c0_g1|g.5759 TRINITY_DN25197_c0_g1|m.5759 type:5prime_partial len:159 (+) TRINITY_DN25197_c0_g1:1-477(+)	1	1	1	1	1	1	1	6.3	18.177	158	2.1571	34231000	6367.22	12131.2	8762.83	8637.77	8533.42	10735.6	0.976871	0.911557
TRINITY_DN25215_c0_g1|m.9TRINITY_DN25215_c0_g1|g.9ORFTRINITY_DN25215_c0_g1|g.9TRINITY_DN25215_c0_g1|m.9type:5prime_partiallen:1810(-)TRINITY_DN25215_c0_g1:531-5960(-);TRINITY_DN215619_c0_g1|m.87TRINITY_DN215619_c0_g1|g.87ORFTRINITY_DN215619_c0_g1|g.87TRINITY_DN215619_c0_g1|m.87type:internallen:128(-)TRINITY_DN215619_c0_g1:2-382(-)	TRINITY_DN25215_c0_g1|m.9TRINITY_DN25215_c0_g1|g.9ORFTRINITY_DN25215_c0_g1|g.9TRINITY_DN25215_c0_g1|m.9type:5prime_partiallen:1810(-)TRINITY_DN25215_c0_g1:531-5960(-)	TRINITY_DN25215_c0_g1|m.9 TRINITY_DN25215_c0_g1|g.9 ORF TRINITY_DN25215_c0_g1|g.9 TRINITY_DN25215_c0_g1|m.9 type:5prime_partial len:1810 (-) TRINITY_DN25215_c0_g1:531-5960(-)	2	17	17	17	17	17	17	11.6	199.51	1809	269.76	3998300000	508759	428496	418663	492954	439331	408852	1.01102	0.902232
TRINITY_DN25740_c0_g1|m.431TRINITY_DN25740_c0_g1|g.431ORFTRINITY_DN25740_c0_g1|g.431TRINITY_DN25740_c0_g1|m.431type:3prime_partiallen:1176(+)TRINITY_DN25740_c0_g1:176-3700(+)	TRINITY_DN25740_c0_g1|m.431TRINITY_DN25740_c0_g1|g.431ORFTRINITY_DN25740_c0_g1|g.431TRINITY_DN25740_c0_g1|m.431type:3prime_partiallen:1176(+)TRINITY_DN25740_c0_g1:176-3700(+)	TRINITY_DN25740_c0_g1|m.431 TRINITY_DN25740_c0_g1|g.431 ORF TRINITY_DN25740_c0_g1|g.431 TRINITY_DN25740_c0_g1|m.431 type:3prime_partial len:1176 (+) TRINITY_DN25740_c0_g1:176-3700(+)	1	1	1	1	1	1	1	0.9	130.71	1175	4.4846	85296000	14437.3	16807.7	12233.2	14189	7397.35	6831.3	1.52997	0.137365
TRINITY_DN25830_c0_g1|m.587TRINITY_DN25830_c0_g1|g.587ORFTRINITY_DN25830_c0_g1|g.587TRINITY_DN25830_c0_g1|m.587type:5prime_partiallen:167(+)TRINITY_DN25830_c0_g1:1-501(+)	TRINITY_DN25830_c0_g1|m.587TRINITY_DN25830_c0_g1|g.587ORFTRINITY_DN25830_c0_g1|g.587TRINITY_DN25830_c0_g1|m.587type:5prime_partiallen:167(+)TRINITY_DN25830_c0_g1:1-501(+)	TRINITY_DN25830_c0_g1|m.587 TRINITY_DN25830_c0_g1|g.587 ORF TRINITY_DN25830_c0_g1|g.587 TRINITY_DN25830_c0_g1|m.587 type:5prime_partial len:167 (+) TRINITY_DN25830_c0_g1:1-501(+)	1	2	1	1	2	1	1	12.7	19.669	166	3.4728	232020000	24221.4	44699.1	50271.9	30724.6	34499.6	39248.7	1.14089	0.585993
TRINITY_DN2597_c1_g2|m.443TRINITY_DN2597_c1_g2|g.443ORFTRINITY_DN2597_c1_g2|g.443TRINITY_DN2597_c1_g2|m.443type:internallen:100(-)TRINITY_DN2597_c1_g2:1-297(-)	TRINITY_DN2597_c1_g2|m.443TRINITY_DN2597_c1_g2|g.443ORFTRINITY_DN2597_c1_g2|g.443TRINITY_DN2597_c1_g2|m.443type:internallen:100(-)TRINITY_DN2597_c1_g2:1-297(-)	TRINITY_DN2597_c1_g2|m.443 TRINITY_DN2597_c1_g2|g.443 ORF TRINITY_DN2597_c1_g2|g.443 TRINITY_DN2597_c1_g2|m.443 type:internal len:100 (-) TRINITY_DN2597_c1_g2:1-297(-)	1	2	1	1	2	1	1	28.3	11.293	99	40.619	896040000	28652.6	20471.7	21952.5	26290.1	19156.4	21488.8	1.06187	0.695276
TRINITY_DN26002_c0_g1|m.809TRINITY_DN26002_c0_g1|g.809ORFTRINITY_DN26002_c0_g1|g.809TRINITY_DN26002_c0_g1|m.809type:completelen:227(-)TRINITY_DN26002_c0_g1:608-1288(-)	TRINITY_DN26002_c0_g1|m.809TRINITY_DN26002_c0_g1|g.809ORFTRINITY_DN26002_c0_g1|g.809TRINITY_DN26002_c0_g1|m.809type:completelen:227(-)TRINITY_DN26002_c0_g1:608-1288(-)	TRINITY_DN26002_c0_g1|m.809 TRINITY_DN26002_c0_g1|g.809 ORF TRINITY_DN26002_c0_g1|g.809 TRINITY_DN26002_c0_g1|m.809 type:complete len:227 (-) TRINITY_DN26002_c0_g1:608-1288(-)	1	3	3	3	3	3	3	12.4	25.986	226	11.561	626610000	72434.4	86748.9	75152.5	85237.8	93622.4	82176.4	0.897712	0.184997
TRINITY_DN2603_c0_g2|m.1317TRINITY_DN2603_c0_g2|g.1317ORFTRINITY_DN2603_c0_g2|g.1317TRINITY_DN2603_c0_g2|m.1317type:completelen:346(+)TRINITY_DN2603_c0_g2:403-1440(+)	TRINITY_DN2603_c0_g2|m.1317TRINITY_DN2603_c0_g2|g.1317ORFTRINITY_DN2603_c0_g2|g.1317TRINITY_DN2603_c0_g2|m.1317type:completelen:346(+)TRINITY_DN2603_c0_g2:403-1440(+)	TRINITY_DN2603_c0_g2|m.1317 TRINITY_DN2603_c0_g2|g.1317 ORF TRINITY_DN2603_c0_g2|g.1317 TRINITY_DN2603_c0_g2|m.1317 type:complete len:346 (+) TRINITY_DN2603_c0_g2:403-1440(+)	1	1	1	1	1	1	1	3.2	38.504	345	45.541	41962000	8016.91	8468.67	7616.59	11027.2	8596.72	8223.28	0.865516	0.243257
TRINITY_DN26093_c0_g1|m.1077TRINITY_DN26093_c0_g1|g.1077ORFTRINITY_DN26093_c0_g1|g.1077TRINITY_DN26093_c0_g1|m.1077type:internallen:1424(+)TRINITY_DN26093_c0_g1:3-4271(+)	TRINITY_DN26093_c0_g1|m.1077TRINITY_DN26093_c0_g1|g.1077ORFTRINITY_DN26093_c0_g1|g.1077TRINITY_DN26093_c0_g1|m.1077type:internallen:1424(+)TRINITY_DN26093_c0_g1:3-4271(+)	TRINITY_DN26093_c0_g1|m.1077 TRINITY_DN26093_c0_g1|g.1077 ORF TRINITY_DN26093_c0_g1|g.1077 TRINITY_DN26093_c0_g1|m.1077 type:internal len:1424 (+) TRINITY_DN26093_c0_g1:3-4271(+)	1	61	61	61	61	61	61	51.1	157.44	1423	323.31	187060000000	4.42671e+06	4.26341e+06	4.35446e+06	4.7223e+06	4.25207e+06	4.67275e+06	0.955848	0.268596
TRINITY_DN26135_c0_g2|m.1406TRINITY_DN26135_c0_g2|g.1406ORFTRINITY_DN26135_c0_g2|g.1406TRINITY_DN26135_c0_g2|m.1406type:completelen:208(-)TRINITY_DN26135_c0_g2:305-928(-)	TRINITY_DN26135_c0_g2|m.1406TRINITY_DN26135_c0_g2|g.1406ORFTRINITY_DN26135_c0_g2|g.1406TRINITY_DN26135_c0_g2|m.1406type:completelen:208(-)TRINITY_DN26135_c0_g2:305-928(-)	TRINITY_DN26135_c0_g2|m.1406 TRINITY_DN26135_c0_g2|g.1406 ORF TRINITY_DN26135_c0_g2|g.1406 TRINITY_DN26135_c0_g2|m.1406 type:complete len:208 (-) TRINITY_DN26135_c0_g2:305-928(-)	1	1	1	1	1	1	1	4.3	23.359	207	1.8783	64620000	17914.8	9860.66	8714.61	22326.1	7660.43	7500.62	0.9734	0.95633
TRINITY_DN2618_c0_g1|m.2146TRINITY_DN2618_c0_g1|g.2146ORFTRINITY_DN2618_c0_g1|g.2146TRINITY_DN2618_c0_g1|m.2146type:5prime_partiallen:164(-)TRINITY_DN2618_c0_g1:98-589(-);TRINITY_DN87643_c0_g1|m.511TRINITY_DN87643_c0_g1|g.511ORFTRINITY_DN87643_c0_g1|g.511TRINITY_DN87643_c0_g1|m.511type:completelen:111(+)TRINITY_DN87643_c0_g1:236-568(+)	TRINITY_DN2618_c0_g1|m.2146TRINITY_DN2618_c0_g1|g.2146ORFTRINITY_DN2618_c0_g1|g.2146TRINITY_DN2618_c0_g1|m.2146type:5prime_partiallen:164(-)TRINITY_DN2618_c0_g1:98-589(-)	TRINITY_DN2618_c0_g1|m.2146 TRINITY_DN2618_c0_g1|g.2146 ORF TRINITY_DN2618_c0_g1|g.2146 TRINITY_DN2618_c0_g1|m.2146 type:5prime_partial len:164 (-) TRINITY_DN2618_c0_g1:98-589(-)	2	4	4	4	4	4	4	19.6	18.345	163	5.513	530990000	74831.3	101736	114759	106428	105042	100080	0.935083	0.601693
TRINITY_DN2628_c0_g1|m.1756TRINITY_DN2628_c0_g1|g.1756ORFTRINITY_DN2628_c0_g1|g.1756TRINITY_DN2628_c0_g1|m.1756type:completelen:589(+)TRINITY_DN2628_c0_g1:217-1983(+)	TRINITY_DN2628_c0_g1|m.1756TRINITY_DN2628_c0_g1|g.1756ORFTRINITY_DN2628_c0_g1|g.1756TRINITY_DN2628_c0_g1|m.1756type:completelen:589(+)TRINITY_DN2628_c0_g1:217-1983(+)	TRINITY_DN2628_c0_g1|m.1756 TRINITY_DN2628_c0_g1|g.1756 ORF TRINITY_DN2628_c0_g1|g.1756 TRINITY_DN2628_c0_g1|m.1756 type:complete len:589 (+) TRINITY_DN2628_c0_g1:217-1983(+)	1	5	5	4	5	5	4	9.2	66.189	588	47.481	925680000	146214	92140.7	89565.1	152493	84971.6	79754.4	1.03373	0.910581
TRINITY_DN26442_c0_g1|m.1971TRINITY_DN26442_c0_g1|g.1971ORFTRINITY_DN26442_c0_g1|g.1971TRINITY_DN26442_c0_g1|m.1971type:internallen:143(-)TRINITY_DN26442_c0_g1:2-427(-)	TRINITY_DN26442_c0_g1|m.1971TRINITY_DN26442_c0_g1|g.1971ORFTRINITY_DN26442_c0_g1|g.1971TRINITY_DN26442_c0_g1|m.1971type:internallen:143(-)TRINITY_DN26442_c0_g1:2-427(-)	TRINITY_DN26442_c0_g1|m.1971 TRINITY_DN26442_c0_g1|g.1971 ORF TRINITY_DN26442_c0_g1|g.1971 TRINITY_DN26442_c0_g1|m.1971 type:internal len:143 (-) TRINITY_DN26442_c0_g1:2-427(-)	1	1	1	1	1	1	1	17.6	15.303	142	141.51	1214900000	39834.2	48976.8	59656.8	40218.2	26173.9	27120.9	1.58767	0.0661997
TRINITY_DN2647_c0_g3|m.1572TRINITY_DN2647_c0_g3|g.1572ORFTRINITY_DN2647_c0_g3|g.1572TRINITY_DN2647_c0_g3|m.1572type:completelen:136(+)TRINITY_DN2647_c0_g3:2204-2611(+)	TRINITY_DN2647_c0_g3|m.1572TRINITY_DN2647_c0_g3|g.1572ORFTRINITY_DN2647_c0_g3|g.1572TRINITY_DN2647_c0_g3|m.1572type:completelen:136(+)TRINITY_DN2647_c0_g3:2204-2611(+)	TRINITY_DN2647_c0_g3|m.1572 TRINITY_DN2647_c0_g3|g.1572 ORF TRINITY_DN2647_c0_g3|g.1572 TRINITY_DN2647_c0_g3|m.1572 type:complete len:136 (+) TRINITY_DN2647_c0_g3:2204-2611(+)	1	1	1	1	1	1	1	14.1	14.64	135	14.453	202830000	31244.6	27673	25787.3	25545	27420.1	27226.4	1.05628	0.428006
TRINITY_DN265_c0_g2|m.4781TRINITY_DN265_c0_g2|g.4781ORFTRINITY_DN265_c0_g2|g.4781TRINITY_DN265_c0_g2|m.4781type:internallen:183(+)TRINITY_DN265_c0_g2:1-546(+);TRINITY_DN3932_c0_g4|m.1449TRINITY_DN3932_c0_g4|g.1449ORFTRINITY_DN3932_c0_g4|g.1449TRINITY_DN3932_c0_g4|m.1449type:internallen:249(+)TRINITY_DN3932_c0_g4:1-744(+)	TRINITY_DN265_c0_g2|m.4781TRINITY_DN265_c0_g2|g.4781ORFTRINITY_DN265_c0_g2|g.4781TRINITY_DN265_c0_g2|m.4781type:internallen:183(+)TRINITY_DN265_c0_g2:1-546(+)	TRINITY_DN265_c0_g2|m.4781 TRINITY_DN265_c0_g2|g.4781 ORF TRINITY_DN265_c0_g2|g.4781 TRINITY_DN265_c0_g2|m.4781 type:internal len:183 (+) TRINITY_DN265_c0_g2:1-546(+)	2	8	8	4	8	8	4	56	20.625	182	323.31	551520000000	4.04196e+06	3.85139e+06	4.09343e+06	3.62754e+06	3.83259e+06	4.14589e+06	1.03281	0.491359
TRINITY_DN26502_c0_g1|m.1942TRINITY_DN26502_c0_g1|g.1942ORFTRINITY_DN26502_c0_g1|g.1942TRINITY_DN26502_c0_g1|m.1942type:3prime_partiallen:335(-)TRINITY_DN26502_c0_g1:2-1003(-)	TRINITY_DN26502_c0_g1|m.1942TRINITY_DN26502_c0_g1|g.1942ORFTRINITY_DN26502_c0_g1|g.1942TRINITY_DN26502_c0_g1|m.1942type:3prime_partiallen:335(-)TRINITY_DN26502_c0_g1:2-1003(-)	TRINITY_DN26502_c0_g1|m.1942 TRINITY_DN26502_c0_g1|g.1942 ORF TRINITY_DN26502_c0_g1|g.1942 TRINITY_DN26502_c0_g1|m.1942 type:3prime_partial len:335 (-) TRINITY_DN26502_c0_g1:2-1003(-)	1	1	1	1	1	1	1	4.2	36.608	334	14.76	96398000	10970.4	6602.16	5978.01	10316.4	5971.62	6562.51	1.03063	0.915996
TRINITY_DN266_c0_g1|m.4966TRINITY_DN266_c0_g1|g.4966ORFTRINITY_DN266_c0_g1|g.4966TRINITY_DN266_c0_g1|m.4966type:5prime_partiallen:1669(+)TRINITY_DN266_c0_g1:2-5008(+)	TRINITY_DN266_c0_g1|m.4966TRINITY_DN266_c0_g1|g.4966ORFTRINITY_DN266_c0_g1|g.4966TRINITY_DN266_c0_g1|m.4966type:5prime_partiallen:1669(+)TRINITY_DN266_c0_g1:2-5008(+)	TRINITY_DN266_c0_g1|m.4966 TRINITY_DN266_c0_g1|g.4966 ORF TRINITY_DN266_c0_g1|g.4966 TRINITY_DN266_c0_g1|m.4966 type:5prime_partial len:1669 (+) TRINITY_DN266_c0_g1:2-5008(+)	1	5	5	4	5	5	4	3.4	185.78	1668	25.475	715940000	101140	95914.3	83106.6	120389	77857.1	67726.5	1.05335	0.794629
TRINITY_DN26631_c0_g2|m.2119TRINITY_DN26631_c0_g2|g.2119ORFTRINITY_DN26631_c0_g2|g.2119TRINITY_DN26631_c0_g2|m.2119type:3prime_partiallen:224(+)TRINITY_DN26631_c0_g2:402-1070(+)	TRINITY_DN26631_c0_g2|m.2119TRINITY_DN26631_c0_g2|g.2119ORFTRINITY_DN26631_c0_g2|g.2119TRINITY_DN26631_c0_g2|m.2119type:3prime_partiallen:224(+)TRINITY_DN26631_c0_g2:402-1070(+)	TRINITY_DN26631_c0_g2|m.2119 TRINITY_DN26631_c0_g2|g.2119 ORF TRINITY_DN26631_c0_g2|g.2119 TRINITY_DN26631_c0_g2|m.2119 type:3prime_partial len:224 (+) TRINITY_DN26631_c0_g2:402-1070(+)	1	2	2	2	2	2	2	8.5	25.158	223	3.4556	301340000	115037	107579	100735	108840	93774	102199	1.06082	0.361618
TRINITY_DN26631_c0_g3|m.2124TRINITY_DN26631_c0_g3|g.2124ORFTRINITY_DN26631_c0_g3|g.2124TRINITY_DN26631_c0_g3|m.2124type:completelen:412(-)TRINITY_DN26631_c0_g3:435-1670(-)	TRINITY_DN26631_c0_g3|m.2124TRINITY_DN26631_c0_g3|g.2124ORFTRINITY_DN26631_c0_g3|g.2124TRINITY_DN26631_c0_g3|m.2124type:completelen:412(-)TRINITY_DN26631_c0_g3:435-1670(-)	TRINITY_DN26631_c0_g3|m.2124 TRINITY_DN26631_c0_g3|g.2124 ORF TRINITY_DN26631_c0_g3|g.2124 TRINITY_DN26631_c0_g3|m.2124 type:complete len:412 (-) TRINITY_DN26631_c0_g3:435-1670(-)	1	8	8	5	8	8	5	22.9	45.154	411	86.384	2578700000	161393	124212	127012	163745	129637	127201	0.981063	0.882054
TRINITY_DN26631_c1_g1|m.2110TRINITY_DN26631_c1_g1|g.2110ORFTRINITY_DN26631_c1_g1|g.2110TRINITY_DN26631_c1_g1|m.2110type:completelen:807(+)TRINITY_DN26631_c1_g1:136-2556(+);TRINITY_DN96612_c0_g1|m.2494TRINITY_DN96612_c0_g1|g.2494ORFTRINITY_DN96612_c0_g1|g.2494TRINITY_DN96612_c0_g1|m.2494type:internallen:107(-)TRINITY_DN96612_c0_g1:3-320(-);TRINITY_DN56475_c2_g1|m.1038TRINITY_DN56475_c2_g1|g.1038OR…	TRINITY_DN26631_c1_g1|m.2110TRINITY_DN26631_c1_g1|g.2110ORFTRINITY_DN26631_c1_g1|g.2110TRINITY_DN26631_c1_g1|m.2110type:completelen:807(+)TRINITY_DN26631_c1_g1:136-2556(+)	TRINITY_DN26631_c1_g1|m.2110 TRINITY_DN26631_c1_g1|g.2110 ORF TRINITY_DN26631_c1_g1|g.2110 TRINITY_DN26631_c1_g1|m.2110 type:complete len:807 (+) TRINITY_DN26631_c1_g1:136-2556(+)	3	7	4	4	7	4	4	6.8	89.496	806	10.86	798390000	114892	81278.3	81288.4	106207	80982.5	77891.6	1.04669	0.788001
TRINITY_DN34699_c0_g1|m.3409TRINITY_DN34699_c0_g1|g.3409ORFTRINITY_DN34699_c0_g1|g.3409TRINITY_DN34699_c0_g1|m.3409type:5prime_partiallen:114(-)TRINITY_DN34699_c0_g1:119-460(-);TRINITY_DN26780_c0_g1|m.2214TRINITY_DN26780_c0_g1|g.2214ORFTRINITY_DN26780_c0_g1|g.2214TRINITY_DN26780_c0_g1|m.2214type:internallen:136(-)TRINITY_DN26780_c0_g1:2-406(-);TRINITY_DN1182_c0_g1|m.9204TRINITY_DN1182_c0_g1|g.920…	TRINITY_DN34699_c0_g1|m.3409TRINITY_DN34699_c0_g1|g.3409ORFTRINITY_DN34699_c0_g1|g.3409TRINITY_DN34699_c0_g1|m.3409type:5prime_partiallen:114(-)TRINITY_DN34699_c0_g1:119-460(-);TRINITY_DN26780_c0_g1|m.2214TRINITY_DN26780_c0_g1|g.2214ORFTRINITY_DN26780_c0_g1|g.2214TRINITY_DN26780_c0_g1|m.2214type:internallen:136(-)TRINITY_DN26780_c0_g1:2-406(-);TRINITY_DN1182_c0_g1|m.9204TRINITY_DN1182_c0_g1|g.920…	TRINITY_DN34699_c0_g1|m.3409 TRINITY_DN34699_c0_g1|g.3409 ORF TRINITY_DN34699_c0_g1|g.3409 TRINITY_DN34699_c0_g1|m.3409 type:5prime_partial len:114 (-) TRINITY_DN34699_c0_g1:119-460(-);TRINITY_DN26780_c0_g1|m.2214 TRINITY_DN26780_c0_g1|g.2214 ORF TRINITY	10	3	3	3	3	3	3	19.5	12.935	113	3.3535	3089900000	16363	16354.5	11720.9	20982.3	11248	10650.1	1.03633	0.894842
TRINITY_DN27121_c0_g1|m.2516TRINITY_DN27121_c0_g1|g.2516ORFTRINITY_DN27121_c0_g1|g.2516TRINITY_DN27121_c0_g1|m.2516type:internallen:256(+)TRINITY_DN27121_c0_g1:2-766(+)	TRINITY_DN27121_c0_g1|m.2516TRINITY_DN27121_c0_g1|g.2516ORFTRINITY_DN27121_c0_g1|g.2516TRINITY_DN27121_c0_g1|m.2516type:internallen:256(+)TRINITY_DN27121_c0_g1:2-766(+)	TRINITY_DN27121_c0_g1|m.2516 TRINITY_DN27121_c0_g1|g.2516 ORF TRINITY_DN27121_c0_g1|g.2516 TRINITY_DN27121_c0_g1|m.2516 type:internal len:256 (+) TRINITY_DN27121_c0_g1:2-766(+)	1	2	2	2	2	2	2	7.5	25.492	255	2.9836	59363000	10100.8	15789.5	13697.2	10818.1	13603.2	12141.6	1.08272	0.613935
TRINITY_DN2719_c0_g1|m.2820TRINITY_DN2719_c0_g1|g.2820ORFTRINITY_DN2719_c0_g1|g.2820TRINITY_DN2719_c0_g1|m.2820type:completelen:2368(+)TRINITY_DN2719_c0_g1:155-7258(+)	TRINITY_DN2719_c0_g1|m.2820TRINITY_DN2719_c0_g1|g.2820ORFTRINITY_DN2719_c0_g1|g.2820TRINITY_DN2719_c0_g1|m.2820type:completelen:2368(+)TRINITY_DN2719_c0_g1:155-7258(+)	TRINITY_DN2719_c0_g1|m.2820 TRINITY_DN2719_c0_g1|g.2820 ORF TRINITY_DN2719_c0_g1|g.2820 TRINITY_DN2719_c0_g1|m.2820 type:complete len:2368 (+) TRINITY_DN2719_c0_g1:155-7258(+)	1	7	7	7	7	7	7	3.3	261.44	2367	70.475	202090000	66455.9	50468.3	48487.7	82586.1	36202.8	40270.4	1.03994	0.900378
TRINITY_DN27268_c0_g1|m.2629TRINITY_DN27268_c0_g1|g.2629ORFTRINITY_DN27268_c0_g1|g.2629TRINITY_DN27268_c0_g1|m.2629type:completelen:512(+)TRINITY_DN27268_c0_g1:191-1726(+)	TRINITY_DN27268_c0_g1|m.2629TRINITY_DN27268_c0_g1|g.2629ORFTRINITY_DN27268_c0_g1|g.2629TRINITY_DN27268_c0_g1|m.2629type:completelen:512(+)TRINITY_DN27268_c0_g1:191-1726(+)	TRINITY_DN27268_c0_g1|m.2629 TRINITY_DN27268_c0_g1|g.2629 ORF TRINITY_DN27268_c0_g1|g.2629 TRINITY_DN27268_c0_g1|m.2629 type:complete len:512 (+) TRINITY_DN27268_c0_g1:191-1726(+)	1	1	1	1	1	1	1	2.9	57.461	511	2.1437	37852000	18001.1	8941.98	8644.26	18648	6837.55	7092.84	1.09236	0.849613
TRINITY_DN27303_c0_g1|m.2649TRINITY_DN27303_c0_g1|g.2649ORFTRINITY_DN27303_c0_g1|g.2649TRINITY_DN27303_c0_g1|m.2649type:completelen:299(-)TRINITY_DN27303_c0_g1:774-1670(-);TRINITY_DN27303_c0_g3|m.2653TRINITY_DN27303_c0_g3|g.2653ORFTRINITY_DN27303_c0_g3|g.2653TRINITY_DN27303_c0_g3|m.2653type:completelen:299(-)TRINITY_DN27303_c0_g3:276-1172(-);TRINITY_DN14234_c2_g1|m.604TRINITY_DN14234_c2_g1|g.604O…	TRINITY_DN27303_c0_g1|m.2649TRINITY_DN27303_c0_g1|g.2649ORFTRINITY_DN27303_c0_g1|g.2649TRINITY_DN27303_c0_g1|m.2649type:completelen:299(-)TRINITY_DN27303_c0_g1:774-1670(-)	TRINITY_DN27303_c0_g1|m.2649 TRINITY_DN27303_c0_g1|g.2649 ORF TRINITY_DN27303_c0_g1|g.2649 TRINITY_DN27303_c0_g1|m.2649 type:complete len:299 (-) TRINITY_DN27303_c0_g1:774-1670(-)	6	5	5	5	5	5	5	17.4	32.888	298	100.69	11077000000	429029	249277	271193	372678	234870	222406	1.14404	0.620284
TRINITY_DN274_c1_g1|m.6041TRINITY_DN274_c1_g1|g.6041ORFTRINITY_DN274_c1_g1|g.6041TRINITY_DN274_c1_g1|m.6041type:completelen:573(-)TRINITY_DN274_c1_g1:1320-3038(-);TRINITY_DN9783_c0_g1|m.3244TRINITY_DN9783_c0_g1|g.3244ORFTRINITY_DN9783_c0_g1|g.3244TRINITY_DN9783_c0_g1|m.3244type:completelen:580(-)TRINITY_DN9783_c0_g1:1698-3437(-);TRINITY_DN274_c1_g2|m.6036TRINITY_DN274_c1_g2|g.6036ORFTRINITY_DN274…	TRINITY_DN274_c1_g1|m.6041TRINITY_DN274_c1_g1|g.6041ORFTRINITY_DN274_c1_g1|g.6041TRINITY_DN274_c1_g1|m.6041type:completelen:573(-)TRINITY_DN274_c1_g1:1320-3038(-)	TRINITY_DN274_c1_g1|m.6041 TRINITY_DN274_c1_g1|g.6041 ORF TRINITY_DN274_c1_g1|g.6041 TRINITY_DN274_c1_g1|m.6041 type:complete len:573 (-) TRINITY_DN274_c1_g1:1320-3038(-)	3	16	16	9	16	16	9	25.9	67.341	572	61.526	5712000000	617501	469905	513248	657947	549971	547413	0.911881	0.416616
TRINITY_DN27485_c0_g1|m.2944TRINITY_DN27485_c0_g1|g.2944ORFTRINITY_DN27485_c0_g1|g.2944TRINITY_DN27485_c0_g1|m.2944type:3prime_partiallen:391(+)TRINITY_DN27485_c0_g1:229-1398(+)	TRINITY_DN27485_c0_g1|m.2944TRINITY_DN27485_c0_g1|g.2944ORFTRINITY_DN27485_c0_g1|g.2944TRINITY_DN27485_c0_g1|m.2944type:3prime_partiallen:391(+)TRINITY_DN27485_c0_g1:229-1398(+)	TRINITY_DN27485_c0_g1|m.2944 TRINITY_DN27485_c0_g1|g.2944 ORF TRINITY_DN27485_c0_g1|g.2944 TRINITY_DN27485_c0_g1|m.2944 type:3prime_partial len:391 (+) TRINITY_DN27485_c0_g1:229-1398(+)	1	1	1	1	1	1	1	2.8	44.446	390	1.9712	79811000	10175.5	6552.18	5468.77	10576	5208.94	4997.78	1.06803	0.848592
TRINITY_DN2758_c0_g1|m.2458TRINITY_DN2758_c0_g1|g.2458ORFTRINITY_DN2758_c0_g1|g.2458TRINITY_DN2758_c0_g1|m.2458type:completelen:429(+)TRINITY_DN2758_c0_g1:321-1607(+)	TRINITY_DN2758_c0_g1|m.2458TRINITY_DN2758_c0_g1|g.2458ORFTRINITY_DN2758_c0_g1|g.2458TRINITY_DN2758_c0_g1|m.2458type:completelen:429(+)TRINITY_DN2758_c0_g1:321-1607(+)	TRINITY_DN2758_c0_g1|m.2458 TRINITY_DN2758_c0_g1|g.2458 ORF TRINITY_DN2758_c0_g1|g.2458 TRINITY_DN2758_c0_g1|m.2458 type:complete len:429 (+) TRINITY_DN2758_c0_g1:321-1607(+)	1	15	15	15	15	15	15	42.1	49.386	428	184	185360000000	1.46397e+06	1.46424e+06	1.51557e+06	1.38951e+06	1.38571e+06	1.42985e+06	1.05677	0.023146
TRINITY_DN2765_c0_g1|m.2825TRINITY_DN2765_c0_g1|g.2825ORFTRINITY_DN2765_c0_g1|g.2825TRINITY_DN2765_c0_g1|m.2825type:completelen:516(+)TRINITY_DN2765_c0_g1:236-1783(+)	TRINITY_DN2765_c0_g1|m.2825TRINITY_DN2765_c0_g1|g.2825ORFTRINITY_DN2765_c0_g1|g.2825TRINITY_DN2765_c0_g1|m.2825type:completelen:516(+)TRINITY_DN2765_c0_g1:236-1783(+)	TRINITY_DN2765_c0_g1|m.2825 TRINITY_DN2765_c0_g1|g.2825 ORF TRINITY_DN2765_c0_g1|g.2825 TRINITY_DN2765_c0_g1|m.2825 type:complete len:516 (+) TRINITY_DN2765_c0_g1:236-1783(+)	1	5	5	5	5	5	5	9.3	58.584	515	41.775	524270000	103931	66560.7	71547.7	117186	70050.3	68566.8	0.946194	0.828147
TRINITY_DN2766_c2_g2|m.2404TRINITY_DN2766_c2_g2|g.2404ORFTRINITY_DN2766_c2_g2|g.2404TRINITY_DN2766_c2_g2|m.2404type:completelen:1537(-)TRINITY_DN2766_c2_g2:3232-7842(-)	TRINITY_DN2766_c2_g2|m.2404TRINITY_DN2766_c2_g2|g.2404ORFTRINITY_DN2766_c2_g2|g.2404TRINITY_DN2766_c2_g2|m.2404type:completelen:1537(-)TRINITY_DN2766_c2_g2:3232-7842(-)	TRINITY_DN2766_c2_g2|m.2404 TRINITY_DN2766_c2_g2|g.2404 ORF TRINITY_DN2766_c2_g2|g.2404 TRINITY_DN2766_c2_g2|m.2404 type:complete len:1537 (-) TRINITY_DN2766_c2_g2:3232-7842(-)	1	33	33	33	33	33	33	25	174.06	1536	296.52	37726000000	1.43853e+06	1.44978e+06	1.53217e+06	1.48678e+06	1.49536e+06	1.3496e+06	1.02049	0.623392
TRINITY_DN277_c0_g1|m.5155TRINITY_DN277_c0_g1|g.5155ORFTRINITY_DN277_c0_g1|g.5155TRINITY_DN277_c0_g1|m.5155type:5prime_partiallen:296(-)TRINITY_DN277_c0_g1:1617-2504(-);TRINITY_DN8493_c0_g2|m.7439TRINITY_DN8493_c0_g2|g.7439ORFTRINITY_DN8493_c0_g2|g.7439TRINITY_DN8493_c0_g2|m.7439type:3prime_partiallen:144(-)TRINITY_DN8493_c0_g2:2-430(-);TRINITY_DN8493_c1_g1|m.7441TRINITY_DN8493_c1_g1|g.7441ORFTRI…	TRINITY_DN277_c0_g1|m.5155TRINITY_DN277_c0_g1|g.5155ORFTRINITY_DN277_c0_g1|g.5155TRINITY_DN277_c0_g1|m.5155type:5prime_partiallen:296(-)TRINITY_DN277_c0_g1:1617-2504(-);TRINITY_DN8493_c0_g2|m.7439TRINITY_DN8493_c0_g2|g.7439ORFTRINITY_DN8493_c0_g2|g.7439TRINITY_DN8493_c0_g2|m.7439type:3prime_partiallen:144(-)TRINITY_DN8493_c0_g2:2-430(-)	TRINITY_DN277_c0_g1|m.5155 TRINITY_DN277_c0_g1|g.5155 ORF TRINITY_DN277_c0_g1|g.5155 TRINITY_DN277_c0_g1|m.5155 type:5prime_partial len:296 (-) TRINITY_DN277_c0_g1:1617-2504(-);TRINITY_DN8493_c0_g2|m.7439 TRINITY_DN8493_c0_g2|g.7439 ORF TRINITY_DN8493_c0	3	8	8	3	8	8	3	30.2	33.511	295	90.903	6209600000	492993	525978	479011	487443	548804	518246	0.963646	0.45015
TRINITY_DN277_c0_g2|m.5159TRINITY_DN277_c0_g2|g.5159ORFTRINITY_DN277_c0_g2|g.5159TRINITY_DN277_c0_g2|m.5159type:completelen:245(-)TRINITY_DN277_c0_g2:1807-2541(-)	TRINITY_DN277_c0_g2|m.5159TRINITY_DN277_c0_g2|g.5159ORFTRINITY_DN277_c0_g2|g.5159TRINITY_DN277_c0_g2|m.5159type:completelen:245(-)TRINITY_DN277_c0_g2:1807-2541(-)	TRINITY_DN277_c0_g2|m.5159 TRINITY_DN277_c0_g2|g.5159 ORF TRINITY_DN277_c0_g2|g.5159 TRINITY_DN277_c0_g2|m.5159 type:complete len:245 (-) TRINITY_DN277_c0_g2:1807-2541(-)	1	5	3	3	5	3	3	19.3	27.491	244	6.8645	608400000	98779.8	87171.4	72118.5	105689	75134	64802.5	1.05066	0.789016
TRINITY_DN2780_c0_g1|m.3146TRINITY_DN2780_c0_g1|g.3146ORFTRINITY_DN2780_c0_g1|g.3146TRINITY_DN2780_c0_g1|m.3146type:5prime_partiallen:900(+)TRINITY_DN2780_c0_g1:2-2701(+);TRINITY_DN174897_c0_g1|m.919TRINITY_DN174897_c0_g1|g.919ORFTRINITY_DN174897_c0_g1|g.919TRINITY_DN174897_c0_g1|m.919type:internallen:183(-)TRINITY_DN174897_c0_g1:1-546(-);TRINITY_DN2780_c1_g1|m.3132TRINITY_DN2780_c1_g1|g.3132ORFT…	TRINITY_DN2780_c0_g1|m.3146TRINITY_DN2780_c0_g1|g.3146ORFTRINITY_DN2780_c0_g1|g.3146TRINITY_DN2780_c0_g1|m.3146type:5prime_partiallen:900(+)TRINITY_DN2780_c0_g1:2-2701(+)	TRINITY_DN2780_c0_g1|m.3146 TRINITY_DN2780_c0_g1|g.3146 ORF TRINITY_DN2780_c0_g1|g.3146 TRINITY_DN2780_c0_g1|m.3146 type:5prime_partial len:900 (+) TRINITY_DN2780_c0_g1:2-2701(+)	3	3	3	3	3	3	3	2.9	100.26	899	4.6208	203010000	117708	100146	89264.7	118354	72991	73710.6	1.1587	0.459238
TRINITY_DN2783_c0_g1|m.2726TRINITY_DN2783_c0_g1|g.2726ORFTRINITY_DN2783_c0_g1|g.2726TRINITY_DN2783_c0_g1|m.2726type:completelen:338(+)TRINITY_DN2783_c0_g1:144-1157(+)	TRINITY_DN2783_c0_g1|m.2726TRINITY_DN2783_c0_g1|g.2726ORFTRINITY_DN2783_c0_g1|g.2726TRINITY_DN2783_c0_g1|m.2726type:completelen:338(+)TRINITY_DN2783_c0_g1:144-1157(+)	TRINITY_DN2783_c0_g1|m.2726 TRINITY_DN2783_c0_g1|g.2726 ORF TRINITY_DN2783_c0_g1|g.2726 TRINITY_DN2783_c0_g1|m.2726 type:complete len:338 (+) TRINITY_DN2783_c0_g1:144-1157(+)	1	11	11	11	11	11	11	36.8	37.014	337	268.4	23438000000	693381	512152	613074	583058	511260	461990	1.16854	0.238247
TRINITY_DN2805_c0_g1|m.4114TRINITY_DN2805_c0_g1|g.4114ORFTRINITY_DN2805_c0_g1|g.4114TRINITY_DN2805_c0_g1|m.4114type:completelen:686(+)TRINITY_DN2805_c0_g1:108-2165(+)	TRINITY_DN2805_c0_g1|m.4114TRINITY_DN2805_c0_g1|g.4114ORFTRINITY_DN2805_c0_g1|g.4114TRINITY_DN2805_c0_g1|m.4114type:completelen:686(+)TRINITY_DN2805_c0_g1:108-2165(+)	TRINITY_DN2805_c0_g1|m.4114 TRINITY_DN2805_c0_g1|g.4114 ORF TRINITY_DN2805_c0_g1|g.4114 TRINITY_DN2805_c0_g1|m.4114 type:complete len:686 (+) TRINITY_DN2805_c0_g1:108-2165(+)	1	2	2	2	2	2	2	3.1	77.962	685	4.0911	144020000	26247	48173.4	47916.9	33610.9	48458.3	43095.3	0.977412	0.916711
TRINITY_DN28152_c0_g1|m.3569TRINITY_DN28152_c0_g1|g.3569ORFTRINITY_DN28152_c0_g1|g.3569TRINITY_DN28152_c0_g1|m.3569type:completelen:350(-)TRINITY_DN28152_c0_g1:1280-2329(-)	TRINITY_DN28152_c0_g1|m.3569TRINITY_DN28152_c0_g1|g.3569ORFTRINITY_DN28152_c0_g1|g.3569TRINITY_DN28152_c0_g1|m.3569type:completelen:350(-)TRINITY_DN28152_c0_g1:1280-2329(-)	TRINITY_DN28152_c0_g1|m.3569 TRINITY_DN28152_c0_g1|g.3569 ORF TRINITY_DN28152_c0_g1|g.3569 TRINITY_DN28152_c0_g1|m.3569 type:complete len:350 (-) TRINITY_DN28152_c0_g1:1280-2329(-)	1	1	1	1	1	1	1	4.6	38.937	349	16.723	15643000	4943.57	3405.01	3627.35	6205.02	4127.46	3232.91	0.882829	0.625198
TRINITY_DN2823_c0_g1|m.3988TRINITY_DN2823_c0_g1|g.3988ORFTRINITY_DN2823_c0_g1|g.3988TRINITY_DN2823_c0_g1|m.3988type:completelen:481(+)TRINITY_DN2823_c0_g1:2166-3608(+)	TRINITY_DN2823_c0_g1|m.3988TRINITY_DN2823_c0_g1|g.3988ORFTRINITY_DN2823_c0_g1|g.3988TRINITY_DN2823_c0_g1|m.3988type:completelen:481(+)TRINITY_DN2823_c0_g1:2166-3608(+)	TRINITY_DN2823_c0_g1|m.3988 TRINITY_DN2823_c0_g1|g.3988 ORF TRINITY_DN2823_c0_g1|g.3988 TRINITY_DN2823_c0_g1|m.3988 type:complete len:481 (+) TRINITY_DN2823_c0_g1:2166-3608(+)	1	9	9	6	9	9	6	18.8	52.826	480	18.514	1741800000	423330	393123	395304	396652	341278	345924	1.11801	0.10274
TRINITY_DN2828_c0_g1|m.3221TRINITY_DN2828_c0_g1|g.3221ORFTRINITY_DN2828_c0_g1|g.3221TRINITY_DN2828_c0_g1|m.3221type:completelen:458(-)TRINITY_DN2828_c0_g1:101-1474(-)	TRINITY_DN2828_c0_g1|m.3221TRINITY_DN2828_c0_g1|g.3221ORFTRINITY_DN2828_c0_g1|g.3221TRINITY_DN2828_c0_g1|m.3221type:completelen:458(-)TRINITY_DN2828_c0_g1:101-1474(-)	TRINITY_DN2828_c0_g1|m.3221 TRINITY_DN2828_c0_g1|g.3221 ORF TRINITY_DN2828_c0_g1|g.3221 TRINITY_DN2828_c0_g1|m.3221 type:complete len:458 (-) TRINITY_DN2828_c0_g1:101-1474(-)	1	5	5	5	5	5	5	11.8	51.092	457	11.072	852600000	112153	82688.9	80300.3	105962	81285.8	77072.9	1.04094	0.804522
TRINITY_DN28334_c0_g1|m.3786TRINITY_DN28334_c0_g1|g.3786ORFTRINITY_DN28334_c0_g1|g.3786TRINITY_DN28334_c0_g1|m.3786type:completelen:592(+)TRINITY_DN28334_c0_g1:66-1841(+)	TRINITY_DN28334_c0_g1|m.3786TRINITY_DN28334_c0_g1|g.3786ORFTRINITY_DN28334_c0_g1|g.3786TRINITY_DN28334_c0_g1|m.3786type:completelen:592(+)TRINITY_DN28334_c0_g1:66-1841(+)	TRINITY_DN28334_c0_g1|m.3786 TRINITY_DN28334_c0_g1|g.3786 ORF TRINITY_DN28334_c0_g1|g.3786 TRINITY_DN28334_c0_g1|m.3786 type:complete len:592 (+) TRINITY_DN28334_c0_g1:66-1841(+)	1	3	3	3	3	3	3	5.6	65.675	591	59.609	518570000	85983.6	77683.8	73535.1	86881.7	76999.9	72900.9	1.00177	0.981026
TRINITY_DN28511_c0_g1|m.3986TRINITY_DN28511_c0_g1|g.3986ORFTRINITY_DN28511_c0_g1|g.3986TRINITY_DN28511_c0_g1|m.3986type:completelen:280(+)TRINITY_DN28511_c0_g1:152-991(+);TRINITY_DN5367_c2_g1|m.830TRINITY_DN5367_c2_g1|g.830ORFTRINITY_DN5367_c2_g1|g.830TRINITY_DN5367_c2_g1|m.830type:completelen:282(+)TRINITY_DN5367_c2_g1:135-980(+);TRINITY_DN40133_c1_g1|m.2655TRINITY_DN40133_c1_g1|g.2655ORFTRINITY…	TRINITY_DN28511_c0_g1|m.3986TRINITY_DN28511_c0_g1|g.3986ORFTRINITY_DN28511_c0_g1|g.3986TRINITY_DN28511_c0_g1|m.3986type:completelen:280(+)TRINITY_DN28511_c0_g1:152-991(+)	TRINITY_DN28511_c0_g1|m.3986 TRINITY_DN28511_c0_g1|g.3986 ORF TRINITY_DN28511_c0_g1|g.3986 TRINITY_DN28511_c0_g1|m.3986 type:complete len:280 (+) TRINITY_DN28511_c0_g1:152-991(+)	3	7	7	7	7	7	7	22.2	32.558	279	19.541	857720000	911453	194328	108735	810647	356041	94890.9	0.962695	0.964298
TRINITY_DN2870_c0_g2|m.3453TRINITY_DN2870_c0_g2|g.3453ORFTRINITY_DN2870_c0_g2|g.3453TRINITY_DN2870_c0_g2|m.3453type:completelen:400(+)TRINITY_DN2870_c0_g2:135-1334(+)	TRINITY_DN2870_c0_g2|m.3453TRINITY_DN2870_c0_g2|g.3453ORFTRINITY_DN2870_c0_g2|g.3453TRINITY_DN2870_c0_g2|m.3453type:completelen:400(+)TRINITY_DN2870_c0_g2:135-1334(+)	TRINITY_DN2870_c0_g2|m.3453 TRINITY_DN2870_c0_g2|g.3453 ORF TRINITY_DN2870_c0_g2|g.3453 TRINITY_DN2870_c0_g2|m.3453 type:complete len:400 (+) TRINITY_DN2870_c0_g2:135-1334(+)	1	8	8	8	8	8	8	20.1	43.597	399	26.482	1681200000	221577	247909	242885	235620	207579	187026	1.13034	0.166904
TRINITY_DN28754_c0_g1|m.4199TRINITY_DN28754_c0_g1|g.4199ORFTRINITY_DN28754_c0_g1|g.4199TRINITY_DN28754_c0_g1|m.4199type:5prime_partiallen:279(+)TRINITY_DN28754_c0_g1:1-837(+)	TRINITY_DN28754_c0_g1|m.4199TRINITY_DN28754_c0_g1|g.4199ORFTRINITY_DN28754_c0_g1|g.4199TRINITY_DN28754_c0_g1|m.4199type:5prime_partiallen:279(+)TRINITY_DN28754_c0_g1:1-837(+)	TRINITY_DN28754_c0_g1|m.4199 TRINITY_DN28754_c0_g1|g.4199 ORF TRINITY_DN28754_c0_g1|g.4199 TRINITY_DN28754_c0_g1|m.4199 type:5prime_partial len:279 (+) TRINITY_DN28754_c0_g1:1-837(+)	1	2	2	2	2	2	2	7.6	31.641	278	171.83	4160400000	62824.3	148164	111470	97380.4	111188	72548	1.14707	0.638796
TRINITY_DN2884_c1_g1|m.3850TRINITY_DN2884_c1_g1|g.3850ORFTRINITY_DN2884_c1_g1|g.3850TRINITY_DN2884_c1_g1|m.3850type:completelen:301(-)TRINITY_DN2884_c1_g1:1523-2425(-)	TRINITY_DN2884_c1_g1|m.3850TRINITY_DN2884_c1_g1|g.3850ORFTRINITY_DN2884_c1_g1|g.3850TRINITY_DN2884_c1_g1|m.3850type:completelen:301(-)TRINITY_DN2884_c1_g1:1523-2425(-)	TRINITY_DN2884_c1_g1|m.3850 TRINITY_DN2884_c1_g1|g.3850 ORF TRINITY_DN2884_c1_g1|g.3850 TRINITY_DN2884_c1_g1|m.3850 type:complete len:301 (-) TRINITY_DN2884_c1_g1:1523-2425(-)	1	2	2	2	2	2	2	5.7	32.602	300	3.1472	154000000	32807.5	40133.6	37540.7	31668.5	35887.6	30258.4	1.1295	0.197013
TRINITY_DN2890_c0_g1|m.4143TRINITY_DN2890_c0_g1|g.4143ORFTRINITY_DN2890_c0_g1|g.4143TRINITY_DN2890_c0_g1|m.4143type:completelen:386(-)TRINITY_DN2890_c0_g1:1319-2476(-)	TRINITY_DN2890_c0_g1|m.4143TRINITY_DN2890_c0_g1|g.4143ORFTRINITY_DN2890_c0_g1|g.4143TRINITY_DN2890_c0_g1|m.4143type:completelen:386(-)TRINITY_DN2890_c0_g1:1319-2476(-)	TRINITY_DN2890_c0_g1|m.4143 TRINITY_DN2890_c0_g1|g.4143 ORF TRINITY_DN2890_c0_g1|g.4143 TRINITY_DN2890_c0_g1|m.4143 type:complete len:386 (-) TRINITY_DN2890_c0_g1:1319-2476(-)	1	3	3	3	3	3	3	8.8	41.69	385	6.8674	177420000	69332.9	42806.6	44818.9	67777.7	43006	38040.1	1.05466	0.839407
TRINITY_DN2905_c0_g1|m.4391TRINITY_DN2905_c0_g1|g.4391ORFTRINITY_DN2905_c0_g1|g.4391TRINITY_DN2905_c0_g1|m.4391type:completelen:540(+)TRINITY_DN2905_c0_g1:275-1894(+)	TRINITY_DN2905_c0_g1|m.4391TRINITY_DN2905_c0_g1|g.4391ORFTRINITY_DN2905_c0_g1|g.4391TRINITY_DN2905_c0_g1|m.4391type:completelen:540(+)TRINITY_DN2905_c0_g1:275-1894(+)	TRINITY_DN2905_c0_g1|m.4391 TRINITY_DN2905_c0_g1|g.4391 ORF TRINITY_DN2905_c0_g1|g.4391 TRINITY_DN2905_c0_g1|m.4391 type:complete len:540 (+) TRINITY_DN2905_c0_g1:275-1894(+)	1	2	2	2	2	2	2	3.9	59.366	539	2.3323	85298000	77877.6	79831.9	58673.4	85096.5	60183.7	57289.8	1.06819	0.699869
TRINITY_DN29174_c0_g1|m.4508TRINITY_DN29174_c0_g1|g.4508ORFTRINITY_DN29174_c0_g1|g.4508TRINITY_DN29174_c0_g1|m.4508type:5prime_partiallen:147(-)TRINITY_DN29174_c0_g1:146-586(-)	TRINITY_DN29174_c0_g1|m.4508TRINITY_DN29174_c0_g1|g.4508ORFTRINITY_DN29174_c0_g1|g.4508TRINITY_DN29174_c0_g1|m.4508type:5prime_partiallen:147(-)TRINITY_DN29174_c0_g1:146-586(-)	TRINITY_DN29174_c0_g1|m.4508 TRINITY_DN29174_c0_g1|g.4508 ORF TRINITY_DN29174_c0_g1|g.4508 TRINITY_DN29174_c0_g1|m.4508 type:5prime_partial len:147 (-) TRINITY_DN29174_c0_g1:146-586(-)	1	11	11	11	11	11	11	69.9	16.604	146	94.858	74001000000	1.07723e+06	1.12834e+06	1.18016e+06	1.05218e+06	1.11709e+06	1.21456e+06	1.00057	0.991428
TRINITY_DN294_c0_g1|m.5827TRINITY_DN294_c0_g1|g.5827ORFTRINITY_DN294_c0_g1|g.5827TRINITY_DN294_c0_g1|m.5827type:completelen:310(-)TRINITY_DN294_c0_g1:1314-2243(-)	TRINITY_DN294_c0_g1|m.5827TRINITY_DN294_c0_g1|g.5827ORFTRINITY_DN294_c0_g1|g.5827TRINITY_DN294_c0_g1|m.5827type:completelen:310(-)TRINITY_DN294_c0_g1:1314-2243(-)	TRINITY_DN294_c0_g1|m.5827 TRINITY_DN294_c0_g1|g.5827 ORF TRINITY_DN294_c0_g1|g.5827 TRINITY_DN294_c0_g1|m.5827 type:complete len:310 (-) TRINITY_DN294_c0_g1:1314-2243(-)	1	1	1	1	1	1	1	5.2	34.77	309	81.293	445630000	2219.23	396.954	233.96	2902.48	238.892	656.437	0.75047	0.777205
TRINITY_DN2948_c0_g1|m.5173TRINITY_DN2948_c0_g1|g.5173ORFTRINITY_DN2948_c0_g1|g.5173TRINITY_DN2948_c0_g1|m.5173type:completelen:155(+)TRINITY_DN2948_c0_g1:60-524(+)	TRINITY_DN2948_c0_g1|m.5173TRINITY_DN2948_c0_g1|g.5173ORFTRINITY_DN2948_c0_g1|g.5173TRINITY_DN2948_c0_g1|m.5173type:completelen:155(+)TRINITY_DN2948_c0_g1:60-524(+)	TRINITY_DN2948_c0_g1|m.5173 TRINITY_DN2948_c0_g1|g.5173 ORF TRINITY_DN2948_c0_g1|g.5173 TRINITY_DN2948_c0_g1|m.5173 type:complete len:155 (+) TRINITY_DN2948_c0_g1:60-524(+)	1	2	2	2	2	2	2	18.8	15.996	154	26.728	434480000	112609	86211.9	81770.6	87442.1	96068.6	77259.1	1.07601	0.582222
TRINITY_DN2949_c3_g1|m.5047TRINITY_DN2949_c3_g1|g.5047ORFTRINITY_DN2949_c3_g1|g.5047TRINITY_DN2949_c3_g1|m.5047type:completelen:395(-)TRINITY_DN2949_c3_g1:856-2040(-)	TRINITY_DN2949_c3_g1|m.5047TRINITY_DN2949_c3_g1|g.5047ORFTRINITY_DN2949_c3_g1|g.5047TRINITY_DN2949_c3_g1|m.5047type:completelen:395(-)TRINITY_DN2949_c3_g1:856-2040(-)	TRINITY_DN2949_c3_g1|m.5047 TRINITY_DN2949_c3_g1|g.5047 ORF TRINITY_DN2949_c3_g1|g.5047 TRINITY_DN2949_c3_g1|m.5047 type:complete len:395 (-) TRINITY_DN2949_c3_g1:856-2040(-)	1	6	6	6	6	6	6	19	45.477	394	27.884	1254700000	194793	254146	268332	234702	261053	263538	0.944655	0.595783
TRINITY_DN295_c1_g2|m.5510TRINITY_DN295_c1_g2|g.5510ORFTRINITY_DN295_c1_g2|g.5510TRINITY_DN295_c1_g2|m.5510type:internallen:148(+)TRINITY_DN295_c1_g2:1-441(+)	TRINITY_DN295_c1_g2|m.5510TRINITY_DN295_c1_g2|g.5510ORFTRINITY_DN295_c1_g2|g.5510TRINITY_DN295_c1_g2|m.5510type:internallen:148(+)TRINITY_DN295_c1_g2:1-441(+)	TRINITY_DN295_c1_g2|m.5510 TRINITY_DN295_c1_g2|g.5510 ORF TRINITY_DN295_c1_g2|g.5510 TRINITY_DN295_c1_g2|m.5510 type:internal len:148 (+) TRINITY_DN295_c1_g2:1-441(+)	1	1	1	1	1	1	1	8.8	16.312	147	2.8804	426770000	20783.1	15031.2	15445.8	22907.3	16443.8	16384.5	0.919702	0.628173
TRINITY_DN29720_c0_g1|m.5243TRINITY_DN29720_c0_g1|g.5243ORFTRINITY_DN29720_c0_g1|g.5243TRINITY_DN29720_c0_g1|m.5243type:internallen:368(+)TRINITY_DN29720_c0_g1:2-1102(+)	TRINITY_DN29720_c0_g1|m.5243TRINITY_DN29720_c0_g1|g.5243ORFTRINITY_DN29720_c0_g1|g.5243TRINITY_DN29720_c0_g1|m.5243type:internallen:368(+)TRINITY_DN29720_c0_g1:2-1102(+)	TRINITY_DN29720_c0_g1|m.5243 TRINITY_DN29720_c0_g1|g.5243 ORF TRINITY_DN29720_c0_g1|g.5243 TRINITY_DN29720_c0_g1|m.5243 type:internal len:368 (+) TRINITY_DN29720_c0_g1:2-1102(+)	1	16	1	0	16	1	0	25.1	42.626	367	273.59	80895000000	1.14037e+06	1.33657e+06	1.2268e+06	1.19673e+06	1.56763e+06	1.59349e+06	0.8499	0.194806
TRINITY_DN29720_c0_g2|m.5247TRINITY_DN29720_c0_g2|g.5247ORFTRINITY_DN29720_c0_g2|g.5247TRINITY_DN29720_c0_g2|m.5247type:internallen:445(+)TRINITY_DN29720_c0_g2:2-1333(+)	TRINITY_DN29720_c0_g2|m.5247TRINITY_DN29720_c0_g2|g.5247ORFTRINITY_DN29720_c0_g2|g.5247TRINITY_DN29720_c0_g2|m.5247type:internallen:445(+)TRINITY_DN29720_c0_g2:2-1333(+)	TRINITY_DN29720_c0_g2|m.5247 TRINITY_DN29720_c0_g2|g.5247 ORF TRINITY_DN29720_c0_g2|g.5247 TRINITY_DN29720_c0_g2|m.5247 type:internal len:445 (+) TRINITY_DN29720_c0_g2:2-1333(+)	1	18	3	0	18	3	0	23.6	51.654	444	254.04	163010000000	1.41672e+06	1.53284e+06	2.09873e+06	1.34444e+06	1.13054e+06	1.26838e+06	1.3486	0.118906
TRINITY_DN29720_c2_g1|m.5242TRINITY_DN29720_c2_g1|g.5242ORFTRINITY_DN29720_c2_g1|g.5242TRINITY_DN29720_c2_g1|m.5242type:internallen:336(-)TRINITY_DN29720_c2_g1:3-1007(-)	TRINITY_DN29720_c2_g1|m.5242TRINITY_DN29720_c2_g1|g.5242ORFTRINITY_DN29720_c2_g1|g.5242TRINITY_DN29720_c2_g1|m.5242type:internallen:336(-)TRINITY_DN29720_c2_g1:3-1007(-)	TRINITY_DN29720_c2_g1|m.5242 TRINITY_DN29720_c2_g1|g.5242 ORF TRINITY_DN29720_c2_g1|g.5242 TRINITY_DN29720_c2_g1|m.5242 type:internal len:336 (-) TRINITY_DN29720_c2_g1:3-1007(-)	1	6	1	1	6	1	1	15.2	38.789	335	81.552	2920500000	79038	60358.3	64204.6	81931.4	62663.5	66948.1	0.962457	0.761806
TRINITY_DN2973_c0_g1|m.4500TRINITY_DN2973_c0_g1|g.4500ORFTRINITY_DN2973_c0_g1|g.4500TRINITY_DN2973_c0_g1|m.4500type:completelen:477(+)TRINITY_DN2973_c0_g1:104-1534(+)	TRINITY_DN2973_c0_g1|m.4500TRINITY_DN2973_c0_g1|g.4500ORFTRINITY_DN2973_c0_g1|g.4500TRINITY_DN2973_c0_g1|m.4500type:completelen:477(+)TRINITY_DN2973_c0_g1:104-1534(+)	TRINITY_DN2973_c0_g1|m.4500 TRINITY_DN2973_c0_g1|g.4500 ORF TRINITY_DN2973_c0_g1|g.4500 TRINITY_DN2973_c0_g1|m.4500 type:complete len:477 (+) TRINITY_DN2973_c0_g1:104-1534(+)	1	1	1	1	1	1	1	1.9	52.297	476	1.875	52074000	32619.2	30518.6	25769.9	33257.7	24548.6	23887.5	1.0883	0.544537
TRINITY_DN29817_c0_g1|m.5382TRINITY_DN29817_c0_g1|g.5382ORFTRINITY_DN29817_c0_g1|g.5382TRINITY_DN29817_c0_g1|m.5382type:internallen:205(+)TRINITY_DN29817_c0_g1:1-612(+)	TRINITY_DN29817_c0_g1|m.5382TRINITY_DN29817_c0_g1|g.5382ORFTRINITY_DN29817_c0_g1|g.5382TRINITY_DN29817_c0_g1|m.5382type:internallen:205(+)TRINITY_DN29817_c0_g1:1-612(+)	TRINITY_DN29817_c0_g1|m.5382 TRINITY_DN29817_c0_g1|g.5382 ORF TRINITY_DN29817_c0_g1|g.5382 TRINITY_DN29817_c0_g1|m.5382 type:internal len:205 (+) TRINITY_DN29817_c0_g1:1-612(+)	1	2	2	2	2	2	2	10.3	22.34	204	10.866	1329200000	39680.5	40782.4	34167.5	38247	46421.5	41462.9	0.908817	0.288742
TRINITY_DN3005_c0_g1|m.5265TRINITY_DN3005_c0_g1|g.5265ORFTRINITY_DN3005_c0_g1|g.5265TRINITY_DN3005_c0_g1|m.5265type:5prime_partiallen:274(-)TRINITY_DN3005_c0_g1:182-1003(-)	TRINITY_DN3005_c0_g1|m.5265TRINITY_DN3005_c0_g1|g.5265ORFTRINITY_DN3005_c0_g1|g.5265TRINITY_DN3005_c0_g1|m.5265type:5prime_partiallen:274(-)TRINITY_DN3005_c0_g1:182-1003(-)	TRINITY_DN3005_c0_g1|m.5265 TRINITY_DN3005_c0_g1|g.5265 ORF TRINITY_DN3005_c0_g1|g.5265 TRINITY_DN3005_c0_g1|m.5265 type:5prime_partial len:274 (-) TRINITY_DN3005_c0_g1:182-1003(-)	1	1	1	1	1	1	1	4	28.394	273	3.1965	231290000	17804.2	9577.11	9880.62	36903.7	8741.78	9025.79	0.681563	0.582672
TRINITY_DN30142_c0_g1|m.19TRINITY_DN30142_c0_g1|g.19ORFTRINITY_DN30142_c0_g1|g.19TRINITY_DN30142_c0_g1|m.19type:internallen:206(-)TRINITY_DN30142_c0_g1:3-617(-)	TRINITY_DN30142_c0_g1|m.19TRINITY_DN30142_c0_g1|g.19ORFTRINITY_DN30142_c0_g1|g.19TRINITY_DN30142_c0_g1|m.19type:internallen:206(-)TRINITY_DN30142_c0_g1:3-617(-)	TRINITY_DN30142_c0_g1|m.19 TRINITY_DN30142_c0_g1|g.19 ORF TRINITY_DN30142_c0_g1|g.19 TRINITY_DN30142_c0_g1|m.19 type:internal len:206 (-) TRINITY_DN30142_c0_g1:3-617(-)	1	25	15	11	25	15	11	78	23.391	205	323.31	1257000000000	6.73401e+06	4.97652e+06	4.89991e+06	5.50323e+06	6.12373e+06	4.60523e+06	1.0233	0.873606
TRINITY_DN304_c0_g1|m.7649TRINITY_DN304_c0_g1|g.7649ORFTRINITY_DN304_c0_g1|g.7649TRINITY_DN304_c0_g1|m.7649type:completelen:327(-)TRINITY_DN304_c0_g1:1304-2284(-)	TRINITY_DN304_c0_g1|m.7649TRINITY_DN304_c0_g1|g.7649ORFTRINITY_DN304_c0_g1|g.7649TRINITY_DN304_c0_g1|m.7649type:completelen:327(-)TRINITY_DN304_c0_g1:1304-2284(-)	TRINITY_DN304_c0_g1|m.7649 TRINITY_DN304_c0_g1|g.7649 ORF TRINITY_DN304_c0_g1|g.7649 TRINITY_DN304_c0_g1|m.7649 type:complete len:327 (-) TRINITY_DN304_c0_g1:1304-2284(-)	1	1	1	1	1	1	1	3.4	34.118	326	2.9275	45229000	18291.2	13428	14690.1	17200.6	12558.8	11522.7	1.1242	0.494101
TRINITY_DN3042_c0_g1|m.6164TRINITY_DN3042_c0_g1|g.6164ORFTRINITY_DN3042_c0_g1|g.6164TRINITY_DN3042_c0_g1|m.6164type:completelen:490(-)TRINITY_DN3042_c0_g1:149-1618(-)	TRINITY_DN3042_c0_g1|m.6164TRINITY_DN3042_c0_g1|g.6164ORFTRINITY_DN3042_c0_g1|g.6164TRINITY_DN3042_c0_g1|m.6164type:completelen:490(-)TRINITY_DN3042_c0_g1:149-1618(-)	TRINITY_DN3042_c0_g1|m.6164 TRINITY_DN3042_c0_g1|g.6164 ORF TRINITY_DN3042_c0_g1|g.6164 TRINITY_DN3042_c0_g1|m.6164 type:complete len:490 (-) TRINITY_DN3042_c0_g1:149-1618(-)	1	5	5	5	5	5	5	13.3	56.166	489	29.226	1838300000	404731	387774	340379	378297	351438	304872	1.09499	0.319229
TRINITY_DN3061_c0_g6|m.5982TRINITY_DN3061_c0_g6|g.5982ORFTRINITY_DN3061_c0_g6|g.5982TRINITY_DN3061_c0_g6|m.5982type:completelen:261(-)TRINITY_DN3061_c0_g6:390-1172(-)	TRINITY_DN3061_c0_g6|m.5982TRINITY_DN3061_c0_g6|g.5982ORFTRINITY_DN3061_c0_g6|g.5982TRINITY_DN3061_c0_g6|m.5982type:completelen:261(-)TRINITY_DN3061_c0_g6:390-1172(-)	TRINITY_DN3061_c0_g6|m.5982 TRINITY_DN3061_c0_g6|g.5982 ORF TRINITY_DN3061_c0_g6|g.5982 TRINITY_DN3061_c0_g6|m.5982 type:complete len:261 (-) TRINITY_DN3061_c0_g6:390-1172(-)	1	4	4	4	4	4	4	17.3	28.362	260	16.316	1556400000	216656	132920	163486	156543	131727	103287	1.31031	0.233707
TRINITY_DN3066_c0_g2|m.6231TRINITY_DN3066_c0_g2|g.6231ORFTRINITY_DN3066_c0_g2|g.6231TRINITY_DN3066_c0_g2|m.6231type:completelen:434(-)TRINITY_DN3066_c0_g2:101-1402(-)	TRINITY_DN3066_c0_g2|m.6231TRINITY_DN3066_c0_g2|g.6231ORFTRINITY_DN3066_c0_g2|g.6231TRINITY_DN3066_c0_g2|m.6231type:completelen:434(-)TRINITY_DN3066_c0_g2:101-1402(-)	TRINITY_DN3066_c0_g2|m.6231 TRINITY_DN3066_c0_g2|g.6231 ORF TRINITY_DN3066_c0_g2|g.6231 TRINITY_DN3066_c0_g2|m.6231 type:complete len:434 (-) TRINITY_DN3066_c0_g2:101-1402(-)	1	2	2	2	2	2	2	4.8	48.594	433	4.388	86057000	37143.7	21261.5	18598.4	28052.6	16704.9	12640.3	1.34158	0.427129
TRINITY_DN3079_c0_g1|m.5624TRINITY_DN3079_c0_g1|g.5624ORFTRINITY_DN3079_c0_g1|g.5624TRINITY_DN3079_c0_g1|m.5624type:completelen:733(+)TRINITY_DN3079_c0_g1:222-2420(+)	TRINITY_DN3079_c0_g1|m.5624TRINITY_DN3079_c0_g1|g.5624ORFTRINITY_DN3079_c0_g1|g.5624TRINITY_DN3079_c0_g1|m.5624type:completelen:733(+)TRINITY_DN3079_c0_g1:222-2420(+)	TRINITY_DN3079_c0_g1|m.5624 TRINITY_DN3079_c0_g1|g.5624 ORF TRINITY_DN3079_c0_g1|g.5624 TRINITY_DN3079_c0_g1|m.5624 type:complete len:733 (+) TRINITY_DN3079_c0_g1:222-2420(+)	1	2	2	2	2	2	2	2.3	79.694	732	3.3503	997410000	34677.7	44543.8	40143	33706.1	41222.5	34528.8	1.09051	0.424381
TRINITY_DN3087_c6_g1|m.5822TRINITY_DN3087_c6_g1|g.5822ORFTRINITY_DN3087_c6_g1|g.5822TRINITY_DN3087_c6_g1|m.5822type:5prime_partiallen:287(+)TRINITY_DN3087_c6_g1:1-861(+)	TRINITY_DN3087_c6_g1|m.5822TRINITY_DN3087_c6_g1|g.5822ORFTRINITY_DN3087_c6_g1|g.5822TRINITY_DN3087_c6_g1|m.5822type:5prime_partiallen:287(+)TRINITY_DN3087_c6_g1:1-861(+)	TRINITY_DN3087_c6_g1|m.5822 TRINITY_DN3087_c6_g1|g.5822 ORF TRINITY_DN3087_c6_g1|g.5822 TRINITY_DN3087_c6_g1|m.5822 type:5prime_partial len:287 (+) TRINITY_DN3087_c6_g1:1-861(+)	1	3	3	3	3	3	3	10.8	32.09	286	7.8393	532870000	77641	76667	76561.1	90263.5	75931.8	76691	0.950524	0.439248
TRINITY_DN310_c0_g1|m.6737TRINITY_DN310_c0_g1|g.6737ORFTRINITY_DN310_c0_g1|g.6737TRINITY_DN310_c0_g1|m.6737type:completelen:214(-)TRINITY_DN310_c0_g1:139-780(-)	TRINITY_DN310_c0_g1|m.6737TRINITY_DN310_c0_g1|g.6737ORFTRINITY_DN310_c0_g1|g.6737TRINITY_DN310_c0_g1|m.6737type:completelen:214(-)TRINITY_DN310_c0_g1:139-780(-)	TRINITY_DN310_c0_g1|m.6737 TRINITY_DN310_c0_g1|g.6737 ORF TRINITY_DN310_c0_g1|g.6737 TRINITY_DN310_c0_g1|m.6737 type:complete len:214 (-) TRINITY_DN310_c0_g1:139-780(-)	1	2	2	2	2	2	2	11.3	23.534	213	47.127	691950000	182101	275133	202268	195180	201388	151647	1.203	0.314778
TRINITY_DN310_c0_g2|m.6741TRINITY_DN310_c0_g2|g.6741ORFTRINITY_DN310_c0_g2|g.6741TRINITY_DN310_c0_g2|m.6741type:completelen:248(-)TRINITY_DN310_c0_g2:140-883(-)	TRINITY_DN310_c0_g2|m.6741TRINITY_DN310_c0_g2|g.6741ORFTRINITY_DN310_c0_g2|g.6741TRINITY_DN310_c0_g2|m.6741type:completelen:248(-)TRINITY_DN310_c0_g2:140-883(-)	TRINITY_DN310_c0_g2|m.6741 TRINITY_DN310_c0_g2|g.6741 ORF TRINITY_DN310_c0_g2|g.6741 TRINITY_DN310_c0_g2|m.6741 type:complete len:248 (-) TRINITY_DN310_c0_g2:140-883(-)	1	2	2	1	2	2	1	6.5	27.233	247	3.1405	223120000	25578.7	32710.4	26655.3	21712.9	31359.1	19836.3	1.16509	0.393892
TRINITY_DN3132_c0_g1|m.6770TRINITY_DN3132_c0_g1|g.6770ORFTRINITY_DN3132_c0_g1|g.6770TRINITY_DN3132_c0_g1|m.6770type:completelen:262(-)TRINITY_DN3132_c0_g1:118-903(-)	TRINITY_DN3132_c0_g1|m.6770TRINITY_DN3132_c0_g1|g.6770ORFTRINITY_DN3132_c0_g1|g.6770TRINITY_DN3132_c0_g1|m.6770type:completelen:262(-)TRINITY_DN3132_c0_g1:118-903(-)	TRINITY_DN3132_c0_g1|m.6770 TRINITY_DN3132_c0_g1|g.6770 ORF TRINITY_DN3132_c0_g1|g.6770 TRINITY_DN3132_c0_g1|m.6770 type:complete len:262 (-) TRINITY_DN3132_c0_g1:118-903(-)	1	2	2	2	2	2	2	6.5	29.32	261	3.3081	330910000	83108.3	65110.7	65614.9	105199	53160.8	52549.7	1.01387	0.960343
TRINITY_DN3144_c0_g2|m.7036TRINITY_DN3144_c0_g2|g.7036ORFTRINITY_DN3144_c0_g2|g.7036TRINITY_DN3144_c0_g2|m.7036type:completelen:430(-)TRINITY_DN3144_c0_g2:288-1577(-)	TRINITY_DN3144_c0_g2|m.7036TRINITY_DN3144_c0_g2|g.7036ORFTRINITY_DN3144_c0_g2|g.7036TRINITY_DN3144_c0_g2|m.7036type:completelen:430(-)TRINITY_DN3144_c0_g2:288-1577(-)	TRINITY_DN3144_c0_g2|m.7036 TRINITY_DN3144_c0_g2|g.7036 ORF TRINITY_DN3144_c0_g2|g.7036 TRINITY_DN3144_c0_g2|m.7036 type:complete len:430 (-) TRINITY_DN3144_c0_g2:288-1577(-)	1	1	1	1	1	1	1	2.3	48.238	429	2.1459	49797000	12441.9	8472.25	9004.73	25183.2	9298.28	9378.7	0.682141	0.440036
TRINITY_DN31460_c0_g1|m.1145TRINITY_DN31460_c0_g1|g.1145ORFTRINITY_DN31460_c0_g1|g.1145TRINITY_DN31460_c0_g1|m.1145type:completelen:1413(-)TRINITY_DN31460_c0_g1:800-5038(-);REV__TRINITY_DN54744_c0_g1|m.506TRINITY_DN54744_c0_g1|g.506ORFTRINITY_DN54744_c0_g1|g.506TRINITY_DN54744_c0_g1|m.506type:internallen:426(-)TRINITY_DN54744_c0_g1:2-1276(-)	TRINITY_DN31460_c0_g1|m.1145TRINITY_DN31460_c0_g1|g.1145ORFTRINITY_DN31460_c0_g1|g.1145TRINITY_DN31460_c0_g1|m.1145type:completelen:1413(-)TRINITY_DN31460_c0_g1:800-5038(-)	TRINITY_DN31460_c0_g1|m.1145 TRINITY_DN31460_c0_g1|g.1145 ORF TRINITY_DN31460_c0_g1|g.1145 TRINITY_DN31460_c0_g1|m.1145 type:complete len:1413 (-) TRINITY_DN31460_c0_g1:800-5038(-)	2	55	54	54	55	54	54	48.8	156.23	1412	323.31	419510000000	5.20606e+06	4.79393e+06	5.00703e+06	5.15186e+06	4.9777e+06	5.16401e+06	0.981263	0.513394
TRINITY_DN31580_c0_g1|m.1188TRINITY_DN31580_c0_g1|g.1188ORFTRINITY_DN31580_c0_g1|g.1188TRINITY_DN31580_c0_g1|m.1188type:3prime_partiallen:334(+)TRINITY_DN31580_c0_g1:28-1026(+)	TRINITY_DN31580_c0_g1|m.1188TRINITY_DN31580_c0_g1|g.1188ORFTRINITY_DN31580_c0_g1|g.1188TRINITY_DN31580_c0_g1|m.1188type:3prime_partiallen:334(+)TRINITY_DN31580_c0_g1:28-1026(+)	TRINITY_DN31580_c0_g1|m.1188 TRINITY_DN31580_c0_g1|g.1188 ORF TRINITY_DN31580_c0_g1|g.1188 TRINITY_DN31580_c0_g1|m.1188 type:3prime_partial len:334 (+) TRINITY_DN31580_c0_g1:28-1026(+)	1	1	1	1	1	1	1	2.4	35.805	333	1.8651	21667000	5582.69	8093.46	4511.61	8058.9	3745.29	3637.39	1.17784	0.638193
TRINITY_DN3161_c1_g1|m.6963TRINITY_DN3161_c1_g1|g.6963ORFTRINITY_DN3161_c1_g1|g.6963TRINITY_DN3161_c1_g1|m.6963type:completelen:1067(-)TRINITY_DN3161_c1_g1:1529-4729(-)	TRINITY_DN3161_c1_g1|m.6963TRINITY_DN3161_c1_g1|g.6963ORFTRINITY_DN3161_c1_g1|g.6963TRINITY_DN3161_c1_g1|m.6963type:completelen:1067(-)TRINITY_DN3161_c1_g1:1529-4729(-)	TRINITY_DN3161_c1_g1|m.6963 TRINITY_DN3161_c1_g1|g.6963 ORF TRINITY_DN3161_c1_g1|g.6963 TRINITY_DN3161_c1_g1|m.6963 type:complete len:1067 (-) TRINITY_DN3161_c1_g1:1529-4729(-)	1	6	3	3	6	3	3	5.2	116.67	1066	4.4929	441480000	173518	135512	134387	196909	120096	116742	1.02229	0.917329
TRINITY_DN31793_c0_g1|m.1304TRINITY_DN31793_c0_g1|g.1304ORFTRINITY_DN31793_c0_g1|g.1304TRINITY_DN31793_c0_g1|m.1304type:5prime_partiallen:154(+)TRINITY_DN31793_c0_g1:1-462(+)	TRINITY_DN31793_c0_g1|m.1304TRINITY_DN31793_c0_g1|g.1304ORFTRINITY_DN31793_c0_g1|g.1304TRINITY_DN31793_c0_g1|m.1304type:5prime_partiallen:154(+)TRINITY_DN31793_c0_g1:1-462(+)	TRINITY_DN31793_c0_g1|m.1304 TRINITY_DN31793_c0_g1|g.1304 ORF TRINITY_DN31793_c0_g1|g.1304 TRINITY_DN31793_c0_g1|m.1304 type:5prime_partial len:154 (+) TRINITY_DN31793_c0_g1:1-462(+)	1	3	3	3	3	3	3	23.5	17.165	153	12.807	1561000000	125205	163137	167446	112876	149213	137546	1.14051	0.336941
TRINITY_DN31899_c0_g1|m.1365TRINITY_DN31899_c0_g1|g.1365ORFTRINITY_DN31899_c0_g1|g.1365TRINITY_DN31899_c0_g1|m.1365type:5prime_partiallen:218(+)TRINITY_DN31899_c0_g1:3-656(+);TRINITY_DN141854_c0_g1|m.995TRINITY_DN141854_c0_g1|g.995ORFTRINITY_DN141854_c0_g1|g.995TRINITY_DN141854_c0_g1|m.995type:5prime_partiallen:111(+)TRINITY_DN141854_c0_g1:2-334(+);TRINITY_DN56573_c0_g1|m.1059TRINITY_DN56573_c0_g…	TRINITY_DN31899_c0_g1|m.1365TRINITY_DN31899_c0_g1|g.1365ORFTRINITY_DN31899_c0_g1|g.1365TRINITY_DN31899_c0_g1|m.1365type:5prime_partiallen:218(+)TRINITY_DN31899_c0_g1:3-656(+)	TRINITY_DN31899_c0_g1|m.1365 TRINITY_DN31899_c0_g1|g.1365 ORF TRINITY_DN31899_c0_g1|g.1365 TRINITY_DN31899_c0_g1|m.1365 type:5prime_partial len:218 (+) TRINITY_DN31899_c0_g1:3-656(+)	5	3	3	1	3	3	1	12	24.494	217	21.153	752420000	76528.9	63768.2	61849.7	70076.2	52117.7	49259.9	1.17902	0.269032
TRINITY_DN32026_c0_g1|m.1503TRINITY_DN32026_c0_g1|g.1503ORFTRINITY_DN32026_c0_g1|g.1503TRINITY_DN32026_c0_g1|m.1503type:internallen:205(+)TRINITY_DN32026_c0_g1:3-614(+)	TRINITY_DN32026_c0_g1|m.1503TRINITY_DN32026_c0_g1|g.1503ORFTRINITY_DN32026_c0_g1|g.1503TRINITY_DN32026_c0_g1|m.1503type:internallen:205(+)TRINITY_DN32026_c0_g1:3-614(+)	TRINITY_DN32026_c0_g1|m.1503 TRINITY_DN32026_c0_g1|g.1503 ORF TRINITY_DN32026_c0_g1|g.1503 TRINITY_DN32026_c0_g1|m.1503 type:internal len:205 (+) TRINITY_DN32026_c0_g1:3-614(+)	1	3	3	3	3	3	3	20.1	23.319	204	9.2422	687520000	120152	104736	100403	132649	91235.5	98710	1.00836	0.952176
TRINITY_DN3227_c0_g1|m.7305TRINITY_DN3227_c0_g1|g.7305ORFTRINITY_DN3227_c0_g1|g.7305TRINITY_DN3227_c0_g1|m.7305type:5prime_partiallen:451(-)TRINITY_DN3227_c0_g1:324-1676(-)	TRINITY_DN3227_c0_g1|m.7305TRINITY_DN3227_c0_g1|g.7305ORFTRINITY_DN3227_c0_g1|g.7305TRINITY_DN3227_c0_g1|m.7305type:5prime_partiallen:451(-)TRINITY_DN3227_c0_g1:324-1676(-)	TRINITY_DN3227_c0_g1|m.7305 TRINITY_DN3227_c0_g1|g.7305 ORF TRINITY_DN3227_c0_g1|g.7305 TRINITY_DN3227_c0_g1|m.7305 type:5prime_partial len:451 (-) TRINITY_DN3227_c0_g1:324-1676(-)	1	2	2	2	2	2	2	5.3	49.598	450	3.5211	113720000	51592.6	46614.6	45430.8	57231.9	42131.1	37573.6	1.04894	0.73819
TRINITY_DN323_c0_g2|m.7388TRINITY_DN323_c0_g2|g.7388ORFTRINITY_DN323_c0_g2|g.7388TRINITY_DN323_c0_g2|m.7388type:completelen:391(-)TRINITY_DN323_c0_g2:63-1235(-)	TRINITY_DN323_c0_g2|m.7388TRINITY_DN323_c0_g2|g.7388ORFTRINITY_DN323_c0_g2|g.7388TRINITY_DN323_c0_g2|m.7388type:completelen:391(-)TRINITY_DN323_c0_g2:63-1235(-)	TRINITY_DN323_c0_g2|m.7388 TRINITY_DN323_c0_g2|g.7388 ORF TRINITY_DN323_c0_g2|g.7388 TRINITY_DN323_c0_g2|m.7388 type:complete len:391 (-) TRINITY_DN323_c0_g2:63-1235(-)	1	4	4	4	4	4	4	17.2	42.648	390	143.22	10191000000	135317	165421	160782	139785	176801	170404	0.947701	0.596129
TRINITY_DN326_c0_g1|m.6589TRINITY_DN326_c0_g1|g.6589ORFTRINITY_DN326_c0_g1|g.6589TRINITY_DN326_c0_g1|m.6589type:completelen:264(-)TRINITY_DN326_c0_g1:446-1237(-)	TRINITY_DN326_c0_g1|m.6589TRINITY_DN326_c0_g1|g.6589ORFTRINITY_DN326_c0_g1|g.6589TRINITY_DN326_c0_g1|m.6589type:completelen:264(-)TRINITY_DN326_c0_g1:446-1237(-)	TRINITY_DN326_c0_g1|m.6589 TRINITY_DN326_c0_g1|g.6589 ORF TRINITY_DN326_c0_g1|g.6589 TRINITY_DN326_c0_g1|m.6589 type:complete len:264 (-) TRINITY_DN326_c0_g1:446-1237(-)	1	5	5	5	5	5	5	14.8	29.389	263	10.564	1554600000	286387	262080	243715	264719	178779	149737	1.33536	0.144775
TRINITY_DN32613_c0_g1|m.2219TRINITY_DN32613_c0_g1|g.2219ORFTRINITY_DN32613_c0_g1|g.2219TRINITY_DN32613_c0_g1|m.2219type:internallen:177(+)TRINITY_DN32613_c0_g1:2-529(+)	TRINITY_DN32613_c0_g1|m.2219TRINITY_DN32613_c0_g1|g.2219ORFTRINITY_DN32613_c0_g1|g.2219TRINITY_DN32613_c0_g1|m.2219type:internallen:177(+)TRINITY_DN32613_c0_g1:2-529(+)	TRINITY_DN32613_c0_g1|m.2219 TRINITY_DN32613_c0_g1|g.2219 ORF TRINITY_DN32613_c0_g1|g.2219 TRINITY_DN32613_c0_g1|m.2219 type:internal len:177 (+) TRINITY_DN32613_c0_g1:2-529(+)	1	8	8	8	8	8	8	60.2	19.343	176	288.33	34259000000	786961	677300	651865	711689	667799	627317	1.05447	0.49069
TRINITY_DN329_c1_g1|m.7067TRINITY_DN329_c1_g1|g.7067ORFTRINITY_DN329_c1_g1|g.7067TRINITY_DN329_c1_g1|m.7067type:completelen:312(-)TRINITY_DN329_c1_g1:487-1422(-);TRINITY_DN1521_c0_g1|m.1234TRINITY_DN1521_c0_g1|g.1234ORFTRINITY_DN1521_c0_g1|g.1234TRINITY_DN1521_c0_g1|m.1234type:5prime_partiallen:329(-)TRINITY_DN1521_c0_g1:160-1146(-);TRINITY_DN142467_c0_g1|m.1213TRINITY_DN142467_c0_g1|g.1213ORFTRI…	TRINITY_DN329_c1_g1|m.7067TRINITY_DN329_c1_g1|g.7067ORFTRINITY_DN329_c1_g1|g.7067TRINITY_DN329_c1_g1|m.7067type:completelen:312(-)TRINITY_DN329_c1_g1:487-1422(-);TRINITY_DN1521_c0_g1|m.1234TRINITY_DN1521_c0_g1|g.1234ORFTRINITY_DN1521_c0_g1|g.1234TRINITY_DN1521_c0_g1|m.1234type:5prime_partiallen:329(-)TRINITY_DN1521_c0_g1:160-1146(-)	TRINITY_DN329_c1_g1|m.7067 TRINITY_DN329_c1_g1|g.7067 ORF TRINITY_DN329_c1_g1|g.7067 TRINITY_DN329_c1_g1|m.7067 type:complete len:312 (-) TRINITY_DN329_c1_g1:487-1422(-);TRINITY_DN1521_c0_g1|m.1234 TRINITY_DN1521_c0_g1|g.1234 ORF TRINITY_DN1521_c0_g1|g.1	5	3	3	3	3	3	3	9	35.652	311	5.599	684700000	43438.2	27296.4	28584.1	56737.3	27772.2	27012.1	0.890578	0.731913
TRINITY_DN33103_c0_g1|m.2444TRINITY_DN33103_c0_g1|g.2444ORFTRINITY_DN33103_c0_g1|g.2444TRINITY_DN33103_c0_g1|m.2444type:completelen:145(+)TRINITY_DN33103_c0_g1:528-962(+)	TRINITY_DN33103_c0_g1|m.2444TRINITY_DN33103_c0_g1|g.2444ORFTRINITY_DN33103_c0_g1|g.2444TRINITY_DN33103_c0_g1|m.2444type:completelen:145(+)TRINITY_DN33103_c0_g1:528-962(+)	TRINITY_DN33103_c0_g1|m.2444 TRINITY_DN33103_c0_g1|g.2444 ORF TRINITY_DN33103_c0_g1|g.2444 TRINITY_DN33103_c0_g1|m.2444 type:complete len:145 (+) TRINITY_DN33103_c0_g1:528-962(+)	1	2	2	2	2	2	2	18.1	16.491	144	17.526	322050000	41473	47566.9	45617.3	48395.8	43204.5	43859.1	0.994078	0.917592
TRINITY_DN33207_c0_g1|m.2495TRINITY_DN33207_c0_g1|g.2495ORFTRINITY_DN33207_c0_g1|g.2495TRINITY_DN33207_c0_g1|m.2495type:internallen:116(+)TRINITY_DN33207_c0_g1:2-346(+)	TRINITY_DN33207_c0_g1|m.2495TRINITY_DN33207_c0_g1|g.2495ORFTRINITY_DN33207_c0_g1|g.2495TRINITY_DN33207_c0_g1|m.2495type:internallen:116(+)TRINITY_DN33207_c0_g1:2-346(+)	TRINITY_DN33207_c0_g1|m.2495 TRINITY_DN33207_c0_g1|g.2495 ORF TRINITY_DN33207_c0_g1|g.2495 TRINITY_DN33207_c0_g1|m.2495 type:internal len:116 (+) TRINITY_DN33207_c0_g1:2-346(+)	1	6	5	5	6	5	5	50.4	13.343	115	25.185	10046000000	325208	339484	334411	373908	324187	350791	0.952538	0.329528
TRINITY_DN333_c5_g1|m.7368TRINITY_DN333_c5_g1|g.7368ORFTRINITY_DN333_c5_g1|g.7368TRINITY_DN333_c5_g1|m.7368type:completelen:175(-)TRINITY_DN333_c5_g1:2154-2678(-);TRINITY_DN9390_c1_g3|m.1267TRINITY_DN9390_c1_g3|g.1267ORFTRINITY_DN9390_c1_g3|g.1267TRINITY_DN9390_c1_g3|m.1267type:5prime_partiallen:181(-)TRINITY_DN9390_c1_g3:438-980(-);TRINITY_DN63528_c0_g1|m.4315TRINITY_DN63528_c0_g1|g.4315ORFTRINI…	TRINITY_DN333_c5_g1|m.7368TRINITY_DN333_c5_g1|g.7368ORFTRINITY_DN333_c5_g1|g.7368TRINITY_DN333_c5_g1|m.7368type:completelen:175(-)TRINITY_DN333_c5_g1:2154-2678(-);TRINITY_DN9390_c1_g3|m.1267TRINITY_DN9390_c1_g3|g.1267ORFTRINITY_DN9390_c1_g3|g.1267TRINITY_DN9390_c1_g3|m.1267type:5prime_partiallen:181(-)TRINITY_DN9390_c1_g3:438-980(-);TRINITY_DN63528_c0_g1|m.4315TRINITY_DN63528_c0_g1|g.4315ORFTRINI…	TRINITY_DN333_c5_g1|m.7368 TRINITY_DN333_c5_g1|g.7368 ORF TRINITY_DN333_c5_g1|g.7368 TRINITY_DN333_c5_g1|m.7368 type:complete len:175 (-) TRINITY_DN333_c5_g1:2154-2678(-);TRINITY_DN9390_c1_g3|m.1267 TRINITY_DN9390_c1_g3|g.1267 ORF TRINITY_DN9390_c1_g3|g.	4	3	3	3	3	3	3	14.4	19.525	174	103.35	107360000000	894322	762159	761216	881581	951521	872928	0.893448	0.131074
TRINITY_DN764_c1_g2|m.658TRINITY_DN764_c1_g2|g.658ORFTRINITY_DN764_c1_g2|g.658TRINITY_DN764_c1_g2|m.658type:5prime_partiallen:105(-)TRINITY_DN764_c1_g2:327-641(-);TRINITY_DN3333_c0_g1|m.8456TRINITY_DN3333_c0_g1|g.8456ORFTRINITY_DN3333_c0_g1|g.8456TRINITY_DN3333_c0_g1|m.8456type:completelen:345(-)TRINITY_DN3333_c0_g1:790-1824(-)	TRINITY_DN764_c1_g2|m.658TRINITY_DN764_c1_g2|g.658ORFTRINITY_DN764_c1_g2|g.658TRINITY_DN764_c1_g2|m.658type:5prime_partiallen:105(-)TRINITY_DN764_c1_g2:327-641(-);TRINITY_DN3333_c0_g1|m.8456TRINITY_DN3333_c0_g1|g.8456ORFTRINITY_DN3333_c0_g1|g.8456TRINITY_DN3333_c0_g1|m.8456type:completelen:345(-)TRINITY_DN3333_c0_g1:790-1824(-)	TRINITY_DN764_c1_g2|m.658 TRINITY_DN764_c1_g2|g.658 ORF TRINITY_DN764_c1_g2|g.658 TRINITY_DN764_c1_g2|m.658 type:5prime_partial len:105 (-) TRINITY_DN764_c1_g2:327-641(-);TRINITY_DN3333_c0_g1|m.8456 TRINITY_DN3333_c0_g1|g.8456 ORF TRINITY_DN3333_c0_g1|g.	2	2	2	2	2	2	2	20.2	11.893	104	86.15	88379000	44413.9	42097.8	42832.3	29429.4	40838.7	38629.9	1.18775	0.128082
TRINITY_DN33582_c0_g1|m.2708TRINITY_DN33582_c0_g1|g.2708ORFTRINITY_DN33582_c0_g1|g.2708TRINITY_DN33582_c0_g1|m.2708type:internallen:666(+)TRINITY_DN33582_c0_g1:2-1996(+)	TRINITY_DN33582_c0_g1|m.2708TRINITY_DN33582_c0_g1|g.2708ORFTRINITY_DN33582_c0_g1|g.2708TRINITY_DN33582_c0_g1|m.2708type:internallen:666(+)TRINITY_DN33582_c0_g1:2-1996(+)	TRINITY_DN33582_c0_g1|m.2708 TRINITY_DN33582_c0_g1|g.2708 ORF TRINITY_DN33582_c0_g1|g.2708 TRINITY_DN33582_c0_g1|m.2708 type:internal len:666 (+) TRINITY_DN33582_c0_g1:2-1996(+)	1	23	23	22	23	23	22	42.6	73.274	665	323.31	89274000000	1.82014e+06	1.63967e+06	1.66806e+06	1.53764e+06	1.6213e+06	1.75698e+06	1.04312	0.45254
TRINITY_DN33857_c0_g1|m.2868TRINITY_DN33857_c0_g1|g.2868ORFTRINITY_DN33857_c0_g1|g.2868TRINITY_DN33857_c0_g1|m.2868type:3prime_partiallen:237(+)TRINITY_DN33857_c0_g1:85-792(+)	TRINITY_DN33857_c0_g1|m.2868TRINITY_DN33857_c0_g1|g.2868ORFTRINITY_DN33857_c0_g1|g.2868TRINITY_DN33857_c0_g1|m.2868type:3prime_partiallen:237(+)TRINITY_DN33857_c0_g1:85-792(+)	TRINITY_DN33857_c0_g1|m.2868 TRINITY_DN33857_c0_g1|g.2868 ORF TRINITY_DN33857_c0_g1|g.2868 TRINITY_DN33857_c0_g1|m.2868 type:3prime_partial len:237 (+) TRINITY_DN33857_c0_g1:85-792(+)	1	1	1	1	1	1	1	3.8	26.37	236	1.8716	24357000	18343	14522.8	12181	15326.5	12222.5	11675.8	1.14843	0.41285
TRINITY_DN3390_c0_g1|m.8143TRINITY_DN3390_c0_g1|g.8143ORFTRINITY_DN3390_c0_g1|g.8143TRINITY_DN3390_c0_g1|m.8143type:completelen:798(-)TRINITY_DN3390_c0_g1:890-3283(-);TRINITY_DN22402_c0_g1|m.1858TRINITY_DN22402_c0_g1|g.1858ORFTRINITY_DN22402_c0_g1|g.1858TRINITY_DN22402_c0_g1|m.1858type:5prime_partiallen:168(+)TRINITY_DN22402_c0_g1:1-504(+)	TRINITY_DN3390_c0_g1|m.8143TRINITY_DN3390_c0_g1|g.8143ORFTRINITY_DN3390_c0_g1|g.8143TRINITY_DN3390_c0_g1|m.8143type:completelen:798(-)TRINITY_DN3390_c0_g1:890-3283(-)	TRINITY_DN3390_c0_g1|m.8143 TRINITY_DN3390_c0_g1|g.8143 ORF TRINITY_DN3390_c0_g1|g.8143 TRINITY_DN3390_c0_g1|m.8143 type:complete len:798 (-) TRINITY_DN3390_c0_g1:890-3283(-)	2	4	4	4	4	4	4	5.1	91.765	797	9.6437	92907000	60199.4	27805.5	22990.5	53727.6	25593.7	24442.6	1.06969	0.880953
TRINITY_DN34_c0_g1|m.377TRINITY_DN34_c0_g1|g.377ORFTRINITY_DN34_c0_g1|g.377TRINITY_DN34_c0_g1|m.377type:5prime_partiallen:151(-)TRINITY_DN34_c0_g1:266-718(-)	TRINITY_DN34_c0_g1|m.377TRINITY_DN34_c0_g1|g.377ORFTRINITY_DN34_c0_g1|g.377TRINITY_DN34_c0_g1|m.377type:5prime_partiallen:151(-)TRINITY_DN34_c0_g1:266-718(-)	TRINITY_DN34_c0_g1|m.377 TRINITY_DN34_c0_g1|g.377 ORF TRINITY_DN34_c0_g1|g.377 TRINITY_DN34_c0_g1|m.377 type:5prime_partial len:151 (-) TRINITY_DN34_c0_g1:266-718(-)	1	7	7	7	7	7	7	50.7	16.509	150	63.425	9125900000	755583	461563	489944	552348	554739	522089	1.04782	0.79648
TRINITY_DN3415_c0_g3|m.9626TRINITY_DN3415_c0_g3|g.9626ORFTRINITY_DN3415_c0_g3|g.9626TRINITY_DN3415_c0_g3|m.9626type:completelen:210(+)TRINITY_DN3415_c0_g3:185-814(+)	TRINITY_DN3415_c0_g3|m.9626TRINITY_DN3415_c0_g3|g.9626ORFTRINITY_DN3415_c0_g3|g.9626TRINITY_DN3415_c0_g3|m.9626type:completelen:210(+)TRINITY_DN3415_c0_g3:185-814(+)	TRINITY_DN3415_c0_g3|m.9626 TRINITY_DN3415_c0_g3|g.9626 ORF TRINITY_DN3415_c0_g3|g.9626 TRINITY_DN3415_c0_g3|m.9626 type:complete len:210 (+) TRINITY_DN3415_c0_g3:185-814(+)	1	1	1	1	1	1	1	5.7	22.835	209	2.7319	101000000	38969	52239.8	37100.3	47256	48541.4	22533.9	1.08432	0.749257
TRINITY_DN3428_c0_g1|m.9393TRINITY_DN3428_c0_g1|g.9393ORFTRINITY_DN3428_c0_g1|g.9393TRINITY_DN3428_c0_g1|m.9393type:completelen:504(-)TRINITY_DN3428_c0_g1:1273-2784(-)	TRINITY_DN3428_c0_g1|m.9393TRINITY_DN3428_c0_g1|g.9393ORFTRINITY_DN3428_c0_g1|g.9393TRINITY_DN3428_c0_g1|m.9393type:completelen:504(-)TRINITY_DN3428_c0_g1:1273-2784(-)	TRINITY_DN3428_c0_g1|m.9393 TRINITY_DN3428_c0_g1|g.9393 ORF TRINITY_DN3428_c0_g1|g.9393 TRINITY_DN3428_c0_g1|m.9393 type:complete len:504 (-) TRINITY_DN3428_c0_g1:1273-2784(-)	1	1	1	1	1	1	1	1.6	55.709	503	1.9787	24388000	7543.92	2268.43	2683	12969.1	2042.89	2366.35	0.719017	0.702741
TRINITY_DN3439_c2_g1|m.8944TRINITY_DN3439_c2_g1|g.8944ORFTRINITY_DN3439_c2_g1|g.8944TRINITY_DN3439_c2_g1|m.8944type:5prime_partiallen:1116(+)TRINITY_DN3439_c2_g1:3-3350(+)	TRINITY_DN3439_c2_g1|m.8944TRINITY_DN3439_c2_g1|g.8944ORFTRINITY_DN3439_c2_g1|g.8944TRINITY_DN3439_c2_g1|m.8944type:5prime_partiallen:1116(+)TRINITY_DN3439_c2_g1:3-3350(+)	TRINITY_DN3439_c2_g1|m.8944 TRINITY_DN3439_c2_g1|g.8944 ORF TRINITY_DN3439_c2_g1|g.8944 TRINITY_DN3439_c2_g1|m.8944 type:5prime_partial len:1116 (+) TRINITY_DN3439_c2_g1:3-3350(+)	1	2	2	2	2	2	2	1.5	125.35	1115	7.5437	79296000	19068.3	24511	21228.4	17528	24096.9	22250.2	1.0146	0.907625
TRINITY_DN34481_c2_g1|m.3268TRINITY_DN34481_c2_g1|g.3268ORFTRINITY_DN34481_c2_g1|g.3268TRINITY_DN34481_c2_g1|m.3268type:completelen:235(+)TRINITY_DN34481_c2_g1:668-1372(+)	TRINITY_DN34481_c2_g1|m.3268TRINITY_DN34481_c2_g1|g.3268ORFTRINITY_DN34481_c2_g1|g.3268TRINITY_DN34481_c2_g1|m.3268type:completelen:235(+)TRINITY_DN34481_c2_g1:668-1372(+)	TRINITY_DN34481_c2_g1|m.3268 TRINITY_DN34481_c2_g1|g.3268 ORF TRINITY_DN34481_c2_g1|g.3268 TRINITY_DN34481_c2_g1|m.3268 type:complete len:235 (+) TRINITY_DN34481_c2_g1:668-1372(+)	1	1	1	1	1	1	1	9.4	26.01	234	-2	504100000	12951.2	27669.4	33560.4	18118.6	30282.4	31108.4	0.932983	0.822794
TRINITY_DN3485_c2_g1|m.9321TRINITY_DN3485_c2_g1|g.9321ORFTRINITY_DN3485_c2_g1|g.9321TRINITY_DN3485_c2_g1|m.9321type:completelen:360(+)TRINITY_DN3485_c2_g1:294-1373(+)	TRINITY_DN3485_c2_g1|m.9321TRINITY_DN3485_c2_g1|g.9321ORFTRINITY_DN3485_c2_g1|g.9321TRINITY_DN3485_c2_g1|m.9321type:completelen:360(+)TRINITY_DN3485_c2_g1:294-1373(+)	TRINITY_DN3485_c2_g1|m.9321 TRINITY_DN3485_c2_g1|g.9321 ORF TRINITY_DN3485_c2_g1|g.9321 TRINITY_DN3485_c2_g1|m.9321 type:complete len:360 (+) TRINITY_DN3485_c2_g1:294-1373(+)	1	8	8	8	8	8	8	24.2	40.462	359	213.38	3329700000	537805	359154	355177	559366	382488	359775	0.961977	0.859185
TRINITY_DN3496_c3_g1|m.9157TRINITY_DN3496_c3_g1|g.9157ORFTRINITY_DN3496_c3_g1|g.9157TRINITY_DN3496_c3_g1|m.9157type:3prime_partiallen:495(+)TRINITY_DN3496_c3_g1:78-1559(+);TRINITY_DN1322_c0_g1|m.11157TRINITY_DN1322_c0_g1|g.11157ORFTRINITY_DN1322_c0_g1|g.11157TRINITY_DN1322_c0_g1|m.11157type:completelen:1024(-)TRINITY_DN1322_c0_g1:1558-4629(-);TRINITY_DN3496_c2_g1|m.9172TRINITY_DN3496_c2_g1|g.9172…	TRINITY_DN3496_c3_g1|m.9157TRINITY_DN3496_c3_g1|g.9157ORFTRINITY_DN3496_c3_g1|g.9157TRINITY_DN3496_c3_g1|m.9157type:3prime_partiallen:495(+)TRINITY_DN3496_c3_g1:78-1559(+)	TRINITY_DN3496_c3_g1|m.9157 TRINITY_DN3496_c3_g1|g.9157 ORF TRINITY_DN3496_c3_g1|g.9157 TRINITY_DN3496_c3_g1|m.9157 type:3prime_partial len:495 (+) TRINITY_DN3496_c3_g1:78-1559(+)	7	5	5	5	5	5	5	10.7	54.152	494	12.436	297980000	67780.4	65887.6	60908.2	65347.3	62557.3	58952.9	1.04131	0.404233
TRINITY_DN35_c1_g1|m.1421TRINITY_DN35_c1_g1|g.1421ORFTRINITY_DN35_c1_g1|g.1421TRINITY_DN35_c1_g1|m.1421type:completelen:338(+)TRINITY_DN35_c1_g1:160-1173(+)	TRINITY_DN35_c1_g1|m.1421TRINITY_DN35_c1_g1|g.1421ORFTRINITY_DN35_c1_g1|g.1421TRINITY_DN35_c1_g1|m.1421type:completelen:338(+)TRINITY_DN35_c1_g1:160-1173(+)	TRINITY_DN35_c1_g1|m.1421 TRINITY_DN35_c1_g1|g.1421 ORF TRINITY_DN35_c1_g1|g.1421 TRINITY_DN35_c1_g1|m.1421 type:complete len:338 (+) TRINITY_DN35_c1_g1:160-1173(+)	1	1	1	1	1	1	1	3.6	36.595	337	10.37	420190000	44906	40515.3	39957.2	48037.8	36064.3	36426.3	1.04024	0.721884
TRINITY_DN3515_c0_g1|m.10146TRINITY_DN3515_c0_g1|g.10146ORFTRINITY_DN3515_c0_g1|g.10146TRINITY_DN3515_c0_g1|m.10146type:completelen:1072(-)TRINITY_DN3515_c0_g1:268-3483(-);TRINITY_DN11266_c0_g1|m.9367TRINITY_DN11266_c0_g1|g.9367ORFTRINITY_DN11266_c0_g1|g.9367TRINITY_DN11266_c0_g1|m.9367type:5prime_partiallen:1167(+)TRINITY_DN11266_c0_g1:1-3501(+)	TRINITY_DN3515_c0_g1|m.10146TRINITY_DN3515_c0_g1|g.10146ORFTRINITY_DN3515_c0_g1|g.10146TRINITY_DN3515_c0_g1|m.10146type:completelen:1072(-)TRINITY_DN3515_c0_g1:268-3483(-)	TRINITY_DN3515_c0_g1|m.10146 TRINITY_DN3515_c0_g1|g.10146 ORF TRINITY_DN3515_c0_g1|g.10146 TRINITY_DN3515_c0_g1|m.10146 type:complete len:1072 (-) TRINITY_DN3515_c0_g1:268-3483(-)	2	11	11	11	11	11	11	11.3	112.51	1071	26.952	1978900000	311410	342334	361541	315098	298927	269364	1.14931	0.0907013
TRINITY_DN3522_c0_g1|m.9913TRINITY_DN3522_c0_g1|g.9913ORFTRINITY_DN3522_c0_g1|g.9913TRINITY_DN3522_c0_g1|m.9913type:completelen:355(-)TRINITY_DN3522_c0_g1:1719-2783(-)	TRINITY_DN3522_c0_g1|m.9913TRINITY_DN3522_c0_g1|g.9913ORFTRINITY_DN3522_c0_g1|g.9913TRINITY_DN3522_c0_g1|m.9913type:completelen:355(-)TRINITY_DN3522_c0_g1:1719-2783(-)	TRINITY_DN3522_c0_g1|m.9913 TRINITY_DN3522_c0_g1|g.9913 ORF TRINITY_DN3522_c0_g1|g.9913 TRINITY_DN3522_c0_g1|m.9913 type:complete len:355 (-) TRINITY_DN3522_c0_g1:1719-2783(-)	1	2	2	2	2	2	2	5.4	39.991	354	22.214	98322000	42032.5	23487.7	26392.1	52267.5	20798.2	22332.4	0.963461	0.925995
TRINITY_DN3525_c1_g1|m.9866TRINITY_DN3525_c1_g1|g.9866ORFTRINITY_DN3525_c1_g1|g.9866TRINITY_DN3525_c1_g1|m.9866type:completelen:236(-)TRINITY_DN3525_c1_g1:2400-3107(-)	TRINITY_DN3525_c1_g1|m.9866TRINITY_DN3525_c1_g1|g.9866ORFTRINITY_DN3525_c1_g1|g.9866TRINITY_DN3525_c1_g1|m.9866type:completelen:236(-)TRINITY_DN3525_c1_g1:2400-3107(-)	TRINITY_DN3525_c1_g1|m.9866 TRINITY_DN3525_c1_g1|g.9866 ORF TRINITY_DN3525_c1_g1|g.9866 TRINITY_DN3525_c1_g1|m.9866 type:complete len:236 (-) TRINITY_DN3525_c1_g1:2400-3107(-)	1	2	2	2	2	2	2	14.9	25.778	235	44.722	195760000	73240.9	33251.7	33479	75586.9	31507.5	32875.4	1.00001	0.999978
TRINITY_DN35505_c0_g1|m.3962TRINITY_DN35505_c0_g1|g.3962ORFTRINITY_DN35505_c0_g1|g.3962TRINITY_DN35505_c0_g1|m.3962type:internallen:130(+)TRINITY_DN35505_c0_g1:3-389(+)	TRINITY_DN35505_c0_g1|m.3962TRINITY_DN35505_c0_g1|g.3962ORFTRINITY_DN35505_c0_g1|g.3962TRINITY_DN35505_c0_g1|m.3962type:internallen:130(+)TRINITY_DN35505_c0_g1:3-389(+)	TRINITY_DN35505_c0_g1|m.3962 TRINITY_DN35505_c0_g1|g.3962 ORF TRINITY_DN35505_c0_g1|g.3962 TRINITY_DN35505_c0_g1|m.3962 type:internal len:130 (+) TRINITY_DN35505_c0_g1:3-389(+)	1	1	1	1	1	1	1	14	14.305	129	-2	3614800000	44980.3	1684.21	3340.39	1192.21	2754.87	0	12.6688	0.340045
TRINITY_DN3568_c1_g1|m.10172TRINITY_DN3568_c1_g1|g.10172ORFTRINITY_DN3568_c1_g1|g.10172TRINITY_DN3568_c1_g1|m.10172type:completelen:291(-)TRINITY_DN3568_c1_g1:1865-2737(-);TRINITY_DN106405_c0_g1|m.1350TRINITY_DN106405_c0_g1|g.1350ORFTRINITY_DN106405_c0_g1|g.1350TRINITY_DN106405_c0_g1|m.1350type:internallen:120(-)TRINITY_DN106405_c0_g1:3-359(-)	TRINITY_DN3568_c1_g1|m.10172TRINITY_DN3568_c1_g1|g.10172ORFTRINITY_DN3568_c1_g1|g.10172TRINITY_DN3568_c1_g1|m.10172type:completelen:291(-)TRINITY_DN3568_c1_g1:1865-2737(-)	TRINITY_DN3568_c1_g1|m.10172 TRINITY_DN3568_c1_g1|g.10172 ORF TRINITY_DN3568_c1_g1|g.10172 TRINITY_DN3568_c1_g1|m.10172 type:complete len:291 (-) TRINITY_DN3568_c1_g1:1865-2737(-)	2	11	11	11	11	11	11	56.2	31.28	290	323.31	80963000000	1.3611e+06	1.30564e+06	1.21865e+06	1.11402e+06	1.46107e+06	1.43783e+06	0.96822	0.739877
TRINITY_DN358_c0_g2|m.8397TRINITY_DN358_c0_g2|g.8397ORFTRINITY_DN358_c0_g2|g.8397TRINITY_DN358_c0_g2|m.8397type:5prime_partiallen:370(+)TRINITY_DN358_c0_g2:2-1111(+)	TRINITY_DN358_c0_g2|m.8397TRINITY_DN358_c0_g2|g.8397ORFTRINITY_DN358_c0_g2|g.8397TRINITY_DN358_c0_g2|m.8397type:5prime_partiallen:370(+)TRINITY_DN358_c0_g2:2-1111(+)	TRINITY_DN358_c0_g2|m.8397 TRINITY_DN358_c0_g2|g.8397 ORF TRINITY_DN358_c0_g2|g.8397 TRINITY_DN358_c0_g2|m.8397 type:5prime_partial len:370 (+) TRINITY_DN358_c0_g2:2-1111(+)	1	1	1	1	1	1	1	3	40.258	369	3.9963	113950000	10781.8	6678.92	6979.51	12214.6	6462.38	5160.94	1.02527	0.940736
TRINITY_DN3580_c0_g1|m.10126TRINITY_DN3580_c0_g1|g.10126ORFTRINITY_DN3580_c0_g1|g.10126TRINITY_DN3580_c0_g1|m.10126type:completelen:1058(+)TRINITY_DN3580_c0_g1:218-3391(+);TRINITY_DN199013_c0_g1|m.1667TRINITY_DN199013_c0_g1|g.1667ORFTRINITY_DN199013_c0_g1|g.1667TRINITY_DN199013_c0_g1|m.1667type:internallen:102(+)TRINITY_DN199013_c0_g1:1-303(+)	TRINITY_DN3580_c0_g1|m.10126TRINITY_DN3580_c0_g1|g.10126ORFTRINITY_DN3580_c0_g1|g.10126TRINITY_DN3580_c0_g1|m.10126type:completelen:1058(+)TRINITY_DN3580_c0_g1:218-3391(+)	TRINITY_DN3580_c0_g1|m.10126 TRINITY_DN3580_c0_g1|g.10126 ORF TRINITY_DN3580_c0_g1|g.10126 TRINITY_DN3580_c0_g1|m.10126 type:complete len:1058 (+) TRINITY_DN3580_c0_g1:218-3391(+)	2	12	12	12	12	12	12	12.6	117.85	1057	141.51	3312800000	403730	334429	329707	390605	307499	291272	1.07933	0.538797
TRINITY_DN3590_c0_g1|m.10349TRINITY_DN3590_c0_g1|g.10349ORFTRINITY_DN3590_c0_g1|g.10349TRINITY_DN3590_c0_g1|m.10349type:3prime_partiallen:411(+)TRINITY_DN3590_c0_g1:509-1738(+)	TRINITY_DN3590_c0_g1|m.10349TRINITY_DN3590_c0_g1|g.10349ORFTRINITY_DN3590_c0_g1|g.10349TRINITY_DN3590_c0_g1|m.10349type:3prime_partiallen:411(+)TRINITY_DN3590_c0_g1:509-1738(+)	TRINITY_DN3590_c0_g1|m.10349 TRINITY_DN3590_c0_g1|g.10349 ORF TRINITY_DN3590_c0_g1|g.10349 TRINITY_DN3590_c0_g1|m.10349 type:3prime_partial len:411 (+) TRINITY_DN3590_c0_g1:509-1738(+)	1	2	2	2	2	2	2	4.9	44.34	410	3.3585	151520000	38635.7	34492.6	32735.1	45928.7	29087.6	26590.7	1.04189	0.833363
TRINITY_DN360_c0_g3|m.7807TRINITY_DN360_c0_g3|g.7807ORFTRINITY_DN360_c0_g3|g.7807TRINITY_DN360_c0_g3|m.7807type:completelen:698(+)TRINITY_DN360_c0_g3:114-2207(+);TRINITY_DN51897_c0_g1|m.4183TRINITY_DN51897_c0_g1|g.4183ORFTRINITY_DN51897_c0_g1|g.4183TRINITY_DN51897_c0_g1|m.4183type:internallen:311(+)TRINITY_DN51897_c0_g1:1-930(+);TRINITY_DN103_c0_g3|m.3912TRINITY_DN103_c0_g3|g.3912ORFTRINITY_DN103…	TRINITY_DN360_c0_g3|m.7807TRINITY_DN360_c0_g3|g.7807ORFTRINITY_DN360_c0_g3|g.7807TRINITY_DN360_c0_g3|m.7807type:completelen:698(+)TRINITY_DN360_c0_g3:114-2207(+);TRINITY_DN51897_c0_g1|m.4183TRINITY_DN51897_c0_g1|g.4183ORFTRINITY_DN51897_c0_g1|g.4183TRINITY_DN51897_c0_g1|m.4183type:internallen:311(+)TRINITY_DN51897_c0_g1:1-930(+);TRINITY_DN103_c0_g3|m.3912TRINITY_DN103_c0_g3|g.3912ORFTRINITY_DN103…	TRINITY_DN360_c0_g3|m.7807 TRINITY_DN360_c0_g3|g.7807 ORF TRINITY_DN360_c0_g3|g.7807 TRINITY_DN360_c0_g3|m.7807 type:complete len:698 (+) TRINITY_DN360_c0_g3:114-2207(+);TRINITY_DN51897_c0_g1|m.4183 TRINITY_DN51897_c0_g1|g.4183 ORF TRINITY_DN51897_c0_g1|	3	2	2	2	2	2	2	2.3	78.255	697	2.5834	486610000	6819.14	3059.09	2897.94	8277.92	3126.81	2700.32	0.905787	0.850459
TRINITY_DN361_c0_g1|m.8272TRINITY_DN361_c0_g1|g.8272ORFTRINITY_DN361_c0_g1|g.8272TRINITY_DN361_c0_g1|m.8272type:completelen:259(-)TRINITY_DN361_c0_g1:2515-3291(-);TRINITY_DN361_c0_g3|m.8288TRINITY_DN361_c0_g3|g.8288ORFTRINITY_DN361_c0_g3|g.8288TRINITY_DN361_c0_g3|m.8288type:completelen:261(-)TRINITY_DN361_c0_g3:1467-2249(-);TRINITY_DN361_c0_g2|m.8285TRINITY_DN361_c0_g2|g.8285ORFTRINITY_DN361_c0_g…	TRINITY_DN361_c0_g1|m.8272TRINITY_DN361_c0_g1|g.8272ORFTRINITY_DN361_c0_g1|g.8272TRINITY_DN361_c0_g1|m.8272type:completelen:259(-)TRINITY_DN361_c0_g1:2515-3291(-);TRINITY_DN361_c0_g3|m.8288TRINITY_DN361_c0_g3|g.8288ORFTRINITY_DN361_c0_g3|g.8288TRINITY_DN361_c0_g3|m.8288type:completelen:261(-)TRINITY_DN361_c0_g3:1467-2249(-);TRINITY_DN361_c0_g2|m.8285TRINITY_DN361_c0_g2|g.8285ORFTRINITY_DN361_c0_g…	TRINITY_DN361_c0_g1|m.8272 TRINITY_DN361_c0_g1|g.8272 ORF TRINITY_DN361_c0_g1|g.8272 TRINITY_DN361_c0_g1|m.8272 type:complete len:259 (-) TRINITY_DN361_c0_g1:2515-3291(-);TRINITY_DN361_c0_g3|m.8288 TRINITY_DN361_c0_g3|g.8288 ORF TRINITY_DN361_c0_g3|g.828	3	2	2	2	2	2	2	8.1	29.38	258	3.5248	281820000	109209	116558	119960	90875.8	113364	118257	1.07203	0.438465
TRINITY_DN3648_c0_g3|m.10896TRINITY_DN3648_c0_g3|g.10896ORFTRINITY_DN3648_c0_g3|g.10896TRINITY_DN3648_c0_g3|m.10896type:completelen:150(+)TRINITY_DN3648_c0_g3:219-668(+);TRINITY_DN3648_c0_g1|m.10888TRINITY_DN3648_c0_g1|g.10888ORFTRINITY_DN3648_c0_g1|g.10888TRINITY_DN3648_c0_g1|m.10888type:5prime_partiallen:187(+)TRINITY_DN3648_c0_g1:1-561(+);TRINITY_DN575_c0_g2|m.12310TRINITY_DN575_c0_g2|g.12310O…	TRINITY_DN3648_c0_g3|m.10896TRINITY_DN3648_c0_g3|g.10896ORFTRINITY_DN3648_c0_g3|g.10896TRINITY_DN3648_c0_g3|m.10896type:completelen:150(+)TRINITY_DN3648_c0_g3:219-668(+);TRINITY_DN3648_c0_g1|m.10888TRINITY_DN3648_c0_g1|g.10888ORFTRINITY_DN3648_c0_g1|g.10888TRINITY_DN3648_c0_g1|m.10888type:5prime_partiallen:187(+)TRINITY_DN3648_c0_g1:1-561(+);TRINITY_DN575_c0_g2|m.12310TRINITY_DN575_c0_g2|g.12310O…	TRINITY_DN3648_c0_g3|m.10896 TRINITY_DN3648_c0_g3|g.10896 ORF TRINITY_DN3648_c0_g3|g.10896 TRINITY_DN3648_c0_g3|m.10896 type:complete len:150 (+) TRINITY_DN3648_c0_g3:219-668(+);TRINITY_DN3648_c0_g1|m.10888 TRINITY_DN3648_c0_g1|g.10888 ORF TRINITY_DN3648	7	10	10	9	10	10	9	68.5	16.837	149	170.35	89236000000	453170	515410	516434	452339	511834	488192	1.02248	0.708951
TRINITY_DN36801_c1_g2|m.364TRINITY_DN36801_c1_g2|g.364ORFTRINITY_DN36801_c1_g2|g.364TRINITY_DN36801_c1_g2|m.364type:5prime_partiallen:172(-)TRINITY_DN36801_c1_g2:13-528(-);TRINITY_DN36801_c0_g1|m.374TRINITY_DN36801_c0_g1|g.374ORFTRINITY_DN36801_c0_g1|g.374TRINITY_DN36801_c0_g1|m.374type:internallen:123(+)TRINITY_DN36801_c0_g1:3-368(+);TRINITY_DN5071_c0_g1|m.10617TRINITY_DN5071_c0_g1|g.10617ORFTRI…	TRINITY_DN36801_c1_g2|m.364TRINITY_DN36801_c1_g2|g.364ORFTRINITY_DN36801_c1_g2|g.364TRINITY_DN36801_c1_g2|m.364type:5prime_partiallen:172(-)TRINITY_DN36801_c1_g2:13-528(-);TRINITY_DN36801_c0_g1|m.374TRINITY_DN36801_c0_g1|g.374ORFTRINITY_DN36801_c0_g1|g.374TRINITY_DN36801_c0_g1|m.374type:internallen:123(+)TRINITY_DN36801_c0_g1:3-368(+);TRINITY_DN5071_c0_g1|m.10617TRINITY_DN5071_c0_g1|g.10617ORFTRI…	TRINITY_DN36801_c1_g2|m.364 TRINITY_DN36801_c1_g2|g.364 ORF TRINITY_DN36801_c1_g2|g.364 TRINITY_DN36801_c1_g2|m.364 type:5prime_partial len:172 (-) TRINITY_DN36801_c1_g2:13-528(-);TRINITY_DN36801_c0_g1|m.374 TRINITY_DN36801_c0_g1|g.374 ORF TRINITY_DN3680	3	2	2	2	2	2	2	8.2	18.678	171	2.0309	481690000	29809.6	23656	18357.3	28642.3	15515.4	11259.3	1.29604	0.426891
TRINITY_DN36809_c0_g1|m.463TRINITY_DN36809_c0_g1|g.463ORFTRINITY_DN36809_c0_g1|g.463TRINITY_DN36809_c0_g1|m.463type:internallen:804(-)TRINITY_DN36809_c0_g1:1-2409(-)	TRINITY_DN36809_c0_g1|m.463TRINITY_DN36809_c0_g1|g.463ORFTRINITY_DN36809_c0_g1|g.463TRINITY_DN36809_c0_g1|m.463type:internallen:804(-)TRINITY_DN36809_c0_g1:1-2409(-)	TRINITY_DN36809_c0_g1|m.463 TRINITY_DN36809_c0_g1|g.463 ORF TRINITY_DN36809_c0_g1|g.463 TRINITY_DN36809_c0_g1|m.463 type:internal len:804 (-) TRINITY_DN36809_c0_g1:1-2409(-)	1	3	3	3	3	3	3	4.4	90.108	803	8.5932	477590000	112756	75564.3	75993.6	145357	75687.8	79823.7	0.878501	0.660282
TRINITY_DN3688_c0_g2|m.10926TRINITY_DN3688_c0_g2|g.10926ORFTRINITY_DN3688_c0_g2|g.10926TRINITY_DN3688_c0_g2|m.10926type:3prime_partiallen:125(-)TRINITY_DN3688_c0_g2:3-374(-)	TRINITY_DN3688_c0_g2|m.10926TRINITY_DN3688_c0_g2|g.10926ORFTRINITY_DN3688_c0_g2|g.10926TRINITY_DN3688_c0_g2|m.10926type:3prime_partiallen:125(-)TRINITY_DN3688_c0_g2:3-374(-)	TRINITY_DN3688_c0_g2|m.10926 TRINITY_DN3688_c0_g2|g.10926 ORF TRINITY_DN3688_c0_g2|g.10926 TRINITY_DN3688_c0_g2|m.10926 type:3prime_partial len:125 (-) TRINITY_DN3688_c0_g2:3-374(-)	1	2	2	2	2	2	2	19.4	13.951	124	174.27	793160000	193135	110729	99209.3	220887	72404.2	87937.4	1.0573	0.902183
TRINITY_DN36891_c0_g1|m.526TRINITY_DN36891_c0_g1|g.526ORFTRINITY_DN36891_c0_g1|g.526TRINITY_DN36891_c0_g1|m.526type:completelen:259(+)TRINITY_DN36891_c0_g1:104-880(+);TRINITY_DN241203_c0_g1|m.1047TRINITY_DN241203_c0_g1|g.1047ORFTRINITY_DN241203_c0_g1|g.1047TRINITY_DN241203_c0_g1|m.1047type:3prime_partiallen:110(+)TRINITY_DN241203_c0_g1:99-425(+)	TRINITY_DN36891_c0_g1|m.526TRINITY_DN36891_c0_g1|g.526ORFTRINITY_DN36891_c0_g1|g.526TRINITY_DN36891_c0_g1|m.526type:completelen:259(+)TRINITY_DN36891_c0_g1:104-880(+)	TRINITY_DN36891_c0_g1|m.526 TRINITY_DN36891_c0_g1|g.526 ORF TRINITY_DN36891_c0_g1|g.526 TRINITY_DN36891_c0_g1|m.526 type:complete len:259 (+) TRINITY_DN36891_c0_g1:104-880(+)	2	4	4	4	4	4	4	14	29.49	258	37.666	3606300000	83129	102824	113439	74004.4	117452	103262	1.01586	0.925124
TRINITY_DN3694_c0_g1|m.10823TRINITY_DN3694_c0_g1|g.10823ORFTRINITY_DN3694_c0_g1|g.10823TRINITY_DN3694_c0_g1|m.10823type:completelen:514(-)TRINITY_DN3694_c0_g1:1066-2607(-);TRINITY_DN247427_c0_g1|m.8TRINITY_DN247427_c0_g1|g.8ORFTRINITY_DN247427_c0_g1|g.8TRINITY_DN247427_c0_g1|m.8type:internallen:130(+)TRINITY_DN247427_c0_g1:2-388(+)	TRINITY_DN3694_c0_g1|m.10823TRINITY_DN3694_c0_g1|g.10823ORFTRINITY_DN3694_c0_g1|g.10823TRINITY_DN3694_c0_g1|m.10823type:completelen:514(-)TRINITY_DN3694_c0_g1:1066-2607(-);TRINITY_DN247427_c0_g1|m.8TRINITY_DN247427_c0_g1|g.8ORFTRINITY_DN247427_c0_g1|g.8TRINITY_DN247427_c0_g1|m.8type:internallen:130(+)TRINITY_DN247427_c0_g1:2-388(+)	TRINITY_DN3694_c0_g1|m.10823 TRINITY_DN3694_c0_g1|g.10823 ORF TRINITY_DN3694_c0_g1|g.10823 TRINITY_DN3694_c0_g1|m.10823 type:complete len:514 (-) TRINITY_DN3694_c0_g1:1066-2607(-);TRINITY_DN247427_c0_g1|m.8 TRINITY_DN247427_c0_g1|g.8 ORF TRINITY_DN247427	2	2	2	2	2	2	2	3.9	57.684	513	4.0772	97229000	12545	9768.29	8279.04	12652.6	6117.8	7025.48	1.18594	0.541085
TRINITY_DN3696_c0_g1|m.11016TRINITY_DN3696_c0_g1|g.11016ORFTRINITY_DN3696_c0_g1|g.11016TRINITY_DN3696_c0_g1|m.11016type:completelen:397(-)TRINITY_DN3696_c0_g1:637-1827(-)	TRINITY_DN3696_c0_g1|m.11016TRINITY_DN3696_c0_g1|g.11016ORFTRINITY_DN3696_c0_g1|g.11016TRINITY_DN3696_c0_g1|m.11016type:completelen:397(-)TRINITY_DN3696_c0_g1:637-1827(-)	TRINITY_DN3696_c0_g1|m.11016 TRINITY_DN3696_c0_g1|g.11016 ORF TRINITY_DN3696_c0_g1|g.11016 TRINITY_DN3696_c0_g1|m.11016 type:complete len:397 (-) TRINITY_DN3696_c0_g1:637-1827(-)	1	6	6	6	6	6	6	22.7	41.337	396	88.449	1465000000	224668	164526	157288	204388	148580	130287	1.13084	0.532228
TRINITY_DN36972_c0_g1|m.712TRINITY_DN36972_c0_g1|g.712ORFTRINITY_DN36972_c0_g1|g.712TRINITY_DN36972_c0_g1|m.712type:5prime_partiallen:237(+)TRINITY_DN36972_c0_g1:3-713(+);TRINITY_DN7649_c0_g1|m.3779TRINITY_DN7649_c0_g1|g.3779ORFTRINITY_DN7649_c0_g1|g.3779TRINITY_DN7649_c0_g1|m.3779type:completelen:334(-)TRINITY_DN7649_c0_g1:486-1487(-)	TRINITY_DN36972_c0_g1|m.712TRINITY_DN36972_c0_g1|g.712ORFTRINITY_DN36972_c0_g1|g.712TRINITY_DN36972_c0_g1|m.712type:5prime_partiallen:237(+)TRINITY_DN36972_c0_g1:3-713(+);TRINITY_DN7649_c0_g1|m.3779TRINITY_DN7649_c0_g1|g.3779ORFTRINITY_DN7649_c0_g1|g.3779TRINITY_DN7649_c0_g1|m.3779type:completelen:334(-)TRINITY_DN7649_c0_g1:486-1487(-)	TRINITY_DN36972_c0_g1|m.712 TRINITY_DN36972_c0_g1|g.712 ORF TRINITY_DN36972_c0_g1|g.712 TRINITY_DN36972_c0_g1|m.712 type:5prime_partial len:237 (+) TRINITY_DN36972_c0_g1:3-713(+);TRINITY_DN7649_c0_g1|m.3779 TRINITY_DN7649_c0_g1|g.3779 ORF TRINITY_DN7649_	2	1	1	1	1	1	1	4.2	24.287	236	2.1542	156280000	25364.6	39378.2	36041	30991.7	31649.9	25111.4	1.14849	0.408585
TRINITY_DN5052_c3_g1|m.10647TRINITY_DN5052_c3_g1|g.10647ORFTRINITY_DN5052_c3_g1|g.10647TRINITY_DN5052_c3_g1|m.10647type:completelen:247(+)TRINITY_DN5052_c3_g1:102-842(+);TRINITY_DN3698_c0_g1|m.10922TRINITY_DN3698_c0_g1|g.10922ORFTRINITY_DN3698_c0_g1|g.10922TRINITY_DN3698_c0_g1|m.10922type:completelen:247(-)TRINITY_DN3698_c0_g1:1185-1925(-)	TRINITY_DN5052_c3_g1|m.10647TRINITY_DN5052_c3_g1|g.10647ORFTRINITY_DN5052_c3_g1|g.10647TRINITY_DN5052_c3_g1|m.10647type:completelen:247(+)TRINITY_DN5052_c3_g1:102-842(+);TRINITY_DN3698_c0_g1|m.10922TRINITY_DN3698_c0_g1|g.10922ORFTRINITY_DN3698_c0_g1|g.10922TRINITY_DN3698_c0_g1|m.10922type:completelen:247(-)TRINITY_DN3698_c0_g1:1185-1925(-)	TRINITY_DN5052_c3_g1|m.10647 TRINITY_DN5052_c3_g1|g.10647 ORF TRINITY_DN5052_c3_g1|g.10647 TRINITY_DN5052_c3_g1|m.10647 type:complete len:247 (+) TRINITY_DN5052_c3_g1:102-842(+);TRINITY_DN3698_c0_g1|m.10922 TRINITY_DN3698_c0_g1|g.10922 ORF TRINITY_DN3698	2	2	2	2	2	2	2	7.7	27.35	246	5.3619	352300000	15119.4	21180.6	21670.3	21116.1	22471.6	20698.4	0.901756	0.387631
TRINITY_DN36990_c0_g1|m.673TRINITY_DN36990_c0_g1|g.673ORFTRINITY_DN36990_c0_g1|g.673TRINITY_DN36990_c0_g1|m.673type:internallen:202(+)TRINITY_DN36990_c0_g1:2-604(+)	TRINITY_DN36990_c0_g1|m.673TRINITY_DN36990_c0_g1|g.673ORFTRINITY_DN36990_c0_g1|g.673TRINITY_DN36990_c0_g1|m.673type:internallen:202(+)TRINITY_DN36990_c0_g1:2-604(+)	TRINITY_DN36990_c0_g1|m.673 TRINITY_DN36990_c0_g1|g.673 ORF TRINITY_DN36990_c0_g1|g.673 TRINITY_DN36990_c0_g1|m.673 type:internal len:202 (+) TRINITY_DN36990_c0_g1:2-604(+)	1	1	1	1	1	1	1	6	22.047	201	29.8	374840000	45957.7	65367.1	62745.4	49469.7	57052.4	54329.6	1.08218	0.533361
TRINITY_DN3703_c0_g1|m.11304TRINITY_DN3703_c0_g1|g.11304ORFTRINITY_DN3703_c0_g1|g.11304TRINITY_DN3703_c0_g1|m.11304type:5prime_partiallen:226(-)TRINITY_DN3703_c0_g1:321-998(-)	TRINITY_DN3703_c0_g1|m.11304TRINITY_DN3703_c0_g1|g.11304ORFTRINITY_DN3703_c0_g1|g.11304TRINITY_DN3703_c0_g1|m.11304type:5prime_partiallen:226(-)TRINITY_DN3703_c0_g1:321-998(-)	TRINITY_DN3703_c0_g1|m.11304 TRINITY_DN3703_c0_g1|g.11304 ORF TRINITY_DN3703_c0_g1|g.11304 TRINITY_DN3703_c0_g1|m.11304 type:5prime_partial len:226 (-) TRINITY_DN3703_c0_g1:321-998(-)	1	1	1	1	1	1	1	5.8	25.337	225	2.1082	48436000	12356.9	16017.2	11569.9	18694.2	14212.5	14402.4	0.844321	0.287898
TRINITY_DN374_c0_g1|m.8024TRINITY_DN374_c0_g1|g.8024ORFTRINITY_DN374_c0_g1|g.8024TRINITY_DN374_c0_g1|m.8024type:completelen:642(+)TRINITY_DN374_c0_g1:485-2410(+)	TRINITY_DN374_c0_g1|m.8024TRINITY_DN374_c0_g1|g.8024ORFTRINITY_DN374_c0_g1|g.8024TRINITY_DN374_c0_g1|m.8024type:completelen:642(+)TRINITY_DN374_c0_g1:485-2410(+)	TRINITY_DN374_c0_g1|m.8024 TRINITY_DN374_c0_g1|g.8024 ORF TRINITY_DN374_c0_g1|g.8024 TRINITY_DN374_c0_g1|m.8024 type:complete len:642 (+) TRINITY_DN374_c0_g1:485-2410(+)	1	2	2	2	2	2	2	4.5	69.292	641	4.2325	124230000	40298.7	25777.6	25015.8	54481.2	26144.2	28149	0.837441	0.601046
TRINITY_DN3744_c0_g1|m.11292TRINITY_DN3744_c0_g1|g.11292ORFTRINITY_DN3744_c0_g1|g.11292TRINITY_DN3744_c0_g1|m.11292type:5prime_partiallen:422(+)TRINITY_DN3744_c0_g1:2-1267(+)	TRINITY_DN3744_c0_g1|m.11292TRINITY_DN3744_c0_g1|g.11292ORFTRINITY_DN3744_c0_g1|g.11292TRINITY_DN3744_c0_g1|m.11292type:5prime_partiallen:422(+)TRINITY_DN3744_c0_g1:2-1267(+)	TRINITY_DN3744_c0_g1|m.11292 TRINITY_DN3744_c0_g1|g.11292 ORF TRINITY_DN3744_c0_g1|g.11292 TRINITY_DN3744_c0_g1|m.11292 type:5prime_partial len:422 (+) TRINITY_DN3744_c0_g1:2-1267(+)	1	1	1	1	1	1	1	4.3	46.855	421	11.723	127840000	6339.93	6818.69	5838.57	8349.04	5180.65	5048.14	1.02257	0.906313
TRINITY_DN37567_c0_g1|m.1161TRINITY_DN37567_c0_g1|g.1161ORFTRINITY_DN37567_c0_g1|g.1161TRINITY_DN37567_c0_g1|m.1161type:completelen:1126(-)TRINITY_DN37567_c0_g1:212-3589(-)	TRINITY_DN37567_c0_g1|m.1161TRINITY_DN37567_c0_g1|g.1161ORFTRINITY_DN37567_c0_g1|g.1161TRINITY_DN37567_c0_g1|m.1161type:completelen:1126(-)TRINITY_DN37567_c0_g1:212-3589(-)	TRINITY_DN37567_c0_g1|m.1161 TRINITY_DN37567_c0_g1|g.1161 ORF TRINITY_DN37567_c0_g1|g.1161 TRINITY_DN37567_c0_g1|m.1161 type:complete len:1126 (-) TRINITY_DN37567_c0_g1:212-3589(-)	1	59	59	59	59	59	59	56.9	126.38	1125	323.31	741810000000	8.09756e+06	7.91087e+06	6.77137e+06	7.37547e+06	7.71054e+06	6.51965e+06	1.05434	0.512706
TRINITY_DN378_c0_g2|m.6729TRINITY_DN378_c0_g2|g.6729ORFTRINITY_DN378_c0_g2|g.6729TRINITY_DN378_c0_g2|m.6729type:completelen:675(-)TRINITY_DN378_c0_g2:521-2545(-)	TRINITY_DN378_c0_g2|m.6729TRINITY_DN378_c0_g2|g.6729ORFTRINITY_DN378_c0_g2|g.6729TRINITY_DN378_c0_g2|m.6729type:completelen:675(-)TRINITY_DN378_c0_g2:521-2545(-)	TRINITY_DN378_c0_g2|m.6729 TRINITY_DN378_c0_g2|g.6729 ORF TRINITY_DN378_c0_g2|g.6729 TRINITY_DN378_c0_g2|m.6729 type:complete len:675 (-) TRINITY_DN378_c0_g2:521-2545(-)	1	1	1	1	1	1	1	1.3	75.918	674	2.0327	1311500000	64145.3	72055.7	73253.6	63943.7	109645	121673	0.709386	0.183657
TRINITY_DN37923_c0_g2|m.1380TRINITY_DN37923_c0_g2|g.1380ORFTRINITY_DN37923_c0_g2|g.1380TRINITY_DN37923_c0_g2|m.1380type:internallen:183(-)TRINITY_DN37923_c0_g2:2-547(-)	TRINITY_DN37923_c0_g2|m.1380TRINITY_DN37923_c0_g2|g.1380ORFTRINITY_DN37923_c0_g2|g.1380TRINITY_DN37923_c0_g2|m.1380type:internallen:183(-)TRINITY_DN37923_c0_g2:2-547(-)	TRINITY_DN37923_c0_g2|m.1380 TRINITY_DN37923_c0_g2|g.1380 ORF TRINITY_DN37923_c0_g2|g.1380 TRINITY_DN37923_c0_g2|m.1380 type:internal len:183 (-) TRINITY_DN37923_c0_g2:2-547(-)	1	1	1	1	1	1	1	6	20.541	182	-2	202260000	50110.9	36188.2	38724.8	31283.7	36755.3	39227	1.16555	0.292066
TRINITY_DN3813_c0_g1|m.1056TRINITY_DN3813_c0_g1|g.1056ORFTRINITY_DN3813_c0_g1|g.1056TRINITY_DN3813_c0_g1|m.1056type:completelen:302(+)TRINITY_DN3813_c0_g1:347-1252(+)	TRINITY_DN3813_c0_g1|m.1056TRINITY_DN3813_c0_g1|g.1056ORFTRINITY_DN3813_c0_g1|g.1056TRINITY_DN3813_c0_g1|m.1056type:completelen:302(+)TRINITY_DN3813_c0_g1:347-1252(+)	TRINITY_DN3813_c0_g1|m.1056 TRINITY_DN3813_c0_g1|g.1056 ORF TRINITY_DN3813_c0_g1|g.1056 TRINITY_DN3813_c0_g1|m.1056 type:complete len:302 (+) TRINITY_DN3813_c0_g1:347-1252(+)	1	1	1	1	1	1	1	3	33.945	301	1.8775	128760000	50090.2	31693.6	31092.4	60524.2	34195.7	33193.7	0.882442	0.669665
TRINITY_DN38446_c0_g1|m.1607TRINITY_DN38446_c0_g1|g.1607ORFTRINITY_DN38446_c0_g1|g.1607TRINITY_DN38446_c0_g1|m.1607type:internallen:381(+)TRINITY_DN38446_c0_g1:3-1142(+);TRINITY_DN144287_c0_g1|m.1860TRINITY_DN144287_c0_g1|g.1860ORFTRINITY_DN144287_c0_g1|g.1860TRINITY_DN144287_c0_g1|m.1860type:internallen:177(+)TRINITY_DN144287_c0_g1:3-530(+)	TRINITY_DN38446_c0_g1|m.1607TRINITY_DN38446_c0_g1|g.1607ORFTRINITY_DN38446_c0_g1|g.1607TRINITY_DN38446_c0_g1|m.1607type:internallen:381(+)TRINITY_DN38446_c0_g1:3-1142(+)	TRINITY_DN38446_c0_g1|m.1607 TRINITY_DN38446_c0_g1|g.1607 ORF TRINITY_DN38446_c0_g1|g.1607 TRINITY_DN38446_c0_g1|m.1607 type:internal len:381 (+) TRINITY_DN38446_c0_g1:3-1142(+)	2	14	14	14	14	14	14	47.1	41.68	380	323.31	34831000000	872960	1.12541e+06	1.10277e+06	964383	1.07621e+06	1.18402e+06	0.961708	0.708768
TRINITY_DN3871_c0_g1|m.974TRINITY_DN3871_c0_g1|g.974ORFTRINITY_DN3871_c0_g1|g.974TRINITY_DN3871_c0_g1|m.974type:5prime_partiallen:383(+)TRINITY_DN3871_c0_g1:3-1151(+)	TRINITY_DN3871_c0_g1|m.974TRINITY_DN3871_c0_g1|g.974ORFTRINITY_DN3871_c0_g1|g.974TRINITY_DN3871_c0_g1|m.974type:5prime_partiallen:383(+)TRINITY_DN3871_c0_g1:3-1151(+)	TRINITY_DN3871_c0_g1|m.974 TRINITY_DN3871_c0_g1|g.974 ORF TRINITY_DN3871_c0_g1|g.974 TRINITY_DN3871_c0_g1|m.974 type:5prime_partial len:383 (+) TRINITY_DN3871_c0_g1:3-1151(+)	1	2	2	2	2	2	2	4.7	43.303	382	2.9739	205910000	24799.9	20400.1	19192.9	31795.7	18910.4	18568.9	0.929526	0.745297
TRINITY_DN388_c0_g2|m.7276TRINITY_DN388_c0_g2|g.7276ORFTRINITY_DN388_c0_g2|g.7276TRINITY_DN388_c0_g2|m.7276type:completelen:382(+)TRINITY_DN388_c0_g2:225-1370(+);TRINITY_DN9172_c0_g1|m.293TRINITY_DN9172_c0_g1|g.293ORFTRINITY_DN9172_c0_g1|g.293TRINITY_DN9172_c0_g1|m.293type:internallen:236(-)TRINITY_DN9172_c0_g1:3-707(-);TRINITY_DN9172_c0_g3|m.295TRINITY_DN9172_c0_g3|g.295ORFTRINITY_DN9172_c0_g3|g…	TRINITY_DN388_c0_g2|m.7276TRINITY_DN388_c0_g2|g.7276ORFTRINITY_DN388_c0_g2|g.7276TRINITY_DN388_c0_g2|m.7276type:completelen:382(+)TRINITY_DN388_c0_g2:225-1370(+)	TRINITY_DN388_c0_g2|m.7276 TRINITY_DN388_c0_g2|g.7276 ORF TRINITY_DN388_c0_g2|g.7276 TRINITY_DN388_c0_g2|m.7276 type:complete len:382 (+) TRINITY_DN388_c0_g2:225-1370(+)	3	25	25	24	25	25	24	63.3	43.097	381	323.31	1999600000000	1.08749e+07	9.89217e+06	1.12553e+07	1.08633e+07	1.08471e+07	1.0883e+07	0.982482	0.663817
TRINITY_DN388_c1_g1|m.7291TRINITY_DN388_c1_g1|g.7291ORFTRINITY_DN388_c1_g1|g.7291TRINITY_DN388_c1_g1|m.7291type:5prime_partiallen:130(+)TRINITY_DN388_c1_g1:2-391(+)	TRINITY_DN388_c1_g1|m.7291TRINITY_DN388_c1_g1|g.7291ORFTRINITY_DN388_c1_g1|g.7291TRINITY_DN388_c1_g1|m.7291type:5prime_partiallen:130(+)TRINITY_DN388_c1_g1:2-391(+)	TRINITY_DN388_c1_g1|m.7291 TRINITY_DN388_c1_g1|g.7291 ORF TRINITY_DN388_c1_g1|g.7291 TRINITY_DN388_c1_g1|m.7291 type:5prime_partial len:130 (+) TRINITY_DN388_c1_g1:2-391(+)	1	1	1	1	1	1	1	18.6	14.203	129	-2	444140000	5649.18	69782.2	46116.1	49535.6	56244.6	69516	0.693383	0.412882
TRINITY_DN388_c4_g2|m.7290TRINITY_DN388_c4_g2|g.7290ORFTRINITY_DN388_c4_g2|g.7290TRINITY_DN388_c4_g2|m.7290type:5prime_partiallen:217(+)TRINITY_DN388_c4_g2:1-651(+);TRINITY_DN7669_c0_g1|m.3600TRINITY_DN7669_c0_g1|g.3600ORFTRINITY_DN7669_c0_g1|g.3600TRINITY_DN7669_c0_g1|m.3600type:5prime_partiallen:317(+)TRINITY_DN7669_c0_g1:2-952(+);TRINITY_DN388_c4_g1|m.7288TRINITY_DN388_c4_g1|g.7288ORFTRINITY_D…	TRINITY_DN388_c4_g2|m.7290TRINITY_DN388_c4_g2|g.7290ORFTRINITY_DN388_c4_g2|g.7290TRINITY_DN388_c4_g2|m.7290type:5prime_partiallen:217(+)TRINITY_DN388_c4_g2:1-651(+)	TRINITY_DN388_c4_g2|m.7290 TRINITY_DN388_c4_g2|g.7290 ORF TRINITY_DN388_c4_g2|g.7290 TRINITY_DN388_c4_g2|m.7290 type:5prime_partial len:217 (+) TRINITY_DN388_c4_g2:1-651(+)	3	8	7	6	8	7	6	34.3	24.984	216	323.31	10777000000	316712	210095	225992	250419	171967	139738	1.3392	0.245339
TRINITY_DN3912_c0_g1|m.2200TRINITY_DN3912_c0_g1|g.2200ORFTRINITY_DN3912_c0_g1|g.2200TRINITY_DN3912_c0_g1|m.2200type:completelen:178(-)TRINITY_DN3912_c0_g1:384-917(-);TRINITY_DN8223_c0_g1|m.6568TRINITY_DN8223_c0_g1|g.6568ORFTRINITY_DN8223_c0_g1|g.6568TRINITY_DN8223_c0_g1|m.6568type:internallen:137(-)TRINITY_DN8223_c0_g1:3-410(-)	TRINITY_DN3912_c0_g1|m.2200TRINITY_DN3912_c0_g1|g.2200ORFTRINITY_DN3912_c0_g1|g.2200TRINITY_DN3912_c0_g1|m.2200type:completelen:178(-)TRINITY_DN3912_c0_g1:384-917(-)	TRINITY_DN3912_c0_g1|m.2200 TRINITY_DN3912_c0_g1|g.2200 ORF TRINITY_DN3912_c0_g1|g.2200 TRINITY_DN3912_c0_g1|m.2200 type:complete len:178 (-) TRINITY_DN3912_c0_g1:384-917(-)	2	3	3	3	3	3	3	17.5	20.807	177	5.0366	62447000	20584.5	8296.1	5954.85	26855.3	7096.68	7280.1	0.844863	0.802354
TRINITY_DN3920_c0_g1|m.1364TRINITY_DN3920_c0_g1|g.1364ORFTRINITY_DN3920_c0_g1|g.1364TRINITY_DN3920_c0_g1|m.1364type:5prime_partiallen:816(-)TRINITY_DN3920_c0_g1:280-2727(-)	TRINITY_DN3920_c0_g1|m.1364TRINITY_DN3920_c0_g1|g.1364ORFTRINITY_DN3920_c0_g1|g.1364TRINITY_DN3920_c0_g1|m.1364type:5prime_partiallen:816(-)TRINITY_DN3920_c0_g1:280-2727(-)	TRINITY_DN3920_c0_g1|m.1364 TRINITY_DN3920_c0_g1|g.1364 ORF TRINITY_DN3920_c0_g1|g.1364 TRINITY_DN3920_c0_g1|m.1364 type:5prime_partial len:816 (-) TRINITY_DN3920_c0_g1:280-2727(-)	1	1	1	1	1	1	1	1.2	92.785	815	1.8379	36216000	9124.89	10437.8	6986.08	11094.5	8201.11	7256	0.999891	0.999529
TRINITY_DN39233_c0_g1|m.2088TRINITY_DN39233_c0_g1|g.2088ORFTRINITY_DN39233_c0_g1|g.2088TRINITY_DN39233_c0_g1|m.2088type:3prime_partiallen:610(-)TRINITY_DN39233_c0_g1:1-1827(-)	TRINITY_DN39233_c0_g1|m.2088TRINITY_DN39233_c0_g1|g.2088ORFTRINITY_DN39233_c0_g1|g.2088TRINITY_DN39233_c0_g1|m.2088type:3prime_partiallen:610(-)TRINITY_DN39233_c0_g1:1-1827(-)	TRINITY_DN39233_c0_g1|m.2088 TRINITY_DN39233_c0_g1|g.2088 ORF TRINITY_DN39233_c0_g1|g.2088 TRINITY_DN39233_c0_g1|m.2088 type:3prime_partial len:610 (-) TRINITY_DN39233_c0_g1:1-1827(-)	1	27	27	26	27	27	26	61.2	66.912	609	323.31	100560000000	2.10698e+06	2.05419e+06	2.11185e+06	2.05071e+06	2.08503e+06	2.24098e+06	0.983739	0.603488
TRINITY_DN39251_c0_g1|m.2070TRINITY_DN39251_c0_g1|g.2070ORFTRINITY_DN39251_c0_g1|g.2070TRINITY_DN39251_c0_g1|m.2070type:5prime_partiallen:382(-)TRINITY_DN39251_c0_g1:448-1593(-)	TRINITY_DN39251_c0_g1|m.2070TRINITY_DN39251_c0_g1|g.2070ORFTRINITY_DN39251_c0_g1|g.2070TRINITY_DN39251_c0_g1|m.2070type:5prime_partiallen:382(-)TRINITY_DN39251_c0_g1:448-1593(-)	TRINITY_DN39251_c0_g1|m.2070 TRINITY_DN39251_c0_g1|g.2070 ORF TRINITY_DN39251_c0_g1|g.2070 TRINITY_DN39251_c0_g1|m.2070 type:5prime_partial len:382 (-) TRINITY_DN39251_c0_g1:448-1593(-)	1	3	2	2	3	2	2	13.9	42.495	381	78.688	294200000	45045.9	27052.2	28513	47571.5	32065.9	28468.1	0.930675	0.776467
TRINITY_DN3932_c0_g1|m.1450TRINITY_DN3932_c0_g1|g.1450ORFTRINITY_DN3932_c0_g1|g.1450TRINITY_DN3932_c0_g1|m.1450type:3prime_partiallen:156(-)TRINITY_DN3932_c0_g1:1-465(-)	TRINITY_DN3932_c0_g1|m.1450TRINITY_DN3932_c0_g1|g.1450ORFTRINITY_DN3932_c0_g1|g.1450TRINITY_DN3932_c0_g1|m.1450type:3prime_partiallen:156(-)TRINITY_DN3932_c0_g1:1-465(-)	TRINITY_DN3932_c0_g1|m.1450 TRINITY_DN3932_c0_g1|g.1450 ORF TRINITY_DN3932_c0_g1|g.1450 TRINITY_DN3932_c0_g1|m.1450 type:3prime_partial len:156 (-) TRINITY_DN3932_c0_g1:1-465(-)	1	6	3	2	6	3	2	32.3	17.284	155	59.353	229090000000	526339	761228	754521	512548	612683	639838	1.15694	0.345206
TRINITY_DN3932_c0_g3|m.1451TRINITY_DN3932_c0_g3|g.1451ORFTRINITY_DN3932_c0_g3|g.1451TRINITY_DN3932_c0_g3|m.1451type:internallen:265(-)TRINITY_DN3932_c0_g3:2-793(-);TRINITY_DN23_c2_g1|m.1589TRINITY_DN23_c2_g1|g.1589ORFTRINITY_DN23_c2_g1|g.1589TRINITY_DN23_c2_g1|m.1589type:internallen:132(+)TRINITY_DN23_c2_g1:2-394(+);TRINITY_DN16320_c0_g1|m.5153TRINITY_DN16320_c0_g1|g.5153ORFTRINITY_DN16320_c0_g1|…	TRINITY_DN3932_c0_g3|m.1451TRINITY_DN3932_c0_g3|g.1451ORFTRINITY_DN3932_c0_g3|g.1451TRINITY_DN3932_c0_g3|m.1451type:internallen:265(-)TRINITY_DN3932_c0_g3:2-793(-);TRINITY_DN23_c2_g1|m.1589TRINITY_DN23_c2_g1|g.1589ORFTRINITY_DN23_c2_g1|g.1589TRINITY_DN23_c2_g1|m.1589type:internallen:132(+)TRINITY_DN23_c2_g1:2-394(+)	TRINITY_DN3932_c0_g3|m.1451 TRINITY_DN3932_c0_g3|g.1451 ORF TRINITY_DN3932_c0_g3|g.1451 TRINITY_DN3932_c0_g3|m.1451 type:internal len:265 (-) TRINITY_DN3932_c0_g3:2-793(-);TRINITY_DN23_c2_g1|m.1589 TRINITY_DN23_c2_g1|g.1589 ORF TRINITY_DN23_c2_g1|g.1589	5	8	4	2	8	4	2	39.8	29.324	264	204.13	16948000000	739955	400277	291944	506425	523518	272998	1.09919	0.797749
TRINITY_DN3950_c0_g1|m.1655TRINITY_DN3950_c0_g1|g.1655ORFTRINITY_DN3950_c0_g1|g.1655TRINITY_DN3950_c0_g1|m.1655type:5prime_partiallen:568(+)TRINITY_DN3950_c0_g1:3-1706(+)	TRINITY_DN3950_c0_g1|m.1655TRINITY_DN3950_c0_g1|g.1655ORFTRINITY_DN3950_c0_g1|g.1655TRINITY_DN3950_c0_g1|m.1655type:5prime_partiallen:568(+)TRINITY_DN3950_c0_g1:3-1706(+)	TRINITY_DN3950_c0_g1|m.1655 TRINITY_DN3950_c0_g1|g.1655 ORF TRINITY_DN3950_c0_g1|g.1655 TRINITY_DN3950_c0_g1|m.1655 type:5prime_partial len:568 (+) TRINITY_DN3950_c0_g1:3-1706(+)	1	8	1	1	8	1	1	12.3	67.062	567	2.1719	12334000	5929.97	6871.6	4961.65	7918.54	6820.41	5716.25	0.868396	0.346374
TRINITY_DN397_c0_g1|m.7152TRINITY_DN397_c0_g1|g.7152ORFTRINITY_DN397_c0_g1|g.7152TRINITY_DN397_c0_g1|m.7152type:completelen:378(+)TRINITY_DN397_c0_g1:370-1503(+);TRINITY_DN133625_c0_g1|m.372TRINITY_DN133625_c0_g1|g.372ORFTRINITY_DN133625_c0_g1|g.372TRINITY_DN133625_c0_g1|m.372type:internallen:116(-)TRINITY_DN133625_c0_g1:1-345(-);TRINITY_DN13385_c0_g1|m.6955TRINITY_DN13385_c0_g1|g.6955ORFTRINITY_…	TRINITY_DN397_c0_g1|m.7152TRINITY_DN397_c0_g1|g.7152ORFTRINITY_DN397_c0_g1|g.7152TRINITY_DN397_c0_g1|m.7152type:completelen:378(+)TRINITY_DN397_c0_g1:370-1503(+)	TRINITY_DN397_c0_g1|m.7152 TRINITY_DN397_c0_g1|g.7152 ORF TRINITY_DN397_c0_g1|g.7152 TRINITY_DN397_c0_g1|m.7152 type:complete len:378 (+) TRINITY_DN397_c0_g1:370-1503(+)	5	14	14	4	14	14	4	37.9	42.005	377	323.31	1485500000000	6.17588e+06	6.3312e+06	5.55003e+06	6.38777e+06	5.69548e+06	6.04451e+06	0.996103	0.94334
TRINITY_DN399_c0_g1|m.8479TRINITY_DN399_c0_g1|g.8479ORFTRINITY_DN399_c0_g1|g.8479TRINITY_DN399_c0_g1|m.8479type:completelen:506(-)TRINITY_DN399_c0_g1:666-2183(-)	TRINITY_DN399_c0_g1|m.8479TRINITY_DN399_c0_g1|g.8479ORFTRINITY_DN399_c0_g1|g.8479TRINITY_DN399_c0_g1|m.8479type:completelen:506(-)TRINITY_DN399_c0_g1:666-2183(-)	TRINITY_DN399_c0_g1|m.8479 TRINITY_DN399_c0_g1|g.8479 ORF TRINITY_DN399_c0_g1|g.8479 TRINITY_DN399_c0_g1|m.8479 type:complete len:506 (-) TRINITY_DN399_c0_g1:666-2183(-)	1	1	1	1	1	1	1	2.4	54.762	505	3.0537	78826000	15605	17399.2	11547.8	20912.2	17362.9	15949.4	0.821622	0.229347
TRINITY_DN4004_c0_g1|m.2765TRINITY_DN4004_c0_g1|g.2765ORFTRINITY_DN4004_c0_g1|g.2765TRINITY_DN4004_c0_g1|m.2765type:completelen:1631(+)TRINITY_DN4004_c0_g1:317-5209(+);TRINITY_DN4004_c0_g2|m.2786TRINITY_DN4004_c0_g2|g.2786ORFTRINITY_DN4004_c0_g2|g.2786TRINITY_DN4004_c0_g2|m.2786type:completelen:1637(-)TRINITY_DN4004_c0_g2:2907-7817(-)	TRINITY_DN4004_c0_g1|m.2765TRINITY_DN4004_c0_g1|g.2765ORFTRINITY_DN4004_c0_g1|g.2765TRINITY_DN4004_c0_g1|m.2765type:completelen:1631(+)TRINITY_DN4004_c0_g1:317-5209(+);TRINITY_DN4004_c0_g2|m.2786TRINITY_DN4004_c0_g2|g.2786ORFTRINITY_DN4004_c0_g2|g.2786TRINITY_DN4004_c0_g2|m.2786type:completelen:1637(-)TRINITY_DN4004_c0_g2:2907-7817(-)	TRINITY_DN4004_c0_g1|m.2765 TRINITY_DN4004_c0_g1|g.2765 ORF TRINITY_DN4004_c0_g1|g.2765 TRINITY_DN4004_c0_g1|m.2765 type:complete len:1631 (+) TRINITY_DN4004_c0_g1:317-5209(+);TRINITY_DN4004_c0_g2|m.2786 TRINITY_DN4004_c0_g2|g.2786 ORF TRINITY_DN4004_c0_	2	4	4	4	4	4	4	2.7	180.41	1630	7.4679	137410000	65741	32781.3	32339.1	78888.7	25980.7	27614	0.987756	0.980311
TRINITY_DN4008_c0_g1|m.2503TRINITY_DN4008_c0_g1|g.2503ORFTRINITY_DN4008_c0_g1|g.2503TRINITY_DN4008_c0_g1|m.2503type:internallen:212(-)TRINITY_DN4008_c0_g1:2-634(-)	TRINITY_DN4008_c0_g1|m.2503TRINITY_DN4008_c0_g1|g.2503ORFTRINITY_DN4008_c0_g1|g.2503TRINITY_DN4008_c0_g1|m.2503type:internallen:212(-)TRINITY_DN4008_c0_g1:2-634(-)	TRINITY_DN4008_c0_g1|m.2503 TRINITY_DN4008_c0_g1|g.2503 ORF TRINITY_DN4008_c0_g1|g.2503 TRINITY_DN4008_c0_g1|m.2503 type:internal len:212 (-) TRINITY_DN4008_c0_g1:2-634(-)	1	1	1	1	1	1	1	4.3	23.399	211	2.1122	61451000	26481.9	19774.3	15509.1	27020.2	14934.5	13514.5	1.11351	0.714561
TRINITY_DN4020_c0_g1|m.2421TRINITY_DN4020_c0_g1|g.2421ORFTRINITY_DN4020_c0_g1|g.2421TRINITY_DN4020_c0_g1|m.2421type:completelen:912(-)TRINITY_DN4020_c0_g1:975-3710(-)	TRINITY_DN4020_c0_g1|m.2421TRINITY_DN4020_c0_g1|g.2421ORFTRINITY_DN4020_c0_g1|g.2421TRINITY_DN4020_c0_g1|m.2421type:completelen:912(-)TRINITY_DN4020_c0_g1:975-3710(-)	TRINITY_DN4020_c0_g1|m.2421 TRINITY_DN4020_c0_g1|g.2421 ORF TRINITY_DN4020_c0_g1|g.2421 TRINITY_DN4020_c0_g1|m.2421 type:complete len:912 (-) TRINITY_DN4020_c0_g1:975-3710(-)	1	2	2	2	2	2	2	2.7	101.89	911	10.743	21689000	6191.42	3677.18	3260.94	6668.02	2492.18	2379.89	1.13773	0.768507
TRINITY_DN40205_c0_g1|m.2601TRINITY_DN40205_c0_g1|g.2601ORFTRINITY_DN40205_c0_g1|g.2601TRINITY_DN40205_c0_g1|m.2601type:5prime_partiallen:143(+)TRINITY_DN40205_c0_g1:1-429(+)	TRINITY_DN40205_c0_g1|m.2601TRINITY_DN40205_c0_g1|g.2601ORFTRINITY_DN40205_c0_g1|g.2601TRINITY_DN40205_c0_g1|m.2601type:5prime_partiallen:143(+)TRINITY_DN40205_c0_g1:1-429(+)	TRINITY_DN40205_c0_g1|m.2601 TRINITY_DN40205_c0_g1|g.2601 ORF TRINITY_DN40205_c0_g1|g.2601 TRINITY_DN40205_c0_g1|m.2601 type:5prime_partial len:143 (+) TRINITY_DN40205_c0_g1:1-429(+)	1	1	1	1	1	1	1	12.7	15.21	142	9.1344	561380000	62335.5	66138.3	60699.5	47510.3	59067.4	60140.5	1.13469	0.160585
TRINITY_DN40257_c1_g1|m.2680TRINITY_DN40257_c1_g1|g.2680ORFTRINITY_DN40257_c1_g1|g.2680TRINITY_DN40257_c1_g1|m.2680type:internallen:155(-)TRINITY_DN40257_c1_g1:1-462(-)	TRINITY_DN40257_c1_g1|m.2680TRINITY_DN40257_c1_g1|g.2680ORFTRINITY_DN40257_c1_g1|g.2680TRINITY_DN40257_c1_g1|m.2680type:internallen:155(-)TRINITY_DN40257_c1_g1:1-462(-)	TRINITY_DN40257_c1_g1|m.2680 TRINITY_DN40257_c1_g1|g.2680 ORF TRINITY_DN40257_c1_g1|g.2680 TRINITY_DN40257_c1_g1|m.2680 type:internal len:155 (-) TRINITY_DN40257_c1_g1:1-462(-)	1	1	1	1	1	1	1	6.5	16.214	154	18.181	350310000	79575.1	35314.7	26894	82600.2	34019.6	22002.1	1.02281	0.96801
TRINITY_DN40381_c0_g1|m.2738TRINITY_DN40381_c0_g1|g.2738ORFTRINITY_DN40381_c0_g1|g.2738TRINITY_DN40381_c0_g1|m.2738type:5prime_partiallen:115(-)TRINITY_DN40381_c0_g1:124-468(-)	TRINITY_DN40381_c0_g1|m.2738TRINITY_DN40381_c0_g1|g.2738ORFTRINITY_DN40381_c0_g1|g.2738TRINITY_DN40381_c0_g1|m.2738type:5prime_partiallen:115(-)TRINITY_DN40381_c0_g1:124-468(-)	TRINITY_DN40381_c0_g1|m.2738 TRINITY_DN40381_c0_g1|g.2738 ORF TRINITY_DN40381_c0_g1|g.2738 TRINITY_DN40381_c0_g1|m.2738 type:5prime_partial len:115 (-) TRINITY_DN40381_c0_g1:124-468(-)	1	4	2	2	4	2	2	25.4	12.769	114	2.542	43636000000	106610	53605.3	53263.9	126785	49405.1	49421.1	0.946223	0.903413
TRINITY_DN4055_c0_g1|m.2415TRINITY_DN4055_c0_g1|g.2415ORFTRINITY_DN4055_c0_g1|g.2415TRINITY_DN4055_c0_g1|m.2415type:completelen:509(-)TRINITY_DN4055_c0_g1:1475-3001(-)	TRINITY_DN4055_c0_g1|m.2415TRINITY_DN4055_c0_g1|g.2415ORFTRINITY_DN4055_c0_g1|g.2415TRINITY_DN4055_c0_g1|m.2415type:completelen:509(-)TRINITY_DN4055_c0_g1:1475-3001(-)	TRINITY_DN4055_c0_g1|m.2415 TRINITY_DN4055_c0_g1|g.2415 ORF TRINITY_DN4055_c0_g1|g.2415 TRINITY_DN4055_c0_g1|m.2415 type:complete len:509 (-) TRINITY_DN4055_c0_g1:1475-3001(-)	1	3	3	3	3	3	3	8.1	53.857	508	34.756	618710000	93568.1	121184	114253	131217	110021	95132.6	0.978101	0.863095
TRINITY_DN4075_c0_g1|m.2457TRINITY_DN4075_c0_g1|g.2457ORFTRINITY_DN4075_c0_g1|g.2457TRINITY_DN4075_c0_g1|m.2457type:5prime_partiallen:157(-)TRINITY_DN4075_c0_g1:1485-1955(-);TRINITY_DN80669_c0_g1|m.1713TRINITY_DN80669_c0_g1|g.1713ORFTRINITY_DN80669_c0_g1|g.1713TRINITY_DN80669_c0_g1|m.1713type:3prime_partiallen:113(-)TRINITY_DN80669_c0_g1:3-338(-)	TRINITY_DN4075_c0_g1|m.2457TRINITY_DN4075_c0_g1|g.2457ORFTRINITY_DN4075_c0_g1|g.2457TRINITY_DN4075_c0_g1|m.2457type:5prime_partiallen:157(-)TRINITY_DN4075_c0_g1:1485-1955(-)	TRINITY_DN4075_c0_g1|m.2457 TRINITY_DN4075_c0_g1|g.2457 ORF TRINITY_DN4075_c0_g1|g.2457 TRINITY_DN4075_c0_g1|m.2457 type:5prime_partial len:157 (-) TRINITY_DN4075_c0_g1:1485-1955(-)	2	4	4	4	4	4	4	20.5	18.108	156	7.1424	2097300000	206484	207374	195312	217006	214232	211778	0.947363	0.0535801
TRINITY_DN40835_c0_g1|m.3231TRINITY_DN40835_c0_g1|g.3231ORFTRINITY_DN40835_c0_g1|g.3231TRINITY_DN40835_c0_g1|m.3231type:internallen:481(-)TRINITY_DN40835_c0_g1:1-1440(-)	TRINITY_DN40835_c0_g1|m.3231TRINITY_DN40835_c0_g1|g.3231ORFTRINITY_DN40835_c0_g1|g.3231TRINITY_DN40835_c0_g1|m.3231type:internallen:481(-)TRINITY_DN40835_c0_g1:1-1440(-)	TRINITY_DN40835_c0_g1|m.3231 TRINITY_DN40835_c0_g1|g.3231 ORF TRINITY_DN40835_c0_g1|g.3231 TRINITY_DN40835_c0_g1|m.3231 type:internal len:481 (-) TRINITY_DN40835_c0_g1:1-1440(-)	1	5	5	5	5	5	5	10.8	54.419	480	65.356	2116900000	153080	188148	182608	166114	185458	191119	0.965257	0.660181
TRINITY_DN4085_c0_g1|m.2830TRINITY_DN4085_c0_g1|g.2830ORFTRINITY_DN4085_c0_g1|g.2830TRINITY_DN4085_c0_g1|m.2830type:completelen:281(-)TRINITY_DN4085_c0_g1:831-1673(-)	TRINITY_DN4085_c0_g1|m.2830TRINITY_DN4085_c0_g1|g.2830ORFTRINITY_DN4085_c0_g1|g.2830TRINITY_DN4085_c0_g1|m.2830type:completelen:281(-)TRINITY_DN4085_c0_g1:831-1673(-)	TRINITY_DN4085_c0_g1|m.2830 TRINITY_DN4085_c0_g1|g.2830 ORF TRINITY_DN4085_c0_g1|g.2830 TRINITY_DN4085_c0_g1|m.2830 type:complete len:281 (-) TRINITY_DN4085_c0_g1:831-1673(-)	1	1	1	1	1	1	1	3.9	32.03	280	4.3852	160630000	118028	16227.7	14871.1	66473	15443.5	15880.1	1.52486	0.676864
TRINITY_DN40938_c0_g2|m.3346TRINITY_DN40938_c0_g2|g.3346ORFTRINITY_DN40938_c0_g2|g.3346TRINITY_DN40938_c0_g2|m.3346type:completelen:452(+)TRINITY_DN40938_c0_g2:162-1517(+);TRINITY_DN11354_c0_g1|m.9644TRINITY_DN11354_c0_g1|g.9644ORFTRINITY_DN11354_c0_g1|g.9644TRINITY_DN11354_c0_g1|m.9644type:5prime_partiallen:490(+)TRINITY_DN11354_c0_g1:2-1471(+);TRINITY_DN231843_c0_g1|m.3060TRINITY_DN231843_c0_g1…	TRINITY_DN40938_c0_g2|m.3346TRINITY_DN40938_c0_g2|g.3346ORFTRINITY_DN40938_c0_g2|g.3346TRINITY_DN40938_c0_g2|m.3346type:completelen:452(+)TRINITY_DN40938_c0_g2:162-1517(+)	TRINITY_DN40938_c0_g2|m.3346 TRINITY_DN40938_c0_g2|g.3346 ORF TRINITY_DN40938_c0_g2|g.3346 TRINITY_DN40938_c0_g2|m.3346 type:complete len:452 (+) TRINITY_DN40938_c0_g2:162-1517(+)	4	17	17	17	17	17	17	37	50.476	451	323.31	14937000000	899071	792376	843556	821057	616244	525441	1.29156	0.108719
TRINITY_DN41_c0_g1|m.2123TRINITY_DN41_c0_g1|g.2123ORFTRINITY_DN41_c0_g1|g.2123TRINITY_DN41_c0_g1|m.2123type:completelen:133(+)TRINITY_DN41_c0_g1:172-570(+)	TRINITY_DN41_c0_g1|m.2123TRINITY_DN41_c0_g1|g.2123ORFTRINITY_DN41_c0_g1|g.2123TRINITY_DN41_c0_g1|m.2123type:completelen:133(+)TRINITY_DN41_c0_g1:172-570(+)	TRINITY_DN41_c0_g1|m.2123 TRINITY_DN41_c0_g1|g.2123 ORF TRINITY_DN41_c0_g1|g.2123 TRINITY_DN41_c0_g1|m.2123 type:complete len:133 (+) TRINITY_DN41_c0_g1:172-570(+)	1	4	4	4	4	4	4	30.3	14.827	132	8.3919	701620000	76760.3	51591.8	58202.3	71606.9	53609.2	59541.1	1.00973	0.951251
TRINITY_DN4138_c1_g1|m.3988TRINITY_DN4138_c1_g1|g.3988ORFTRINITY_DN4138_c1_g1|g.3988TRINITY_DN4138_c1_g1|m.3988type:internallen:110(+)TRINITY_DN4138_c1_g1:1-327(+)	TRINITY_DN4138_c1_g1|m.3988TRINITY_DN4138_c1_g1|g.3988ORFTRINITY_DN4138_c1_g1|g.3988TRINITY_DN4138_c1_g1|m.3988type:internallen:110(+)TRINITY_DN4138_c1_g1:1-327(+)	TRINITY_DN4138_c1_g1|m.3988 TRINITY_DN4138_c1_g1|g.3988 ORF TRINITY_DN4138_c1_g1|g.3988 TRINITY_DN4138_c1_g1|m.3988 type:internal len:110 (+) TRINITY_DN4138_c1_g1:1-327(+)	1	15	3	3	15	3	3	76.1	12.878	109	21.455	3620200000	112353	77032.2	254608	132329	93991.6	185245	1.07879	0.866615
TRINITY_DN41621_c0_g1|m.3767TRINITY_DN41621_c0_g1|g.3767ORFTRINITY_DN41621_c0_g1|g.3767TRINITY_DN41621_c0_g1|m.3767type:internallen:347(-)TRINITY_DN41621_c0_g1:3-1040(-)	TRINITY_DN41621_c0_g1|m.3767TRINITY_DN41621_c0_g1|g.3767ORFTRINITY_DN41621_c0_g1|g.3767TRINITY_DN41621_c0_g1|m.3767type:internallen:347(-)TRINITY_DN41621_c0_g1:3-1040(-)	TRINITY_DN41621_c0_g1|m.3767 TRINITY_DN41621_c0_g1|g.3767 ORF TRINITY_DN41621_c0_g1|g.3767 TRINITY_DN41621_c0_g1|m.3767 type:internal len:347 (-) TRINITY_DN41621_c0_g1:3-1040(-)	1	1	1	1	1	1	1	2.9	38.802	346	2.5649	409290000	34876.3	42483	27014.2	29777.9	25309.5	25095.3	1.3017	0.162702
TRINITY_DN4194_c2_g1|m.3953TRINITY_DN4194_c2_g1|g.3953ORFTRINITY_DN4194_c2_g1|g.3953TRINITY_DN4194_c2_g1|m.3953type:completelen:204(-)TRINITY_DN4194_c2_g1:145-756(-)	TRINITY_DN4194_c2_g1|m.3953TRINITY_DN4194_c2_g1|g.3953ORFTRINITY_DN4194_c2_g1|g.3953TRINITY_DN4194_c2_g1|m.3953type:completelen:204(-)TRINITY_DN4194_c2_g1:145-756(-)	TRINITY_DN4194_c2_g1|m.3953 TRINITY_DN4194_c2_g1|g.3953 ORF TRINITY_DN4194_c2_g1|g.3953 TRINITY_DN4194_c2_g1|m.3953 type:complete len:204 (-) TRINITY_DN4194_c2_g1:145-756(-)	1	1	1	1	1	1	1	3.9	23.114	203	6.257	432180000	136923	98470.6	97881.3	123695	74929.6	75247.2	1.2169	0.393394
TRINITY_DN42690_c0_g1|m.4235TRINITY_DN42690_c0_g1|g.4235ORFTRINITY_DN42690_c0_g1|g.4235TRINITY_DN42690_c0_g1|m.4235type:internallen:309(+)TRINITY_DN42690_c0_g1:2-925(+)	TRINITY_DN42690_c0_g1|m.4235TRINITY_DN42690_c0_g1|g.4235ORFTRINITY_DN42690_c0_g1|g.4235TRINITY_DN42690_c0_g1|m.4235type:internallen:309(+)TRINITY_DN42690_c0_g1:2-925(+)	TRINITY_DN42690_c0_g1|m.4235 TRINITY_DN42690_c0_g1|g.4235 ORF TRINITY_DN42690_c0_g1|g.4235 TRINITY_DN42690_c0_g1|m.4235 type:internal len:309 (+) TRINITY_DN42690_c0_g1:2-925(+)	1	7	7	7	7	7	7	28.9	34.053	308	70.276	5765000000	295557	315819	354814	310873	290909	299965	1.07146	0.306075
TRINITY_DN4270_c0_g1|m.4614TRINITY_DN4270_c0_g1|g.4614ORFTRINITY_DN4270_c0_g1|g.4614TRINITY_DN4270_c0_g1|m.4614type:completelen:354(-)TRINITY_DN4270_c0_g1:590-1651(-);REV__TRINITY_DN26596_c1_g1|m.2006TRINITY_DN26596_c1_g1|g.2006ORFTRINITY_DN26596_c1_g1|g.2006TRINITY_DN26596_c1_g1|m.2006type:completelen:475(+)TRINITY_DN26596_c1_g1:219-1643(+)	TRINITY_DN4270_c0_g1|m.4614TRINITY_DN4270_c0_g1|g.4614ORFTRINITY_DN4270_c0_g1|g.4614TRINITY_DN4270_c0_g1|m.4614type:completelen:354(-)TRINITY_DN4270_c0_g1:590-1651(-)	TRINITY_DN4270_c0_g1|m.4614 TRINITY_DN4270_c0_g1|g.4614 ORF TRINITY_DN4270_c0_g1|g.4614 TRINITY_DN4270_c0_g1|m.4614 type:complete len:354 (-) TRINITY_DN4270_c0_g1:590-1651(-)	2	13	13	13	13	13	13	46.5	39.663	353	323.31	53171000000	1.35316e+06	1.32683e+06	1.38948e+06	1.40515e+06	1.33026e+06	1.3944e+06	0.985391	0.534232
TRINITY_DN42792_c0_g1|m.4305TRINITY_DN42792_c0_g1|g.4305ORFTRINITY_DN42792_c0_g1|g.4305TRINITY_DN42792_c0_g1|m.4305type:completelen:126(-)TRINITY_DN42792_c0_g1:139-516(-)	TRINITY_DN42792_c0_g1|m.4305TRINITY_DN42792_c0_g1|g.4305ORFTRINITY_DN42792_c0_g1|g.4305TRINITY_DN42792_c0_g1|m.4305type:completelen:126(-)TRINITY_DN42792_c0_g1:139-516(-)	TRINITY_DN42792_c0_g1|m.4305 TRINITY_DN42792_c0_g1|g.4305 ORF TRINITY_DN42792_c0_g1|g.4305 TRINITY_DN42792_c0_g1|m.4305 type:complete len:126 (-) TRINITY_DN42792_c0_g1:139-516(-)	1	2	2	2	2	2	2	13.6	15.208	125	2.646	862070000	23496.1	10084.1	12626.1	25147	9378.72	8822.75	1.06593	0.894581
TRINITY_DN42940_c0_g1|m.4334TRINITY_DN42940_c0_g1|g.4334ORFTRINITY_DN42940_c0_g1|g.4334TRINITY_DN42940_c0_g1|m.4334type:5prime_partiallen:205(-)TRINITY_DN42940_c0_g1:953-1567(-)	TRINITY_DN42940_c0_g1|m.4334TRINITY_DN42940_c0_g1|g.4334ORFTRINITY_DN42940_c0_g1|g.4334TRINITY_DN42940_c0_g1|m.4334type:5prime_partiallen:205(-)TRINITY_DN42940_c0_g1:953-1567(-)	TRINITY_DN42940_c0_g1|m.4334 TRINITY_DN42940_c0_g1|g.4334 ORF TRINITY_DN42940_c0_g1|g.4334 TRINITY_DN42940_c0_g1|m.4334 type:5prime_partial len:205 (-) TRINITY_DN42940_c0_g1:953-1567(-)	1	3	3	3	3	3	3	17.6	22.692	204	7.7799	86255000	36686.1	21285.9	20949.4	42789.9	21988.3	22423.5	0.905044	0.764434
TRINITY_DN4328_c0_g1|m.5106TRINITY_DN4328_c0_g1|g.5106ORFTRINITY_DN4328_c0_g1|g.5106TRINITY_DN4328_c0_g1|m.5106type:completelen:284(-)TRINITY_DN4328_c0_g1:4528-5379(-)	TRINITY_DN4328_c0_g1|m.5106TRINITY_DN4328_c0_g1|g.5106ORFTRINITY_DN4328_c0_g1|g.5106TRINITY_DN4328_c0_g1|m.5106type:completelen:284(-)TRINITY_DN4328_c0_g1:4528-5379(-)	TRINITY_DN4328_c0_g1|m.5106 TRINITY_DN4328_c0_g1|g.5106 ORF TRINITY_DN4328_c0_g1|g.5106 TRINITY_DN4328_c0_g1|m.5106 type:complete len:284 (-) TRINITY_DN4328_c0_g1:4528-5379(-)	1	2	2	1	2	2	1	7.4	31.565	283	55.523	601740000	67364.3	67451.5	33138.3	66896.9	38881.7	41195.4	1.14275	0.655422
TRINITY_DN4332_c0_g1|m.5657TRINITY_DN4332_c0_g1|g.5657ORFTRINITY_DN4332_c0_g1|g.5657TRINITY_DN4332_c0_g1|m.5657type:3prime_partiallen:164(-)TRINITY_DN4332_c0_g1:2-490(-);TRINITY_DN59712_c0_g1|m.2280TRINITY_DN59712_c0_g1|g.2280ORFTRINITY_DN59712_c0_g1|g.2280TRINITY_DN59712_c0_g1|m.2280type:5prime_partiallen:342(-)TRINITY_DN59712_c0_g1:632-1657(-)	TRINITY_DN4332_c0_g1|m.5657TRINITY_DN4332_c0_g1|g.5657ORFTRINITY_DN4332_c0_g1|g.5657TRINITY_DN4332_c0_g1|m.5657type:3prime_partiallen:164(-)TRINITY_DN4332_c0_g1:2-490(-)	TRINITY_DN4332_c0_g1|m.5657 TRINITY_DN4332_c0_g1|g.5657 ORF TRINITY_DN4332_c0_g1|g.5657 TRINITY_DN4332_c0_g1|m.5657 type:3prime_partial len:164 (-) TRINITY_DN4332_c0_g1:2-490(-)	2	10	10	10	10	10	10	48.5	18.539	163	323.31	188020000000	2.31421e+06	2.53451e+06	3.80284e+06	2.59331e+06	1.74994e+06	2.0451e+06	1.35427	0.224509
TRINITY_DN43503_c0_g4|m.4730TRINITY_DN43503_c0_g4|g.4730ORFTRINITY_DN43503_c0_g4|g.4730TRINITY_DN43503_c0_g4|m.4730type:internallen:128(-)TRINITY_DN43503_c0_g4:3-383(-)	TRINITY_DN43503_c0_g4|m.4730TRINITY_DN43503_c0_g4|g.4730ORFTRINITY_DN43503_c0_g4|g.4730TRINITY_DN43503_c0_g4|m.4730type:internallen:128(-)TRINITY_DN43503_c0_g4:3-383(-)	TRINITY_DN43503_c0_g4|m.4730 TRINITY_DN43503_c0_g4|g.4730 ORF TRINITY_DN43503_c0_g4|g.4730 TRINITY_DN43503_c0_g4|m.4730 type:internal len:128 (-) TRINITY_DN43503_c0_g4:3-383(-)	1	1	1	1	1	1	1	10.2	14.971	127	76.554	719320000	69300.1	49575.4	53263.9	116579	52887.2	54270	0.769388	0.475395
TRINITY_DN43564_c1_g1|m.4789TRINITY_DN43564_c1_g1|g.4789ORFTRINITY_DN43564_c1_g1|g.4789TRINITY_DN43564_c1_g1|m.4789type:internallen:120(-)TRINITY_DN43564_c1_g1:3-359(-)	TRINITY_DN43564_c1_g1|m.4789TRINITY_DN43564_c1_g1|g.4789ORFTRINITY_DN43564_c1_g1|g.4789TRINITY_DN43564_c1_g1|m.4789type:internallen:120(-)TRINITY_DN43564_c1_g1:3-359(-)	TRINITY_DN43564_c1_g1|m.4789 TRINITY_DN43564_c1_g1|g.4789 ORF TRINITY_DN43564_c1_g1|g.4789 TRINITY_DN43564_c1_g1|m.4789 type:internal len:120 (-) TRINITY_DN43564_c1_g1:3-359(-)	1	1	1	1	1	1	1	16	12.493	119	3.3507	10476000000	59114.9	167913	273834	82760.4	107950	124534	1.5888	0.382772
TRINITY_DN4365_c0_g1|m.5208TRINITY_DN4365_c0_g1|g.5208ORFTRINITY_DN4365_c0_g1|g.5208TRINITY_DN4365_c0_g1|m.5208type:completelen:543(-)TRINITY_DN4365_c0_g1:625-2253(-)	TRINITY_DN4365_c0_g1|m.5208TRINITY_DN4365_c0_g1|g.5208ORFTRINITY_DN4365_c0_g1|g.5208TRINITY_DN4365_c0_g1|m.5208type:completelen:543(-)TRINITY_DN4365_c0_g1:625-2253(-)	TRINITY_DN4365_c0_g1|m.5208 TRINITY_DN4365_c0_g1|g.5208 ORF TRINITY_DN4365_c0_g1|g.5208 TRINITY_DN4365_c0_g1|m.5208 type:complete len:543 (-) TRINITY_DN4365_c0_g1:625-2253(-)	1	7	7	7	7	7	7	14.6	58.946	542	99.513	1068500000	172810	204560	190450	173029	218683	191973	0.97282	0.759264
TRINITY_DN4367_c0_g2|m.5274TRINITY_DN4367_c0_g2|g.5274ORFTRINITY_DN4367_c0_g2|g.5274TRINITY_DN4367_c0_g2|m.5274type:completelen:779(-)TRINITY_DN4367_c0_g2:103-2439(-);TRINITY_DN423_c0_g1|m.8914TRINITY_DN423_c0_g1|g.8914ORFTRINITY_DN423_c0_g1|g.8914TRINITY_DN423_c0_g1|m.8914type:completelen:282(+)TRINITY_DN423_c0_g1:148-993(+);TRINITY_DN12213_c1_g1|m.3531TRINITY_DN12213_c1_g1|g.3531ORFTRINITY_DN12…	TRINITY_DN4367_c0_g2|m.5274TRINITY_DN4367_c0_g2|g.5274ORFTRINITY_DN4367_c0_g2|g.5274TRINITY_DN4367_c0_g2|m.5274type:completelen:779(-)TRINITY_DN4367_c0_g2:103-2439(-)	TRINITY_DN4367_c0_g2|m.5274 TRINITY_DN4367_c0_g2|g.5274 ORF TRINITY_DN4367_c0_g2|g.5274 TRINITY_DN4367_c0_g2|m.5274 type:complete len:779 (-) TRINITY_DN4367_c0_g2:103-2439(-)	3	17	17	17	17	17	17	24.3	84.734	778	323.31	47867000000	540534	570022	653659	572978	576253	611058	1.00223	0.972747
TRINITY_DN4369_c0_g2|m.5058TRINITY_DN4369_c0_g2|g.5058ORFTRINITY_DN4369_c0_g2|g.5058TRINITY_DN4369_c0_g2|m.5058type:completelen:284(+)TRINITY_DN4369_c0_g2:889-1740(+);TRINITY_DN4369_c0_g1|m.5053TRINITY_DN4369_c0_g1|g.5053ORFTRINITY_DN4369_c0_g1|g.5053TRINITY_DN4369_c0_g1|m.5053type:5prime_partiallen:309(+)TRINITY_DN4369_c0_g1:3-929(+)	TRINITY_DN4369_c0_g2|m.5058TRINITY_DN4369_c0_g2|g.5058ORFTRINITY_DN4369_c0_g2|g.5058TRINITY_DN4369_c0_g2|m.5058type:completelen:284(+)TRINITY_DN4369_c0_g2:889-1740(+);TRINITY_DN4369_c0_g1|m.5053TRINITY_DN4369_c0_g1|g.5053ORFTRINITY_DN4369_c0_g1|g.5053TRINITY_DN4369_c0_g1|m.5053type:5prime_partiallen:309(+)TRINITY_DN4369_c0_g1:3-929(+)	TRINITY_DN4369_c0_g2|m.5058 TRINITY_DN4369_c0_g2|g.5058 ORF TRINITY_DN4369_c0_g2|g.5058 TRINITY_DN4369_c0_g2|m.5058 type:complete len:284 (+) TRINITY_DN4369_c0_g2:889-1740(+);TRINITY_DN4369_c0_g1|m.5053 TRINITY_DN4369_c0_g1|g.5053 ORF TRINITY_DN4369_c0_g	2	1	1	1	1	1	1	4.2	31.653	283	2.3504	63271000	40025.9	30154.1	20315.4	48198	19588.9	21720.1	1.01104	0.977165
TRINITY_DN438_c1_g1|m.9208TRINITY_DN438_c1_g1|g.9208ORFTRINITY_DN438_c1_g1|g.9208TRINITY_DN438_c1_g1|m.9208type:completelen:335(-)TRINITY_DN438_c1_g1:1038-2042(-)	TRINITY_DN438_c1_g1|m.9208TRINITY_DN438_c1_g1|g.9208ORFTRINITY_DN438_c1_g1|g.9208TRINITY_DN438_c1_g1|m.9208type:completelen:335(-)TRINITY_DN438_c1_g1:1038-2042(-)	TRINITY_DN438_c1_g1|m.9208 TRINITY_DN438_c1_g1|g.9208 ORF TRINITY_DN438_c1_g1|g.9208 TRINITY_DN438_c1_g1|m.9208 type:complete len:335 (-) TRINITY_DN438_c1_g1:1038-2042(-)	1	11	11	11	11	11	11	36.2	37.254	334	323.31	12169000000	611699	656972	630252	569163	609300	600084	1.06768	0.0883186
TRINITY_DN751_c1_g2|m.2263TRINITY_DN751_c1_g2|g.2263ORFTRINITY_DN751_c1_g2|g.2263TRINITY_DN751_c1_g2|m.2263type:completelen:194(-)TRINITY_DN751_c1_g2:1536-2117(-);TRINITY_DN751_c1_g1|m.2265TRINITY_DN751_c1_g1|g.2265ORFTRINITY_DN751_c1_g1|g.2265TRINITY_DN751_c1_g1|m.2265type:completelen:194(-)TRINITY_DN751_c1_g1:1827-2408(-);TRINITY_DN5986_c0_g2|m.4950TRINITY_DN5986_c0_g2|g.4950ORFTRINITY_DN5986_c…	TRINITY_DN751_c1_g2|m.2263TRINITY_DN751_c1_g2|g.2263ORFTRINITY_DN751_c1_g2|g.2263TRINITY_DN751_c1_g2|m.2263type:completelen:194(-)TRINITY_DN751_c1_g2:1536-2117(-);TRINITY_DN751_c1_g1|m.2265TRINITY_DN751_c1_g1|g.2265ORFTRINITY_DN751_c1_g1|g.2265TRINITY_DN751_c1_g1|m.2265type:completelen:194(-)TRINITY_DN751_c1_g1:1827-2408(-);TRINITY_DN5986_c0_g2|m.4950TRINITY_DN5986_c0_g2|g.4950ORFTRINITY_DN5986_c…	TRINITY_DN751_c1_g2|m.2263 TRINITY_DN751_c1_g2|g.2263 ORF TRINITY_DN751_c1_g2|g.2263 TRINITY_DN751_c1_g2|m.2263 type:complete len:194 (-) TRINITY_DN751_c1_g2:1536-2117(-);TRINITY_DN751_c1_g1|m.2265 TRINITY_DN751_c1_g1|g.2265 ORF TRINITY_DN751_c1_g1|g.226	4	1	1	1	1	1	1	5.7	21.839	193	2.4604	58450000	44467.4	55502.8	50531.9	44597.1	45838.6	54234.5	1.04031	0.681334
TRINITY_DN4419_c0_g1|m.5877TRINITY_DN4419_c0_g1|g.5877ORFTRINITY_DN4419_c0_g1|g.5877TRINITY_DN4419_c0_g1|m.5877type:completelen:531(-)TRINITY_DN4419_c0_g1:656-2248(-)	TRINITY_DN4419_c0_g1|m.5877TRINITY_DN4419_c0_g1|g.5877ORFTRINITY_DN4419_c0_g1|g.5877TRINITY_DN4419_c0_g1|m.5877type:completelen:531(-)TRINITY_DN4419_c0_g1:656-2248(-)	TRINITY_DN4419_c0_g1|m.5877 TRINITY_DN4419_c0_g1|g.5877 ORF TRINITY_DN4419_c0_g1|g.5877 TRINITY_DN4419_c0_g1|m.5877 type:complete len:531 (-) TRINITY_DN4419_c0_g1:656-2248(-)	1	3	3	3	3	3	3	5.5	57.633	530	4.3072	83897000	15169.2	20148.8	17896.4	18729.5	18235.9	18329.6	0.962373	0.656892
TRINITY_DN4424_c0_g1|m.6043TRINITY_DN4424_c0_g1|g.6043ORFTRINITY_DN4424_c0_g1|g.6043TRINITY_DN4424_c0_g1|m.6043type:completelen:500(-)TRINITY_DN4424_c0_g1:770-2269(-);REV__TRINITY_DN1879_c0_g1|m.4695TRINITY_DN1879_c0_g1|g.4695ORFTRINITY_DN1879_c0_g1|g.4695TRINITY_DN1879_c0_g1|m.4695type:completelen:743(-)TRINITY_DN1879_c0_g1:351-2579(-)	TRINITY_DN4424_c0_g1|m.6043TRINITY_DN4424_c0_g1|g.6043ORFTRINITY_DN4424_c0_g1|g.6043TRINITY_DN4424_c0_g1|m.6043type:completelen:500(-)TRINITY_DN4424_c0_g1:770-2269(-)	TRINITY_DN4424_c0_g1|m.6043 TRINITY_DN4424_c0_g1|g.6043 ORF TRINITY_DN4424_c0_g1|g.6043 TRINITY_DN4424_c0_g1|m.6043 type:complete len:500 (-) TRINITY_DN4424_c0_g1:770-2269(-)	2	5	5	4	4	4	4	8	53.793	499	4.6572	481060000	116164	87959	82229.1	102203	76683.5	65443.8	1.17199	0.406346
TRINITY_DN4478_c0_g1|m.5957TRINITY_DN4478_c0_g1|g.5957ORFTRINITY_DN4478_c0_g1|g.5957TRINITY_DN4478_c0_g1|m.5957type:5prime_partiallen:506(-)TRINITY_DN4478_c0_g1:416-1933(-)	TRINITY_DN4478_c0_g1|m.5957TRINITY_DN4478_c0_g1|g.5957ORFTRINITY_DN4478_c0_g1|g.5957TRINITY_DN4478_c0_g1|m.5957type:5prime_partiallen:506(-)TRINITY_DN4478_c0_g1:416-1933(-)	TRINITY_DN4478_c0_g1|m.5957 TRINITY_DN4478_c0_g1|g.5957 ORF TRINITY_DN4478_c0_g1|g.5957 TRINITY_DN4478_c0_g1|m.5957 type:5prime_partial len:506 (-) TRINITY_DN4478_c0_g1:416-1933(-)	1	23	23	23	23	23	23	44.6	54.605	505	323.31	121990000000	2.33389e+06	2.53881e+06	921263	2.26474e+06	2.50833e+06	1.13471e+06	0.980735	0.957018
TRINITY_DN45079_c0_g1|m.453TRINITY_DN45079_c0_g1|g.453ORFTRINITY_DN45079_c0_g1|g.453TRINITY_DN45079_c0_g1|m.453type:internallen:167(+)TRINITY_DN45079_c0_g1:1-498(+)	TRINITY_DN45079_c0_g1|m.453TRINITY_DN45079_c0_g1|g.453ORFTRINITY_DN45079_c0_g1|g.453TRINITY_DN45079_c0_g1|m.453type:internallen:167(+)TRINITY_DN45079_c0_g1:1-498(+)	TRINITY_DN45079_c0_g1|m.453 TRINITY_DN45079_c0_g1|g.453 ORF TRINITY_DN45079_c0_g1|g.453 TRINITY_DN45079_c0_g1|m.453 type:internal len:167 (+) TRINITY_DN45079_c0_g1:1-498(+)	1	1	1	1	1	1	1	8.4	18.681	166	20.197	1509000000	42115.4	33483	24524.9	51664.6	24922.5	27394.8	0.962892	0.903182
TRINITY_DN45079_c0_g2|m.454TRINITY_DN45079_c0_g2|g.454ORFTRINITY_DN45079_c0_g2|g.454TRINITY_DN45079_c0_g2|m.454type:internallen:111(-)TRINITY_DN45079_c0_g2:1-330(-)	TRINITY_DN45079_c0_g2|m.454TRINITY_DN45079_c0_g2|g.454ORFTRINITY_DN45079_c0_g2|g.454TRINITY_DN45079_c0_g2|m.454type:internallen:111(-)TRINITY_DN45079_c0_g2:1-330(-)	TRINITY_DN45079_c0_g2|m.454 TRINITY_DN45079_c0_g2|g.454 ORF TRINITY_DN45079_c0_g2|g.454 TRINITY_DN45079_c0_g2|m.454 type:internal len:111 (-) TRINITY_DN45079_c0_g2:1-330(-)	1	5	5	5	5	5	5	48.2	12.428	110	12.08	1265000000	135551	128215	126482	161093	127909	133276	0.924148	0.372951
TRINITY_DN4515_c0_g1|m.6853TRINITY_DN4515_c0_g1|g.6853ORFTRINITY_DN4515_c0_g1|g.6853TRINITY_DN4515_c0_g1|m.6853type:completelen:397(-)TRINITY_DN4515_c0_g1:1957-3147(-)	TRINITY_DN4515_c0_g1|m.6853TRINITY_DN4515_c0_g1|g.6853ORFTRINITY_DN4515_c0_g1|g.6853TRINITY_DN4515_c0_g1|m.6853type:completelen:397(-)TRINITY_DN4515_c0_g1:1957-3147(-)	TRINITY_DN4515_c0_g1|m.6853 TRINITY_DN4515_c0_g1|g.6853 ORF TRINITY_DN4515_c0_g1|g.6853 TRINITY_DN4515_c0_g1|m.6853 type:complete len:397 (-) TRINITY_DN4515_c0_g1:1957-3147(-)	1	1	1	1	1	1	1	1.8	45.11	396	1.9592	50974000	18657.3	19739.9	19161.2	20708.7	20486.9	19116.8	0.954339	0.193461
TRINITY_DN45244_c0_g1|m.656TRINITY_DN45244_c0_g1|g.656ORFTRINITY_DN45244_c0_g1|g.656TRINITY_DN45244_c0_g1|m.656type:internallen:669(+)TRINITY_DN45244_c0_g1:2-2005(+)	TRINITY_DN45244_c0_g1|m.656TRINITY_DN45244_c0_g1|g.656ORFTRINITY_DN45244_c0_g1|g.656TRINITY_DN45244_c0_g1|m.656type:internallen:669(+)TRINITY_DN45244_c0_g1:2-2005(+)	TRINITY_DN45244_c0_g1|m.656 TRINITY_DN45244_c0_g1|g.656 ORF TRINITY_DN45244_c0_g1|g.656 TRINITY_DN45244_c0_g1|m.656 type:internal len:669 (+) TRINITY_DN45244_c0_g1:2-2005(+)	1	27	26	26	27	26	26	49	73.782	668	323.31	74789000000	2.01873e+06	2.51217e+06	2.34268e+06	2.16427e+06	2.58403e+06	3.16161e+06	0.868986	0.345525
TRINITY_DN4537_c3_g1|m.6762TRINITY_DN4537_c3_g1|g.6762ORFTRINITY_DN4537_c3_g1|g.6762TRINITY_DN4537_c3_g1|m.6762type:5prime_partiallen:841(+)TRINITY_DN4537_c3_g1:3-2525(+)	TRINITY_DN4537_c3_g1|m.6762TRINITY_DN4537_c3_g1|g.6762ORFTRINITY_DN4537_c3_g1|g.6762TRINITY_DN4537_c3_g1|m.6762type:5prime_partiallen:841(+)TRINITY_DN4537_c3_g1:3-2525(+)	TRINITY_DN4537_c3_g1|m.6762 TRINITY_DN4537_c3_g1|g.6762 ORF TRINITY_DN4537_c3_g1|g.6762 TRINITY_DN4537_c3_g1|m.6762 type:5prime_partial len:841 (+) TRINITY_DN4537_c3_g1:3-2525(+)	1	8	8	8	8	8	8	10.2	92.64	840	24.364	3305900000	244113	226478	214956	233072	184805	170702	1.16475	0.19343
TRINITY_DN4548_c0_g1|m.6295TRINITY_DN4548_c0_g1|g.6295ORFTRINITY_DN4548_c0_g1|g.6295TRINITY_DN4548_c0_g1|m.6295type:5prime_partiallen:587(-)TRINITY_DN4548_c0_g1:1071-2831(-)	TRINITY_DN4548_c0_g1|m.6295TRINITY_DN4548_c0_g1|g.6295ORFTRINITY_DN4548_c0_g1|g.6295TRINITY_DN4548_c0_g1|m.6295type:5prime_partiallen:587(-)TRINITY_DN4548_c0_g1:1071-2831(-)	TRINITY_DN4548_c0_g1|m.6295 TRINITY_DN4548_c0_g1|g.6295 ORF TRINITY_DN4548_c0_g1|g.6295 TRINITY_DN4548_c0_g1|m.6295 type:5prime_partial len:587 (-) TRINITY_DN4548_c0_g1:1071-2831(-)	1	4	4	4	4	4	4	5.6	62.783	586	7.0749	679810000	140999	126769	118775	154240	117907	117637	0.991684	0.941291
TRINITY_DN45494_c1_g1|m.745TRINITY_DN45494_c1_g1|g.745ORFTRINITY_DN45494_c1_g1|g.745TRINITY_DN45494_c1_g1|m.745type:completelen:430(+)TRINITY_DN45494_c1_g1:208-1497(+);TRINITY_DN1690_c0_g1|m.2076TRINITY_DN1690_c0_g1|g.2076ORFTRINITY_DN1690_c0_g1|g.2076TRINITY_DN1690_c0_g1|m.2076type:completelen:159(-)TRINITY_DN1690_c0_g1:1135-1611(-)	TRINITY_DN45494_c1_g1|m.745TRINITY_DN45494_c1_g1|g.745ORFTRINITY_DN45494_c1_g1|g.745TRINITY_DN45494_c1_g1|m.745type:completelen:430(+)TRINITY_DN45494_c1_g1:208-1497(+)	TRINITY_DN45494_c1_g1|m.745 TRINITY_DN45494_c1_g1|g.745 ORF TRINITY_DN45494_c1_g1|g.745 TRINITY_DN45494_c1_g1|m.745 type:complete len:430 (+) TRINITY_DN45494_c1_g1:208-1497(+)	2	3	3	3	3	3	3	6.5	49.702	429	4.8366	33358000	40219.3	30967.5	25589.7	35367.8	25388	18222.4	1.22536	0.416616
TRINITY_DN45609_c0_g1|m.787TRINITY_DN45609_c0_g1|g.787ORFTRINITY_DN45609_c0_g1|g.787TRINITY_DN45609_c0_g1|m.787type:internallen:100(+)TRINITY_DN45609_c0_g1:3-299(+)	TRINITY_DN45609_c0_g1|m.787TRINITY_DN45609_c0_g1|g.787ORFTRINITY_DN45609_c0_g1|g.787TRINITY_DN45609_c0_g1|m.787type:internallen:100(+)TRINITY_DN45609_c0_g1:3-299(+)	TRINITY_DN45609_c0_g1|m.787 TRINITY_DN45609_c0_g1|g.787 ORF TRINITY_DN45609_c0_g1|g.787 TRINITY_DN45609_c0_g1|m.787 type:internal len:100 (+) TRINITY_DN45609_c0_g1:3-299(+)	1	2	2	2	2	2	2	22.2	10.964	99	6.8067	2101600000	32828.2	51646.9	51549.3	32329.8	51687.2	53587.5	0.988518	0.957252
TRINITY_DN4583_c0_g2|m.7110TRINITY_DN4583_c0_g2|g.7110ORFTRINITY_DN4583_c0_g2|g.7110TRINITY_DN4583_c0_g2|m.7110type:5prime_partiallen:171(-)TRINITY_DN4583_c0_g2:147-659(-)	TRINITY_DN4583_c0_g2|m.7110TRINITY_DN4583_c0_g2|g.7110ORFTRINITY_DN4583_c0_g2|g.7110TRINITY_DN4583_c0_g2|m.7110type:5prime_partiallen:171(-)TRINITY_DN4583_c0_g2:147-659(-)	TRINITY_DN4583_c0_g2|m.7110 TRINITY_DN4583_c0_g2|g.7110 ORF TRINITY_DN4583_c0_g2|g.7110 TRINITY_DN4583_c0_g2|m.7110 type:5prime_partial len:171 (-) TRINITY_DN4583_c0_g2:147-659(-)	1	1	1	1	1	1	1	5.9	18.239	170	2.1704	373900000	15393.7	34664.5	28860.8	20810	31903.1	29808	0.95635	0.865397
TRINITY_DN4607_c0_g2|m.7569TRINITY_DN4607_c0_g2|g.7569ORFTRINITY_DN4607_c0_g2|g.7569TRINITY_DN4607_c0_g2|m.7569type:completelen:231(+)TRINITY_DN4607_c0_g2:73-765(+)	TRINITY_DN4607_c0_g2|m.7569TRINITY_DN4607_c0_g2|g.7569ORFTRINITY_DN4607_c0_g2|g.7569TRINITY_DN4607_c0_g2|m.7569type:completelen:231(+)TRINITY_DN4607_c0_g2:73-765(+)	TRINITY_DN4607_c0_g2|m.7569 TRINITY_DN4607_c0_g2|g.7569 ORF TRINITY_DN4607_c0_g2|g.7569 TRINITY_DN4607_c0_g2|m.7569 type:complete len:231 (+) TRINITY_DN4607_c0_g2:73-765(+)	1	2	2	2	2	2	2	13	25.947	230	11.125	580280000	59771.1	116128	117241	106146	140879	137329	0.762685	0.238222
TRINITY_DN4617_c0_g1|m.7510TRINITY_DN4617_c0_g1|g.7510ORFTRINITY_DN4617_c0_g1|g.7510TRINITY_DN4617_c0_g1|m.7510type:completelen:560(-)TRINITY_DN4617_c0_g1:1125-2804(-)	TRINITY_DN4617_c0_g1|m.7510TRINITY_DN4617_c0_g1|g.7510ORFTRINITY_DN4617_c0_g1|g.7510TRINITY_DN4617_c0_g1|m.7510type:completelen:560(-)TRINITY_DN4617_c0_g1:1125-2804(-)	TRINITY_DN4617_c0_g1|m.7510 TRINITY_DN4617_c0_g1|g.7510 ORF TRINITY_DN4617_c0_g1|g.7510 TRINITY_DN4617_c0_g1|m.7510 type:complete len:560 (-) TRINITY_DN4617_c0_g1:1125-2804(-)	1	1	1	1	1	1	1	2.9	64.163	559	4.7348	117830000	15981.2	33886.9	31690.1	28680.9	37885.5	33436.2	0.81556	0.379795
TRINITY_DN46197_c0_g1|m.1016TRINITY_DN46197_c0_g1|g.1016ORFTRINITY_DN46197_c0_g1|g.1016TRINITY_DN46197_c0_g1|m.1016type:internallen:161(+)TRINITY_DN46197_c0_g1:2-481(+)	TRINITY_DN46197_c0_g1|m.1016TRINITY_DN46197_c0_g1|g.1016ORFTRINITY_DN46197_c0_g1|g.1016TRINITY_DN46197_c0_g1|m.1016type:internallen:161(+)TRINITY_DN46197_c0_g1:2-481(+)	TRINITY_DN46197_c0_g1|m.1016 TRINITY_DN46197_c0_g1|g.1016 ORF TRINITY_DN46197_c0_g1|g.1016 TRINITY_DN46197_c0_g1|m.1016 type:internal len:161 (+) TRINITY_DN46197_c0_g1:2-481(+)	1	1	1	1	1	1	1	9.4	17.802	160	3.4306	360900000	81554.1	121943	108814	111487	109078	112407	0.937948	0.594853
TRINITY_DN4630_c0_g1|m.7843TRINITY_DN4630_c0_g1|g.7843ORFTRINITY_DN4630_c0_g1|g.7843TRINITY_DN4630_c0_g1|m.7843type:completelen:706(-)TRINITY_DN4630_c0_g1:345-2462(-)	TRINITY_DN4630_c0_g1|m.7843TRINITY_DN4630_c0_g1|g.7843ORFTRINITY_DN4630_c0_g1|g.7843TRINITY_DN4630_c0_g1|m.7843type:completelen:706(-)TRINITY_DN4630_c0_g1:345-2462(-)	TRINITY_DN4630_c0_g1|m.7843 TRINITY_DN4630_c0_g1|g.7843 ORF TRINITY_DN4630_c0_g1|g.7843 TRINITY_DN4630_c0_g1|m.7843 type:complete len:706 (-) TRINITY_DN4630_c0_g1:345-2462(-)	1	3	3	3	3	3	3	4.5	80.741	705	4.3811	108790000	45370.6	38834	31897.2	51311.3	29219.5	31974.6	1.03197	0.887649
TRINITY_DN4670_c1_g2|m.7356TRINITY_DN4670_c1_g2|g.7356ORFTRINITY_DN4670_c1_g2|g.7356TRINITY_DN4670_c1_g2|m.7356type:5prime_partiallen:372(-)TRINITY_DN4670_c1_g2:3737-4852(-)	TRINITY_DN4670_c1_g2|m.7356TRINITY_DN4670_c1_g2|g.7356ORFTRINITY_DN4670_c1_g2|g.7356TRINITY_DN4670_c1_g2|m.7356type:5prime_partiallen:372(-)TRINITY_DN4670_c1_g2:3737-4852(-)	TRINITY_DN4670_c1_g2|m.7356 TRINITY_DN4670_c1_g2|g.7356 ORF TRINITY_DN4670_c1_g2|g.7356 TRINITY_DN4670_c1_g2|m.7356 type:5prime_partial len:372 (-) TRINITY_DN4670_c1_g2:3737-4852(-)	1	1	1	1	1	1	1	3.2	40.713	371	3.3416	29943000	2767.17	4459.6	3739.6	2769.23	4483.31	3847.93	0.98792	0.952186
TRINITY_DN47018_c0_g1|m.1379TRINITY_DN47018_c0_g1|g.1379ORFTRINITY_DN47018_c0_g1|g.1379TRINITY_DN47018_c0_g1|m.1379type:5prime_partiallen:236(-)TRINITY_DN47018_c0_g1:42-749(-)	TRINITY_DN47018_c0_g1|m.1379TRINITY_DN47018_c0_g1|g.1379ORFTRINITY_DN47018_c0_g1|g.1379TRINITY_DN47018_c0_g1|m.1379type:5prime_partiallen:236(-)TRINITY_DN47018_c0_g1:42-749(-)	TRINITY_DN47018_c0_g1|m.1379 TRINITY_DN47018_c0_g1|g.1379 ORF TRINITY_DN47018_c0_g1|g.1379 TRINITY_DN47018_c0_g1|m.1379 type:5prime_partial len:236 (-) TRINITY_DN47018_c0_g1:42-749(-)	1	1	1	1	1	1	1	5.1	26.723	235	2.5291	30245000	26450.8	8656.27	8614.22	18432.3	7739.56	7230.95	1.30891	0.64762
TRINITY_DN47078_c0_g1|m.1385TRINITY_DN47078_c0_g1|g.1385ORFTRINITY_DN47078_c0_g1|g.1385TRINITY_DN47078_c0_g1|m.1385type:5prime_partiallen:188(+)TRINITY_DN47078_c0_g1:3-566(+)	TRINITY_DN47078_c0_g1|m.1385TRINITY_DN47078_c0_g1|g.1385ORFTRINITY_DN47078_c0_g1|g.1385TRINITY_DN47078_c0_g1|m.1385type:5prime_partiallen:188(+)TRINITY_DN47078_c0_g1:3-566(+)	TRINITY_DN47078_c0_g1|m.1385 TRINITY_DN47078_c0_g1|g.1385 ORF TRINITY_DN47078_c0_g1|g.1385 TRINITY_DN47078_c0_g1|m.1385 type:5prime_partial len:188 (+) TRINITY_DN47078_c0_g1:3-566(+)	1	5	5	5	5	5	5	38.5	20.446	187	166.64	14141000000	460216	537507	555035	454897	529920	604008	0.977299	0.82842
TRINITY_DN47237_c0_g1|m.1538TRINITY_DN47237_c0_g1|g.1538ORFTRINITY_DN47237_c0_g1|g.1538TRINITY_DN47237_c0_g1|m.1538type:internallen:469(-)TRINITY_DN47237_c0_g1:2-1405(-)	TRINITY_DN47237_c0_g1|m.1538TRINITY_DN47237_c0_g1|g.1538ORFTRINITY_DN47237_c0_g1|g.1538TRINITY_DN47237_c0_g1|m.1538type:internallen:469(-)TRINITY_DN47237_c0_g1:2-1405(-)	TRINITY_DN47237_c0_g1|m.1538 TRINITY_DN47237_c0_g1|g.1538 ORF TRINITY_DN47237_c0_g1|g.1538 TRINITY_DN47237_c0_g1|m.1538 type:internal len:469 (-) TRINITY_DN47237_c0_g1:2-1405(-)	1	18	17	17	18	17	17	46.6	52.329	468	323.31	63875000000	806285	717692	763129	811260	774285	764630	0.973164	0.512186
TRINITY_DN4729_c0_g1|m.8570TRINITY_DN4729_c0_g1|g.8570ORFTRINITY_DN4729_c0_g1|g.8570TRINITY_DN4729_c0_g1|m.8570type:completelen:316(-)TRINITY_DN4729_c0_g1:840-1787(-)	TRINITY_DN4729_c0_g1|m.8570TRINITY_DN4729_c0_g1|g.8570ORFTRINITY_DN4729_c0_g1|g.8570TRINITY_DN4729_c0_g1|m.8570type:completelen:316(-)TRINITY_DN4729_c0_g1:840-1787(-)	TRINITY_DN4729_c0_g1|m.8570 TRINITY_DN4729_c0_g1|g.8570 ORF TRINITY_DN4729_c0_g1|g.8570 TRINITY_DN4729_c0_g1|m.8570 type:complete len:316 (-) TRINITY_DN4729_c0_g1:840-1787(-)	1	2	2	2	2	2	2	7	34.487	315	5.0868	79952000	113165	58498.1	34078.2	82199.9	55162	35170.9	1.19248	0.703459
TRINITY_DN47486_c0_g1|m.1635TRINITY_DN47486_c0_g1|g.1635ORFTRINITY_DN47486_c0_g1|g.1635TRINITY_DN47486_c0_g1|m.1635type:internallen:784(-)TRINITY_DN47486_c0_g1:1-2349(-)	TRINITY_DN47486_c0_g1|m.1635TRINITY_DN47486_c0_g1|g.1635ORFTRINITY_DN47486_c0_g1|g.1635TRINITY_DN47486_c0_g1|m.1635type:internallen:784(-)TRINITY_DN47486_c0_g1:1-2349(-)	TRINITY_DN47486_c0_g1|m.1635 TRINITY_DN47486_c0_g1|g.1635 ORF TRINITY_DN47486_c0_g1|g.1635 TRINITY_DN47486_c0_g1|m.1635 type:internal len:784 (-) TRINITY_DN47486_c0_g1:1-2349(-)	1	11	11	11	11	11	11	28.2	85.948	783	146.41	6338700000	482666	556274	324260	459244	261812	239963	1.4185	0.242008
TRINITY_DN47557_c0_g1|m.1662TRINITY_DN47557_c0_g1|g.1662ORFTRINITY_DN47557_c0_g1|g.1662TRINITY_DN47557_c0_g1|m.1662type:3prime_partiallen:222(+)TRINITY_DN47557_c0_g1:964-1626(+)	TRINITY_DN47557_c0_g1|m.1662TRINITY_DN47557_c0_g1|g.1662ORFTRINITY_DN47557_c0_g1|g.1662TRINITY_DN47557_c0_g1|m.1662type:3prime_partiallen:222(+)TRINITY_DN47557_c0_g1:964-1626(+)	TRINITY_DN47557_c0_g1|m.1662 TRINITY_DN47557_c0_g1|g.1662 ORF TRINITY_DN47557_c0_g1|g.1662 TRINITY_DN47557_c0_g1|m.1662 type:3prime_partial len:222 (+) TRINITY_DN47557_c0_g1:964-1626(+)	1	11	11	11	11	11	11	48	24.966	221	323.31	65486000000	777221	833405	854544	794916	852024	899356	0.96814	0.515999
TRINITY_DN4781_c0_g3|m.8584TRINITY_DN4781_c0_g3|g.8584ORFTRINITY_DN4781_c0_g3|g.8584TRINITY_DN4781_c0_g3|m.8584type:internallen:224(+)TRINITY_DN4781_c0_g3:2-670(+);TRINITY_DN4781_c0_g2|m.8582TRINITY_DN4781_c0_g2|g.8582ORFTRINITY_DN4781_c0_g2|g.8582TRINITY_DN4781_c0_g2|m.8582type:internallen:111(+)TRINITY_DN4781_c0_g2:1-330(+)	TRINITY_DN4781_c0_g3|m.8584TRINITY_DN4781_c0_g3|g.8584ORFTRINITY_DN4781_c0_g3|g.8584TRINITY_DN4781_c0_g3|m.8584type:internallen:224(+)TRINITY_DN4781_c0_g3:2-670(+);TRINITY_DN4781_c0_g2|m.8582TRINITY_DN4781_c0_g2|g.8582ORFTRINITY_DN4781_c0_g2|g.8582TRINITY_DN4781_c0_g2|m.8582type:internallen:111(+)TRINITY_DN4781_c0_g2:1-330(+)	TRINITY_DN4781_c0_g3|m.8584 TRINITY_DN4781_c0_g3|g.8584 ORF TRINITY_DN4781_c0_g3|g.8584 TRINITY_DN4781_c0_g3|m.8584 type:internal len:224 (+) TRINITY_DN4781_c0_g3:2-670(+);TRINITY_DN4781_c0_g2|m.8582 TRINITY_DN4781_c0_g2|g.8582 ORF TRINITY_DN4781_c0_g2|g	2	3	1	1	3	1	1	21.1	24.671	223	-2	5012400	1178.93	974.61	912.963	1208.74	923.762	1011.35	0.975396	0.835625
TRINITY_DN4804_c0_g1|m.9413TRINITY_DN4804_c0_g1|g.9413ORFTRINITY_DN4804_c0_g1|g.9413TRINITY_DN4804_c0_g1|m.9413type:5prime_partiallen:278(+)TRINITY_DN4804_c0_g1:1-834(+)	TRINITY_DN4804_c0_g1|m.9413TRINITY_DN4804_c0_g1|g.9413ORFTRINITY_DN4804_c0_g1|g.9413TRINITY_DN4804_c0_g1|m.9413type:5prime_partiallen:278(+)TRINITY_DN4804_c0_g1:1-834(+)	TRINITY_DN4804_c0_g1|m.9413 TRINITY_DN4804_c0_g1|g.9413 ORF TRINITY_DN4804_c0_g1|g.9413 TRINITY_DN4804_c0_g1|m.9413 type:5prime_partial len:278 (+) TRINITY_DN4804_c0_g1:1-834(+)	1	2	2	2	2	2	2	7.2	30.801	277	9.8098	555500000	71125.4	80354.6	79059.2	78003.2	59100.3	53324	1.21064	0.169622
TRINITY_DN48101_c0_g1|m.2113TRINITY_DN48101_c0_g1|g.2113ORFTRINITY_DN48101_c0_g1|g.2113TRINITY_DN48101_c0_g1|m.2113type:internallen:252(-)TRINITY_DN48101_c0_g1:3-755(-)	TRINITY_DN48101_c0_g1|m.2113TRINITY_DN48101_c0_g1|g.2113ORFTRINITY_DN48101_c0_g1|g.2113TRINITY_DN48101_c0_g1|m.2113type:internallen:252(-)TRINITY_DN48101_c0_g1:3-755(-)	TRINITY_DN48101_c0_g1|m.2113 TRINITY_DN48101_c0_g1|g.2113 ORF TRINITY_DN48101_c0_g1|g.2113 TRINITY_DN48101_c0_g1|m.2113 type:internal len:252 (-) TRINITY_DN48101_c0_g1:3-755(-)	1	3	3	3	3	3	3	13.1	28.803	251	5.7399	264370000	64915.5	48127.6	42258.4	48890.4	42323.6	38534.9	1.19694	0.315694
TRINITY_DN485_c0_g1|m.9490TRINITY_DN485_c0_g1|g.9490ORFTRINITY_DN485_c0_g1|g.9490TRINITY_DN485_c0_g1|m.9490type:completelen:418(+)TRINITY_DN485_c0_g1:129-1382(+);TRINITY_DN41305_c0_g1|m.3575TRINITY_DN41305_c0_g1|g.3575ORFTRINITY_DN41305_c0_g1|g.3575TRINITY_DN41305_c0_g1|m.3575type:5prime_partiallen:123(-)TRINITY_DN41305_c0_g1:9-377(-)	TRINITY_DN485_c0_g1|m.9490TRINITY_DN485_c0_g1|g.9490ORFTRINITY_DN485_c0_g1|g.9490TRINITY_DN485_c0_g1|m.9490type:completelen:418(+)TRINITY_DN485_c0_g1:129-1382(+)	TRINITY_DN485_c0_g1|m.9490 TRINITY_DN485_c0_g1|g.9490 ORF TRINITY_DN485_c0_g1|g.9490 TRINITY_DN485_c0_g1|m.9490 type:complete len:418 (+) TRINITY_DN485_c0_g1:129-1382(+)	2	19	19	19	19	19	19	58.5	44.49	417	323.31	127630000000	1.81323e+06	1.67297e+06	1.86348e+06	1.62544e+06	1.64827e+06	1.52211e+06	1.11549	0.0553943
TRINITY_DN48501_c0_g1|m.2515TRINITY_DN48501_c0_g1|g.2515ORFTRINITY_DN48501_c0_g1|g.2515TRINITY_DN48501_c0_g1|m.2515type:3prime_partiallen:185(+)TRINITY_DN48501_c0_g1:210-761(+)	TRINITY_DN48501_c0_g1|m.2515TRINITY_DN48501_c0_g1|g.2515ORFTRINITY_DN48501_c0_g1|g.2515TRINITY_DN48501_c0_g1|m.2515type:3prime_partiallen:185(+)TRINITY_DN48501_c0_g1:210-761(+)	TRINITY_DN48501_c0_g1|m.2515 TRINITY_DN48501_c0_g1|g.2515 ORF TRINITY_DN48501_c0_g1|g.2515 TRINITY_DN48501_c0_g1|m.2515 type:3prime_partial len:185 (+) TRINITY_DN48501_c0_g1:210-761(+)	1	1	1	1	1	1	1	8.2	19.949	184	10.223	675850000	35368.4	70019.2	55129.6	55856.5	58132.4	37869.3	1.05702	0.820395
TRINITY_DN48548_c0_g1|m.2548TRINITY_DN48548_c0_g1|g.2548ORFTRINITY_DN48548_c0_g1|g.2548TRINITY_DN48548_c0_g1|m.2548type:internallen:339(+)TRINITY_DN48548_c0_g1:2-1015(+)	TRINITY_DN48548_c0_g1|m.2548TRINITY_DN48548_c0_g1|g.2548ORFTRINITY_DN48548_c0_g1|g.2548TRINITY_DN48548_c0_g1|m.2548type:internallen:339(+)TRINITY_DN48548_c0_g1:2-1015(+)	TRINITY_DN48548_c0_g1|m.2548 TRINITY_DN48548_c0_g1|g.2548 ORF TRINITY_DN48548_c0_g1|g.2548 TRINITY_DN48548_c0_g1|m.2548 type:internal len:339 (+) TRINITY_DN48548_c0_g1:2-1015(+)	1	3	3	3	3	3	3	12.4	36.487	338	15.449	406120000	88368.4	45767.5	41855.3	88954.1	44139.5	46057.2	0.982364	0.962186
TRINITY_DN4857_c0_g3|m.9284TRINITY_DN4857_c0_g3|g.9284ORFTRINITY_DN4857_c0_g3|g.9284TRINITY_DN4857_c0_g3|m.9284type:completelen:247(+)TRINITY_DN4857_c0_g3:1491-2231(+)	TRINITY_DN4857_c0_g3|m.9284TRINITY_DN4857_c0_g3|g.9284ORFTRINITY_DN4857_c0_g3|g.9284TRINITY_DN4857_c0_g3|m.9284type:completelen:247(+)TRINITY_DN4857_c0_g3:1491-2231(+)	TRINITY_DN4857_c0_g3|m.9284 TRINITY_DN4857_c0_g3|g.9284 ORF TRINITY_DN4857_c0_g3|g.9284 TRINITY_DN4857_c0_g3|m.9284 type:complete len:247 (+) TRINITY_DN4857_c0_g3:1491-2231(+)	1	1	1	1	1	1	1	5.7	27.247	246	5.8885	20346000	26531.9	6663.59	5732.01	13445.3	5300.26	5045.56	1.63622	0.528702
TRINITY_DN4873_c0_g1|m.8963TRINITY_DN4873_c0_g1|g.8963ORFTRINITY_DN4873_c0_g1|g.8963TRINITY_DN4873_c0_g1|m.8963type:completelen:241(-)TRINITY_DN4873_c0_g1:1159-1881(-)	TRINITY_DN4873_c0_g1|m.8963TRINITY_DN4873_c0_g1|g.8963ORFTRINITY_DN4873_c0_g1|g.8963TRINITY_DN4873_c0_g1|m.8963type:completelen:241(-)TRINITY_DN4873_c0_g1:1159-1881(-)	TRINITY_DN4873_c0_g1|m.8963 TRINITY_DN4873_c0_g1|g.8963 ORF TRINITY_DN4873_c0_g1|g.8963 TRINITY_DN4873_c0_g1|m.8963 type:complete len:241 (-) TRINITY_DN4873_c0_g1:1159-1881(-)	1	1	1	1	1	1	1	5.4	27.415	240	9.2258	46961000	21582.7	13052.1	12539.1	30274.3	11781.4	10991.8	0.889275	0.792116
TRINITY_DN48735_c2_g1|m.2740TRINITY_DN48735_c2_g1|g.2740ORFTRINITY_DN48735_c2_g1|g.2740TRINITY_DN48735_c2_g1|m.2740type:5prime_partiallen:443(-)TRINITY_DN48735_c2_g1:263-1591(-)	TRINITY_DN48735_c2_g1|m.2740TRINITY_DN48735_c2_g1|g.2740ORFTRINITY_DN48735_c2_g1|g.2740TRINITY_DN48735_c2_g1|m.2740type:5prime_partiallen:443(-)TRINITY_DN48735_c2_g1:263-1591(-)	TRINITY_DN48735_c2_g1|m.2740 TRINITY_DN48735_c2_g1|g.2740 ORF TRINITY_DN48735_c2_g1|g.2740 TRINITY_DN48735_c2_g1|m.2740 type:5prime_partial len:443 (-) TRINITY_DN48735_c2_g1:263-1591(-)	1	2	2	2	2	2	2	3.8	46.311	442	3.57	153930000	12911.6	9347.26	8261.65	15070.3	8065.28	7493.05	0.996471	0.990389
TRINITY_DN4889_c0_g1|m.9292TRINITY_DN4889_c0_g1|g.9292ORFTRINITY_DN4889_c0_g1|g.9292TRINITY_DN4889_c0_g1|m.9292type:completelen:221(-)TRINITY_DN4889_c0_g1:1019-1681(-)	TRINITY_DN4889_c0_g1|m.9292TRINITY_DN4889_c0_g1|g.9292ORFTRINITY_DN4889_c0_g1|g.9292TRINITY_DN4889_c0_g1|m.9292type:completelen:221(-)TRINITY_DN4889_c0_g1:1019-1681(-)	TRINITY_DN4889_c0_g1|m.9292 TRINITY_DN4889_c0_g1|g.9292 ORF TRINITY_DN4889_c0_g1|g.9292 TRINITY_DN4889_c0_g1|m.9292 type:complete len:221 (-) TRINITY_DN4889_c0_g1:1019-1681(-)	1	1	1	1	1	1	1	10.5	24.483	220	4.3145	26080000	1381.06	2898.55	2647.98	2516.44	2560.69	2614.92	0.900618	0.616884
TRINITY_DN49_c0_g1|m.2126TRINITY_DN49_c0_g1|g.2126ORFTRINITY_DN49_c0_g1|g.2126TRINITY_DN49_c0_g1|m.2126type:completelen:256(-)TRINITY_DN49_c0_g1:362-1129(-);TRINITY_DN62336_c0_g1|m.3824TRINITY_DN62336_c0_g1|g.3824ORFTRINITY_DN62336_c0_g1|g.3824TRINITY_DN62336_c0_g1|m.3824type:5prime_partiallen:190(-)TRINITY_DN62336_c0_g1:51-620(-);TRINITY_DN49_c0_g3|m.2130TRINITY_DN49_c0_g3|g.2130ORFTRINITY_DN49_…	TRINITY_DN49_c0_g1|m.2126TRINITY_DN49_c0_g1|g.2126ORFTRINITY_DN49_c0_g1|g.2126TRINITY_DN49_c0_g1|m.2126type:completelen:256(-)TRINITY_DN49_c0_g1:362-1129(-)	TRINITY_DN49_c0_g1|m.2126 TRINITY_DN49_c0_g1|g.2126 ORF TRINITY_DN49_c0_g1|g.2126 TRINITY_DN49_c0_g1|m.2126 type:complete len:256 (-) TRINITY_DN49_c0_g1:362-1129(-)	7	13	13	13	13	13	13	43.9	28.668	255	186.81	147610000000	1.88663e+06	2.37133e+06	2.26379e+06	1.80414e+06	2.27736e+06	2.23171e+06	1.03303	0.757804
TRINITY_DN4909_c0_g1|m.9972TRINITY_DN4909_c0_g1|g.9972ORFTRINITY_DN4909_c0_g1|g.9972TRINITY_DN4909_c0_g1|m.9972type:5prime_partiallen:431(-)TRINITY_DN4909_c0_g1:64-1356(-)	TRINITY_DN4909_c0_g1|m.9972TRINITY_DN4909_c0_g1|g.9972ORFTRINITY_DN4909_c0_g1|g.9972TRINITY_DN4909_c0_g1|m.9972type:5prime_partiallen:431(-)TRINITY_DN4909_c0_g1:64-1356(-)	TRINITY_DN4909_c0_g1|m.9972 TRINITY_DN4909_c0_g1|g.9972 ORF TRINITY_DN4909_c0_g1|g.9972 TRINITY_DN4909_c0_g1|m.9972 type:5prime_partial len:431 (-) TRINITY_DN4909_c0_g1:64-1356(-)	1	3	3	3	3	3	3	6.7	49.072	430	5.2067	294800000	60574.1	56883.4	40142.2	54306.9	30980	32330.7	1.33993	0.246768
TRINITY_DN4912_c0_g1|m.10268TRINITY_DN4912_c0_g1|g.10268ORFTRINITY_DN4912_c0_g1|g.10268TRINITY_DN4912_c0_g1|m.10268type:completelen:133(-)TRINITY_DN4912_c0_g1:282-680(-)	TRINITY_DN4912_c0_g1|m.10268TRINITY_DN4912_c0_g1|g.10268ORFTRINITY_DN4912_c0_g1|g.10268TRINITY_DN4912_c0_g1|m.10268type:completelen:133(-)TRINITY_DN4912_c0_g1:282-680(-)	TRINITY_DN4912_c0_g1|m.10268 TRINITY_DN4912_c0_g1|g.10268 ORF TRINITY_DN4912_c0_g1|g.10268 TRINITY_DN4912_c0_g1|m.10268 type:complete len:133 (-) TRINITY_DN4912_c0_g1:282-680(-)	1	5	5	5	5	5	5	41.7	14.838	132	76.673	5216400000	131715	229027	215510	153487	200241	180161	1.07935	0.69344
TRINITY_DN49620_c0_g1|m.3238TRINITY_DN49620_c0_g1|g.3238ORFTRINITY_DN49620_c0_g1|g.3238TRINITY_DN49620_c0_g1|m.3238type:internallen:147(-)TRINITY_DN49620_c0_g1:2-439(-)	TRINITY_DN49620_c0_g1|m.3238TRINITY_DN49620_c0_g1|g.3238ORFTRINITY_DN49620_c0_g1|g.3238TRINITY_DN49620_c0_g1|m.3238type:internallen:147(-)TRINITY_DN49620_c0_g1:2-439(-)	TRINITY_DN49620_c0_g1|m.3238 TRINITY_DN49620_c0_g1|g.3238 ORF TRINITY_DN49620_c0_g1|g.3238 TRINITY_DN49620_c0_g1|m.3238 type:internal len:147 (-) TRINITY_DN49620_c0_g1:2-439(-)	1	1	1	1	1	1	1	6.2	15.737	146	1.8716	26500000	10277.8	14300.1	6734.77	10405.9	6385.56	7967.06	1.26472	0.427861
TRINITY_DN4984_c0_g1|m.9924TRINITY_DN4984_c0_g1|g.9924ORFTRINITY_DN4984_c0_g1|g.9924TRINITY_DN4984_c0_g1|m.9924type:completelen:192(-)TRINITY_DN4984_c0_g1:804-1379(-)	TRINITY_DN4984_c0_g1|m.9924TRINITY_DN4984_c0_g1|g.9924ORFTRINITY_DN4984_c0_g1|g.9924TRINITY_DN4984_c0_g1|m.9924type:completelen:192(-)TRINITY_DN4984_c0_g1:804-1379(-)	TRINITY_DN4984_c0_g1|m.9924 TRINITY_DN4984_c0_g1|g.9924 ORF TRINITY_DN4984_c0_g1|g.9924 TRINITY_DN4984_c0_g1|m.9924 type:complete len:192 (-) TRINITY_DN4984_c0_g1:804-1379(-)	1	2	2	2	2	2	2	9.9	22.287	191	7.7732	221460000	70861.2	54001.3	38281.4	75035.9	40889.5	38370.5	1.05734	0.854755
TRINITY_DN49943_c0_g1|m.3363TRINITY_DN49943_c0_g1|g.3363ORFTRINITY_DN49943_c0_g1|g.3363TRINITY_DN49943_c0_g1|m.3363type:completelen:109(+)TRINITY_DN49943_c0_g1:458-784(+)	TRINITY_DN49943_c0_g1|m.3363TRINITY_DN49943_c0_g1|g.3363ORFTRINITY_DN49943_c0_g1|g.3363TRINITY_DN49943_c0_g1|m.3363type:completelen:109(+)TRINITY_DN49943_c0_g1:458-784(+)	TRINITY_DN49943_c0_g1|m.3363 TRINITY_DN49943_c0_g1|g.3363 ORF TRINITY_DN49943_c0_g1|g.3363 TRINITY_DN49943_c0_g1|m.3363 type:complete len:109 (+) TRINITY_DN49943_c0_g1:458-784(+)	1	1	1	1	1	1	1	9.3	11.825	108	2.1403	23439000	15700.4	25449	22578.6	23180.5	31715.2	26523	0.782719	0.196779
TRINITY_DN4997_c2_g4|m.9679TRINITY_DN4997_c2_g4|g.9679ORFTRINITY_DN4997_c2_g4|g.9679TRINITY_DN4997_c2_g4|m.9679type:5prime_partiallen:478(-)TRINITY_DN4997_c2_g4:596-2029(-);TRINITY_DN16405_c0_g1|m.5338TRINITY_DN16405_c0_g1|g.5338ORFTRINITY_DN16405_c0_g1|g.5338TRINITY_DN16405_c0_g1|m.5338type:5prime_partiallen:112(+)TRINITY_DN16405_c0_g1:3-338(+);TRINITY_DN11053_c1_g1|m.8862TRINITY_DN11053_c1_g1|g…	TRINITY_DN4997_c2_g4|m.9679TRINITY_DN4997_c2_g4|g.9679ORFTRINITY_DN4997_c2_g4|g.9679TRINITY_DN4997_c2_g4|m.9679type:5prime_partiallen:478(-)TRINITY_DN4997_c2_g4:596-2029(-)	TRINITY_DN4997_c2_g4|m.9679 TRINITY_DN4997_c2_g4|g.9679 ORF TRINITY_DN4997_c2_g4|g.9679 TRINITY_DN4997_c2_g4|m.9679 type:5prime_partial len:478 (-) TRINITY_DN4997_c2_g4:596-2029(-)	7	5	5	5	5	5	5	12.6	55.144	477	16.15	513180000	136120	115069	108395	163199	112467	117314	0.915019	0.573725
TRINITY_DN49996_c0_g1|m.3334TRINITY_DN49996_c0_g1|g.3334ORFTRINITY_DN49996_c0_g1|g.3334TRINITY_DN49996_c0_g1|m.3334type:completelen:695(-)TRINITY_DN49996_c0_g1:2555-4639(-)	TRINITY_DN49996_c0_g1|m.3334TRINITY_DN49996_c0_g1|g.3334ORFTRINITY_DN49996_c0_g1|g.3334TRINITY_DN49996_c0_g1|m.3334type:completelen:695(-)TRINITY_DN49996_c0_g1:2555-4639(-)	TRINITY_DN49996_c0_g1|m.3334 TRINITY_DN49996_c0_g1|g.3334 ORF TRINITY_DN49996_c0_g1|g.3334 TRINITY_DN49996_c0_g1|m.3334 type:complete len:695 (-) TRINITY_DN49996_c0_g1:2555-4639(-)	1	11	11	7	11	11	7	17	76.07	694	20.865	3315900000	163884	129533	134087	170763	126854	131527	0.996175	0.976692
TRINITY_DN49996_c1_g2|m.3344TRINITY_DN49996_c1_g2|g.3344ORFTRINITY_DN49996_c1_g2|g.3344TRINITY_DN49996_c1_g2|m.3344type:5prime_partiallen:661(-)TRINITY_DN49996_c1_g2:110-2092(-)	TRINITY_DN49996_c1_g2|m.3344TRINITY_DN49996_c1_g2|g.3344ORFTRINITY_DN49996_c1_g2|g.3344TRINITY_DN49996_c1_g2|m.3344type:5prime_partiallen:661(-)TRINITY_DN49996_c1_g2:110-2092(-)	TRINITY_DN49996_c1_g2|m.3344 TRINITY_DN49996_c1_g2|g.3344 ORF TRINITY_DN49996_c1_g2|g.3344 TRINITY_DN49996_c1_g2|m.3344 type:5prime_partial len:661 (-) TRINITY_DN49996_c1_g2:110-2092(-)	1	9	6	4	9	6	4	14.7	71.6	660	26.708	1275300000	162668	204503	206095	176608	193706	197299	1.00996	0.909623
TRINITY_DN50065_c0_g1|m.3388TRINITY_DN50065_c0_g1|g.3388ORFTRINITY_DN50065_c0_g1|g.3388TRINITY_DN50065_c0_g1|m.3388type:3prime_partiallen:100(-)TRINITY_DN50065_c0_g1:2-298(-);TRINITY_DN27238_c0_g1|m.2633TRINITY_DN27238_c0_g1|g.2633ORFTRINITY_DN27238_c0_g1|g.2633TRINITY_DN27238_c0_g1|m.2633type:5prime_partiallen:154(+)TRINITY_DN27238_c0_g1:1-462(+)	TRINITY_DN50065_c0_g1|m.3388TRINITY_DN50065_c0_g1|g.3388ORFTRINITY_DN50065_c0_g1|g.3388TRINITY_DN50065_c0_g1|m.3388type:3prime_partiallen:100(-)TRINITY_DN50065_c0_g1:2-298(-)	TRINITY_DN50065_c0_g1|m.3388 TRINITY_DN50065_c0_g1|g.3388 ORF TRINITY_DN50065_c0_g1|g.3388 TRINITY_DN50065_c0_g1|m.3388 type:3prime_partial len:100 (-) TRINITY_DN50065_c0_g1:2-298(-)	2	6	6	5	6	6	5	41.4	11.413	99	45.334	34912000000	322393	918328	987429	510664	389312	357454	1.77199	0.208836
[truncated: 239 more rows]

## Sheet: 0 vs 12
Protein IDs	Majority protein IDs	Fasta headers	Number of proteins	Peptides	Razor + unique peptides	Unique peptides	Peptides TMT	Razor + unique peptides TMT	Unique peptides TMT	Sequence coverage [%]	Mol. weight [kDa]	Sequence length	Score	Intensity	Reporter intensity 0-1	Reporter intensity 0-2	Reporter intensity 0-3	Reporter intensity 12-1	Reporter intensity 12-2	Reporter intensity 12-3	FC	P.value
[truncated: 817 more rows]
