# Supplementary material for: Analysis of Proteins Associated with Quality Deterioration of Grouper Fillets Based on TMT Quantitative Proteomics during Refrigerated Storage
Source: Molecules. 2019 Jul 20;24(14):2641. doi: 10.3390/molecules24142641 (PMC6680736; doi:10.3390/molecules24142641)
Supplement: Supplementary file 1 [file molecules-24-02641-s001.zip › table S3.xlsx]

## Sheet: bp
maxLevel	levels	GO_Name	GO_ID	Pvalue	Pvalue_adjusted	PAS_Value	PAS_Zscore	max_zscore	min_zscore	Genes	Count	Pop_Hit	List_Total	Background_Genes	URL	PATHS
8	7,8	cristae formation	GO:0042407	1.68e-07	0.000443	0.42	0.45	6.28718	-2.0661	Q4V8J7|1.325027761;Q2EN81|1.264983797;Q9BUR5|1.285321842;Q4R5B0|1.223650086	4	50	24	24150	http://www.ebi.ac.uk/QuickGO/GTerm?id=GO:0042407	[]
7	6,7	inner mitochondrial membrane organization	GO:0007007	5.85e-07	0.000726	0.42	0.45	6.28718	-2.0661	Q4V8J7|1.325027761;Q2EN81|1.264983797;Q9BUR5|1.285321842;Q4R5B0|1.223650086	4	68	24	24150	http://www.ebi.ac.uk/QuickGO/GTerm?id=GO:0007007	[]
6	5,6	mitochondrial membrane organization	GO:0007006	1.08e-06	0.000726	0.71	1.07	6.28718	-2.0661	Q4V8J7|1.325027761;Q90474|1.534980214;Q2EN81|1.264983797;Q9BUR5|1.285321842;Q4R5B0|1.223650086;Q9I8F9|1.257151257	6	357	24	24150	http://www.ebi.ac.uk/QuickGO/GTerm?id=GO:0007006	[]
5	4,5	single-organism membrane organization	GO:0044802	1.1e-06	0.000726	1.83	3.52	6.28718	-2.0661	Q90YS3|1.298714246;Q4V8J7|1.325027761;Q90474|1.534980214;Q2EN81|1.264983797;Q9BUR5|1.285321842;Q90339|1.461933176;A2AAJ9|1.204770048;Q5E958|1.388334918;Q9W6X9|1.432255047;Q4R5B0|1.223650086;P11607|1.659978821;Q9I8F9|1.257151257;P22316|0.742187875;Q8BZ52|0.760581757	14	3584	24	24150	http://www.ebi.ac.uk/QuickGO/GTerm?id=GO:0044802	[]
4	4	membrane organization	GO:0061024	4.58e-06	0.00242	1.83	3.52	6.28718	-2.0661	Q90YS3|1.298714246;Q4V8J7|1.325027761;Q90474|1.534980214;Q2EN81|1.264983797;Q9BUR5|1.285321842;Q90339|1.461933176;A2AAJ9|1.204770048;Q5E958|1.388334918;Q9W6X9|1.432255047;Q4R5B0|1.223650086;P11607|1.659978821;Q9I8F9|1.257151257;P22316|0.742187875;Q8BZ52|0.760581757	14	4025	24	24150	http://www.ebi.ac.uk/QuickGO/GTerm?id=GO:0061024	[]
5	5	musculoskeletal movement	GO:0050881	1.29e-05	0.00541	0.78	1.24	6.28718	-2.0661	Q90474|1.534980214;Q90339|1.461933176;A2AAJ9|1.204770048;P11607|1.659978821;P22316|0.742187875	5	316	24	24150	http://www.ebi.ac.uk/QuickGO/GTerm?id=GO:0050881	[]
4	4	multicellular organismal movement	GO:0050879	1.43e-05	0.00541	0.78	1.24	6.28718	-2.0661	Q90474|1.534980214;Q90339|1.461933176;A2AAJ9|1.204770048;P11607|1.659978821;P22316|0.742187875	5	323	24	24150	http://www.ebi.ac.uk/QuickGO/GTerm?id=GO:0050879	[]
7	5,7	skeletal muscle adaptation	GO:0043501	2.47e-05	0.00817	-0.69	-1.97	6.28718	-2.0661	P11607|1.659978821;Q38HM4|0.595012536;P22316|0.742187875;Q8BZ52|0.760581757	4	174	24	24150	http://www.ebi.ac.uk/QuickGO/GTerm?id=GO:0043501	[]
6	6	chaperone-mediated autophagy	GO:0061684	3.29e-05	0.00968	0.37	0.34	6.28718	-2.0661	Q90474|1.534980214;P68103|1.2060011;Q9I8F9|1.257151257	3	63	24	24150	http://www.ebi.ac.uk/QuickGO/GTerm?id=GO:0061684	[]
6	5,6	muscle cell development	GO:0055001	8.04e-05	0.0213	1.1	1.92	6.28718	-2.0661	Q90474|1.534980214;Q90339|1.461933176;A2AAJ9|1.204770048;P11607|1.659978821;P13806|1.226988345;Q38HM4|0.595012536;P22316|0.742187875	7	1125	24	24150	http://www.ebi.ac.uk/QuickGO/GTerm?id=GO:0055001	[]
4	4	cellular catabolic process	GO:0044248	0.000105	0.0253	2.03	3.95	6.28718	-2.0661	Q90YS3|1.298714246;Q90474|1.534980214;P08249|1.361924577;A2AAJ9|1.204770048;Q5E958|1.388334918;Q9W6X9|1.432255047;P11607|1.659978821;P68103|1.2060011;P00348|1.390561044;Q3SZ54|1.295743924;Q9I8F9|1.257151257;Q38HM4|0.595012536;P15122|0.825682409;P22316|0.742187875;Q8BZ52|0.760581757	15	6013	24	24150	http://www.ebi.ac.uk/QuickGO/GTerm?id=GO:0044248	[]
7	6,7	skeletal muscle contraction	GO:0003009	0.000127	0.0279	0.65	0.96	6.28718	-2.0661	Q90474|1.534980214;Q90339|1.461933176;A2AAJ9|1.204770048;P11607|1.659978821	4	265	24	24150	http://www.ebi.ac.uk/QuickGO/GTerm?id=GO:0003009	[]
6	4,6	striated muscle adaptation	GO:0014888	0.000194	0.0393	-0.69	-1.97	6.28718	-2.0661	P11607|1.659978821;Q38HM4|0.595012536;P22316|0.742187875;Q8BZ52|0.760581757	4	296	24	24150	http://www.ebi.ac.uk/QuickGO/GTerm?id=GO:0014888	[]
6	6	striated muscle contraction	GO:0006941	0.000208	0.0393	0.87	1.43	6.28718	-2.0661	Q90474|1.534980214;Q90339|1.461933176;A2AAJ9|1.204770048;P11607|1.659978821;P13806|1.226988345;P22316|0.742187875	6	907	24	24150	http://www.ebi.ac.uk/QuickGO/GTerm?id=GO:0006941	[]
7	6,7	translational elongation	GO:0006414	0.000228	0.0402	0.49	0.61	6.28718	-2.0661	Q90YS3|1.298714246;Q5E958|1.388334918;Q9W6X9|1.432255047;P68103|1.2060011	4	309	24	24150	http://www.ebi.ac.uk/QuickGO/GTerm?id=GO:0006414	[]
8	6,7,8	chaperone-mediated protein transport involved in chaperone-mediated autophagy	GO:0061741	0.000352	0.0565	0.29	0.16	6.28718	-2.0661	Q90474|1.534980214;Q9I8F9|1.257151257	2	28	24	24150	http://www.ebi.ac.uk/QuickGO/GTerm?id=GO:0061741	[]
9	6,8,9	regulated exocytosis	GO:0045055	0.00039	0.0565	1.16	2.06	6.28718	-2.0661	Q9GLY5|1.37013909;Q90474|1.534980214;Q9BUR5|1.285321842;A2AAJ9|1.204770048;P11607|1.659978821;P68103|1.2060011;P50580|1.305524261;Q9I8F9|1.257151257;P22316|0.742187875	9	2481	24	24150	http://www.ebi.ac.uk/QuickGO/GTerm?id=GO:0045055	[]
6	6	actin-mediated cell contraction	GO:0070252	0.000403	0.0565	0.68	1.03	6.28718	-2.0661	Q90339|1.461933176;A2AAJ9|1.204770048;P11607|1.659978821;P13806|1.226988345;P22316|0.742187875	5	656	24	24150	http://www.ebi.ac.uk/QuickGO/GTerm?id=GO:0070252	[]
7	5,7	positive regulation of striated muscle contraction	GO:0045989	0.000415	0.0565	0.49	0.6	6.28718	-2.0661	Q90474|1.534980214;A2AAJ9|1.204770048;P11607|1.659978821	3	148	24	24150	http://www.ebi.ac.uk/QuickGO/GTerm?id=GO:0045989	[]
4	4	muscle system process	GO:0003012	0.000427	0.0565	1.21	2.18	6.28718	-2.0661	Q90474|1.534980214;Q90339|1.461933176;A2AAJ9|1.204770048;P11607|1.659978821;P13806|1.226988345;Q38HM4|0.595012536;P22316|0.742187875;Q8BZ52|0.760581757	8	1966	24	24150	http://www.ebi.ac.uk/QuickGO/GTerm?id=GO:0003012	[]
3	3	catabolic process	GO:0009056	0.000558	0.0648	2.03	3.95	6.28718	-2.0661	Q90YS3|1.298714246;Q90474|1.534980214;P08249|1.361924577;A2AAJ9|1.204770048;Q5E958|1.388334918;Q9W6X9|1.432255047;P11607|1.659978821;P68103|1.2060011;P00348|1.390561044;Q3SZ54|1.295743924;Q9I8F9|1.257151257;Q38HM4|0.595012536;P15122|0.825682409;P22316|0.742187875;Q8BZ52|0.760581757	15	6905	24	24150	http://www.ebi.ac.uk/QuickGO/GTerm?id=GO:0009056	[]
5	5	muscle contraction	GO:0006936	0.000597	0.0648	1.1	1.92	6.28718	-2.0661	Q90474|1.534980214;Q90339|1.461933176;A2AAJ9|1.204770048;P11607|1.659978821;P13806|1.226988345;Q38HM4|0.595012536;P22316|0.742187875	7	1557	24	24150	http://www.ebi.ac.uk/QuickGO/GTerm?id=GO:0006936	[]
7	7	cardiac muscle contraction	GO:0060048	0.000597	0.0648	0.71	1.07	6.28718	-2.0661	Q90474|1.534980214;A2AAJ9|1.204770048;P11607|1.659978821;P13806|1.226988345;P22316|0.742187875	5	715	24	24150	http://www.ebi.ac.uk/QuickGO/GTerm?id=GO:0060048	[]
5	5	actin filament-based movement	GO:0030048	0.000628	0.0648	0.68	1.03	6.28718	-2.0661	Q90339|1.461933176;A2AAJ9|1.204770048;P11607|1.659978821;P13806|1.226988345;P22316|0.742187875	5	723	24	24150	http://www.ebi.ac.uk/QuickGO/GTerm?id=GO:0030048	[]
7	6,7	mitochondrial ATP synthesis coupled proton transport	GO:0042776	0.000651	0.0648	0.19	-0.05	6.28718	-2.0661	Q2EN81|1.264983797;Q4R5B0|1.223650086	2	38	24	24150	http://www.ebi.ac.uk/QuickGO/GTerm?id=GO:0042776	[]
12	6,8,10,11,12	positive regulation of fast-twitch skeletal muscle fiber contraction	GO:0031448	0.000686	0.0648	0.3	0.19	6.28718	-2.0661	A2AAJ9|1.204770048;P11607|1.659978821	2	39	24	24150	http://www.ebi.ac.uk/QuickGO/GTerm?id=GO:0031448	[]
11	9,10,11	regulation of fast-twitch skeletal muscle fiber contraction	GO:0031446	0.000686	0.0648	0.3	0.19	6.28718	-2.0661	A2AAJ9|1.204770048;P11607|1.659978821	2	39	24	24150	http://www.ebi.ac.uk/QuickGO/GTerm?id=GO:0031446	[]
4	4	regulation of protein complex stability	GO:0061635	0.000686	0.0648	0.29	0.16	6.28718	-2.0661	Q90474|1.534980214;Q9I8F9|1.257151257	2	39	24	24150	http://www.ebi.ac.uk/QuickGO/GTerm?id=GO:0061635	[]
8	6,7,8	mRNA catabolic process	GO:0006402	0.00075	0.0679	0.62	0.89	6.28718	-2.0661	Q90YS3|1.298714246;Q5E958|1.388334918;Q9W6X9|1.432255047;Q3SZ54|1.295743924;Q9I8F9|1.257151257	5	752	24	24150	http://www.ebi.ac.uk/QuickGO/GTerm?id=GO:0006402	[]
5	5	organic cyclic compound catabolic process	GO:1901361	0.000782	0.0679	0.85	1.39	6.28718	-2.0661	Q90YS3|1.298714246;Q5E958|1.388334918;Q9W6X9|1.432255047;P00348|1.390561044;Q3SZ54|1.295743924;Q9I8F9|1.257151257;P15122|0.825682409	7	1629	24	24150	http://www.ebi.ac.uk/QuickGO/GTerm?id=GO:1901361	[]
10	9,10	fast-twitch skeletal muscle fiber contraction	GO:0031443	0.000795	0.0679	0.3	0.19	6.28718	-2.0661	A2AAJ9|1.204770048;P11607|1.659978821	2	42	24	24150	http://www.ebi.ac.uk/QuickGO/GTerm?id=GO:0031443	[]
7	5,6,7	chaperone-mediated protein transport	GO:0072321	0.000913	0.0755	0.29	0.16	6.28718	-2.0661	Q90474|1.534980214;Q9I8F9|1.257151257	2	45	24	24150	http://www.ebi.ac.uk/QuickGO/GTerm?id=GO:0072321	[]
7	5,6,7	vacuolar transmembrane transport	GO:0034486	0.000996	0.0784	0.29	0.16	6.28718	-2.0661	Q90474|1.534980214;Q9I8F9|1.257151257	2	47	24	24150	http://www.ebi.ac.uk/QuickGO/GTerm?id=GO:0034486	[]
5	5	mitochondrion organization	GO:0007005	0.00102	0.0784	0.93	1.55	6.28718	-2.0661	Q4V8J7|1.325027761;Q90474|1.534980214;Q2EN81|1.264983797;Q9BUR5|1.285321842;Q4R5B0|1.223650086;P11607|1.659978821;Q9I8F9|1.257151257	7	1702	24	24150	http://www.ebi.ac.uk/QuickGO/GTerm?id=GO:0007005	[]
11	9,10,11	calcium ion transmembrane transport via high voltage-gated calcium channel	GO:0061577	0.00108	0.0784	0.04	-0.37	6.28718	-2.0661	P13806|1.226988345;P22316|0.742187875	2	49	24	24150	http://www.ebi.ac.uk/QuickGO/GTerm?id=GO:0061577	[]
7	4,5,6,7	regulation of membrane repolarization during action potential	GO:0098903	0.00108	0.0784	0.04	-0.37	6.28718	-2.0661	P13806|1.226988345;P22316|0.742187875	2	49	24	24150	http://www.ebi.ac.uk/QuickGO/GTerm?id=GO:0098903	[]
8	5,7,8	exocytosis	GO:0006887	0.00112	0.0784	1.16	2.06	6.28718	-2.0661	Q9GLY5|1.37013909;Q90474|1.534980214;Q9BUR5|1.285321842;A2AAJ9|1.204770048;P11607|1.659978821;P68103|1.2060011;P50580|1.305524261;Q9I8F9|1.257151257;P22316|0.742187875	9	2863	24	24150	http://www.ebi.ac.uk/QuickGO/GTerm?id=GO:0006887	[]
9	9	protein localization to microtubule	GO:0035372	0.00113	0.0784	-0.34	-1.21	6.28718	-2.0661	Q38HM4|0.595012536;Q8BZ52|0.760581757	2	50	24	24150	http://www.ebi.ac.uk/QuickGO/GTerm?id=GO:0035372	[]
4	4	organic substance catabolic process	GO:1901575	0.00118	0.0803	1.82	3.49	6.28718	-2.0661	Q90YS3|1.298714246;Q90474|1.534980214;P08249|1.361924577;A2AAJ9|1.204770048;Q5E958|1.388334918;Q9W6X9|1.432255047;P11607|1.659978821;P00348|1.390561044;Q3SZ54|1.295743924;Q9I8F9|1.257151257;Q38HM4|0.595012536;P15122|0.825682409;Q8BZ52|0.760581757	13	5702	24	24150	http://www.ebi.ac.uk/QuickGO/GTerm?id=GO:1901575	[]
7	6,7	RNA catabolic process	GO:0006401	0.00123	0.0815	0.62	0.89	6.28718	-2.0661	Q90YS3|1.298714246;Q5E958|1.388334918;Q9W6X9|1.432255047;Q3SZ54|1.295743924;Q9I8F9|1.257151257	5	840	24	24150	http://www.ebi.ac.uk/QuickGO/GTerm?id=GO:0006401	[]
6	6	protein localization to organelle	GO:0033365	0.00126	0.0816	1.27	2.3	6.28718	-2.0661	Q90YS3|1.298714246;Q90474|1.534980214;P50143|1.410027375;A2AAJ9|1.204770048;Q5E958|1.388334918;Q9W6X9|1.432255047;Q9I8F9|1.257151257;Q38HM4|0.595012536;Q8BZ52|0.760581757	9	2910	24	24150	http://www.ebi.ac.uk/QuickGO/GTerm?id=GO:0033365	[]
5	5	regulation of muscle system process	GO:0090257	0.00143	0.0891	-0.01	-0.49	6.28718	-2.0661	Q90474|1.534980214;A2AAJ9|1.204770048;P11607|1.659978821;Q38HM4|0.595012536;P22316|0.742187875;Q8BZ52|0.760581757	6	1306	24	24150	http://www.ebi.ac.uk/QuickGO/GTerm?id=GO:0090257	[]
8	4,7,8	regulation of heart rate	GO:0002027	0.00147	0.0891	0.52	0.67	6.28718	-2.0661	A2AAJ9|1.204770048;P11607|1.659978821;P13806|1.226988345;P22316|0.742187875	4	508	24	24150	http://www.ebi.ac.uk/QuickGO/GTerm?id=GO:0002027	[]
4	4	cellular aromatic compound metabolic process	GO:0006725	0.00153	0.0891	2.55	5.08	6.28718	-2.0661	Q90YS3|1.298714246;Q4V8J7|1.325027761;Q90474|1.534980214;P50143|1.410027375;Q2EN81|1.264983797;Q90339|1.461933176;P08249|1.361924577;A2AAJ9|1.204770048;Q5E958|1.388334918;Q9W6X9|1.432255047;Q4R5B0|1.223650086;P68103|1.2060011;P00348|1.390561044;Q3SZ54|1.295743924;P50580|1.305524261;Q9I8F9|1.257151257;Q38HM4|0.595012536;P15122|0.825682409;P22316|0.742187875;Q8BZ52|0.760581757	20	12595	24	24150	http://www.ebi.ac.uk/QuickGO/GTerm?id=GO:0006725	[]
6	5,6	regulation of blood circulation	GO:1903522	0.00156	0.0891	0.8	1.29	6.28718	-2.0661	Q90474|1.534980214;A2AAJ9|1.204770048;P11607|1.659978821;P13806|1.226988345;Q9I8F9|1.257151257;P22316|0.742187875	6	1328	24	24150	http://www.ebi.ac.uk/QuickGO/GTerm?id=GO:1903522	[]
5	5	rhythmic synaptic transmission	GO:0060024	0.00156	0.0891	0.04	-0.37	6.28718	-2.0661	P13806|1.226988345;P22316|0.742187875	2	59	24	24150	http://www.ebi.ac.uk/QuickGO/GTerm?id=GO:0060024	[]
8	6,7,8	positive regulation of DNA biosynthetic process	GO:2000573	0.0016	0.0891	0.42	0.44	6.28718	-2.0661	Q90474|1.534980214;P50143|1.410027375;A2AAJ9|1.204770048	3	236	24	24150	http://www.ebi.ac.uk/QuickGO/GTerm?id=GO:2000573	[]
8	7,8	rRNA metabolic process	GO:0016072	0.00162	0.0891	0.65	0.95	6.28718	-2.0661	Q90YS3|1.298714246;Q4V8J7|1.325027761;Q5E958|1.388334918;Q9W6X9|1.432255047;P50580|1.305524261	5	893	24	24150	http://www.ebi.ac.uk/QuickGO/GTerm?id=GO:0016072	[]
8	7,8	cytoplasmic translational elongation	GO:0002182	0.00167	0.0902	0.3	0.19	6.28718	-2.0661	Q5E958|1.388334918;Q9W6X9|1.432255047	2	61	24	24150	http://www.ebi.ac.uk/QuickGO/GTerm?id=GO:0002182	[]
4	4	regulation of system process	GO:0044057	0.00172	0.0903	1.15	2.04	6.28718	-2.0661	Q90474|1.534980214;A2AAJ9|1.204770048;P11607|1.659978821;P13806|1.226988345;Q9I8F9|1.257151257;Q38HM4|0.595012536;P22316|0.742187875;Q8BZ52|0.760581757	8	2426	24	24150	http://www.ebi.ac.uk/QuickGO/GTerm?id=GO:0044057	[]
10	8,9,10	regulation of twitch skeletal muscle contraction	GO:0014724	0.00178	0.0903	0.3	0.19	6.28718	-2.0661	A2AAJ9|1.204770048;P11607|1.659978821	2	63	24	24150	http://www.ebi.ac.uk/QuickGO/GTerm?id=GO:0014724	[]
7	7	monocarboxylic acid catabolic process	GO:0072329	0.0018	0.0903	0.58	0.8	6.28718	-2.0661	P08249|1.361924577;P11607|1.659978821;P00348|1.390561044;P15122|0.825682409	4	537	24	24150	http://www.ebi.ac.uk/QuickGO/GTerm?id=GO:0072329	[]
4	4	transport	GO:0006810	0.00181	0.0903	2.43	4.81	6.28718	-2.0661	Q9GLY5|1.37013909;Q90YS3|1.298714246;Q90474|1.534980214;P50143|1.410027375;Q2EN81|1.264983797;Q9BUR5|1.285321842;Q90339|1.461933176;A2AAJ9|1.204770048;Q5E958|1.388334918;Q9W6X9|1.432255047;Q4R5B0|1.223650086;P11607|1.659978821;P68103|1.2060011;P00348|1.390561044;P50580|1.305524261;P13806|1.226988345;Q9I8F9|1.257151257;P22316|0.742187875;Q8BZ52|0.760581757	19	11594	24	24150	http://www.ebi.ac.uk/QuickGO/GTerm?id=GO:0006810	[]
5	5	ribosomal small subunit biogenesis	GO:0042274	0.00195	0.0955	0.41	0.43	6.28718	-2.0661	Q90YS3|1.298714246;Q5E958|1.388334918;Q9W6X9|1.432255047	3	253	24	24150	http://www.ebi.ac.uk/QuickGO/GTerm?id=GO:0042274	[]
6	6	regulation of photorespiration	GO:0080093	0.00199	0.0955	0	-0.46	6.28718	-2.0661	P08249|1.361924577	1	2	24	24150	http://www.ebi.ac.uk/QuickGO/GTerm?id=GO:0080093	[]
9	8,9	energy coupled proton transport, down electrochemical gradient	GO:0015985	0.00213	0.0963	0.19	-0.05	6.28718	-2.0661	Q2EN81|1.264983797;Q4R5B0|1.223650086	2	69	24	24150	http://www.ebi.ac.uk/QuickGO/GTerm?id=GO:0015985	[]
8	6,7,8	sarcomerogenesis	GO:0048769	0.00213	0.0963	0.27	0.12	6.28718	-2.0661	Q90474|1.534980214;A2AAJ9|1.204770048	2	69	24	24150	http://www.ebi.ac.uk/QuickGO/GTerm?id=GO:0048769	[]
10	9,10	ATP synthesis coupled proton transport	GO:0015986	0.00213	0.0963	0.19	-0.05	6.28718	-2.0661	Q2EN81|1.264983797;Q4R5B0|1.223650086	2	69	24	24150	http://www.ebi.ac.uk/QuickGO/GTerm?id=GO:0015986	[]
7	5,7	positive regulation of calcium ion transport	GO:0051928	0.00217	0.0963	0.52	0.67	6.28718	-2.0661	A2AAJ9|1.204770048;P11607|1.659978821;P13806|1.226988345;P22316|0.742187875	4	565	24	24150	http://www.ebi.ac.uk/QuickGO/GTerm?id=GO:0051928	[]
6	5,6	regulation of actin filament-based movement	GO:1903115	0.00223	0.0963	0.13	-0.18	6.28718	-2.0661	A2AAJ9|1.204770048;P11607|1.659978821;P22316|0.742187875	3	265	24	24150	http://www.ebi.ac.uk/QuickGO/GTerm?id=GO:1903115	[]
8	6,7,8	interferon-gamma-mediated signaling pathway	GO:0060333	0.00233	0.0963	-0.19	-0.87	6.28718	-2.0661	Q90474|1.534980214;Q38HM4|0.595012536;Q8BZ52|0.760581757	3	269	24	24150	http://www.ebi.ac.uk/QuickGO/GTerm?id=GO:0060333	[]
7	7	regulation of striated muscle contraction	GO:0006942	0.00233	0.0963	0.62	0.88	6.28718	-2.0661	Q90474|1.534980214;A2AAJ9|1.204770048;P11607|1.659978821;P22316|0.742187875	4	576	24	24150	http://www.ebi.ac.uk/QuickGO/GTerm?id=GO:0006942	[]
8	7,8	voluntary skeletal muscle contraction	GO:0003010	0.00238	0.0963	0.3	0.19	6.28718	-2.0661	A2AAJ9|1.204770048;P11607|1.659978821	2	73	24	24150	http://www.ebi.ac.uk/QuickGO/GTerm?id=GO:0003010	[]
9	8,9	twitch skeletal muscle contraction	GO:0014721	0.00238	0.0963	0.3	0.19	6.28718	-2.0661	A2AAJ9|1.204770048;P11607|1.659978821	2	73	24	24150	http://www.ebi.ac.uk/QuickGO/GTerm?id=GO:0014721	[]
7	4,5,7	calcium ion-regulated exocytosis of neurotransmitter	GO:0048791	0.00238	0.0963	-0.09	-0.66	6.28718	-2.0661	P11607|1.659978821;P22316|0.742187875	2	73	24	24150	http://www.ebi.ac.uk/QuickGO/GTerm?id=GO:0048791	[]
3	3	response to endogenous stimulus	GO:0009719	0.00244	0.0963	1.71	3.25	6.28718	-2.0661	Q90474|1.534980214;P08249|1.361924577;A2AAJ9|1.204770048;P11607|1.659978821;P68103|1.2060011;P00348|1.390561044;P50580|1.305524261;P13806|1.226988345;Q9I8F9|1.257151257;Q38HM4|0.595012536;P15122|0.825682409;P22316|0.742187875;Q8BZ52|0.760581757	13	6137	24	24150	http://www.ebi.ac.uk/QuickGO/GTerm?id=GO:0009719	[]
3	3	establishment of localization	GO:0051234	0.00247	0.0963	2.43	4.81	6.28718	-2.0661	Q9GLY5|1.37013909;Q90YS3|1.298714246;Q90474|1.534980214;P50143|1.410027375;Q2EN81|1.264983797;Q9BUR5|1.285321842;Q90339|1.461933176;A2AAJ9|1.204770048;Q5E958|1.388334918;Q9W6X9|1.432255047;Q4R5B0|1.223650086;P11607|1.659978821;P68103|1.2060011;P00348|1.390561044;P50580|1.305524261;P13806|1.226988345;Q9I8F9|1.257151257;P22316|0.742187875;Q8BZ52|0.760581757	19	11842	24	24150	http://www.ebi.ac.uk/QuickGO/GTerm?id=GO:0051234	[]
7	7	fatty acid beta-oxidation	GO:0006635	0.00248	0.0963	0.5	0.62	6.28718	-2.0661	P08249|1.361924577;P11607|1.659978821;P00348|1.390561044	3	275	24	24150	http://www.ebi.ac.uk/QuickGO/GTerm?id=GO:0006635	[]
5	5	vesicle-mediated transport	GO:0016192	0.00254	0.0975	1.53	2.87	6.28718	-2.0661	Q9GLY5|1.37013909;Q90474|1.534980214;Q9BUR5|1.285321842;Q90339|1.461933176;A2AAJ9|1.204770048;Q4R5B0|1.223650086;P11607|1.659978821;P68103|1.2060011;P50580|1.305524261;Q9I8F9|1.257151257;P22316|0.742187875;Q8BZ52|0.760581757	12	5364	24	24150	http://www.ebi.ac.uk/QuickGO/GTerm?id=GO:0016192	[]
4	4	organic cyclic compound metabolic process	GO:1901360	0.00264	0.0987	2.55	5.08	6.28718	-2.0661	Q90YS3|1.298714246;Q4V8J7|1.325027761;Q90474|1.534980214;P50143|1.410027375;Q2EN81|1.264983797;Q90339|1.461933176;P08249|1.361924577;A2AAJ9|1.204770048;Q5E958|1.388334918;Q9W6X9|1.432255047;Q4R5B0|1.223650086;P68103|1.2060011;P00348|1.390561044;Q3SZ54|1.295743924;P50580|1.305524261;Q9I8F9|1.257151257;Q38HM4|0.595012536;P15122|0.825682409;P22316|0.742187875;Q8BZ52|0.760581757	20	13034	24	24150	http://www.ebi.ac.uk/QuickGO/GTerm?id=GO:1901360	[]
7	7	cytoplasmic translation	GO:0002181	0.00265	0.0987	0.52	0.68	6.28718	-2.0661	Q90YS3|1.298714246;Q5E958|1.388334918;Q9W6X9|1.432255047;Q3SZ54|1.295743924	4	597	24	24150	http://www.ebi.ac.uk/QuickGO/GTerm?id=GO:0002181	[]
5	3,5	muscle adaptation	GO:0043500	0.0027	0.0992	-0.69	-1.97	6.28718	-2.0661	P11607|1.659978821;Q38HM4|0.595012536;P22316|0.742187875;Q8BZ52|0.760581757	4	600	24	24150	http://www.ebi.ac.uk/QuickGO/GTerm?id=GO:0043500	[]
6	5,6	single-organism intracellular transport	GO:1902582	0.00278	0.0995	1.11	1.95	6.28718	-2.0661	Q90YS3|1.298714246;Q90474|1.534980214;Q2EN81|1.264983797;A2AAJ9|1.204770048;Q4R5B0|1.223650086;P11607|1.659978821;P13806|1.226988345;Q9I8F9|1.257151257;P22316|0.742187875	9	3251	24	24150	http://www.ebi.ac.uk/QuickGO/GTerm?id=GO:1902582	[]
8	7,8	chaperone-mediated protein complex assembly	GO:0051131	0.00278	0.0995	0.29	0.16	6.28718	-2.0661	Q90474|1.534980214;Q9I8F9|1.257151257	2	79	24	24150	http://www.ebi.ac.uk/QuickGO/GTerm?id=GO:0051131	[]
5	5	aromatic compound catabolic process	GO:0019439	0.00294	0.101	0.77	1.21	6.28718	-2.0661	Q90YS3|1.298714246;Q5E958|1.388334918;Q9W6X9|1.432255047;P00348|1.390561044;Q3SZ54|1.295743924;Q9I8F9|1.257151257	6	1504	24	24150	http://www.ebi.ac.uk/QuickGO/GTerm?id=GO:0019439	[]
10	6,8,9,10	regulation of RNA-directed RNA polymerase activity	GO:1900259	0.00298	0.101	0	-0.46	6.28718	-2.0661	Q3SZ54|1.295743924	1	3	24	24150	http://www.ebi.ac.uk/QuickGO/GTerm?id=GO:1900259	[]
7	7	negative regulation of RNA-directed RNA polymerase activity	GO:1900260	0.00298	0.101	0	-0.46	6.28718	-2.0661	Q3SZ54|1.295743924	1	3	24	24150	http://www.ebi.ac.uk/QuickGO/GTerm?id=GO:1900260	[]
9	5,8,9	positive regulation of sequence-specific DNA binding transcription factor activity	GO:0051091	0.00299	0.101	-0.18	-0.85	6.28718	-2.0661	A2AAJ9|1.204770048;Q9I8F9|1.257151257;Q38HM4|0.595012536;P22316|0.742187875;Q8BZ52|0.760581757	5	1028	24	24150	http://www.ebi.ac.uk/QuickGO/GTerm?id=GO:0051091	[]
8	7,8	skeletal muscle thin filament assembly	GO:0030240	0.00307	0.102	0.27	0.12	6.28718	-2.0661	Q90474|1.534980214;A2AAJ9|1.204770048	2	83	24	24150	http://www.ebi.ac.uk/QuickGO/GTerm?id=GO:0030240	[]
7	6,7	viral transcription	GO:0019083	0.00307	0.102	0.64	0.92	6.28718	-2.0661	Q90YS3|1.298714246;Q5E958|1.388334918;Q9W6X9|1.432255047;Q38HM4|0.595012536	4	622	24	24150	http://www.ebi.ac.uk/QuickGO/GTerm?id=GO:0019083	[]
6	3,4,5,6	regulation of action potential	GO:0098900	0.00326	0.106	0.13	-0.18	6.28718	-2.0661	P11607|1.659978821;P13806|1.226988345;P22316|0.742187875	3	303	24	24150	http://www.ebi.ac.uk/QuickGO/GTerm?id=GO:0098900	[]
7	6,7	striated muscle cell development	GO:0055002	0.00343	0.109	0.65	0.95	6.28718	-2.0661	Q90474|1.534980214;Q90339|1.461933176;A2AAJ9|1.204770048;P13806|1.226988345;P22316|0.742187875	5	1061	24	24150	http://www.ebi.ac.uk/QuickGO/GTerm?id=GO:0055002	[]
9	9	neuromuscular synaptic transmission	GO:0007274	0.00347	0.109	0.13	-0.18	6.28718	-2.0661	A2AAJ9|1.204770048;P11607|1.659978821;P22316|0.742187875	3	310	24	24150	http://www.ebi.ac.uk/QuickGO/GTerm?id=GO:0007274	[]
9	7,8,9	nuclear-transcribed mRNA catabolic process	GO:0000956	0.00348	0.109	0.52	0.68	6.28718	-2.0661	Q90YS3|1.298714246;Q5E958|1.388334918;Q9W6X9|1.432255047;Q3SZ54|1.295743924	4	644	24	24150	http://www.ebi.ac.uk/QuickGO/GTerm?id=GO:0000956	[]
7	6,7	regulation of heart contraction	GO:0008016	0.0035	0.109	0.71	1.07	6.28718	-2.0661	Q90474|1.534980214;A2AAJ9|1.204770048;P11607|1.659978821;P13806|1.226988345;P22316|0.742187875	5	1066	24	24150	http://www.ebi.ac.uk/QuickGO/GTerm?id=GO:0008016	[]
8	5,8	cytoplasmic translational initiation	GO:0002183	0.00383	0.116	0.23	0.03	6.28718	-2.0661	Q90YS3|1.298714246;Q3SZ54|1.295743924	2	93	24	24150	http://www.ebi.ac.uk/QuickGO/GTerm?id=GO:0002183	[]
5	5	muscle cell differentiation	GO:0042692	0.00384	0.116	1.1	1.92	6.28718	-2.0661	Q90474|1.534980214;Q90339|1.461933176;A2AAJ9|1.204770048;P11607|1.659978821;P13806|1.226988345;Q38HM4|0.595012536;P22316|0.742187875	7	2143	24	24150	http://www.ebi.ac.uk/QuickGO/GTerm?id=GO:0042692	[]
6	6	viral gene expression	GO:0019080	0.00395	0.116	0.64	0.92	6.28718	-2.0661	Q90YS3|1.298714246;Q5E958|1.388334918;Q9W6X9|1.432255047;Q38HM4|0.595012536	4	667	24	24150	http://www.ebi.ac.uk/QuickGO/GTerm?id=GO:0019080	[]
3	3	single-organism localization	GO:1902578	0.00398	0.116	2.16	4.23	6.28718	-2.0661	Q9GLY5|1.37013909;Q90YS3|1.298714246;Q90474|1.534980214;Q2EN81|1.264983797;Q9BUR5|1.285321842;Q90339|1.461933176;A2AAJ9|1.204770048;Q5E958|1.388334918;Q9W6X9|1.432255047;Q4R5B0|1.223650086;P11607|1.659978821;P68103|1.2060011;P00348|1.390561044;P50580|1.305524261;P13806|1.226988345;Q9I8F9|1.257151257;P22316|0.742187875	17	10124	24	24150	http://www.ebi.ac.uk/QuickGO/GTerm?id=GO:1902578	[]
5	5	cellular macromolecule catabolic process	GO:0044265	0.00399	0.116	1.15	2.05	6.28718	-2.0661	Q90YS3|1.298714246;Q90474|1.534980214;Q5E958|1.388334918;Q9W6X9|1.432255047;Q3SZ54|1.295743924;Q9I8F9|1.257151257;Q38HM4|0.595012536;Q8BZ52|0.760581757	8	2768	24	24150	http://www.ebi.ac.uk/QuickGO/GTerm?id=GO:0044265	[]
10	6,7,8,9,10	skeletal muscle myosin thick filament assembly	GO:0030241	0.00399	0.116	0.27	0.12	6.28718	-2.0661	Q90474|1.534980214;A2AAJ9|1.204770048	2	95	24	24150	http://www.ebi.ac.uk/QuickGO/GTerm?id=GO:0030241	[]
6	6	cardiac muscle cell action potential	GO:0086001	0.00431	0.124	0.13	-0.18	6.28718	-2.0661	P11607|1.659978821;P13806|1.226988345;P22316|0.742187875	3	335	24	24150	http://www.ebi.ac.uk/QuickGO/GTerm?id=GO:0086001	[]
7	7	cardiac muscle cell contraction	GO:0086003	0.00442	0.124	0.13	-0.18	6.28718	-2.0661	P11607|1.659978821;P13806|1.226988345;P22316|0.742187875	3	338	24	24150	http://www.ebi.ac.uk/QuickGO/GTerm?id=GO:0086003	[]
5	4,5	intracellular transport	GO:0046907	0.00449	0.124	1.53	2.86	6.28718	-2.0661	Q90YS3|1.298714246;Q90474|1.534980214;Q2EN81|1.264983797;A2AAJ9|1.204770048;Q5E958|1.388334918;Q9W6X9|1.432255047;Q4R5B0|1.223650086;P11607|1.659978821;P13806|1.226988345;Q9I8F9|1.257151257;P22316|0.742187875;Q8BZ52|0.760581757	12	5718	24	24150	http://www.ebi.ac.uk/QuickGO/GTerm?id=GO:0046907	[]
4	4	protein refolding	GO:0042026	0.0045	0.124	0.29	0.16	6.28718	-2.0661	Q90474|1.534980214;Q9I8F9|1.257151257	2	101	24	24150	http://www.ebi.ac.uk/QuickGO/GTerm?id=GO:0042026	[]
7	4,7	translational initiation	GO:0006413	0.00452	0.124	0.52	0.68	6.28718	-2.0661	Q90YS3|1.298714246;Q5E958|1.388334918;Q9W6X9|1.432255047;Q3SZ54|1.295743924	4	693	24	24150	http://www.ebi.ac.uk/QuickGO/GTerm?id=GO:0006413	[]
9	8,9	SRP-dependent cotranslational protein targeting to membrane	GO:0006614	0.00457	0.124	0.41	0.43	6.28718	-2.0661	Q90YS3|1.298714246;Q5E958|1.388334918;Q9W6X9|1.432255047	3	342	24	24150	http://www.ebi.ac.uk/QuickGO/GTerm?id=GO:0006614	[]
7	6,7	establishment of synaptic vesicle localization	GO:0097480	0.00464	0.124	0.53	0.69	6.28718	-2.0661	A2AAJ9|1.204770048;P11607|1.659978821;Q9I8F9|1.257151257;P22316|0.742187875	4	698	24	24150	http://www.ebi.ac.uk/QuickGO/GTerm?id=GO:0097480	[]
7	6,7	synaptic vesicle transport	GO:0048489	0.00464	0.124	0.53	0.69	6.28718	-2.0661	A2AAJ9|1.204770048;P11607|1.659978821;Q9I8F9|1.257151257;P22316|0.742187875	4	698	24	24150	http://www.ebi.ac.uk/QuickGO/GTerm?id=GO:0048489	[]
4	4	positive regulation of muscle contraction	GO:0045933	0.00476	0.124	0.49	0.6	6.28718	-2.0661	Q90474|1.534980214;A2AAJ9|1.204770048;P11607|1.659978821	3	347	24	24150	http://www.ebi.ac.uk/QuickGO/GTerm?id=GO:0045933	[]
7	4,6,7	secretion by cell	GO:0032940	0.00477	0.124	1.39	2.56	6.28718	-2.0661	Q9GLY5|1.37013909;Q90474|1.534980214;Q9BUR5|1.285321842;A2AAJ9|1.204770048;P11607|1.659978821;P68103|1.2060011;P00348|1.390561044;P50580|1.305524261;P13806|1.226988345;Q9I8F9|1.257151257;P22316|0.742187875	11	4972	24	24150	http://www.ebi.ac.uk/QuickGO/GTerm?id=GO:0032940	[]
5	5	cellular lipid catabolic process	GO:0044242	0.00483	0.124	0.58	0.8	6.28718	-2.0661	P08249|1.361924577;P11607|1.659978821;P00348|1.390561044;P15122|0.825682409	4	706	24	24150	http://www.ebi.ac.uk/QuickGO/GTerm?id=GO:0044242	[]
8	7,8	cotranslational protein targeting to membrane	GO:0006613	0.00487	0.124	0.41	0.43	6.28718	-2.0661	Q90YS3|1.298714246;Q5E958|1.388334918;Q9W6X9|1.432255047	3	350	24	24150	http://www.ebi.ac.uk/QuickGO/GTerm?id=GO:0006613	[]
5	5	macromolecule catabolic process	GO:0009057	0.00494	0.124	1.24	2.22	6.28718	-2.0661	Q90YS3|1.298714246;Q90474|1.534980214;A2AAJ9|1.204770048;Q5E958|1.388334918;Q9W6X9|1.432255047;Q3SZ54|1.295743924;Q9I8F9|1.257151257;Q38HM4|0.595012536;Q8BZ52|0.760581757	9	3533	24	24150	http://www.ebi.ac.uk/QuickGO/GTerm?id=GO:0009057	[]
7	7	membrane depolarization during cardiac muscle cell action potential	GO:0086012	0.00495	0.124	0.04	-0.37	6.28718	-2.0661	P13806|1.226988345;P22316|0.742187875	2	106	24	24150	http://www.ebi.ac.uk/QuickGO/GTerm?id=GO:0086012	[]
6	6	regulation of microtubule polymerization or depolymerization	GO:0031110	0.00499	0.124	-0.1	-0.68	6.28718	-2.0661	Q9I8F9|1.257151257;Q38HM4|0.595012536;Q8BZ52|0.760581757	3	353	24	24150	http://www.ebi.ac.uk/QuickGO/GTerm?id=GO:0031110	[]
5	5	autophagy	GO:0006914	0.00501	0.124	0.8	1.28	6.28718	-2.0661	Q90474|1.534980214;A2AAJ9|1.204770048;P68103|1.2060011;Q9I8F9|1.257151257;Q38HM4|0.595012536;P22316|0.742187875	6	1675	24	24150	http://www.ebi.ac.uk/QuickGO/GTerm?id=GO:0006914	[]
4	4	organic substance biosynthetic process	GO:1901576	0.00517	0.127	2.6	5.2	6.28718	-2.0661	Q90YS3|1.298714246;Q4V8J7|1.325027761;Q90474|1.534980214;P50143|1.410027375;Q2EN81|1.264983797;P08249|1.361924577;A2AAJ9|1.204770048;Q5E958|1.388334918;Q9W6X9|1.432255047;Q4R5B0|1.223650086;P11607|1.659978821;P68103|1.2060011;P00348|1.390561044;Q3SZ54|1.295743924;P50580|1.305524261;Q9I8F9|1.257151257;Q38HM4|0.595012536;P15122|0.825682409;P22316|0.742187875;Q8BZ52|0.760581757	20	13606	24	24150	http://www.ebi.ac.uk/QuickGO/GTerm?id=GO:1901576	[]
7	6,7	fatty acid oxidation	GO:0019395	0.00556	0.135	0.5	0.62	6.28718	-2.0661	P08249|1.361924577;P11607|1.659978821;P00348|1.390561044	3	367	24	24150	http://www.ebi.ac.uk/QuickGO/GTerm?id=GO:0019395	[]
5	5	regulation of skeletal muscle adaptation	GO:0014733	0.0056	0.135	-0.1	-0.68	6.28718	-2.0661	P11607|1.659978821;Q8BZ52|0.760581757	2	113	24	24150	http://www.ebi.ac.uk/QuickGO/GTerm?id=GO:0014733	[]
5	5	regulation of cellular catabolic process	GO:0031329	0.00577	0.137	0.93	1.55	6.28718	-2.0661	Q90474|1.534980214;P08249|1.361924577;A2AAJ9|1.204770048;P68103|1.2060011;Q9I8F9|1.257151257;Q38HM4|0.595012536;Q8BZ52|0.760581757	7	2306	24	24150	http://www.ebi.ac.uk/QuickGO/GTerm?id=GO:0031329	[]
6	6	fatty acid catabolic process	GO:0009062	0.0059	0.138	0.5	0.62	6.28718	-2.0661	P08249|1.361924577;P11607|1.659978821;P00348|1.390561044	3	375	24	24150	http://www.ebi.ac.uk/QuickGO/GTerm?id=GO:0009062	[]
4	4	symbiosis, encompassing mutualism through parasitism	GO:0044403	0.00591	0.138	1.18	2.1	6.28718	-2.0661	Q90YS3|1.298714246;Q90474|1.534980214;Q5E958|1.388334918;Q9W6X9|1.432255047;P00348|1.390561044;Q3SZ54|1.295743924;Q9I8F9|1.257151257;Q38HM4|0.595012536	8	2950	24	24150	http://www.ebi.ac.uk/QuickGO/GTerm?id=GO:0044403	[]
6	5,6	lipid oxidation	GO:0034440	0.00608	0.138	0.5	0.62	6.28718	-2.0661	P08249|1.361924577;P11607|1.659978821;P00348|1.390561044	3	379	24	24150	http://www.ebi.ac.uk/QuickGO/GTerm?id=GO:0034440	[]
9	7,8,9	protein targeting to ER	GO:0045047	0.00608	0.138	0.41	0.43	6.28718	-2.0661	Q90YS3|1.298714246;Q5E958|1.388334918;Q9W6X9|1.432255047	3	379	24	24150	http://www.ebi.ac.uk/QuickGO/GTerm?id=GO:0045047	[]
5	5	striated muscle myosin thick filament assembly	GO:0071688	0.00619	0.138	0.27	0.12	6.28718	-2.0661	Q90474|1.534980214;A2AAJ9|1.204770048	2	119	24	24150	http://www.ebi.ac.uk/QuickGO/GTerm?id=GO:0071688	[]
4	4	'de novo' protein folding	GO:0006458	0.00619	0.138	0.25	0.08	6.28718	-2.0661	P50143|1.410027375;Q9I8F9|1.257151257	2	119	24	24150	http://www.ebi.ac.uk/QuickGO/GTerm?id=GO:0006458	[]
9	6,7,8,9	regulation of cardiac muscle cell membrane repolarization	GO:0099623	0.00619	0.138	0.04	-0.37	6.28718	-2.0661	P13806|1.226988345;P22316|0.742187875	2	119	24	24150	http://www.ebi.ac.uk/QuickGO/GTerm?id=GO:0099623	[]
3	3	biosynthetic process	GO:0009058	0.00625	0.138	2.6	5.2	6.28718	-2.0661	Q90YS3|1.298714246;Q4V8J7|1.325027761;Q90474|1.534980214;P50143|1.410027375;Q2EN81|1.264983797;P08249|1.361924577;A2AAJ9|1.204770048;Q5E958|1.388334918;Q9W6X9|1.432255047;Q4R5B0|1.223650086;P11607|1.659978821;P68103|1.2060011;P00348|1.390561044;Q3SZ54|1.295743924;P50580|1.305524261;Q9I8F9|1.257151257;Q38HM4|0.595012536;P15122|0.825682409;P22316|0.742187875;Q8BZ52|0.760581757	20	13774	24	24150	http://www.ebi.ac.uk/QuickGO/GTerm?id=GO:0009058	[]
6	6	synaptic vesicle localization	GO:0097479	0.00626	0.138	0.53	0.69	6.28718	-2.0661	A2AAJ9|1.204770048;P11607|1.659978821;Q9I8F9|1.257151257;P22316|0.742187875	4	760	24	24150	http://www.ebi.ac.uk/QuickGO/GTerm?id=GO:0097479	[]
2	2	localization	GO:0051179	0.00637	0.139	2.65	5.3	6.28718	-2.0661	Q9GLY5|1.37013909;Q90YS3|1.298714246;Q90474|1.534980214;P50143|1.410027375;Q2EN81|1.264983797;Q9BUR5|1.285321842;Q90339|1.461933176;A2AAJ9|1.204770048;Q5E958|1.388334918;Q9W6X9|1.432255047;Q4R5B0|1.223650086;P11607|1.659978821;P68103|1.2060011;P00348|1.390561044;P50580|1.305524261;P13806|1.226988345;Q9I8F9|1.257151257;Q38HM4|0.595012536;P22316|0.742187875;Q8BZ52|0.760581757	20	13791	24	24150	http://www.ebi.ac.uk/QuickGO/GTerm?id=GO:0051179	[]
6	5,6	nucleobase-containing compound catabolic process	GO:0034655	0.00642	0.139	0.62	0.89	6.28718	-2.0661	Q90YS3|1.298714246;Q5E958|1.388334918;Q9W6X9|1.432255047;Q3SZ54|1.295743924;Q9I8F9|1.257151257	5	1230	24	24150	http://www.ebi.ac.uk/QuickGO/GTerm?id=GO:0034655	[]
10	6,9,10	positive regulation of CREB transcription factor activity	GO:0032793	0.0065	0.14	0.05	-0.36	6.28718	-2.0661	A2AAJ9|1.204770048;P22316|0.742187875	2	122	24	24150	http://www.ebi.ac.uk/QuickGO/GTerm?id=GO:0032793	[]
4	4	response to organic substance	GO:0010033	0.00658	0.14	2.07	4.04	6.28718	-2.0661	Q9GLY5|1.37013909;Q90YS3|1.298714246;Q90474|1.534980214;P08249|1.361924577;A2AAJ9|1.204770048;P11607|1.659978821;P68103|1.2060011;P00348|1.390561044;Q3SZ54|1.295743924;P50580|1.305524261;P13806|1.226988345;Q9I8F9|1.257151257;Q38HM4|0.595012536;P15122|0.825682409;P22316|0.742187875;Q8BZ52|0.760581757	16	9551	24	24150	http://www.ebi.ac.uk/QuickGO/GTerm?id=GO:0010033	[]
6	5,6	fluid transport	GO:0042044	0.0067	0.14	0.05	-0.36	6.28718	-2.0661	A2AAJ9|1.204770048;P22316|0.742187875	2	124	24	24150	http://www.ebi.ac.uk/QuickGO/GTerm?id=GO:0042044	[]
4	4	behavioral response to pain	GO:0048266	0.00681	0.14	0.05	-0.36	6.28718	-2.0661	A2AAJ9|1.204770048;P22316|0.742187875	2	125	24	24150	http://www.ebi.ac.uk/QuickGO/GTerm?id=GO:0048266	[]
7	6,7	male courtship behavior	GO:0008049	0.00681	0.14	0.05	-0.36	6.28718	-2.0661	A2AAJ9|1.204770048;P22316|0.742187875	2	125	24	24150	http://www.ebi.ac.uk/QuickGO/GTerm?id=GO:0008049	[]
8	6,7,8	protein transmembrane import into intracellular organelle	GO:0044743	0.00681	0.14	0.29	0.16	6.28718	-2.0661	Q90474|1.534980214;Q9I8F9|1.257151257	2	125	24	24150	http://www.ebi.ac.uk/QuickGO/GTerm?id=GO:0044743	[]
7	7	protein initiator methionine removal	GO:0070084	0.00694	0.14	0	-0.46	6.28718	-2.0661	P50580|1.305524261	1	7	24	24150	http://www.ebi.ac.uk/QuickGO/GTerm?id=GO:0070084	[]
7	6,7	protein initiator methionine removal involved in protein maturation	GO:0035551	0.00694	0.14	0	-0.46	6.28718	-2.0661	P50580|1.305524261	1	7	24	24150	http://www.ebi.ac.uk/QuickGO/GTerm?id=GO:0035551	[]
7	6,7	regulation of DNA biosynthetic process	GO:2000278	0.00695	0.14	0.42	0.44	6.28718	-2.0661	Q90474|1.534980214;P50143|1.410027375;A2AAJ9|1.204770048	3	398	24	24150	http://www.ebi.ac.uk/QuickGO/GTerm?id=GO:2000278	[]
9	6,8,9	rRNA processing	GO:0006364	0.00701	0.14	0.53	0.69	6.28718	-2.0661	Q90YS3|1.298714246;Q5E958|1.388334918;Q9W6X9|1.432255047;P50580|1.305524261	4	785	24	24150	http://www.ebi.ac.uk/QuickGO/GTerm?id=GO:0006364	[]
6	6	heart contraction	GO:0060047	0.00708	0.141	0.71	1.07	6.28718	-2.0661	Q90474|1.534980214;A2AAJ9|1.204770048;P11607|1.659978821;P13806|1.226988345;P22316|0.742187875	5	1259	24	24150	http://www.ebi.ac.uk/QuickGO/GTerm?id=GO:0060047	[]
7	6,7	telomere maintenance	GO:0000723	0.00715	0.141	0.43	0.48	6.28718	-2.0661	Q90474|1.534980214;P50143|1.410027375;Q9I8F9|1.257151257	3	402	24	24150	http://www.ebi.ac.uk/QuickGO/GTerm?id=GO:0000723	[]
9	6,7,8,9	skeletal myofibril assembly	GO:0014866	0.00734	0.143	0.27	0.12	6.28718	-2.0661	Q90474|1.534980214;A2AAJ9|1.204770048	2	130	24	24150	http://www.ebi.ac.uk/QuickGO/GTerm?id=GO:0014866	[]
8	6,7,8	establishment of protein localization to endoplasmic reticulum	GO:0072599	0.00734	0.143	0.41	0.43	6.28718	-2.0661	Q90YS3|1.298714246;Q5E958|1.388334918;Q9W6X9|1.432255047	3	406	24	24150	http://www.ebi.ac.uk/QuickGO/GTerm?id=GO:0072599	[]
7	6,7	cellular response to interferon-gamma	GO:0071346	0.00744	0.144	-0.19	-0.87	6.28718	-2.0661	Q90474|1.534980214;Q38HM4|0.595012536;Q8BZ52|0.760581757	3	408	24	24150	http://www.ebi.ac.uk/QuickGO/GTerm?id=GO:0071346	[]
6	6	telomere organization	GO:0032200	0.00749	0.144	0.43	0.48	6.28718	-2.0661	Q90474|1.534980214;P50143|1.410027375;Q9I8F9|1.257151257	3	409	24	24150	http://www.ebi.ac.uk/QuickGO/GTerm?id=GO:0032200	[]
5	5	binding of sperm to zona pellucida	GO:0007339	0.00756	0.144	0.25	0.08	6.28718	-2.0661	P50143|1.410027375;Q9I8F9|1.257151257	2	132	24	24150	http://www.ebi.ac.uk/QuickGO/GTerm?id=GO:0007339	[]
10	8,9,10	growth hormone secretion	GO:0030252	0.00779	0.145	0.05	-0.36	6.28718	-2.0661	A2AAJ9|1.204770048;P22316|0.742187875	2	134	24	24150	http://www.ebi.ac.uk/QuickGO/GTerm?id=GO:0030252	[]
8	7,8	farnesol metabolic process	GO:0016487	0.00792	0.145	0	-0.46	6.28718	-2.0661	P15122|0.825682409	1	8	24	24150	http://www.ebi.ac.uk/QuickGO/GTerm?id=GO:0016487	[]
8	8	farnesol catabolic process	GO:0016488	0.00792	0.145	0	-0.46	6.28718	-2.0661	P15122|0.825682409	1	8	24	24150	http://www.ebi.ac.uk/QuickGO/GTerm?id=GO:0016488	[]
8	7,8	sorbitol biosynthetic process	GO:0006061	0.00792	0.145	0	-0.46	6.28718	-2.0661	P15122|0.825682409	1	8	24	24150	http://www.ebi.ac.uk/QuickGO/GTerm?id=GO:0006061	[]
6	6	cellular response to methylglyoxal	GO:0097238	0.00792	0.145	0	-0.46	6.28718	-2.0661	P15122|0.825682409	1	8	24	24150	http://www.ebi.ac.uk/QuickGO/GTerm?id=GO:0097238	[]
7	6,7	hexitol biosynthetic process	GO:0019406	0.00792	0.145	0	-0.46	6.28718	-2.0661	P15122|0.825682409	1	8	24	24150	http://www.ebi.ac.uk/QuickGO/GTerm?id=GO:0019406	[]
7	7	cellular response to interleukin-4	GO:0071353	0.00813	0.146	0.3	0.19	6.28718	-2.0661	Q90YS3|1.298714246;Q90474|1.534980214	2	137	24	24150	http://www.ebi.ac.uk/QuickGO/GTerm?id=GO:0071353	[]
4	4	nucleobase-containing compound metabolic process	GO:0006139	0.00816	0.146	2.32	4.59	6.28718	-2.0661	Q90YS3|1.298714246;Q4V8J7|1.325027761;Q90474|1.534980214;P50143|1.410027375;Q2EN81|1.264983797;Q90339|1.461933176;P08249|1.361924577;A2AAJ9|1.204770048;Q5E958|1.388334918;Q9W6X9|1.432255047;Q4R5B0|1.223650086;P68103|1.2060011;Q3SZ54|1.295743924;P50580|1.305524261;Q9I8F9|1.257151257;Q38HM4|0.595012536;P22316|0.742187875;Q8BZ52|0.760581757	18	11774	24	24150	http://www.ebi.ac.uk/QuickGO/GTerm?id=GO:0006139	[]
5	5	heart process	GO:0003015	0.00819	0.146	0.71	1.07	6.28718	-2.0661	Q90474|1.534980214;A2AAJ9|1.204770048;P11607|1.659978821;P13806|1.226988345;P22316|0.742187875	5	1304	24	24150	http://www.ebi.ac.uk/QuickGO/GTerm?id=GO:0003015	[]
8	7,8	regulation of calcium ion transmembrane transporter activity	GO:1901019	0.00822	0.146	0.13	-0.18	6.28718	-2.0661	P11607|1.659978821;P13806|1.226988345;P22316|0.742187875	3	423	24	24150	http://www.ebi.ac.uk/QuickGO/GTerm?id=GO:1901019	[]
6	6	membrane depolarization during action potential	GO:0086010	0.00836	0.147	0.04	-0.37	6.28718	-2.0661	P13806|1.226988345;P22316|0.742187875	2	139	24	24150	http://www.ebi.ac.uk/QuickGO/GTerm?id=GO:0086010	[]
5	5	viral process	GO:0016032	0.00837	0.147	1.04	1.79	6.28718	-2.0661	Q90YS3|1.298714246;Q90474|1.534980214;Q5E958|1.388334918;Q9W6X9|1.432255047;Q3SZ54|1.295743924;Q9I8F9|1.257151257;Q38HM4|0.595012536	7	2469	24	24150	http://www.ebi.ac.uk/QuickGO/GTerm?id=GO:0016032	[]
7	6,7	detection of light stimulus involved in visual perception	GO:0050908	0.00847	0.147	0.04	-0.37	6.28718	-2.0661	P13806|1.226988345;P22316|0.742187875	2	140	24	24150	http://www.ebi.ac.uk/QuickGO/GTerm?id=GO:0050908	[]
4	4	muscle structure development	GO:0061061	0.00866	0.149	1.2	2.14	6.28718	-2.0661	Q90474|1.534980214;Q90339|1.461933176;A2AAJ9|1.204770048;P11607|1.659978821;P13806|1.226988345;Q9I8F9|1.257151257;Q38HM4|0.595012536;P22316|0.742187875	8	3142	24	24150	http://www.ebi.ac.uk/QuickGO/GTerm?id=GO:0061061	[]
8	7,8	regulation of skeletal muscle contraction	GO:0014819	0.00871	0.149	0.3	0.19	6.28718	-2.0661	A2AAJ9|1.204770048;P11607|1.659978821	2	142	24	24150	http://www.ebi.ac.uk/QuickGO/GTerm?id=GO:0014819	[]
4	4	sperm-egg recognition	GO:0035036	0.00871	0.149	0.25	0.08	6.28718	-2.0661	P50143|1.410027375;Q9I8F9|1.257151257	2	142	24	24150	http://www.ebi.ac.uk/QuickGO/GTerm?id=GO:0035036	[]
7	6,7	calcium-mediated signaling	GO:0019722	0.00879	0.149	-0.05	-0.58	6.28718	-2.0661	A2AAJ9|1.204770048;P11607|1.659978821;P22316|0.742187875;Q8BZ52|0.760581757	4	838	24	24150	http://www.ebi.ac.uk/QuickGO/GTerm?id=GO:0019722	[]
3	3	cellular localization	GO:0051641	0.00888	0.149	2.04	3.98	6.28718	-2.0661	Q90YS3|1.298714246;Q90474|1.534980214;P50143|1.410027375;Q2EN81|1.264983797;A2AAJ9|1.204770048;Q5E958|1.388334918;Q9W6X9|1.432255047;Q4R5B0|1.223650086;P11607|1.659978821;P00348|1.390561044;P13806|1.226988345;Q9I8F9|1.257151257;Q38HM4|0.595012536;P22316|0.742187875;Q8BZ52|0.760581757	15	8849	24	24150	http://www.ebi.ac.uk/QuickGO/GTerm?id=GO:0051641	[]
6	6	membrane repolarization during action potential	GO:0086011	0.00894	0.149	0.04	-0.37	6.28718	-2.0661	P13806|1.226988345;P22316|0.742187875	2	144	24	24150	http://www.ebi.ac.uk/QuickGO/GTerm?id=GO:0086011	[]
10	6,7,8,9,10	positive regulation of calcium ion transmembrane transporter activity	GO:1901021	0.00906	0.149	0.31	0.21	6.28718	-2.0661	P11607|1.659978821;P13806|1.226988345	2	145	24	24150	http://www.ebi.ac.uk/QuickGO/GTerm?id=GO:1901021	[]
6	5,6	secretion	GO:0046903	0.00907	0.149	1.39	2.56	6.28718	-2.0661	Q9GLY5|1.37013909;Q90474|1.534980214;Q9BUR5|1.285321842;A2AAJ9|1.204770048;P11607|1.659978821;P68103|1.2060011;P00348|1.390561044;P50580|1.305524261;P13806|1.226988345;Q9I8F9|1.257151257;P22316|0.742187875	11	5392	24	24150	http://www.ebi.ac.uk/QuickGO/GTerm?id=GO:0046903	[]
9	7,8,9	regulation of cardiac muscle contraction by calcium ion signaling	GO:0010882	0.00918	0.149	-0.09	-0.66	6.28718	-2.0661	P11607|1.659978821;P22316|0.742187875	2	146	24	24150	http://www.ebi.ac.uk/QuickGO/GTerm?id=GO:0010882	[]
4	4	positive regulation of molecular function	GO:0044093	0.00925	0.149	1.34	2.46	6.28718	-2.0661	Q90YS3|1.298714246;Q90474|1.534980214;A2AAJ9|1.204770048;P11607|1.659978821;P68103|1.2060011;P13806|1.226988345;Q9I8F9|1.257151257;Q38HM4|0.595012536;P22316|0.742187875;Q8BZ52|0.760581757	10	4625	24	24150	http://www.ebi.ac.uk/QuickGO/GTerm?id=GO:0044093	[]
5	5	microtubule polymerization or depolymerization	GO:0031109	0.00926	0.149	-0.1	-0.68	6.28718	-2.0661	Q9I8F9|1.257151257;Q38HM4|0.595012536;Q8BZ52|0.760581757	3	442	24	24150	http://www.ebi.ac.uk/QuickGO/GTerm?id=GO:0031109	[]
2	2	multi-organism process	GO:0051704	0.00927	0.149	2.1	4.1	6.28718	-2.0661	Q90YS3|1.298714246;Q4V8J7|1.325027761;Q90474|1.534980214;P50143|1.410027375;P08249|1.361924577;A2AAJ9|1.204770048;Q5E958|1.388334918;Q9W6X9|1.432255047;P11607|1.659978821;P00348|1.390561044;Q3SZ54|1.295743924;Q9I8F9|1.257151257;Q38HM4|0.595012536;P15122|0.825682409;P22316|0.742187875	15	8885	24	24150	http://www.ebi.ac.uk/QuickGO/GTerm?id=GO:0051704	[]
8	8	protein localization to microtubule cytoskeleton	GO:0072698	0.0093	0.149	-0.34	-1.21	6.28718	-2.0661	Q38HM4|0.595012536;Q8BZ52|0.760581757	2	147	24	24150	http://www.ebi.ac.uk/QuickGO/GTerm?id=GO:0072698	[]
8	6,7,8	negative regulation of microtubule depolymerization	GO:0007026	0.00942	0.149	-0.34	-1.21	6.28718	-2.0661	Q38HM4|0.595012536;Q8BZ52|0.760581757	2	148	24	24150	http://www.ebi.ac.uk/QuickGO/GTerm?id=GO:0007026	[]
7	4,5,6,7	regulation of cardiac muscle cell action potential	GO:0098901	0.00942	0.149	-0.09	-0.66	6.28718	-2.0661	P11607|1.659978821;P22316|0.742187875	2	148	24	24150	http://www.ebi.ac.uk/QuickGO/GTerm?id=GO:0098901	[]
8	7,8	regulation of cardiac muscle contraction	GO:0055117	0.00944	0.149	0.13	-0.18	6.28718	-2.0661	Q90474|1.534980214;P11607|1.659978821;P22316|0.742187875	3	445	24	24150	http://www.ebi.ac.uk/QuickGO/GTerm?id=GO:0055117	[]
5	4,5	single-organism organelle organization	GO:1902589	0.00962	0.15	1.43	2.64	6.28718	-2.0661	Q4V8J7|1.325027761;Q90474|1.534980214;Q2EN81|1.264983797;Q9BUR5|1.285321842;Q90339|1.461933176;A2AAJ9|1.204770048;Q4R5B0|1.223650086;Q9I8F9|1.257151257;Q38HM4|0.595012536;P22316|0.742187875;Q8BZ52|0.760581757	11	5433	24	24150	http://www.ebi.ac.uk/QuickGO/GTerm?id=GO:1902589	[]
6	6	relaxation of cardiac muscle	GO:0055119	0.00967	0.15	0.3	0.19	6.28718	-2.0661	A2AAJ9|1.204770048;P11607|1.659978821	2	150	24	24150	http://www.ebi.ac.uk/QuickGO/GTerm?id=GO:0055119	[]
10	8,9,10	nuclear-transcribed mRNA catabolic process, nonsense-mediated decay	GO:0000184	0.00973	0.15	0.41	0.43	6.28718	-2.0661	Q90YS3|1.298714246;Q5E958|1.388334918;Q9W6X9|1.432255047	3	450	24	24150	http://www.ebi.ac.uk/QuickGO/GTerm?id=GO:0000184	[]
6	5,6	response to interferon-gamma	GO:0034341	0.00984	0.15	-0.19	-0.87	6.28718	-2.0661	Q90474|1.534980214;Q38HM4|0.595012536;Q8BZ52|0.760581757	3	452	24	24150	http://www.ebi.ac.uk/QuickGO/GTerm?id=GO:0034341	[]
8	8	sesquiterpenoid catabolic process	GO:0016107	0.0099	0.15	0	-0.46	6.28718	-2.0661	P15122|0.825682409	1	10	24	24150	http://www.ebi.ac.uk/QuickGO/GTerm?id=GO:0016107	[]
6	5,6	detection of light stimulus involved in sensory perception	GO:0050962	0.01	0.15	0.04	-0.37	6.28718	-2.0661	P13806|1.226988345;P22316|0.742187875	2	153	24	24150	http://www.ebi.ac.uk/QuickGO/GTerm?id=GO:0050962	[]
6	6	response to interleukin-4	GO:0070670	0.01	0.15	0.3	0.19	6.28718	-2.0661	Q90YS3|1.298714246;Q90474|1.534980214	2	153	24	24150	http://www.ebi.ac.uk/QuickGO/GTerm?id=GO:0070670	[]
11	7,8,10,11	maturation of SSU-rRNA from tricistronic rRNA transcript (SSU-rRNA, 5.8S rRNA, LSU-rRNA)	GO:0000462	0.0102	0.15	0.3	0.19	6.28718	-2.0661	Q5E958|1.388334918;Q9W6X9|1.432255047	2	154	24	24150	http://www.ebi.ac.uk/QuickGO/GTerm?id=GO:0000462	[]
5	5	cell-cell signaling involved in cardiac conduction	GO:0086019	0.0104	0.15	0.04	-0.37	6.28718	-2.0661	P13806|1.226988345;P22316|0.742187875	2	156	24	24150	http://www.ebi.ac.uk/QuickGO/GTerm?id=GO:0086019	[]
8	7,8	muscle fiber development	GO:0048747	0.0108	0.15	0.13	-0.18	6.28718	-2.0661	A2AAJ9|1.204770048;P13806|1.226988345;P22316|0.742187875	3	467	24	24150	http://www.ebi.ac.uk/QuickGO/GTerm?id=GO:0048747	[]
9	8,9	ATP metabolic process	GO:0046034	0.0109	0.15	0.45	0.53	6.28718	-2.0661	Q2EN81|1.264983797;Q90339|1.461933176;Q4R5B0|1.223650086;Q9I8F9|1.257151257	4	891	24	24150	http://www.ebi.ac.uk/QuickGO/GTerm?id=GO:0046034	[]
7	7	protein localization to endoplasmic reticulum	GO:0070972	0.0109	0.15	0.41	0.43	6.28718	-2.0661	Q90YS3|1.298714246;Q5E958|1.388334918;Q9W6X9|1.432255047	3	469	24	24150	http://www.ebi.ac.uk/QuickGO/GTerm?id=GO:0070972	[]
5	5	vestibular nucleus development	GO:0021750	0.0109	0.15	0	-0.46	6.28718	-2.0661	P22316|0.742187875	1	11	24	24150	http://www.ebi.ac.uk/QuickGO/GTerm?id=GO:0021750	[]
6	5,6	protein kinase D signaling	GO:0089700	0.0109	0.15	0	-0.46	6.28718	-2.0661	A2AAJ9|1.204770048	1	11	24	24150	http://www.ebi.ac.uk/QuickGO/GTerm?id=GO:0089700	[]
7	6,7	sorbitol metabolic process	GO:0006060	0.0109	0.15	0	-0.46	6.28718	-2.0661	P15122|0.825682409	1	11	24	24150	http://www.ebi.ac.uk/QuickGO/GTerm?id=GO:0006060	[]
8	8	fructose biosynthetic process	GO:0046370	0.0109	0.15	0	-0.46	6.28718	-2.0661	P15122|0.825682409	1	11	24	24150	http://www.ebi.ac.uk/QuickGO/GTerm?id=GO:0046370	[]
11	11	calcium ion transport from cytosol to endoplasmic reticulum	GO:1903515	0.0109	0.15	0	-0.46	6.28718	-2.0661	P11607|1.659978821	1	11	24	24150	http://www.ebi.ac.uk/QuickGO/GTerm?id=GO:1903515	[]
12	11,12	positive regulation of endoplasmic reticulum calcium ion concentration	GO:0032470	0.0109	0.15	0	-0.46	6.28718	-2.0661	P11607|1.659978821	1	11	24	24150	http://www.ebi.ac.uk/QuickGO/GTerm?id=GO:0032470	[]
8	7,8	calcium ion import into sarcoplasmic reticulum	GO:1990036	0.0109	0.15	0	-0.46	6.28718	-2.0661	P11607|1.659978821	1	11	24	24150	http://www.ebi.ac.uk/QuickGO/GTerm?id=GO:1990036	[]
7	7	polyprenol catabolic process	GO:0016095	0.0109	0.15	0	-0.46	6.28718	-2.0661	P15122|0.825682409	1	11	24	24150	http://www.ebi.ac.uk/QuickGO/GTerm?id=GO:0016095	[]
5	5	cerebellum maturation	GO:0021590	0.0109	0.15	0	-0.46	6.28718	-2.0661	P22316|0.742187875	1	11	24	24150	http://www.ebi.ac.uk/QuickGO/GTerm?id=GO:0021590	[]
6	5,6	mitochondrial transport	GO:0006839	0.0111	0.15	0.48	0.57	6.28718	-2.0661	Q90474|1.534980214;Q2EN81|1.264983797;Q4R5B0|1.223650086;Q9I8F9|1.257151257	4	896	24	24150	http://www.ebi.ac.uk/QuickGO/GTerm?id=GO:0006839	[]
5	5	heterocycle catabolic process	GO:0046700	0.0113	0.15	0.62	0.89	6.28718	-2.0661	Q90YS3|1.298714246;Q5E958|1.388334918;Q9W6X9|1.432255047;Q3SZ54|1.295743924;Q9I8F9|1.257151257	5	1409	24	24150	http://www.ebi.ac.uk/QuickGO/GTerm?id=GO:0046700	[]
3	3	interspecies interaction between organisms	GO:0044419	0.0114	0.15	1.18	2.1	6.28718	-2.0661	Q90YS3|1.298714246;Q90474|1.534980214;Q5E958|1.388334918;Q9W6X9|1.432255047;P00348|1.390561044;Q3SZ54|1.295743924;Q9I8F9|1.257151257;Q38HM4|0.595012536	8	3290	24	24150	http://www.ebi.ac.uk/QuickGO/GTerm?id=GO:0044419	[]
10	7,9,10	platelet degranulation	GO:0002576	0.0114	0.15	0.33	0.25	6.28718	-2.0661	Q9GLY5|1.37013909;Q9BUR5|1.285321842;A2AAJ9|1.204770048	3	477	24	24150	http://www.ebi.ac.uk/QuickGO/GTerm?id=GO:0002576	[]
5	5	organelle assembly	GO:0070925	0.0114	0.15	0.79	1.25	6.28718	-2.0661	Q90YS3|1.298714246;Q90474|1.534980214;Q90339|1.461933176;A2AAJ9|1.204770048;Q5E958|1.388334918;Q9I8F9|1.257151257	6	1989	24	24150	http://www.ebi.ac.uk/QuickGO/GTerm?id=GO:0070925	[]
8	5,7,8	cardiac conduction	GO:0061337	0.0116	0.15	0.13	-0.18	6.28718	-2.0661	P11607|1.659978821;P13806|1.226988345;P22316|0.742187875	3	480	24	24150	http://www.ebi.ac.uk/QuickGO/GTerm?id=GO:0061337	[]
5	5	cellular response to drug	GO:0035690	0.0118	0.15	0.35	0.3	6.28718	-2.0661	Q90474|1.534980214;A2AAJ9|1.204770048;P68103|1.2060011	3	483	24	24150	http://www.ebi.ac.uk/QuickGO/GTerm?id=GO:0035690	[]
5	5	nerve maturation	GO:0021682	0.0119	0.15	0	-0.46	6.28718	-2.0661	A2AAJ9|1.204770048	1	12	24	24150	http://www.ebi.ac.uk/QuickGO/GTerm?id=GO:0021682	[]
13	5,6,8,9,10,12,13	regulation of calcium ion-dependent exocytosis of neurotransmitter	GO:1903233	0.0119	0.15	0	-0.46	6.28718	-2.0661	P11607|1.659978821	1	12	24	24150	http://www.ebi.ac.uk/QuickGO/GTerm?id=GO:1903233	[]
4	4	cerebellar molecular layer development	GO:0021679	0.0119	0.15	0	-0.46	6.28718	-2.0661	P22316|0.742187875	1	12	24	24150	http://www.ebi.ac.uk/QuickGO/GTerm?id=GO:0021679	[]
7	7	cytotoxic T cell differentiation	GO:0045065	0.0119	0.15	0	-0.46	6.28718	-2.0661	Q90474|1.534980214	1	12	24	24150	http://www.ebi.ac.uk/QuickGO/GTerm?id=GO:0045065	[]
9	8,9	positive regulation of cytotoxic T cell differentiation	GO:0045585	0.0119	0.15	0	-0.46	6.28718	-2.0661	Q90474|1.534980214	1	12	24	24150	http://www.ebi.ac.uk/QuickGO/GTerm?id=GO:0045585	[]
8	8	regulation of cytotoxic T cell differentiation	GO:0045583	0.0119	0.15	0	-0.46	6.28718	-2.0661	Q90474|1.534980214	1	12	24	24150	http://www.ebi.ac.uk/QuickGO/GTerm?id=GO:0045583	[]
8	7,8	hydrogen ion transmembrane transport	GO:1902600	0.0119	0.15	0.19	-0.05	6.28718	-2.0661	Q2EN81|1.264983797;Q4R5B0|1.223650086	2	167	24	24150	http://www.ebi.ac.uk/QuickGO/GTerm?id=GO:1902600	[]
5	5	cellular nitrogen compound catabolic process	GO:0044270	0.012	0.15	0.62	0.89	6.28718	-2.0661	Q90YS3|1.298714246;Q5E958|1.388334918;Q9W6X9|1.432255047;Q3SZ54|1.295743924;Q9I8F9|1.257151257	5	1432	24	24150	http://www.ebi.ac.uk/QuickGO/GTerm?id=GO:0044270	[]
5	5	response to ketone	GO:1901654	0.012	0.15	-0.29	-1.08	6.28718	-2.0661	Q90474|1.534980214;Q9I8F9|1.257151257;Q38HM4|0.595012536;P15122|0.825682409;P22316|0.742187875	5	1432	24	24150	http://www.ebi.ac.uk/QuickGO/GTerm?id=GO:1901654	[]
8	5,6,7,8	regulation of membrane repolarization	GO:0060306	0.0123	0.15	0.04	-0.37	6.28718	-2.0661	P13806|1.226988345;P22316|0.742187875	2	170	24	24150	http://www.ebi.ac.uk/QuickGO/GTerm?id=GO:0060306	[]
4	4	organelle organization	GO:0006996	0.0123	0.15	2.05	4	6.28718	-2.0661	Q90YS3|1.298714246;Q4V8J7|1.325027761;Q90474|1.534980214;P50143|1.410027375;Q2EN81|1.264983797;Q9BUR5|1.285321842;Q90339|1.461933176;A2AAJ9|1.204770048;Q5E958|1.388334918;Q4R5B0|1.223650086;P11607|1.659978821;Q9I8F9|1.257151257;Q38HM4|0.595012536;P22316|0.742187875;Q8BZ52|0.760581757	15	9135	24	24150	http://www.ebi.ac.uk/QuickGO/GTerm?id=GO:0006996	[]
4	4	regulation of muscle adaptation	GO:0043502	0.0126	0.15	-0.22	-0.94	6.28718	-2.0661	P11607|1.659978821;Q38HM4|0.595012536;Q8BZ52|0.760581757	3	496	24	24150	http://www.ebi.ac.uk/QuickGO/GTerm?id=GO:0043502	[]
8	7,8	myosin filament assembly	GO:0031034	0.0127	0.15	0.27	0.12	6.28718	-2.0661	Q90474|1.534980214;A2AAJ9|1.204770048	2	173	24	24150	http://www.ebi.ac.uk/QuickGO/GTerm?id=GO:0031034	[]
4	4	establishment of localization in cell	GO:0051649	0.0127	0.15	1.53	2.86	6.28718	-2.0661	Q90YS3|1.298714246;Q90474|1.534980214;Q2EN81|1.264983797;A2AAJ9|1.204770048;Q5E958|1.388334918;Q9W6X9|1.432255047;Q4R5B0|1.223650086;P11607|1.659978821;P13806|1.226988345;Q9I8F9|1.257151257;P22316|0.742187875;Q8BZ52|0.760581757	12	6465	24	24150	http://www.ebi.ac.uk/QuickGO/GTerm?id=GO:0051649	[]
8	5,6,7,8	myofibril assembly	GO:0030239	0.0127	0.15	0.43	0.48	6.28718	-2.0661	Q90474|1.534980214;Q90339|1.461933176;A2AAJ9|1.204770048	3	497	24	24150	http://www.ebi.ac.uk/QuickGO/GTerm?id=GO:0030239	[]
10	6,7,9,10	maturation of SSU-rRNA	GO:0030490	0.0128	0.15	0.3	0.19	6.28718	-2.0661	Q5E958|1.388334918;Q9W6X9|1.432255047	2	174	24	24150	http://www.ebi.ac.uk/QuickGO/GTerm?id=GO:0030490	[]
7	7	cellular response to beta-amyloid	GO:1904646	0.0128	0.15	0.04	-0.37	6.28718	-2.0661	P13806|1.226988345;P22316|0.742187875	2	174	24	24150	http://www.ebi.ac.uk/QuickGO/GTerm?id=GO:1904646	[]
9	8,9	slow axonal transport	GO:1990832	0.0128	0.15	0	-0.46	6.28718	-2.0661	Q9I8F9|1.257151257	1	13	24	24150	http://www.ebi.ac.uk/QuickGO/GTerm?id=GO:1990832	[]
6	5,6	musculoskeletal movement, spinal reflex action	GO:0050883	0.0128	0.15	0	-0.46	6.28718	-2.0661	P22316|0.742187875	1	13	24	24150	http://www.ebi.ac.uk/QuickGO/GTerm?id=GO:0050883	[]
12	8,9,11,12	'de novo' actin filament nucleation	GO:0070060	0.0128	0.15	0	-0.46	6.28718	-2.0661	Q8BZ52|0.760581757	1	13	24	24150	http://www.ebi.ac.uk/QuickGO/GTerm?id=GO:0070060	[]
6	5,6	positive regulation of protein refolding	GO:1904592	0.0128	0.15	0	-0.46	6.28718	-2.0661	Q9I8F9|1.257151257	1	13	24	24150	http://www.ebi.ac.uk/QuickGO/GTerm?id=GO:1904592	[]
6	6	positive regulation of lysosomal membrane permeability	GO:0097214	0.0128	0.15	0	-0.46	6.28718	-2.0661	Q9I8F9|1.257151257	1	13	24	24150	http://www.ebi.ac.uk/QuickGO/GTerm?id=GO:0097214	[]
9	7,8,9	positive regulation of mRNA endonucleolytic cleavage involved in unfolded protein response	GO:1904722	0.0128	0.15	0	-0.46	6.28718	-2.0661	Q9I8F9|1.257151257	1	13	24	24150	http://www.ebi.ac.uk/QuickGO/GTerm?id=GO:1904722	[]
9	6,7,8,9	positive regulation of endoribonuclease activity	GO:1902380	0.0128	0.15	0	-0.46	6.28718	-2.0661	Q9I8F9|1.257151257	1	13	24	24150	http://www.ebi.ac.uk/QuickGO/GTerm?id=GO:1902380	[]
9	7,8,9	positive regulation of mRNA cleavage	GO:0031439	0.0128	0.15	0	-0.46	6.28718	-2.0661	Q9I8F9|1.257151257	1	13	24	24150	http://www.ebi.ac.uk/QuickGO/GTerm?id=GO:0031439	[]
5	5	response to cytokinin	GO:0009735	0.013	0.15	0.25	0.08	6.28718	-2.0661	P08249|1.361924577;P50580|1.305524261	2	175	24	24150	http://www.ebi.ac.uk/QuickGO/GTerm?id=GO:0009735	[]
6	4,5,6	immune response-activating signal transduction	GO:0002757	0.0132	0.15	0.66	0.97	6.28718	-2.0661	Q90474|1.534980214;Q90339|1.461933176;A2AAJ9|1.204770048;Q9I8F9|1.257151257;P22316|0.742187875	5	1465	24	24150	http://www.ebi.ac.uk/QuickGO/GTerm?id=GO:0002757	[]
4	4	behavioral fear response	GO:0001662	0.0133	0.15	0.05	-0.36	6.28718	-2.0661	A2AAJ9|1.204770048;P22316|0.742187875	2	177	24	24150	http://www.ebi.ac.uk/QuickGO/GTerm?id=GO:0001662	[]
7	5,7	spinal cord motor neuron differentiation	GO:0021522	0.0133	0.15	0.05	-0.36	6.28718	-2.0661	A2AAJ9|1.204770048;P22316|0.742187875	2	177	24	24150	http://www.ebi.ac.uk/QuickGO/GTerm?id=GO:0021522	[]
7	6,7	regulation of microtubule depolymerization	GO:0031114	0.0133	0.15	-0.34	-1.21	6.28718	-2.0661	Q38HM4|0.595012536;Q8BZ52|0.760581757	2	177	24	24150	http://www.ebi.ac.uk/QuickGO/GTerm?id=GO:0031114	[]
5	5	lipid catabolic process	GO:0016042	0.0133	0.15	0.58	0.8	6.28718	-2.0661	P08249|1.361924577;P11607|1.659978821;P00348|1.390561044;P15122|0.825682409	4	946	24	24150	http://www.ebi.ac.uk/QuickGO/GTerm?id=GO:0016042	[]
10	6,9,10	positive regulation of NF-kappaB transcription factor activity	GO:0051092	0.0133	0.15	0.23	0.03	6.28718	-2.0661	A2AAJ9|1.204770048;Q9I8F9|1.257151257;Q38HM4|0.595012536	3	506	24	24150	http://www.ebi.ac.uk/QuickGO/GTerm?id=GO:0051092	[]
8	8	protein depolymerization	GO:0051261	0.0135	0.15	-0.1	-0.68	6.28718	-2.0661	Q9I8F9|1.257151257;Q38HM4|0.595012536;Q8BZ52|0.760581757	3	508	24	24150	http://www.ebi.ac.uk/QuickGO/GTerm?id=GO:0051261	[]
3	3	response to activity	GO:0014823	0.0135	0.15	0.41	0.42	6.28718	-2.0661	Q90339|1.461933176;P00348|1.390561044;Q9I8F9|1.257151257	3	508	24	24150	http://www.ebi.ac.uk/QuickGO/GTerm?id=GO:0014823	[]
6	6	translation	GO:0006412	0.0138	0.15	0.72	1.11	6.28718	-2.0661	Q90YS3|1.298714246;Q5E958|1.388334918;Q9W6X9|1.432255047;P68103|1.2060011;Q3SZ54|1.295743924;P50580|1.305524261	6	2070	24	24150	http://www.ebi.ac.uk/QuickGO/GTerm?id=GO:0006412	[]
8	7,8	calcium-mediated signaling using extracellular calcium source	GO:0035585	0.0138	0.15	0	-0.46	6.28718	-2.0661	P22316|0.742187875	1	14	24	24150	http://www.ebi.ac.uk/QuickGO/GTerm?id=GO:0035585	[]
7	7	chaperone-mediated autophagy translocation complex disassembly	GO:1904764	0.0138	0.15	0	-0.46	6.28718	-2.0661	Q9I8F9|1.257151257	1	14	24	24150	http://www.ebi.ac.uk/QuickGO/GTerm?id=GO:1904764	[]
6	6	response to methylglyoxal	GO:0051595	0.0138	0.15	0	-0.46	6.28718	-2.0661	P15122|0.825682409	1	14	24	24150	http://www.ebi.ac.uk/QuickGO/GTerm?id=GO:0051595	[]
10	7,9,10	positive regulation of histone deacetylase activity	GO:1901727	0.0138	0.15	0	-0.46	6.28718	-2.0661	A2AAJ9|1.204770048	1	14	24	24150	http://www.ebi.ac.uk/QuickGO/GTerm?id=GO:1901727	[]
10	6,7,8,9,10	regulation of T cell receptor signaling pathway	GO:0050856	0.014	0.15	0.05	-0.36	6.28718	-2.0661	A2AAJ9|1.204770048;P22316|0.742187875	2	182	24	24150	http://www.ebi.ac.uk/QuickGO/GTerm?id=GO:0050856	[]
7	6,7	negative regulation of microtubule polymerization or depolymerization	GO:0031111	0.014	0.15	-0.34	-1.21	6.28718	-2.0661	Q38HM4|0.595012536;Q8BZ52|0.760581757	2	182	24	24150	http://www.ebi.ac.uk/QuickGO/GTerm?id=GO:0031111	[]
7	7	cardiac muscle hypertrophy	GO:0003300	0.014	0.15	0.23	0.03	6.28718	-2.0661	A2AAJ9|1.204770048;P11607|1.659978821;Q38HM4|0.595012536	3	515	24	24150	http://www.ebi.ac.uk/QuickGO/GTerm?id=GO:0003300	[]
5	3,5	behavioral defense response	GO:0002209	0.0141	0.15	0.05	-0.36	6.28718	-2.0661	A2AAJ9|1.204770048;P22316|0.742187875	2	183	24	24150	http://www.ebi.ac.uk/QuickGO/GTerm?id=GO:0002209	[]
7	6,7	sarcoplasmic reticulum calcium ion transport	GO:0070296	0.0141	0.15	-0.09	-0.66	6.28718	-2.0661	P11607|1.659978821;P22316|0.742187875	2	183	24	24150	http://www.ebi.ac.uk/QuickGO/GTerm?id=GO:0070296	[]
9	8,9	telomere maintenance via telomerase	GO:0007004	0.0141	0.15	0.34	0.27	6.28718	-2.0661	Q90474|1.534980214;P50143|1.410027375	2	183	24	24150	http://www.ebi.ac.uk/QuickGO/GTerm?id=GO:0007004	[]
7	7	positive regulation of ATPase activity	GO:0032781	0.0143	0.15	0.3	0.19	6.28718	-2.0661	A2AAJ9|1.204770048;P11607|1.659978821	2	184	24	24150	http://www.ebi.ac.uk/QuickGO/GTerm?id=GO:0032781	[]
8	6,7,8	cardiac muscle cell membrane repolarization	GO:0099622	0.0143	0.15	0.04	-0.37	6.28718	-2.0661	P13806|1.226988345;P22316|0.742187875	2	184	24	24150	http://www.ebi.ac.uk/QuickGO/GTerm?id=GO:0099622	[]
8	8	purine ribonucleoside triphosphate metabolic process	GO:0009205	0.0144	0.15	0.45	0.53	6.28718	-2.0661	Q2EN81|1.264983797;Q90339|1.461933176;Q4R5B0|1.223650086;Q9I8F9|1.257151257	4	968	24	24150	http://www.ebi.ac.uk/QuickGO/GTerm?id=GO:0009205	[]
5	4,5	single-organism transport	GO:0044765	0.0144	0.15	1.86	3.58	6.28718	-2.0661	Q9GLY5|1.37013909;Q90YS3|1.298714246;Q90474|1.534980214;Q2EN81|1.264983797;Q9BUR5|1.285321842;Q90339|1.461933176;A2AAJ9|1.204770048;Q4R5B0|1.223650086;P11607|1.659978821;P68103|1.2060011;P00348|1.390561044;P50580|1.305524261;P13806|1.226988345;Q9I8F9|1.257151257;P22316|0.742187875	15	9274	24	24150	http://www.ebi.ac.uk/QuickGO/GTerm?id=GO:0044765	[]
7	7	protein alkylation	GO:0008213	0.0145	0.15	0.29	0.18	6.28718	-2.0661	Q90YS3|1.298714246;P68103|1.2060011;Q9I8F9|1.257151257	3	522	24	24150	http://www.ebi.ac.uk/QuickGO/GTerm?id=GO:0008213	[]
8	5,7,8	protein methylation	GO:0006479	0.0145	0.15	0.29	0.18	6.28718	-2.0661	Q90YS3|1.298714246;P68103|1.2060011;Q9I8F9|1.257151257	3	522	24	24150	http://www.ebi.ac.uk/QuickGO/GTerm?id=GO:0006479	[]
7	5,6,7	positive regulation of interleukin-8 production	GO:0032757	0.0146	0.15	0.18	-0.07	6.28718	-2.0661	A2AAJ9|1.204770048;Q9I8F9|1.257151257	2	186	24	24150	http://www.ebi.ac.uk/QuickGO/GTerm?id=GO:0032757	[]
5	5	signal release	GO:0023061	0.0146	0.15	0.76	1.19	6.28718	-2.0661	A2AAJ9|1.204770048;P11607|1.659978821;P00348|1.390561044;P13806|1.226988345;Q9I8F9|1.257151257;P22316|0.742187875	6	2096	24	24150	http://www.ebi.ac.uk/QuickGO/GTerm?id=GO:0023061	[]
6	6	carboxylic acid catabolic process	GO:0046395	0.0147	0.15	0.58	0.8	6.28718	-2.0661	P08249|1.361924577;P11607|1.659978821;P00348|1.390561044;P15122|0.825682409	4	974	24	24150	http://www.ebi.ac.uk/QuickGO/GTerm?id=GO:0046395	[]
5	5	organic acid catabolic process	GO:0016054	0.0147	0.15	0.58	0.8	6.28718	-2.0661	P08249|1.361924577;P11607|1.659978821;P00348|1.390561044;P15122|0.825682409	4	974	24	24150	http://www.ebi.ac.uk/QuickGO/GTerm?id=GO:0016054	[]
9	5,8,9	regulation of heart rate by cardiac conduction	GO:0086091	0.0147	0.15	0.04	-0.37	6.28718	-2.0661	P13806|1.226988345;P22316|0.742187875	2	187	24	24150	http://www.ebi.ac.uk/QuickGO/GTerm?id=GO:0086091	[]
5	5	positive regulation of translational fidelity	GO:0045903	0.0148	0.15	0	-0.46	6.28718	-2.0661	Q90YS3|1.298714246	1	15	24	24150	http://www.ebi.ac.uk/QuickGO/GTerm?id=GO:0045903	[]
6	6	naphthalene metabolic process	GO:0018931	0.0148	0.15	0	-0.46	6.28718	-2.0661	P15122|0.825682409	1	15	24	24150	http://www.ebi.ac.uk/QuickGO/GTerm?id=GO:0018931	[]
3	3	protein unfolding	GO:0043335	0.0148	0.15	0	-0.46	6.28718	-2.0661	Q90474|1.534980214	1	15	24	24150	http://www.ebi.ac.uk/QuickGO/GTerm?id=GO:0043335	[]
4	4	negative regulation of complement-dependent cytotoxicity	GO:1903660	0.0148	0.15	0	-0.46	6.28718	-2.0661	Q90474|1.534980214	1	15	24	24150	http://www.ebi.ac.uk/QuickGO/GTerm?id=GO:1903660	[]
9	8,9	D-glucuronate catabolic process	GO:0042840	0.0148	0.15	0	-0.46	6.28718	-2.0661	P15122|0.825682409	1	15	24	24150	http://www.ebi.ac.uk/QuickGO/GTerm?id=GO:0042840	[]
8	8	D-glucuronate metabolic process	GO:0042839	0.0148	0.15	0	-0.46	6.28718	-2.0661	P15122|0.825682409	1	15	24	24150	http://www.ebi.ac.uk/QuickGO/GTerm?id=GO:0042839	[]
9	7,8,9	regulation of mRNA cleavage	GO:0031437	0.0148	0.15	0	-0.46	6.28718	-2.0661	Q9I8F9|1.257151257	1	15	24	24150	http://www.ebi.ac.uk/QuickGO/GTerm?id=GO:0031437	[]
5	5	naphthalene-containing compound metabolic process	GO:0090420	0.0148	0.15	0	-0.46	6.28718	-2.0661	P15122|0.825682409	1	15	24	24150	http://www.ebi.ac.uk/QuickGO/GTerm?id=GO:0090420	[]
9	7,8,9	regulation of mRNA endonucleolytic cleavage involved in unfolded protein response	GO:1904720	0.0148	0.15	0	-0.46	6.28718	-2.0661	Q9I8F9|1.257151257	1	15	24	24150	http://www.ebi.ac.uk/QuickGO/GTerm?id=GO:1904720	[]
7	6,7	intracellular protein transmembrane transport	GO:0065002	0.0149	0.15	0.29	0.16	6.28718	-2.0661	Q90474|1.534980214;Q9I8F9|1.257151257	2	188	24	24150	http://www.ebi.ac.uk/QuickGO/GTerm?id=GO:0065002	[]
5	5	response to pain	GO:0048265	0.0149	0.15	0.05	-0.36	6.28718	-2.0661	A2AAJ9|1.204770048;P22316|0.742187875	2	188	24	24150	http://www.ebi.ac.uk/QuickGO/GTerm?id=GO:0048265	[]
6	6	regulation of muscle contraction	GO:0006937	0.015	0.15	0.62	0.88	6.28718	-2.0661	Q90474|1.534980214;A2AAJ9|1.204770048;P11607|1.659978821;P22316|0.742187875	4	981	24	24150	http://www.ebi.ac.uk/QuickGO/GTerm?id=GO:0006937	[]
5	5	fear response	GO:0042596	0.0152	0.15	0.05	-0.36	6.28718	-2.0661	A2AAJ9|1.204770048;P22316|0.742187875	2	190	24	24150	http://www.ebi.ac.uk/QuickGO/GTerm?id=GO:0042596	[]
8	6,8	muscle filament sliding	GO:0030049	0.0153	0.15	0.25	0.07	6.28718	-2.0661	Q90339|1.461933176;A2AAJ9|1.204770048	2	191	24	24150	http://www.ebi.ac.uk/QuickGO/GTerm?id=GO:0030049	[]
5	5	response to muscle stretch	GO:0035994	0.0153	0.15	0.25	0.07	6.28718	-2.0661	Q90339|1.461933176;A2AAJ9|1.204770048	2	191	24	24150	http://www.ebi.ac.uk/QuickGO/GTerm?id=GO:0035994	[]
7	7	ribonucleoside triphosphate metabolic process	GO:0009199	0.0153	0.15	0.45	0.53	6.28718	-2.0661	Q2EN81|1.264983797;Q90339|1.461933176;Q4R5B0|1.223650086;Q9I8F9|1.257151257	4	987	24	24150	http://www.ebi.ac.uk/QuickGO/GTerm?id=GO:0009199	[]
7	7	purine nucleoside triphosphate metabolic process	GO:0009144	0.0154	0.15	0.45	0.53	6.28718	-2.0661	Q2EN81|1.264983797;Q90339|1.461933176;Q4R5B0|1.223650086;Q9I8F9|1.257151257	4	989	24	24150	http://www.ebi.ac.uk/QuickGO/GTerm?id=GO:0009144	[]
4	4	cellular biosynthetic process	GO:0044249	0.0155	0.15	2.38	4.72	6.28718	-2.0661	Q90YS3|1.298714246;Q4V8J7|1.325027761;Q90474|1.534980214;P50143|1.410027375;Q2EN81|1.264983797;P08249|1.361924577;A2AAJ9|1.204770048;Q5E958|1.388334918;Q9W6X9|1.432255047;Q4R5B0|1.223650086;P68103|1.2060011;P00348|1.390561044;Q3SZ54|1.295743924;P50580|1.305524261;Q9I8F9|1.257151257;Q38HM4|0.595012536;P15122|0.825682409;P22316|0.742187875;Q8BZ52|0.760581757	19	13478	24	24150	http://www.ebi.ac.uk/QuickGO/GTerm?id=GO:0044249	[]
7	7	protein localization to cytoskeleton	GO:0044380	0.0155	0.15	-0.34	-1.21	6.28718	-2.0661	Q38HM4|0.595012536;Q8BZ52|0.760581757	2	192	24	24150	http://www.ebi.ac.uk/QuickGO/GTerm?id=GO:0044380	[]
8	4,7,8	regulation of sequence-specific DNA binding transcription factor activity	GO:0051090	0.0155	0.15	-0.18	-0.85	6.28718	-2.0661	A2AAJ9|1.204770048;Q9I8F9|1.257151257;Q38HM4|0.595012536;P22316|0.742187875;Q8BZ52|0.760581757	5	1525	24	24150	http://www.ebi.ac.uk/QuickGO/GTerm?id=GO:0051090	[]
6	6	striated muscle hypertrophy	GO:0014897	0.0156	0.15	0.23	0.03	6.28718	-2.0661	A2AAJ9|1.204770048;P11607|1.659978821;Q38HM4|0.595012536	3	536	24	24150	http://www.ebi.ac.uk/QuickGO/GTerm?id=GO:0014897	[]
4	4	regulation of catabolic process	GO:0009894	0.0156	0.15	0.93	1.55	6.28718	-2.0661	Q90474|1.534980214;P08249|1.361924577;A2AAJ9|1.204770048;P68103|1.2060011;Q9I8F9|1.257151257;Q38HM4|0.595012536;Q8BZ52|0.760581757	7	2779	24	24150	http://www.ebi.ac.uk/QuickGO/GTerm?id=GO:0009894	[]
5	5	regulation of membrane potential in photoreceptor cell	GO:0016057	0.0158	0.15	0	-0.46	6.28718	-2.0661	P22316|0.742187875	1	16	24	24150	http://www.ebi.ac.uk/QuickGO/GTerm?id=GO:0016057	[]
11	7,8,9,11	regulation of protein localization to Cajal body	GO:1904869	0.0158	0.15	0	-0.46	6.28718	-2.0661	P50143|1.410027375	1	16	24	24150	http://www.ebi.ac.uk/QuickGO/GTerm?id=GO:1904869	[]
6	6	phenylacetate catabolic process	GO:0010124	0.0158	0.15	0	-0.46	6.28718	-2.0661	P00348|1.390561044	1	16	24	24150	http://www.ebi.ac.uk/QuickGO/GTerm?id=GO:0010124	[]
11	5,8,9,11	positive regulation of protein localization to Cajal body	GO:1904871	0.0158	0.15	0	-0.46	6.28718	-2.0661	P50143|1.410027375	1	16	24	24150	http://www.ebi.ac.uk/QuickGO/GTerm?id=GO:1904871	[]
5	5	regulation of lysosomal membrane permeability	GO:0097213	0.0158	0.15	0	-0.46	6.28718	-2.0661	Q9I8F9|1.257151257	1	16	24	24150	http://www.ebi.ac.uk/QuickGO/GTerm?id=GO:0097213	[]
8	8	purine ribonucleoside monophosphate metabolic process	GO:0009167	0.0159	0.15	0.45	0.53	6.28718	-2.0661	Q2EN81|1.264983797;Q90339|1.461933176;Q4R5B0|1.223650086;Q9I8F9|1.257151257	4	997	24	24150	http://www.ebi.ac.uk/QuickGO/GTerm?id=GO:0009167	[]
7	7	purine nucleoside monophosphate metabolic process	GO:0009126	0.016	0.15	0.45	0.53	6.28718	-2.0661	Q2EN81|1.264983797;Q90339|1.461933176;Q4R5B0|1.223650086;Q9I8F9|1.257151257	4	999	24	24150	http://www.ebi.ac.uk/QuickGO/GTerm?id=GO:0009126	[]
5	5	ribosome biogenesis	GO:0042254	0.016	0.15	0.53	0.69	6.28718	-2.0661	Q90YS3|1.298714246;Q5E958|1.388334918;Q9W6X9|1.432255047;P50580|1.305524261	4	999	24	24150	http://www.ebi.ac.uk/QuickGO/GTerm?id=GO:0042254	[]
4	4	heterocycle metabolic process	GO:0046483	0.0161	0.15	2.32	4.59	6.28718	-2.0661	Q90YS3|1.298714246;Q4V8J7|1.325027761;Q90474|1.534980214;P50143|1.410027375;Q2EN81|1.264983797;Q90339|1.461933176;P08249|1.361924577;A2AAJ9|1.204770048;Q5E958|1.388334918;Q9W6X9|1.432255047;Q4R5B0|1.223650086;P68103|1.2060011;Q3SZ54|1.295743924;P50580|1.305524261;Q9I8F9|1.257151257;Q38HM4|0.595012536;P22316|0.742187875;Q8BZ52|0.760581757	18	12421	24	24150	http://www.ebi.ac.uk/QuickGO/GTerm?id=GO:0046483	[]
7	6,7	intrinsic apoptotic signaling pathway in response to endoplasmic reticulum stress	GO:0070059	0.0162	0.15	0.32	0.23	6.28718	-2.0661	P11607|1.659978821;Q9I8F9|1.257151257	2	197	24	24150	http://www.ebi.ac.uk/QuickGO/GTerm?id=GO:0070059	[]
5	4,5	immune response-regulating signaling pathway	GO:0002764	0.0163	0.15	0.66	0.97	6.28718	-2.0661	Q90474|1.534980214;Q90339|1.461933176;A2AAJ9|1.204770048;Q9I8F9|1.257151257;P22316|0.742187875	5	1545	24	24150	http://www.ebi.ac.uk/QuickGO/GTerm?id=GO:0002764	[]
6	6	response to beta-amyloid	GO:1904645	0.0164	0.15	0.04	-0.37	6.28718	-2.0661	P13806|1.226988345;P22316|0.742187875	2	198	24	24150	http://www.ebi.ac.uk/QuickGO/GTerm?id=GO:1904645	[]
4	4	chaperone-mediated protein folding	GO:0061077	0.0166	0.15	0.25	0.08	6.28718	-2.0661	P50143|1.410027375;Q9I8F9|1.257151257	2	199	24	24150	http://www.ebi.ac.uk/QuickGO/GTerm?id=GO:0061077	[]
5	5	muscle hypertrophy	GO:0014896	0.0166	0.15	0.23	0.03	6.28718	-2.0661	A2AAJ9|1.204770048;P11607|1.659978821;Q38HM4|0.595012536	3	549	24	24150	http://www.ebi.ac.uk/QuickGO/GTerm?id=GO:0014896	[]
5	5	response to arsenite ion	GO:1903842	0.0168	0.15	0	-0.46	6.28718	-2.0661	Q9I8F9|1.257151257	1	17	24	24150	http://www.ebi.ac.uk/QuickGO/GTerm?id=GO:1903842	[]
4	4	actin polymerization-dependent cell motility	GO:0070358	0.0168	0.15	0	-0.46	6.28718	-2.0661	Q8BZ52|0.760581757	1	17	24	24150	http://www.ebi.ac.uk/QuickGO/GTerm?id=GO:0070358	[]
6	5,6	maintenance of mitochondrion location	GO:0051659	0.0168	0.15	0	-0.46	6.28718	-2.0661	P11607|1.659978821	1	17	24	24150	http://www.ebi.ac.uk/QuickGO/GTerm?id=GO:0051659	[]
7	7	regulation of phosphoprotein phosphatase activity	GO:0043666	0.0169	0.15	-0.07	-0.61	6.28718	-2.0661	Q90474|1.534980214;Q8BZ52|0.760581757	2	201	24	24150	http://www.ebi.ac.uk/QuickGO/GTerm?id=GO:0043666	[]
10	9,10	ATP biosynthetic process	GO:0006754	0.0169	0.15	0.19	-0.05	6.28718	-2.0661	Q2EN81|1.264983797;Q4R5B0|1.223650086	2	201	24	24150	http://www.ebi.ac.uk/QuickGO/GTerm?id=GO:0006754	[]
7	6,7	ncRNA metabolic process	GO:0034660	0.017	0.15	0.65	0.95	6.28718	-2.0661	Q90YS3|1.298714246;Q4V8J7|1.325027761;Q5E958|1.388334918;Q9W6X9|1.432255047;P50580|1.305524261	5	1562	24	24150	http://www.ebi.ac.uk/QuickGO/GTerm?id=GO:0034660	[]
7	6,7	negative regulation of fibril organization	GO:1902904	0.0175	0.15	-0.1	-0.68	6.28718	-2.0661	Q9I8F9|1.257151257;Q38HM4|0.595012536;Q8BZ52|0.760581757	3	560	24	24150	http://www.ebi.ac.uk/QuickGO/GTerm?id=GO:1902904	[]
6	6	myosin filament organization	GO:0031033	0.0175	0.15	0.27	0.12	6.28718	-2.0661	Q90474|1.534980214;A2AAJ9|1.204770048	2	205	24	24150	http://www.ebi.ac.uk/QuickGO/GTerm?id=GO:0031033	[]
8	7,8	RNA-dependent DNA biosynthetic process	GO:0006278	0.0177	0.15	0.34	0.27	6.28718	-2.0661	Q90474|1.534980214;P50143|1.410027375	2	206	24	24150	http://www.ebi.ac.uk/QuickGO/GTerm?id=GO:0006278	[]
6	5,6	courtship behavior	GO:0007619	0.0177	0.15	0.05	-0.36	6.28718	-2.0661	A2AAJ9|1.204770048;P22316|0.742187875	2	206	24	24150	http://www.ebi.ac.uk/QuickGO/GTerm?id=GO:0007619	[]
7	6,7	regulation of eosinophil chemotaxis	GO:2000422	0.0177	0.15	0	-0.46	6.28718	-2.0661	A2AAJ9|1.204770048	1	18	24	24150	http://www.ebi.ac.uk/QuickGO/GTerm?id=GO:2000422	[]
5	5	central nervous system maturation	GO:0021626	0.0177	0.15	0	-0.46	6.28718	-2.0661	P22316|0.742187875	1	18	24	24150	http://www.ebi.ac.uk/QuickGO/GTerm?id=GO:0021626	[]
11	8,9,10,11	positive regulation of high voltage-gated calcium channel activity	GO:1901843	0.0177	0.15	0	-0.46	6.28718	-2.0661	P13806|1.226988345	1	18	24	24150	http://www.ebi.ac.uk/QuickGO/GTerm?id=GO:1901843	[]
9	9	protein localization to nuclear body	GO:1903405	0.0177	0.15	0	-0.46	6.28718	-2.0661	P50143|1.410027375	1	18	24	24150	http://www.ebi.ac.uk/QuickGO/GTerm?id=GO:1903405	[]
8	6,7,8	regulation of sulfur amino acid metabolic process	GO:0031335	0.0177	0.15	0	-0.46	6.28718	-2.0661	P22316|0.742187875	1	18	24	24150	http://www.ebi.ac.uk/QuickGO/GTerm?id=GO:0031335	[]
5	5	inner medullary collecting duct development	GO:0072061	0.0177	0.15	0	-0.46	6.28718	-2.0661	P15122|0.825682409	1	18	24	24150	http://www.ebi.ac.uk/QuickGO/GTerm?id=GO:0072061	[]
6	5,6	hindbrain maturation	GO:0021578	0.0177	0.15	0	-0.46	6.28718	-2.0661	P22316|0.742187875	1	18	24	24150	http://www.ebi.ac.uk/QuickGO/GTerm?id=GO:0021578	[]
10	10	protein localization to Cajal body	GO:1904867	0.0177	0.15	0	-0.46	6.28718	-2.0661	P50143|1.410027375	1	18	24	24150	http://www.ebi.ac.uk/QuickGO/GTerm?id=GO:1904867	[]
6	5,6	doxorubicin metabolic process	GO:0044598	0.0177	0.15	0	-0.46	6.28718	-2.0661	P15122|0.825682409	1	18	24	24150	http://www.ebi.ac.uk/QuickGO/GTerm?id=GO:0044598	[]
10	7,8,9,10	mRNA endonucleolytic cleavage involved in unfolded protein response	GO:0070055	0.0177	0.15	0	-0.46	6.28718	-2.0661	Q9I8F9|1.257151257	1	18	24	24150	http://www.ebi.ac.uk/QuickGO/GTerm?id=GO:0070055	[]
7	6,7	positive regulation of eosinophil chemotaxis	GO:2000424	0.0177	0.15	0	-0.46	6.28718	-2.0661	A2AAJ9|1.204770048	1	18	24	24150	http://www.ebi.ac.uk/QuickGO/GTerm?id=GO:2000424	[]
7	7	protein targeting to lysosome involved in chaperone-mediated autophagy	GO:0061740	0.0177	0.15	0	-0.46	6.28718	-2.0661	Q9I8F9|1.257151257	1	18	24	24150	http://www.ebi.ac.uk/QuickGO/GTerm?id=GO:0061740	[]
5	5	daunorubicin metabolic process	GO:0044597	0.0177	0.15	0	-0.46	6.28718	-2.0661	P15122|0.825682409	1	18	24	24150	http://www.ebi.ac.uk/QuickGO/GTerm?id=GO:0044597	[]
3	3	macromolecule localization	GO:0033036	0.0178	0.15	1.96	3.81	6.28718	-2.0661	Q90YS3|1.298714246;Q90474|1.534980214;P50143|1.410027375;Q9BUR5|1.285321842;A2AAJ9|1.204770048;Q5E958|1.388334918;Q9W6X9|1.432255047;P11607|1.659978821;P00348|1.390561044;P13806|1.226988345;Q9I8F9|1.257151257;Q38HM4|0.595012536;P22316|0.742187875;Q8BZ52|0.760581757	14	8528	24	24150	http://www.ebi.ac.uk/QuickGO/GTerm?id=GO:0033036	[]
6	6	nucleoside triphosphate metabolic process	GO:0009141	0.0178	0.15	0.45	0.53	6.28718	-2.0661	Q2EN81|1.264983797;Q90339|1.461933176;Q4R5B0|1.223650086;Q9I8F9|1.257151257	4	1032	24	24150	http://www.ebi.ac.uk/QuickGO/GTerm?id=GO:0009141	[]
7	5,6,7	immune response-activating cell surface receptor signaling pathway	GO:0002429	0.0184	0.154	0.56	0.76	6.28718	-2.0661	Q90474|1.534980214;Q90339|1.461933176;A2AAJ9|1.204770048;P22316|0.742187875	4	1043	24	24150	http://www.ebi.ac.uk/QuickGO/GTerm?id=GO:0002429	[]
7	5,6,7	protein transmembrane transport	GO:0071806	0.0185	0.154	0.29	0.16	6.28718	-2.0661	Q90474|1.534980214;Q9I8F9|1.257151257	2	211	24	24150	http://www.ebi.ac.uk/QuickGO/GTerm?id=GO:0071806	[]
5	5	blood circulation	GO:0008015	0.0186	0.154	0.8	1.29	6.28718	-2.0661	Q90474|1.534980214;A2AAJ9|1.204770048;P11607|1.659978821;P13806|1.226988345;Q9I8F9|1.257151257;P22316|0.742187875	6	2210	24	24150	http://www.ebi.ac.uk/QuickGO/GTerm?id=GO:0008015	[]
7	7	ribonucleoside monophosphate metabolic process	GO:0009161	0.0186	0.154	0.45	0.53	6.28718	-2.0661	Q2EN81|1.264983797;Q90339|1.461933176;Q4R5B0|1.223650086;Q9I8F9|1.257151257	4	1046	24	24150	http://www.ebi.ac.uk/QuickGO/GTerm?id=GO:0009161	[]
9	8,9	regulation of voltage-gated calcium channel activity	GO:1901385	0.0186	0.154	0.04	-0.37	6.28718	-2.0661	P13806|1.226988345;P22316|0.742187875	2	212	24	24150	http://www.ebi.ac.uk/QuickGO/GTerm?id=GO:1901385	[]
8	8	protein localization to nucleoplasm	GO:1990173	0.0187	0.154	0	-0.46	6.28718	-2.0661	P50143|1.410027375	1	19	24	24150	http://www.ebi.ac.uk/QuickGO/GTerm?id=GO:1990173	[]
8	7,8	regulation of endoribonuclease activity	GO:0060699	0.0187	0.154	0	-0.46	6.28718	-2.0661	Q9I8F9|1.257151257	1	19	24	24150	http://www.ebi.ac.uk/QuickGO/GTerm?id=GO:0060699	[]
4	4	central complex development	GO:0048036	0.0187	0.154	0	-0.46	6.28718	-2.0661	A2AAJ9|1.204770048	1	19	24	24150	http://www.ebi.ac.uk/QuickGO/GTerm?id=GO:0048036	[]
3	3	protein folding	GO:0006457	0.0187	0.154	0.43	0.48	6.28718	-2.0661	Q90474|1.534980214;P50143|1.410027375;Q9I8F9|1.257151257	3	575	24	24150	http://www.ebi.ac.uk/QuickGO/GTerm?id=GO:0006457	[]
7	5,6,7	membrane repolarization	GO:0086009	0.0191	0.155	0.04	-0.37	6.28718	-2.0661	P13806|1.226988345;P22316|0.742187875	2	215	24	24150	http://www.ebi.ac.uk/QuickGO/GTerm?id=GO:0086009	[]
7	6,7	peptide biosynthetic process	GO:0043043	0.0192	0.155	0.72	1.11	6.28718	-2.0661	Q90YS3|1.298714246;Q5E958|1.388334918;Q9W6X9|1.432255047;P68103|1.2060011;Q3SZ54|1.295743924;P50580|1.305524261	6	2226	24	24150	http://www.ebi.ac.uk/QuickGO/GTerm?id=GO:0043043	[]
6	5,6	protein localization to membrane	GO:0072657	0.0193	0.155	0.81	1.3	6.28718	-2.0661	Q90YS3|1.298714246;Q90474|1.534980214;A2AAJ9|1.204770048;Q5E958|1.388334918;Q9W6X9|1.432255047;P22316|0.742187875	6	2228	24	24150	http://www.ebi.ac.uk/QuickGO/GTerm?id=GO:0072657	[]
8	7,8	telomere maintenance via telomere lengthening	GO:0010833	0.0193	0.155	0.34	0.27	6.28718	-2.0661	Q90474|1.534980214;P50143|1.410027375	2	216	24	24150	http://www.ebi.ac.uk/QuickGO/GTerm?id=GO:0010833	[]
6	5,6	male mating behavior	GO:0060179	0.0195	0.155	0.05	-0.36	6.28718	-2.0661	A2AAJ9|1.204770048;P22316|0.742187875	2	217	24	24150	http://www.ebi.ac.uk/QuickGO/GTerm?id=GO:0060179	[]
6	5,6	microtubule depolymerization	GO:0007019	0.0195	0.155	-0.34	-1.21	6.28718	-2.0661	Q38HM4|0.595012536;Q8BZ52|0.760581757	2	217	24	24150	http://www.ebi.ac.uk/QuickGO/GTerm?id=GO:0007019	[]
7	5,6,7	negative regulation of extracellular matrix organization	GO:1903054	0.0195	0.155	-0.1	-0.68	6.28718	-2.0661	Q9I8F9|1.257151257;Q38HM4|0.595012536;Q8BZ52|0.760581757	3	584	24	24150	http://www.ebi.ac.uk/QuickGO/GTerm?id=GO:1903054	[]
6	5,6	intrinsic apoptotic signaling pathway	GO:0097193	0.0196	0.155	0.52	0.67	6.28718	-2.0661	A2AAJ9|1.204770048;P11607|1.659978821;Q9I8F9|1.257151257;Q8BZ52|0.760581757	4	1063	24	24150	http://www.ebi.ac.uk/QuickGO/GTerm?id=GO:0097193	[]
6	5,6	regulation of fibroblast growth factor receptor signaling pathway	GO:0040036	0.0196	0.155	0.18	-0.07	6.28718	-2.0661	A2AAJ9|1.204770048;Q9I8F9|1.257151257	2	218	24	24150	http://www.ebi.ac.uk/QuickGO/GTerm?id=GO:0040036	[]
5	5	action potential	GO:0001508	0.0197	0.155	0.13	-0.18	6.28718	-2.0661	P11607|1.659978821;P13806|1.226988345;P22316|0.742187875	3	586	24	24150	http://www.ebi.ac.uk/QuickGO/GTerm?id=GO:0001508	[]
8	6,7,8	mRNA splicing via endonucleolytic cleavage and ligation involved in unfolded protein response	GO:0030969	0.0197	0.155	0	-0.46	6.28718	-2.0661	Q9I8F9|1.257151257	1	20	24	24150	http://www.ebi.ac.uk/QuickGO/GTerm?id=GO:0030969	[]
10	8,9,10	mRNA splicing, via endonucleolytic cleavage and ligation	GO:0070054	0.0197	0.155	0	-0.46	6.28718	-2.0661	Q9I8F9|1.257151257	1	20	24	24150	http://www.ebi.ac.uk/QuickGO/GTerm?id=GO:0070054	[]
9	5,7,8,9	positive regulation of nucleotide-binding oligomerization domain containing 2 signaling pathway	GO:0070434	0.0197	0.155	0	-0.46	6.28718	-2.0661	Q9I8F9|1.257151257	1	20	24	24150	http://www.ebi.ac.uk/QuickGO/GTerm?id=GO:0070434	[]
7	5,6,7	protein import into mitochondrial outer membrane	GO:0045040	0.0197	0.155	0	-0.46	6.28718	-2.0661	Q90474|1.534980214	1	20	24	24150	http://www.ebi.ac.uk/QuickGO/GTerm?id=GO:0045040	[]
8	4,6,7,8	positive regulation of nucleotide-binding oligomerization domain containing signaling pathway	GO:0070426	0.0197	0.155	0	-0.46	6.28718	-2.0661	Q9I8F9|1.257151257	1	20	24	24150	http://www.ebi.ac.uk/QuickGO/GTerm?id=GO:0070426	[]
6	6	nucleoside monophosphate metabolic process	GO:0009123	0.0198	0.155	0.45	0.53	6.28718	-2.0661	Q2EN81|1.264983797;Q90339|1.461933176;Q4R5B0|1.223650086;Q9I8F9|1.257151257	4	1066	24	24150	http://www.ebi.ac.uk/QuickGO/GTerm?id=GO:0009123	[]
7	5,7	positive regulation of heart contraction	GO:0045823	0.0198	0.155	0.41	0.42	6.28718	-2.0661	Q90474|1.534980214;P11607|1.659978821	2	219	24	24150	http://www.ebi.ac.uk/QuickGO/GTerm?id=GO:0045823	[]
4	4	circulatory system process	GO:0003013	0.0199	0.155	0.8	1.29	6.28718	-2.0661	Q90474|1.534980214;A2AAJ9|1.204770048;P11607|1.659978821;P13806|1.226988345;Q9I8F9|1.257151257;P22316|0.742187875	6	2243	24	24150	http://www.ebi.ac.uk/QuickGO/GTerm?id=GO:0003013	[]
6	6	striated muscle cell differentiation	GO:0051146	0.0199	0.155	0.65	0.95	6.28718	-2.0661	Q90474|1.534980214;Q90339|1.461933176;A2AAJ9|1.204770048;P13806|1.226988345;P22316|0.742187875	5	1626	24	24150	http://www.ebi.ac.uk/QuickGO/GTerm?id=GO:0051146	[]
4	4	cellular response to endogenous stimulus	GO:0071495	0.02	0.155	1.21	2.17	6.28718	-2.0661	Q90474|1.534980214;A2AAJ9|1.204770048;P68103|1.2060011;P50580|1.305524261;P13806|1.226988345;Q9I8F9|1.257151257;Q38HM4|0.595012536;P15122|0.825682409;P22316|0.742187875;Q8BZ52|0.760581757	10	5168	24	24150	http://www.ebi.ac.uk/QuickGO/GTerm?id=GO:0071495	[]
7	7	actin-myosin filament sliding	GO:0033275	0.0203	0.156	0.25	0.07	6.28718	-2.0661	Q90339|1.461933176;A2AAJ9|1.204770048	2	222	24	24150	http://www.ebi.ac.uk/QuickGO/GTerm?id=GO:0033275	[]
6	4,6	negative regulation of blood circulation	GO:1903523	0.0205	0.156	0.32	0.23	6.28718	-2.0661	P11607|1.659978821;Q9I8F9|1.257151257	2	223	24	24150	http://www.ebi.ac.uk/QuickGO/GTerm?id=GO:1903523	[]
9	6,7,8,9	regulation of cardiac muscle cell contraction	GO:0086004	0.0207	0.156	-0.09	-0.66	6.28718	-2.0661	P11607|1.659978821;P22316|0.742187875	2	224	24	24150	http://www.ebi.ac.uk/QuickGO/GTerm?id=GO:0086004	[]
8	7,8	glucuronate catabolic process	GO:0006064	0.0207	0.156	0	-0.46	6.28718	-2.0661	P15122|0.825682409	1	21	24	24150	http://www.ebi.ac.uk/QuickGO/GTerm?id=GO:0006064	[]
6	6	late endosomal microautophagy	GO:0061738	0.0207	0.156	0	-0.46	6.28718	-2.0661	Q9I8F9|1.257151257	1	21	24	24150	http://www.ebi.ac.uk/QuickGO/GTerm?id=GO:0061738	[]
6	5,6	hexitol metabolic process	GO:0006059	0.0207	0.156	0	-0.46	6.28718	-2.0661	P15122|0.825682409	1	21	24	24150	http://www.ebi.ac.uk/QuickGO/GTerm?id=GO:0006059	[]
7	5,7	negative regulation of transforming growth factor beta activation	GO:1901389	0.0207	0.156	0	-0.46	6.28718	-2.0661	Q90474|1.534980214	1	21	24	24150	http://www.ebi.ac.uk/QuickGO/GTerm?id=GO:1901389	[]
5	5	establishment of vesicle localization	GO:0051650	0.0207	0.156	0.53	0.69	6.28718	-2.0661	A2AAJ9|1.204770048;P11607|1.659978821;Q9I8F9|1.257151257;P22316|0.742187875	4	1080	24	24150	http://www.ebi.ac.uk/QuickGO/GTerm?id=GO:0051650	[]
6	5,6	regulation of cellular response to heat	GO:1900034	0.021	0.158	0.29	0.16	6.28718	-2.0661	Q90474|1.534980214;Q9I8F9|1.257151257	2	226	24	24150	http://www.ebi.ac.uk/QuickGO/GTerm?id=GO:1900034	[]
7	6,7	mRNA metabolic process	GO:0016071	0.0213	0.16	0.62	0.89	6.28718	-2.0661	Q90YS3|1.298714246;Q5E958|1.388334918;Q9W6X9|1.432255047;Q3SZ54|1.295743924;Q9I8F9|1.257151257	5	1653	24	24150	http://www.ebi.ac.uk/QuickGO/GTerm?id=GO:0016071	[]
5	5	relaxation of muscle	GO:0090075	0.0214	0.16	0.3	0.19	6.28718	-2.0661	A2AAJ9|1.204770048;P11607|1.659978821	2	228	24	24150	http://www.ebi.ac.uk/QuickGO/GTerm?id=GO:0090075	[]
9	8,9	purine ribonucleoside triphosphate biosynthetic process	GO:0009206	0.0214	0.16	0.19	-0.05	6.28718	-2.0661	Q2EN81|1.264983797;Q4R5B0|1.223650086	2	228	24	24150	http://www.ebi.ac.uk/QuickGO/GTerm?id=GO:0009206	[]
5	5	protein stabilization	GO:0050821	0.0215	0.16	0.43	0.48	6.28718	-2.0661	Q90474|1.534980214;P50143|1.410027375;Q9I8F9|1.257151257	3	606	24	24150	http://www.ebi.ac.uk/QuickGO/GTerm?id=GO:0050821	[]
10	5,7,8,9,10	regulation of peptide hormone secretion	GO:0090276	0.0216	0.16	0.44	0.5	6.28718	-2.0661	A2AAJ9|1.204770048;P00348|1.390561044;P13806|1.226988345;P22316|0.742187875	4	1095	24	24150	http://www.ebi.ac.uk/QuickGO/GTerm?id=GO:0090276	[]
7	5,6,7	T-tubule organization	GO:0033292	0.0216	0.16	0	-0.46	6.28718	-2.0661	P11607|1.659978821	1	22	24	24150	http://www.ebi.ac.uk/QuickGO/GTerm?id=GO:0033292	[]
7	7	positive regulation of deacetylase activity	GO:0090045	0.0216	0.16	0	-0.46	6.28718	-2.0661	A2AAJ9|1.204770048	1	22	24	24150	http://www.ebi.ac.uk/QuickGO/GTerm?id=GO:0090045	[]
8	7,8	purine nucleoside triphosphate biosynthetic process	GO:0009145	0.0221	0.163	0.19	-0.05	6.28718	-2.0661	Q2EN81|1.264983797;Q4R5B0|1.223650086	2	232	24	24150	http://www.ebi.ac.uk/QuickGO/GTerm?id=GO:0009145	[]
5	5	fatty acid metabolic process	GO:0006631	0.0222	0.163	0.58	0.8	6.28718	-2.0661	P08249|1.361924577;P11607|1.659978821;P00348|1.390561044;P15122|0.825682409	4	1104	24	24150	http://www.ebi.ac.uk/QuickGO/GTerm?id=GO:0006631	[]
5	5	cellular nitrogen compound biosynthetic process	GO:0044271	0.0223	0.164	2.02	3.94	6.28718	-2.0661	Q90YS3|1.298714246;Q4V8J7|1.325027761;Q90474|1.534980214;P50143|1.410027375;Q2EN81|1.264983797;A2AAJ9|1.204770048;Q5E958|1.388334918;Q9W6X9|1.432255047;Q4R5B0|1.223650086;P68103|1.2060011;Q3SZ54|1.295743924;P50580|1.305524261;Q9I8F9|1.257151257;Q38HM4|0.595012536;P22316|0.742187875;Q8BZ52|0.760581757	16	10676	24	24150	http://www.ebi.ac.uk/QuickGO/GTerm?id=GO:0044271	[]
3	3	activation of immune response	GO:0002253	0.0225	0.164	0.66	0.97	6.28718	-2.0661	Q90474|1.534980214;Q90339|1.461933176;A2AAJ9|1.204770048;Q9I8F9|1.257151257;P22316|0.742187875	5	1678	24	24150	http://www.ebi.ac.uk/QuickGO/GTerm?id=GO:0002253	[]
6	5,6	alditol biosynthetic process	GO:0019401	0.0226	0.164	0	-0.46	6.28718	-2.0661	P15122|0.825682409	1	23	24	24150	http://www.ebi.ac.uk/QuickGO/GTerm?id=GO:0019401	[]
10	10	manganese ion homeostasis	GO:0055071	0.0226	0.164	0	-0.46	6.28718	-2.0661	P11607|1.659978821	1	23	24	24150	http://www.ebi.ac.uk/QuickGO/GTerm?id=GO:0055071	[]
7	6,7	outer mitochondrial membrane organization	GO:0007008	0.0226	0.164	0	-0.46	6.28718	-2.0661	Q90474|1.534980214	1	23	24	24150	http://www.ebi.ac.uk/QuickGO/GTerm?id=GO:0007008	[]
6	5,6	establishment of protein localization to membrane	GO:0090150	0.0227	0.164	0.6	0.84	6.28718	-2.0661	Q90YS3|1.298714246;Q90474|1.534980214;Q5E958|1.388334918;Q9W6X9|1.432255047	4	1111	24	24150	http://www.ebi.ac.uk/QuickGO/GTerm?id=GO:0090150	[]
9	6,7,8,9	regulation of peptide secretion	GO:0002791	0.0228	0.164	0.44	0.5	6.28718	-2.0661	A2AAJ9|1.204770048;P00348|1.390561044;P13806|1.226988345;P22316|0.742187875	4	1112	24	24150	http://www.ebi.ac.uk/QuickGO/GTerm?id=GO:0002791	[]
4	4	single-organism cellular localization	GO:1902580	0.0232	0.166	1.03	1.77	6.28718	-2.0661	Q90YS3|1.298714246;Q90474|1.534980214;A2AAJ9|1.204770048;Q5E958|1.388334918;Q9W6X9|1.432255047;P11607|1.659978821;P22316|0.742187875	7	3002	24	24150	http://www.ebi.ac.uk/QuickGO/GTerm?id=GO:1902580	[]
4	4	response to hormone	GO:0009725	0.0235	0.166	1.33	2.42	6.28718	-2.0661	Q90474|1.534980214;P08249|1.361924577;P11607|1.659978821;P00348|1.390561044;P50580|1.305524261;Q9I8F9|1.257151257;Q38HM4|0.595012536;P15122|0.825682409;Q8BZ52|0.760581757	9	4495	24	24150	http://www.ebi.ac.uk/QuickGO/GTerm?id=GO:0009725	[]
5	4,5	response to electrical stimulus involved in regulation of muscle adaptation	GO:0014878	0.0236	0.166	0	-0.46	6.28718	-2.0661	Q38HM4|0.595012536	1	24	24	24150	http://www.ebi.ac.uk/QuickGO/GTerm?id=GO:0014878	[]
3	3	positive regulation of telomerase RNA localization to Cajal body	GO:1904874	0.0236	0.166	0	-0.46	6.28718	-2.0661	P50143|1.410027375	1	24	24	24150	http://www.ebi.ac.uk/QuickGO/GTerm?id=GO:1904874	[]
9	6,9	formation of translation preinitiation complex	GO:0001731	0.0236	0.166	0	-0.46	6.28718	-2.0661	Q90YS3|1.298714246	1	24	24	24150	http://www.ebi.ac.uk/QuickGO/GTerm?id=GO:0001731	[]
6	6	bile acid catabolic process	GO:0030573	0.0236	0.166	0	-0.46	6.28718	-2.0661	P15122|0.825682409	1	24	24	24150	http://www.ebi.ac.uk/QuickGO/GTerm?id=GO:0030573	[]
7	5,7	regulation of transforming growth factor beta activation	GO:1901388	0.0236	0.166	0	-0.46	6.28718	-2.0661	Q90474|1.534980214	1	24	24	24150	http://www.ebi.ac.uk/QuickGO/GTerm?id=GO:1901388	[]
6	6	protein targeting to vacuole involved in autophagy	GO:0071211	0.0236	0.166	0	-0.46	6.28718	-2.0661	Q9I8F9|1.257151257	1	24	24	24150	http://www.ebi.ac.uk/QuickGO/GTerm?id=GO:0071211	[]
9	9	cardiac muscle cell apoptotic process	GO:0010659	0.0241	0.168	0.29	0.16	6.28718	-2.0661	Q90474|1.534980214;Q9I8F9|1.257151257	2	243	24	24150	http://www.ebi.ac.uk/QuickGO/GTerm?id=GO:0010659	[]
8	7,8	ncRNA processing	GO:0034470	0.0241	0.168	0.53	0.69	6.28718	-2.0661	Q90YS3|1.298714246;Q5E958|1.388334918;Q9W6X9|1.432255047;P50580|1.305524261	4	1132	24	24150	http://www.ebi.ac.uk/QuickGO/GTerm?id=GO:0034470	[]
6	5,6	immune response-regulating cell surface receptor signaling pathway	GO:0002768	0.0243	0.168	0.56	0.76	6.28718	-2.0661	Q90474|1.534980214;Q90339|1.461933176;A2AAJ9|1.204770048;P22316|0.742187875	4	1135	24	24150	http://www.ebi.ac.uk/QuickGO/GTerm?id=GO:0002768	[]
4	4	actin filament-based process	GO:0030029	0.0245	0.168	0.99	1.69	6.28718	-2.0661	Q90474|1.534980214;Q90339|1.461933176;A2AAJ9|1.204770048;P11607|1.659978821;P13806|1.226988345;P22316|0.742187875;Q8BZ52|0.760581757	7	3035	24	24150	http://www.ebi.ac.uk/QuickGO/GTerm?id=GO:0030029	[]
5	5	lipid modification	GO:0030258	0.0245	0.168	0.5	0.62	6.28718	-2.0661	P08249|1.361924577;P11607|1.659978821;P00348|1.390561044	3	637	24	24150	http://www.ebi.ac.uk/QuickGO/GTerm?id=GO:0030258	[]
8	7,8	inorganic cation transmembrane transport	GO:0098662	0.0245	0.168	0.63	0.9	6.28718	-2.0661	Q2EN81|1.264983797;Q4R5B0|1.223650086;P11607|1.659978821;P13806|1.226988345;P22316|0.742187875	5	1715	24	24150	http://www.ebi.ac.uk/QuickGO/GTerm?id=GO:0098662	[]
11	6,8,9,10,11	regulation of somatostatin secretion	GO:0090273	0.0246	0.168	0	-0.46	6.28718	-2.0661	P22316|0.742187875	1	25	24	24150	http://www.ebi.ac.uk/QuickGO/GTerm?id=GO:0090273	[]
11	6,7,8,9,10,11	positive regulation of microtubule nucleation	GO:0090063	0.0246	0.168	0	-0.46	6.28718	-2.0661	Q9I8F9|1.257151257	1	25	24	24150	http://www.ebi.ac.uk/QuickGO/GTerm?id=GO:0090063	[]
7	7	protein localization to M-band	GO:0036309	0.0246	0.168	0	-0.46	6.28718	-2.0661	A2AAJ9|1.204770048	1	25	24	24150	http://www.ebi.ac.uk/QuickGO/GTerm?id=GO:0036309	[]
7	6,7	female courtship behavior	GO:0008050	0.0246	0.168	0	-0.46	6.28718	-2.0661	A2AAJ9|1.204770048	1	25	24	24150	http://www.ebi.ac.uk/QuickGO/GTerm?id=GO:0008050	[]
8	7,8	ribonucleoside triphosphate biosynthetic process	GO:0009201	0.0246	0.168	0.19	-0.05	6.28718	-2.0661	Q2EN81|1.264983797;Q4R5B0|1.223650086	2	246	24	24150	http://www.ebi.ac.uk/QuickGO/GTerm?id=GO:0009201	[]
4	4	ventral spinal cord development	GO:0021517	0.0246	0.168	0.05	-0.36	6.28718	-2.0661	A2AAJ9|1.204770048;P22316|0.742187875	2	246	24	24150	http://www.ebi.ac.uk/QuickGO/GTerm?id=GO:0021517	[]
4	4	cellular response to chemical stimulus	GO:0070887	0.0246	0.168	1.8	3.45	6.28718	-2.0661	Q90YS3|1.298714246;Q90474|1.534980214;A2AAJ9|1.204770048;P11607|1.659978821;P68103|1.2060011;P00348|1.390561044;Q3SZ54|1.295743924;P50580|1.305524261;P13806|1.226988345;Q9I8F9|1.257151257;Q38HM4|0.595012536;P15122|0.825682409;P22316|0.742187875;Q8BZ52|0.760581757	14	8837	24	24150	http://www.ebi.ac.uk/QuickGO/GTerm?id=GO:0070887	[]
5	5	regulation of peptide transport	GO:0090087	0.0248	0.169	0.44	0.5	6.28718	-2.0661	A2AAJ9|1.204770048;P00348|1.390561044;P13806|1.226988345;P22316|0.742187875	4	1142	24	24150	http://www.ebi.ac.uk/QuickGO/GTerm?id=GO:0090087	[]
6	6	cell differentiation in spinal cord	GO:0021515	0.0254	0.171	0.05	-0.36	6.28718	-2.0661	A2AAJ9|1.204770048;P22316|0.742187875	2	250	24	24150	http://www.ebi.ac.uk/QuickGO/GTerm?id=GO:0021515	[]
5	5	cellular protein localization	GO:0034613	0.0255	0.171	1.4	2.59	6.28718	-2.0661	Q90YS3|1.298714246;Q90474|1.534980214;P50143|1.410027375;A2AAJ9|1.204770048;Q5E958|1.388334918;Q9W6X9|1.432255047;Q9I8F9|1.257151257;Q38HM4|0.595012536;P22316|0.742187875;Q8BZ52|0.760581757	10	5357	24	24150	http://www.ebi.ac.uk/QuickGO/GTerm?id=GO:0034613	[]
7	4,6,7	positive regulation of protein folding	GO:1903334	0.0255	0.171	0	-0.46	6.28718	-2.0661	Q9I8F9|1.257151257	1	26	24	24150	http://www.ebi.ac.uk/QuickGO/GTerm?id=GO:1903334	[]
5	5	regulation of protein refolding	GO:0061083	0.0255	0.171	0	-0.46	6.28718	-2.0661	Q9I8F9|1.257151257	1	26	24	24150	http://www.ebi.ac.uk/QuickGO/GTerm?id=GO:0061083	[]
6	6	cellular heat acclimation	GO:0070370	0.0255	0.171	0	-0.46	6.28718	-2.0661	Q9I8F9|1.257151257	1	26	24	24150	http://www.ebi.ac.uk/QuickGO/GTerm?id=GO:0070370	[]
5	5	anatomical structure homeostasis	GO:0060249	0.0258	0.173	0.21	0	6.28718	-2.0661	Q90474|1.534980214;P50143|1.410027375;Q9I8F9|1.257151257;P15122|0.825682409;P22316|0.742187875	5	1738	24	24150	http://www.ebi.ac.uk/QuickGO/GTerm?id=GO:0060249	[]
5	5	vesicle localization	GO:0051648	0.0263	0.175	0.53	0.69	6.28718	-2.0661	A2AAJ9|1.204770048;P11607|1.659978821;Q9I8F9|1.257151257;P22316|0.742187875	4	1162	24	24150	http://www.ebi.ac.uk/QuickGO/GTerm?id=GO:0051648	[]
5	5	synaptic vesicle cycle	GO:0099504	0.0263	0.175	0.13	-0.18	6.28718	-2.0661	P11607|1.659978821;Q9I8F9|1.257151257;P22316|0.742187875	3	655	24	24150	http://www.ebi.ac.uk/QuickGO/GTerm?id=GO:0099504	[]
9	6,7,8,9	positive regulation of endothelial cell chemotaxis by VEGF-activated vascular endothelial growth factor receptor signaling pathway	GO:0038033	0.0265	0.175	0	-0.46	6.28718	-2.0661	A2AAJ9|1.204770048	1	27	24	24150	http://www.ebi.ac.uk/QuickGO/GTerm?id=GO:0038033	[]
8	8	membrane depolarization during atrial cardiac muscle cell action potential	GO:0098912	0.0265	0.175	0	-0.46	6.28718	-2.0661	P22316|0.742187875	1	27	24	24150	http://www.ebi.ac.uk/QuickGO/GTerm?id=GO:0098912	[]
7	5,7	positive regulation of eosinophil migration	GO:2000418	0.0265	0.175	0	-0.46	6.28718	-2.0661	A2AAJ9|1.204770048	1	27	24	24150	http://www.ebi.ac.uk/QuickGO/GTerm?id=GO:2000418	[]
7	7	cardiac muscle cell action potential involved in contraction	GO:0086002	0.0269	0.177	0.04	-0.37	6.28718	-2.0661	P13806|1.226988345;P22316|0.742187875	2	258	24	24150	http://www.ebi.ac.uk/QuickGO/GTerm?id=GO:0086002	[]
7	6,7	DNA biosynthetic process	GO:0071897	0.0271	0.178	0.42	0.44	6.28718	-2.0661	Q90474|1.534980214;P50143|1.410027375;A2AAJ9|1.204770048	3	662	24	24150	http://www.ebi.ac.uk/QuickGO/GTerm?id=GO:0071897	[]
6	5,6	regulation of antigen receptor-mediated signaling pathway	GO:0050854	0.0271	0.178	0.05	-0.36	6.28718	-2.0661	A2AAJ9|1.204770048;P22316|0.742187875	2	259	24	24150	http://www.ebi.ac.uk/QuickGO/GTerm?id=GO:0050854	[]
6	6	relaxation of skeletal muscle	GO:0090076	0.0275	0.178	0	-0.46	6.28718	-2.0661	P11607|1.659978821	1	28	24	24150	http://www.ebi.ac.uk/QuickGO/GTerm?id=GO:0090076	[]
7	6,7	L-ascorbic acid biosynthetic process	GO:0019853	0.0275	0.178	0	-0.46	6.28718	-2.0661	P15122|0.825682409	1	28	24	24150	http://www.ebi.ac.uk/QuickGO/GTerm?id=GO:0019853	[]
10	8,9,10	somatostatin secretion	GO:0070253	0.0275	0.178	0	-0.46	6.28718	-2.0661	P22316|0.742187875	1	28	24	24150	http://www.ebi.ac.uk/QuickGO/GTerm?id=GO:0070253	[]
7	4,7	regulation of telomerase RNA localization to Cajal body	GO:1904872	0.0275	0.178	0	-0.46	6.28718	-2.0661	P50143|1.410027375	1	28	24	24150	http://www.ebi.ac.uk/QuickGO/GTerm?id=GO:1904872	[]
12	11,12	negative regulation of endoplasmic reticulum calcium ion concentration	GO:0032471	0.0275	0.178	0	-0.46	6.28718	-2.0661	P11607|1.659978821	1	28	24	24150	http://www.ebi.ac.uk/QuickGO/GTerm?id=GO:0032471	[]
9	7,9	regulation of calcium ion transport	GO:0051924	0.0276	0.178	0.52	0.67	6.28718	-2.0661	A2AAJ9|1.204770048;P11607|1.659978821;P13806|1.226988345;P22316|0.742187875	4	1180	24	24150	http://www.ebi.ac.uk/QuickGO/GTerm?id=GO:0051924	[]
6	6	ribosome assembly	GO:0042255	0.0277	0.178	0.26	0.09	6.28718	-2.0661	Q90YS3|1.298714246;Q5E958|1.388334918	2	262	24	24150	http://www.ebi.ac.uk/QuickGO/GTerm?id=GO:0042255	[]
8	8	striated muscle cell apoptotic process	GO:0010658	0.0277	0.178	0.29	0.16	6.28718	-2.0661	Q90474|1.534980214;Q9I8F9|1.257151257	2	262	24	24150	http://www.ebi.ac.uk/QuickGO/GTerm?id=GO:0010658	[]
6	5,6	hydrogen transport	GO:0006818	0.0279	0.178	0.19	-0.05	6.28718	-2.0661	Q2EN81|1.264983797;Q4R5B0|1.223650086	2	263	24	24150	http://www.ebi.ac.uk/QuickGO/GTerm?id=GO:0006818	[]
7	6,7	proton transport	GO:0015992	0.0279	0.178	0.19	-0.05	6.28718	-2.0661	Q2EN81|1.264983797;Q4R5B0|1.223650086	2	263	24	24150	http://www.ebi.ac.uk/QuickGO/GTerm?id=GO:0015992	[]
8	7,8	negative regulation of proteolysis involved in cellular protein catabolic process	GO:1903051	0.0282	0.178	-0.07	-0.61	6.28718	-2.0661	Q90474|1.534980214;Q8BZ52|0.760581757	2	265	24	24150	http://www.ebi.ac.uk/QuickGO/GTerm?id=GO:1903051	[]
6	6	aminoglycoside antibiotic metabolic process	GO:0030647	0.0284	0.178	0	-0.46	6.28718	-2.0661	P15122|0.825682409	1	29	24	24150	http://www.ebi.ac.uk/QuickGO/GTerm?id=GO:0030647	[]
7	6,7	regulation of ribonuclease activity	GO:0060700	0.0284	0.178	0	-0.46	6.28718	-2.0661	Q9I8F9|1.257151257	1	29	24	24150	http://www.ebi.ac.uk/QuickGO/GTerm?id=GO:0060700	[]
6	5,6	lysosomal membrane organization	GO:0097212	0.0284	0.178	0	-0.46	6.28718	-2.0661	Q9I8F9|1.257151257	1	29	24	24150	http://www.ebi.ac.uk/QuickGO/GTerm?id=GO:0097212	[]
9	6,9	smooth muscle contraction involved in micturition	GO:0060083	0.0284	0.178	0	-0.46	6.28718	-2.0661	P22316|0.742187875	1	29	24	24150	http://www.ebi.ac.uk/QuickGO/GTerm?id=GO:0060083	[]
4	4	polyketide metabolic process	GO:0030638	0.0284	0.178	0	-0.46	6.28718	-2.0661	P15122|0.825682409	1	29	24	24150	http://www.ebi.ac.uk/QuickGO/GTerm?id=GO:0030638	[]
4	4	medulla oblongata development	GO:0021550	0.0284	0.178	0	-0.46	6.28718	-2.0661	P22316|0.742187875	1	29	24	24150	http://www.ebi.ac.uk/QuickGO/GTerm?id=GO:0021550	[]
8	8	membrane depolarization during bundle of His cell action potential	GO:0086048	0.0284	0.178	0	-0.46	6.28718	-2.0661	P13806|1.226988345	1	29	24	24150	http://www.ebi.ac.uk/QuickGO/GTerm?id=GO:0086048	[]
4	4	regulation of complement-dependent cytotoxicity	GO:1903659	0.0284	0.178	0	-0.46	6.28718	-2.0661	Q90474|1.534980214	1	29	24	24150	http://www.ebi.ac.uk/QuickGO/GTerm?id=GO:1903659	[]
7	6,7	nucleoside triphosphate biosynthetic process	GO:0009142	0.0284	0.178	0.19	-0.05	6.28718	-2.0661	Q2EN81|1.264983797;Q4R5B0|1.223650086	2	266	24	24150	http://www.ebi.ac.uk/QuickGO/GTerm?id=GO:0009142	[]
3	3	cellular component organization	GO:0016043	0.0288	0.179	2.49	4.96	6.28718	-2.0661	Q90YS3|1.298714246;Q4V8J7|1.325027761;Q90474|1.534980214;P50143|1.410027375;Q2EN81|1.264983797;Q9BUR5|1.285321842;Q90339|1.461933176;A2AAJ9|1.204770048;Q5E958|1.388334918;Q9W6X9|1.432255047;Q4R5B0|1.223650086;P11607|1.659978821;P68103|1.2060011;P50580|1.305524261;P13806|1.226988345;Q9I8F9|1.257151257;Q38HM4|0.595012536;P22316|0.742187875;Q8BZ52|0.760581757	19	14125	24	24150	http://www.ebi.ac.uk/QuickGO/GTerm?id=GO:0016043	[]
6	5,6	regulation of interleukin-8 production	GO:0032677	0.0288	0.179	0.18	-0.07	6.28718	-2.0661	A2AAJ9|1.204770048;Q9I8F9|1.257151257	2	268	24	24150	http://www.ebi.ac.uk/QuickGO/GTerm?id=GO:0032677	[]
4	4	cell communication involved in cardiac conduction	GO:0086065	0.0292	0.18	0.04	-0.37	6.28718	-2.0661	P13806|1.226988345;P22316|0.742187875	2	270	24	24150	http://www.ebi.ac.uk/QuickGO/GTerm?id=GO:0086065	[]
5	5	RNA localization to Cajal body	GO:0090670	0.0294	0.18	0	-0.46	6.28718	-2.0661	P50143|1.410027375	1	30	24	24150	http://www.ebi.ac.uk/QuickGO/GTerm?id=GO:0090670	[]
9	6,7,8,9	positive regulation of tumor necrosis factor-mediated signaling pathway	GO:1903265	0.0294	0.18	0	-0.46	6.28718	-2.0661	Q9I8F9|1.257151257	1	30	24	24150	http://www.ebi.ac.uk/QuickGO/GTerm?id=GO:1903265	[]
6	6	telomerase RNA localization to Cajal body	GO:0090671	0.0294	0.18	0	-0.46	6.28718	-2.0661	P50143|1.410027375	1	30	24	24150	http://www.ebi.ac.uk/QuickGO/GTerm?id=GO:0090671	[]
8	6,7,8	positive regulation of IRE1-mediated unfolded protein response	GO:1903896	0.0294	0.18	0	-0.46	6.28718	-2.0661	Q9I8F9|1.257151257	1	30	24	24150	http://www.ebi.ac.uk/QuickGO/GTerm?id=GO:1903896	[]
5	5	telomerase RNA localization	GO:0090672	0.0294	0.18	0	-0.46	6.28718	-2.0661	P50143|1.410027375	1	30	24	24150	http://www.ebi.ac.uk/QuickGO/GTerm?id=GO:0090672	[]
8	7,8	male courtship behavior, veined wing generated song production	GO:0045433	0.0294	0.18	0	-0.46	6.28718	-2.0661	P22316|0.742187875	1	30	24	24150	http://www.ebi.ac.uk/QuickGO/GTerm?id=GO:0045433	[]
7	7	cellular protein complex disassembly	GO:0043624	0.0295	0.18	-0.1	-0.68	6.28718	-2.0661	Q9I8F9|1.257151257;Q38HM4|0.595012536;Q8BZ52|0.760581757	3	685	24	24150	http://www.ebi.ac.uk/QuickGO/GTerm?id=GO:0043624	[]
4	4	cellular macromolecule localization	GO:0070727	0.0296	0.18	1.4	2.59	6.28718	-2.0661	Q90YS3|1.298714246;Q90474|1.534980214;P50143|1.410027375;A2AAJ9|1.204770048;Q5E958|1.388334918;Q9W6X9|1.432255047;Q9I8F9|1.257151257;Q38HM4|0.595012536;P22316|0.742187875;Q8BZ52|0.760581757	10	5479	24	24150	http://www.ebi.ac.uk/QuickGO/GTerm?id=GO:0070727	[]
10	10	cytosolic calcium ion transport	GO:0060401	0.0301	0.183	0.13	-0.18	6.28718	-2.0661	P11607|1.659978821;P13806|1.226988345;P22316|0.742187875	3	690	24	24150	http://www.ebi.ac.uk/QuickGO/GTerm?id=GO:0060401	[]
8	8	malate metabolic process	GO:0006108	0.0304	0.184	0	-0.46	6.28718	-2.0661	P08249|1.361924577	1	31	24	24150	http://www.ebi.ac.uk/QuickGO/GTerm?id=GO:0006108	[]
6	5,6	second-messenger-mediated signaling	GO:0019932	0.0304	0.184	-0.05	-0.58	6.28718	-2.0661	A2AAJ9|1.204770048;P11607|1.659978821;P22316|0.742187875;Q8BZ52|0.760581757	4	1216	24	24150	http://www.ebi.ac.uk/QuickGO/GTerm?id=GO:0019932	[]
4	4	adult locomotory behavior	GO:0008344	0.0305	0.184	0.13	-0.18	6.28718	-2.0661	A2AAJ9|1.204770048;P11607|1.659978821;P22316|0.742187875	3	694	24	24150	http://www.ebi.ac.uk/QuickGO/GTerm?id=GO:0008344	[]
7	7	sesquiterpenoid metabolic process	GO:0006714	0.0313	0.186	0	-0.46	6.28718	-2.0661	P15122|0.825682409	1	32	24	24150	http://www.ebi.ac.uk/QuickGO/GTerm?id=GO:0006714	[]
8	7,8	positive regulation of fibroblast apoptotic process	GO:2000271	0.0313	0.186	0	-0.46	6.28718	-2.0661	A2AAJ9|1.204770048	1	32	24	24150	http://www.ebi.ac.uk/QuickGO/GTerm?id=GO:2000271	[]
11	6,7,8,9,10,11	regulation of microtubule nucleation	GO:0010968	0.0313	0.186	0	-0.46	6.28718	-2.0661	Q9I8F9|1.257151257	1	32	24	24150	http://www.ebi.ac.uk/QuickGO/GTerm?id=GO:0010968	[]
3	3	complement-dependent cytotoxicity	GO:0097278	0.0313	0.186	0	-0.46	6.28718	-2.0661	Q90474|1.534980214	1	32	24	24150	http://www.ebi.ac.uk/QuickGO/GTerm?id=GO:0097278	[]
7	4,6,7	establishment of protein localization to mitochondrial membrane	GO:0090151	0.0313	0.186	0	-0.46	6.28718	-2.0661	Q90474|1.534980214	1	32	24	24150	http://www.ebi.ac.uk/QuickGO/GTerm?id=GO:0090151	[]
9	7,8,9	regulation of nucleotide-binding oligomerization domain containing 2 signaling pathway	GO:0070432	0.0313	0.186	0	-0.46	6.28718	-2.0661	Q9I8F9|1.257151257	1	32	24	24150	http://www.ebi.ac.uk/QuickGO/GTerm?id=GO:0070432	[]
6	6	eosinophil chemotaxis	GO:0048245	0.0313	0.186	0	-0.46	6.28718	-2.0661	A2AAJ9|1.204770048	1	32	24	24150	http://www.ebi.ac.uk/QuickGO/GTerm?id=GO:0048245	[]
6	6	regulation of chaperone-mediated autophagy	GO:1904714	0.0313	0.186	0	-0.46	6.28718	-2.0661	P68103|1.2060011	1	32	24	24150	http://www.ebi.ac.uk/QuickGO/GTerm?id=GO:1904714	[]
6	6	amide biosynthetic process	GO:0043604	0.0315	0.186	0.72	1.11	6.28718	-2.0661	Q90YS3|1.298714246;Q5E958|1.388334918;Q9W6X9|1.432255047;P68103|1.2060011;Q3SZ54|1.295743924;P50580|1.305524261	6	2490	24	24150	http://www.ebi.ac.uk/QuickGO/GTerm?id=GO:0043604	[]
7	6,7	inorganic ion transmembrane transport	GO:0098660	0.0316	0.186	0.63	0.9	6.28718	-2.0661	Q2EN81|1.264983797;Q4R5B0|1.223650086;P11607|1.659978821;P13806|1.226988345;P22316|0.742187875	5	1832	24	24150	http://www.ebi.ac.uk/QuickGO/GTerm?id=GO:0098660	[]
3	3	anatomical structure development	GO:0048856	0.0316	0.186	2.56	5.1	6.28718	-2.0661	Q90YS3|1.298714246;Q4V8J7|1.325027761;Q90474|1.534980214;P50143|1.410027375;Q90339|1.461933176;P08249|1.361924577;A2AAJ9|1.204770048;Q5E958|1.388334918;Q9W6X9|1.432255047;P11607|1.659978821;P68103|1.2060011;P00348|1.390561044;P50580|1.305524261;P13806|1.226988345;Q9I8F9|1.257151257;Q38HM4|0.595012536;P15122|0.825682409;P22316|0.742187875;Q8BZ52|0.760581757	19	14227	24	24150	http://www.ebi.ac.uk/QuickGO/GTerm?id=GO:0048856	[]
7	6,7	cation transmembrane transport	GO:0098655	0.0318	0.187	0.63	0.9	6.28718	-2.0661	Q2EN81|1.264983797;Q4R5B0|1.223650086;P11607|1.659978821;P13806|1.226988345;P22316|0.742187875	5	1836	24	24150	http://www.ebi.ac.uk/QuickGO/GTerm?id=GO:0098655	[]
3	3	regulation of cell killing	GO:0031341	0.0319	0.187	0.29	0.16	6.28718	-2.0661	Q90474|1.534980214;Q9I8F9|1.257151257	2	283	24	24150	http://www.ebi.ac.uk/QuickGO/GTerm?id=GO:0031341	[]
7	6,7	protein targeting to membrane	GO:0006612	0.0319	0.187	0.41	0.43	6.28718	-2.0661	Q90YS3|1.298714246;Q5E958|1.388334918;Q9W6X9|1.432255047	3	706	24	24150	http://www.ebi.ac.uk/QuickGO/GTerm?id=GO:0006612	[]
4	4	microtubule cytoskeleton organization	GO:0000226	0.0321	0.187	0.34	0.29	6.28718	-2.0661	Q90474|1.534980214;A2AAJ9|1.204770048;Q9I8F9|1.257151257;Q38HM4|0.595012536;Q8BZ52|0.760581757	5	1840	24	24150	http://www.ebi.ac.uk/QuickGO/GTerm?id=GO:0000226	[]
4	4	regulation of translational fidelity	GO:0006450	0.0323	0.187	0	-0.46	6.28718	-2.0661	Q90YS3|1.298714246	1	33	24	24150	http://www.ebi.ac.uk/QuickGO/GTerm?id=GO:0006450	[]
9	8,9	male courtship behavior, veined wing vibration	GO:0016545	0.0323	0.187	0	-0.46	6.28718	-2.0661	P22316|0.742187875	1	33	24	24150	http://www.ebi.ac.uk/QuickGO/GTerm?id=GO:0016545	[]
6	6	response to nickel cation	GO:0010045	0.0323	0.187	0	-0.46	6.28718	-2.0661	Q9I8F9|1.257151257	1	33	24	24150	http://www.ebi.ac.uk/QuickGO/GTerm?id=GO:0010045	[]
6	4,6	transforming growth factor beta activation	GO:0036363	0.0323	0.187	0	-0.46	6.28718	-2.0661	Q90474|1.534980214	1	33	24	24150	http://www.ebi.ac.uk/QuickGO/GTerm?id=GO:0036363	[]
8	7,8	male courtship behavior, veined wing extension	GO:0048065	0.0323	0.187	0	-0.46	6.28718	-2.0661	P22316|0.742187875	1	33	24	24150	http://www.ebi.ac.uk/QuickGO/GTerm?id=GO:0048065	[]
9	8,9	purine ribonucleoside monophosphate biosynthetic process	GO:0009168	0.0327	0.188	0.19	-0.05	6.28718	-2.0661	Q2EN81|1.264983797;Q4R5B0|1.223650086	2	287	24	24150	http://www.ebi.ac.uk/QuickGO/GTerm?id=GO:0009168	[]
8	7,8	purine nucleoside monophosphate biosynthetic process	GO:0009127	0.0327	0.188	0.19	-0.05	6.28718	-2.0661	Q2EN81|1.264983797;Q4R5B0|1.223650086	2	287	24	24150	http://www.ebi.ac.uk/QuickGO/GTerm?id=GO:0009127	[]
5	5	neuromuscular junction development	GO:0007528	0.0328	0.188	0.13	-0.18	6.28718	-2.0661	A2AAJ9|1.204770048;P13806|1.226988345;P22316|0.742187875	3	714	24	24150	http://www.ebi.ac.uk/QuickGO/GTerm?id=GO:0007528	[]
8	7,8	regulation of proteolysis involved in cellular protein catabolic process	GO:1903050	0.0332	0.189	0.12	-0.2	6.28718	-2.0661	Q90474|1.534980214;Q9I8F9|1.257151257;Q8BZ52|0.760581757	3	717	24	24150	http://www.ebi.ac.uk/QuickGO/GTerm?id=GO:1903050	[]
4	4	response to drug	GO:0042493	0.0332	0.189	0.81	1.3	6.28718	-2.0661	Q90474|1.534980214;A2AAJ9|1.204770048;P11607|1.659978821;P68103|1.2060011;P00348|1.390561044;Q9I8F9|1.257151257	6	2520	24	24150	http://www.ebi.ac.uk/QuickGO/GTerm?id=GO:0042493	[]
12	11,12	positive regulation of mitochondrial calcium ion concentration	GO:0051561	0.0333	0.189	0	-0.46	6.28718	-2.0661	P11607|1.659978821	1	34	24	24150	http://www.ebi.ac.uk/QuickGO/GTerm?id=GO:0051561	[]
9	7,8,9	negative regulation of calcineurin-NFAT signaling cascade	GO:0070885	0.0333	0.189	0	-0.46	6.28718	-2.0661	Q8BZ52|0.760581757	1	34	24	24150	http://www.ebi.ac.uk/QuickGO/GTerm?id=GO:0070885	[]
9	6,7,9	negative regulation of protein depolymerization	GO:1901880	0.0333	0.189	-0.34	-1.21	6.28718	-2.0661	Q38HM4|0.595012536;Q8BZ52|0.760581757	2	290	24	24150	http://www.ebi.ac.uk/QuickGO/GTerm?id=GO:1901880	[]
6	6	hexose metabolic process	GO:0019318	0.0336	0.19	0.52	0.66	6.28718	-2.0661	P08249|1.361924577;A2AAJ9|1.204770048;P11607|1.659978821;P15122|0.825682409	4	1255	24	24150	http://www.ebi.ac.uk/QuickGO/GTerm?id=GO:0019318	[]
6	4,5,6	transmembrane transport	GO:0055085	0.034	0.191	0.91	1.52	6.28718	-2.0661	Q90474|1.534980214;Q2EN81|1.264983797;Q4R5B0|1.223650086;P11607|1.659978821;P13806|1.226988345;Q9I8F9|1.257151257;P22316|0.742187875	7	3244	24	24150	http://www.ebi.ac.uk/QuickGO/GTerm?id=GO:0055085	[]
9	6,7,9	regulation of muscle filament sliding	GO:0032971	0.0342	0.191	0	-0.46	6.28718	-2.0661	A2AAJ9|1.204770048	1	35	24	24150	http://www.ebi.ac.uk/QuickGO/GTerm?id=GO:0032971	[]
7	7	terpenoid catabolic process	GO:0016115	0.0342	0.191	0	-0.46	6.28718	-2.0661	P15122|0.825682409	1	35	24	24150	http://www.ebi.ac.uk/QuickGO/GTerm?id=GO:0016115	[]
8	8	membrane depolarization during SA node cell action potential	GO:0086046	0.0342	0.191	0	-0.46	6.28718	-2.0661	P22316|0.742187875	1	35	24	24150	http://www.ebi.ac.uk/QuickGO/GTerm?id=GO:0086046	[]
8	7,8	positive regulation of calcium-transporting ATPase activity	GO:1901896	0.0342	0.191	0	-0.46	6.28718	-2.0661	P11607|1.659978821	1	35	24	24150	http://www.ebi.ac.uk/QuickGO/GTerm?id=GO:1901896	[]
6	6	polyprenol metabolic process	GO:0016093	0.0342	0.191	0	-0.46	6.28718	-2.0661	P15122|0.825682409	1	35	24	24150	http://www.ebi.ac.uk/QuickGO/GTerm?id=GO:0016093	[]
9	7,8,9	peptide hormone secretion	GO:0030072	0.0343	0.191	0.44	0.5	6.28718	-2.0661	A2AAJ9|1.204770048;P00348|1.390561044;P13806|1.226988345;P22316|0.742187875	4	1263	24	24150	http://www.ebi.ac.uk/QuickGO/GTerm?id=GO:0030072	[]
5	5	cell-cell recognition	GO:0009988	0.0344	0.192	0.25	0.08	6.28718	-2.0661	P50143|1.410027375;Q9I8F9|1.257151257	2	295	24	24150	http://www.ebi.ac.uk/QuickGO/GTerm?id=GO:0009988	[]
5	5	response to cytokine	GO:0034097	0.0346	0.192	0.99	1.7	6.28718	-2.0661	Q9GLY5|1.37013909;Q90YS3|1.298714246;Q90474|1.534980214;Q3SZ54|1.295743924;Q9I8F9|1.257151257;Q38HM4|0.595012536;Q8BZ52|0.760581757	7	3257	24	24150	http://www.ebi.ac.uk/QuickGO/GTerm?id=GO:0034097	[]
7	5,6,7	positive regulation of DNA metabolic process	GO:0051054	0.0347	0.192	0.42	0.44	6.28718	-2.0661	Q90474|1.534980214;P50143|1.410027375;A2AAJ9|1.204770048	3	730	24	24150	http://www.ebi.ac.uk/QuickGO/GTerm?id=GO:0051054	[]
5	5	interleukin-8 production	GO:0032637	0.0348	0.192	0.18	-0.07	6.28718	-2.0661	A2AAJ9|1.204770048;Q9I8F9|1.257151257	2	297	24	24150	http://www.ebi.ac.uk/QuickGO/GTerm?id=GO:0032637	[]
9	8,9	regulation of calcium ion transmembrane transport	GO:1903169	0.0348	0.192	0.13	-0.18	6.28718	-2.0661	P11607|1.659978821;P13806|1.226988345;P22316|0.742187875	3	731	24	24150	http://www.ebi.ac.uk/QuickGO/GTerm?id=GO:1903169	[]
4	4	RNA localization	GO:0006403	0.0351	0.192	0.45	0.51	6.28718	-2.0661	Q90YS3|1.298714246;Q90474|1.534980214;P50143|1.410027375	3	733	24	24150	http://www.ebi.ac.uk/QuickGO/GTerm?id=GO:0006403	[]
7	6,7	regulation of nucleotide-binding oligomerization domain containing signaling pathway	GO:0070424	0.0352	0.192	0	-0.46	6.28718	-2.0661	Q9I8F9|1.257151257	1	36	24	24150	http://www.ebi.ac.uk/QuickGO/GTerm?id=GO:0070424	[]
5	5	behavioral response to chemical pain	GO:0061366	0.0352	0.192	0	-0.46	6.28718	-2.0661	A2AAJ9|1.204770048	1	36	24	24150	http://www.ebi.ac.uk/QuickGO/GTerm?id=GO:0061366	[]
6	6	behavioral response to formalin induced pain	GO:0061368	0.0352	0.192	0	-0.46	6.28718	-2.0661	A2AAJ9|1.204770048	1	36	24	24150	http://www.ebi.ac.uk/QuickGO/GTerm?id=GO:0061368	[]
6	6	modification of postsynaptic actin cytoskeleton	GO:0098885	0.0352	0.192	0	-0.46	6.28718	-2.0661	A2AAJ9|1.204770048	1	36	24	24150	http://www.ebi.ac.uk/QuickGO/GTerm?id=GO:0098885	[]
4	4	multicellular organismal signaling	GO:0035637	0.0353	0.193	0.13	-0.18	6.28718	-2.0661	P11607|1.659978821;P13806|1.226988345;P22316|0.742187875	3	735	24	24150	http://www.ebi.ac.uk/QuickGO/GTerm?id=GO:0035637	[]
6	6	regulation of ATPase activity	GO:0043462	0.0357	0.194	0.3	0.19	6.28718	-2.0661	A2AAJ9|1.204770048;P11607|1.659978821	2	301	24	24150	http://www.ebi.ac.uk/QuickGO/GTerm?id=GO:0043462	[]
2	2	cellular component organization or biogenesis	GO:0071840	0.0361	0.195	2.49	4.96	6.28718	-2.0661	Q90YS3|1.298714246;Q4V8J7|1.325027761;Q90474|1.534980214;P50143|1.410027375;Q2EN81|1.264983797;Q9BUR5|1.285321842;Q90339|1.461933176;A2AAJ9|1.204770048;Q5E958|1.388334918;Q9W6X9|1.432255047;Q4R5B0|1.223650086;P11607|1.659978821;P68103|1.2060011;P50580|1.305524261;P13806|1.226988345;Q9I8F9|1.257151257;Q38HM4|0.595012536;P22316|0.742187875;Q8BZ52|0.760581757	19	14375	24	24150	http://www.ebi.ac.uk/QuickGO/GTerm?id=GO:0071840	[]
6	5,6	limb morphogenesis	GO:0035108	0.0361	0.195	0.13	-0.18	6.28718	-2.0661	Q90339|1.461933176;A2AAJ9|1.204770048;P22316|0.742187875	3	741	24	24150	http://www.ebi.ac.uk/QuickGO/GTerm?id=GO:0035108	[]
7	6,7	positive regulation of glycogen catabolic process	GO:0045819	0.0361	0.195	0	-0.46	6.28718	-2.0661	A2AAJ9|1.204770048	1	37	24	24150	http://www.ebi.ac.uk/QuickGO/GTerm?id=GO:0045819	[]
10	5,6,7,8,9,10	regulation of cardiac muscle cell action potential involved in regulation of contraction	GO:0098909	0.0361	0.195	0	-0.46	6.28718	-2.0661	P11607|1.659978821	1	37	24	24150	http://www.ebi.ac.uk/QuickGO/GTerm?id=GO:0098909	[]
5	5	photorespiration	GO:0009853	0.0361	0.195	0	-0.46	6.28718	-2.0661	P08249|1.361924577	1	37	24	24150	http://www.ebi.ac.uk/QuickGO/GTerm?id=GO:0009853	[]
7	6,7	negative regulation of cellular protein catabolic process	GO:1903363	0.0365	0.196	-0.07	-0.61	6.28718	-2.0661	Q90474|1.534980214;Q8BZ52|0.760581757	2	305	24	24150	http://www.ebi.ac.uk/QuickGO/GTerm?id=GO:1903363	[]
11	7,8,10,11	regulation of calcium ion-dependent exocytosis	GO:0017158	0.037	0.198	-0.09	-0.66	6.28718	-2.0661	P11607|1.659978821;P22316|0.742187875	2	307	24	24150	http://www.ebi.ac.uk/QuickGO/GTerm?id=GO:0017158	[]
7	5,7	regulation of eosinophil migration	GO:2000416	0.0371	0.198	0	-0.46	6.28718	-2.0661	A2AAJ9|1.204770048	1	38	24	24150	http://www.ebi.ac.uk/QuickGO/GTerm?id=GO:2000416	[]
10	7,8,9,10	positive regulation of voltage-gated calcium channel activity	GO:1901387	0.0371	0.198	0	-0.46	6.28718	-2.0661	P13806|1.226988345	1	38	24	24150	http://www.ebi.ac.uk/QuickGO/GTerm?id=GO:1901387	[]
8	5,6,8	negative regulation of protein complex disassembly	GO:0043242	0.0372	0.198	-0.34	-1.21	6.28718	-2.0661	Q38HM4|0.595012536;Q8BZ52|0.760581757	2	308	24	24150	http://www.ebi.ac.uk/QuickGO/GTerm?id=GO:0043242	[]
5	5	regulation of microtubule cytoskeleton organization	GO:0070507	0.0373	0.199	-0.1	-0.68	6.28718	-2.0661	Q9I8F9|1.257151257;Q38HM4|0.595012536;Q8BZ52|0.760581757	3	751	24	24150	http://www.ebi.ac.uk/QuickGO/GTerm?id=GO:0070507	[]
3	3	neurotransmitter secretion	GO:0007269	0.0377	0.199	0.13	-0.18	6.28718	-2.0661	P11607|1.659978821;Q9I8F9|1.257151257;P22316|0.742187875	3	754	24	24150	http://www.ebi.ac.uk/QuickGO/GTerm?id=GO:0007269	[]
6	6	signal release from synapse	GO:0099643	0.0377	0.199	0.13	-0.18	6.28718	-2.0661	P11607|1.659978821;Q9I8F9|1.257151257;P22316|0.742187875	3	754	24	24150	http://www.ebi.ac.uk/QuickGO/GTerm?id=GO:0099643	[]
6	4,6	positive regulation of ion transport	GO:0043270	0.0379	0.199	0.52	0.67	6.28718	-2.0661	A2AAJ9|1.204770048;P11607|1.659978821;P13806|1.226988345;P22316|0.742187875	4	1304	24	24150	http://www.ebi.ac.uk/QuickGO/GTerm?id=GO:0043270	[]
9	6,8,9	positive regulation of cell migration by vascular endothelial growth factor signaling pathway	GO:0038089	0.0381	0.199	0	-0.46	6.28718	-2.0661	A2AAJ9|1.204770048	1	39	24	24150	http://www.ebi.ac.uk/QuickGO/GTerm?id=GO:0038089	[]
7	7	butyrate metabolic process	GO:0019605	0.0381	0.199	0	-0.46	6.28718	-2.0661	P00348|1.390561044	1	39	24	24150	http://www.ebi.ac.uk/QuickGO/GTerm?id=GO:0019605	[]
12	9,10,11,12	regulation of calcium ion transmembrane transport via high voltage-gated calcium channel	GO:1902514	0.0381	0.199	0	-0.46	6.28718	-2.0661	P13806|1.226988345	1	39	24	24150	http://www.ebi.ac.uk/QuickGO/GTerm?id=GO:1902514	[]
8	6,7,8	synaptic vesicle uncoating	GO:0016191	0.0381	0.199	0	-0.46	6.28718	-2.0661	Q9I8F9|1.257151257	1	39	24	24150	http://www.ebi.ac.uk/QuickGO/GTerm?id=GO:0016191	[]
8	8	membrane depolarization during AV node cell action potential	GO:0086045	0.0381	0.199	0	-0.46	6.28718	-2.0661	P22316|0.742187875	1	39	24	24150	http://www.ebi.ac.uk/QuickGO/GTerm?id=GO:0086045	[]
8	5,6,8	negative regulation of peptide hormone secretion	GO:0090278	0.0383	0.2	0.22	0.02	6.28718	-2.0661	A2AAJ9|1.204770048;P00348|1.390561044	2	313	24	24150	http://www.ebi.ac.uk/QuickGO/GTerm?id=GO:0090278	[]
6	4,6	xenobiotic metabolic process	GO:0006805	0.0388	0.202	0.33	0.25	6.28718	-2.0661	Q90474|1.534980214;P00348|1.390561044	2	315	24	24150	http://www.ebi.ac.uk/QuickGO/GTerm?id=GO:0006805	[]
5	5	glyoxylate cycle	GO:0006097	0.039	0.203	0	-0.46	6.28718	-2.0661	P08249|1.361924577	1	40	24	24150	http://www.ebi.ac.uk/QuickGO/GTerm?id=GO:0006097	[]
7	6,7	aorta smooth muscle tissue morphogenesis	GO:0060414	0.039	0.203	0	-0.46	6.28718	-2.0661	A2AAJ9|1.204770048	1	40	24	24150	http://www.ebi.ac.uk/QuickGO/GTerm?id=GO:0060414	[]
8	6,8	myoblast fusion	GO:0007520	0.0394	0.204	0.05	-0.36	6.28718	-2.0661	A2AAJ9|1.204770048;P22316|0.742187875	2	318	24	24150	http://www.ebi.ac.uk/QuickGO/GTerm?id=GO:0007520	[]
9	5,7,8,9	Fc-gamma receptor signaling pathway involved in phagocytosis	GO:0038096	0.0399	0.206	0.35	0.3	6.28718	-2.0661	Q90474|1.534980214;Q90339|1.461933176	2	320	24	24150	http://www.ebi.ac.uk/QuickGO/GTerm?id=GO:0038096	[]
7	7	clathrin coat disassembly	GO:0072318	0.04	0.206	0	-0.46	6.28718	-2.0661	Q9I8F9|1.257151257	1	41	24	24150	http://www.ebi.ac.uk/QuickGO/GTerm?id=GO:0072318	[]
8	6,7,8	regulation of IRE1-mediated unfolded protein response	GO:1903894	0.04	0.206	0	-0.46	6.28718	-2.0661	Q9I8F9|1.257151257	1	41	24	24150	http://www.ebi.ac.uk/QuickGO/GTerm?id=GO:1903894	[]
9	7,8,9	regulation of calcium-transporting ATPase activity	GO:1901894	0.04	0.206	0	-0.46	6.28718	-2.0661	P11607|1.659978821	1	41	24	24150	http://www.ebi.ac.uk/QuickGO/GTerm?id=GO:1901894	[]
7	5,6,7	establishment of protein localization to organelle	GO:0072594	0.0401	0.206	0.7	1.05	6.28718	-2.0661	Q90YS3|1.298714246;Q90474|1.534980214;Q5E958|1.388334918;Q9W6X9|1.432255047;Q9I8F9|1.257151257	5	1953	24	24150	http://www.ebi.ac.uk/QuickGO/GTerm?id=GO:0072594	[]
8	7,8	regulation of protein dephosphorylation	GO:0035304	0.0401	0.206	-0.07	-0.61	6.28718	-2.0661	Q90474|1.534980214;Q8BZ52|0.760581757	2	321	24	24150	http://www.ebi.ac.uk/QuickGO/GTerm?id=GO:0035304	[]
4	4	response to electrical stimulus	GO:0051602	0.0403	0.206	0.14	-0.15	6.28718	-2.0661	P68103|1.2060011;Q38HM4|0.595012536	2	322	24	24150	http://www.ebi.ac.uk/QuickGO/GTerm?id=GO:0051602	[]
9	5,7,8,9	negative regulation of peptide secretion	GO:0002792	0.0406	0.206	0.22	0.02	6.28718	-2.0661	A2AAJ9|1.204770048;P00348|1.390561044	2	323	24	24150	http://www.ebi.ac.uk/QuickGO/GTerm?id=GO:0002792	[]
6	6	lamellipodium assembly	GO:0030032	0.0408	0.206	-0.07	-0.61	6.28718	-2.0661	Q90474|1.534980214;Q8BZ52|0.760581757	2	324	24	24150	http://www.ebi.ac.uk/QuickGO/GTerm?id=GO:0030032	[]
7	4,6,7	immune response-regulating cell surface receptor signaling pathway involved in phagocytosis	GO:0002433	0.0408	0.206	0.35	0.3	6.28718	-2.0661	Q90474|1.534980214;Q90339|1.461933176	2	324	24	24150	http://www.ebi.ac.uk/QuickGO/GTerm?id=GO:0002433	[]
4	4	hormone biosynthetic process	GO:0042446	0.0408	0.206	-0.21	-0.93	6.28718	-2.0661	P15122|0.825682409;P22316|0.742187875	2	324	24	24150	http://www.ebi.ac.uk/QuickGO/GTerm?id=GO:0042446	[]
8	7,8	terminal branching, open tracheal system	GO:0007430	0.0409	0.206	0	-0.46	6.28718	-2.0661	P50143|1.410027375	1	42	24	24150	http://www.ebi.ac.uk/QuickGO/GTerm?id=GO:0007430	[]
8	8	oxaloacetate metabolic process	GO:0006107	0.0409	0.206	0	-0.46	6.28718	-2.0661	P08249|1.361924577	1	42	24	24150	http://www.ebi.ac.uk/QuickGO/GTerm?id=GO:0006107	[]
6	6	regulation of histone deacetylase activity	GO:1901725	0.0409	0.206	0	-0.46	6.28718	-2.0661	A2AAJ9|1.204770048	1	42	24	24150	http://www.ebi.ac.uk/QuickGO/GTerm?id=GO:1901725	[]
7	7	extraocular skeletal muscle development	GO:0002074	0.0409	0.206	0	-0.46	6.28718	-2.0661	P22316|0.742187875	1	42	24	24150	http://www.ebi.ac.uk/QuickGO/GTerm?id=GO:0002074	[]
4	4	oxidation-reduction process	GO:0055114	0.041	0.206	0.66	0.98	6.28718	-2.0661	P08249|1.361924577;A2AAJ9|1.204770048;P11607|1.659978821;P00348|1.390561044;P15122|0.825682409	5	1965	24	24150	http://www.ebi.ac.uk/QuickGO/GTerm?id=GO:0055114	[]
6	6	response to progesterone	GO:0032570	0.041	0.206	0.29	0.16	6.28718	-2.0661	Q90474|1.534980214;Q9I8F9|1.257151257	2	325	24	24150	http://www.ebi.ac.uk/QuickGO/GTerm?id=GO:0032570	[]
4	4	ribonucleoprotein complex biogenesis	GO:0022613	0.0411	0.206	0.53	0.69	6.28718	-2.0661	Q90YS3|1.298714246;Q5E958|1.388334918;Q9W6X9|1.432255047;P50580|1.305524261	4	1338	24	24150	http://www.ebi.ac.uk/QuickGO/GTerm?id=GO:0022613	[]
10	6,7,8,9,10	positive regulation of calcium ion transmembrane transport	GO:1904427	0.0412	0.206	0.31	0.21	6.28718	-2.0661	P11607|1.659978821;P13806|1.226988345	2	326	24	24150	http://www.ebi.ac.uk/QuickGO/GTerm?id=GO:1904427	[]
7	4,7	regulation of hormone secretion	GO:0046883	0.0413	0.206	0.44	0.5	6.28718	-2.0661	A2AAJ9|1.204770048;P00348|1.390561044;P13806|1.226988345;P22316|0.742187875	4	1340	24	24150	http://www.ebi.ac.uk/QuickGO/GTerm?id=GO:0046883	[]
5	5	peptide metabolic process	GO:0006518	0.0413	0.206	0.72	1.11	6.28718	-2.0661	Q90YS3|1.298714246;Q5E958|1.388334918;Q9W6X9|1.432255047;P68103|1.2060011;Q3SZ54|1.295743924;P50580|1.305524261	6	2652	24	24150	http://www.ebi.ac.uk/QuickGO/GTerm?id=GO:0006518	[]
7	5,7	virion attachment to host cell	GO:0019062	0.0419	0.207	0	-0.46	6.28718	-2.0661	Q90474|1.534980214	1	43	24	24150	http://www.ebi.ac.uk/QuickGO/GTerm?id=GO:0019062	[]
7	5,6,7	positive regulation of endoplasmic reticulum unfolded protein response	GO:1900103	0.0419	0.207	0	-0.46	6.28718	-2.0661	Q9I8F9|1.257151257	1	43	24	24150	http://www.ebi.ac.uk/QuickGO/GTerm?id=GO:1900103	[]
9	5,6,7,9	negative regulation of mitochondrial outer membrane permeabilization involved in apoptotic signaling pathway	GO:1901029	0.0419	0.207	0	-0.46	6.28718	-2.0661	Q9I8F9|1.257151257	1	43	24	24150	http://www.ebi.ac.uk/QuickGO/GTerm?id=GO:1901029	[]
2	2	presynaptic process involved in chemical synaptic transmission	GO:0099531	0.042	0.207	0.13	-0.18	6.28718	-2.0661	P11607|1.659978821;Q9I8F9|1.257151257;P22316|0.742187875	3	787	24	24150	http://www.ebi.ac.uk/QuickGO/GTerm?id=GO:0099531	[]
8	7,8	ribonucleoside monophosphate biosynthetic process	GO:0009156	0.0422	0.208	0.19	-0.05	6.28718	-2.0661	Q2EN81|1.264983797;Q4R5B0|1.223650086	2	330	24	24150	http://www.ebi.ac.uk/QuickGO/GTerm?id=GO:0009156	[]
8	6,7,8	Fc receptor mediated stimulatory signaling pathway	GO:0002431	0.0424	0.208	0.35	0.3	6.28718	-2.0661	Q90474|1.534980214;Q90339|1.461933176	2	331	24	24150	http://www.ebi.ac.uk/QuickGO/GTerm?id=GO:0002431	[]
6	6	fibril organization	GO:0097435	0.0427	0.208	0.88	1.44	6.28718	-2.0661	Q90474|1.534980214;Q90339|1.461933176;A2AAJ9|1.204770048;Q9I8F9|1.257151257;Q38HM4|0.595012536;Q8BZ52|0.760581757	6	2673	24	24150	http://www.ebi.ac.uk/QuickGO/GTerm?id=GO:0097435	[]
10	10	calcium ion import	GO:0070509	0.0428	0.208	0.13	-0.18	6.28718	-2.0661	P11607|1.659978821;P13806|1.226988345;P22316|0.742187875	3	793	24	24150	http://www.ebi.ac.uk/QuickGO/GTerm?id=GO:0070509	[]
7	6,7	establishment of glial blood-brain barrier	GO:0060857	0.0428	0.208	0	-0.46	6.28718	-2.0661	A2AAJ9|1.204770048	1	44	24	24150	http://www.ebi.ac.uk/QuickGO/GTerm?id=GO:0060857	[]
9	6,7,8,9	positive regulation by host of viral genome replication	GO:0044829	0.0428	0.208	0	-0.46	6.28718	-2.0661	Q9I8F9|1.257151257	1	44	24	24150	http://www.ebi.ac.uk/QuickGO/GTerm?id=GO:0044829	[]
7	6,7	sterol catabolic process	GO:0016127	0.0428	0.208	0	-0.46	6.28718	-2.0661	P15122|0.825682409	1	44	24	24150	http://www.ebi.ac.uk/QuickGO/GTerm?id=GO:0016127	[]
8	7,8	cholesterol catabolic process	GO:0006707	0.0428	0.208	0	-0.46	6.28718	-2.0661	P15122|0.825682409	1	44	24	24150	http://www.ebi.ac.uk/QuickGO/GTerm?id=GO:0006707	[]
8	7,8	Fc-gamma receptor signaling pathway	GO:0038094	0.0429	0.208	0.35	0.3	6.28718	-2.0661	Q90474|1.534980214;Q90339|1.461933176	2	333	24	24150	http://www.ebi.ac.uk/QuickGO/GTerm?id=GO:0038094	[]
6	6	detection of visible light	GO:0009584	0.0431	0.209	0.04	-0.37	6.28718	-2.0661	P13806|1.226988345;P22316|0.742187875	2	334	24	24150	http://www.ebi.ac.uk/QuickGO/GTerm?id=GO:0009584	[]
5	5	cellular response to xenobiotic stimulus	GO:0071466	0.0433	0.21	0.33	0.25	6.28718	-2.0661	Q90474|1.534980214;P00348|1.390561044	2	335	24	24150	http://www.ebi.ac.uk/QuickGO/GTerm?id=GO:0071466	[]
9	8,9	mRNA cleavage involved in mRNA processing	GO:0098787	0.0438	0.211	0	-0.46	6.28718	-2.0661	Q9I8F9|1.257151257	1	45	24	24150	http://www.ebi.ac.uk/QuickGO/GTerm?id=GO:0098787	[]
6	6	vesicle uncoating	GO:0072319	0.0438	0.211	0	-0.46	6.28718	-2.0661	Q9I8F9|1.257151257	1	45	24	24150	http://www.ebi.ac.uk/QuickGO/GTerm?id=GO:0072319	[]
5	5	cellular response to oxidative stress	GO:0034599	0.0438	0.211	0.48	0.59	6.28718	-2.0661	A2AAJ9|1.204770048;P11607|1.659978821;Q9I8F9|1.257151257;P15122|0.825682409	4	1366	24	24150	http://www.ebi.ac.uk/QuickGO/GTerm?id=GO:0034599	[]
6	6	apoptotic process	GO:0006915	0.0438	0.211	1.24	2.23	6.28718	-2.0661	Q4V8J7|1.325027761;Q90474|1.534980214;A2AAJ9|1.204770048;P11607|1.659978821;P68103|1.2060011;P50580|1.305524261;Q9I8F9|1.257151257;P15122|0.825682409;P22316|0.742187875;Q8BZ52|0.760581757	10	5827	24	24150	http://www.ebi.ac.uk/QuickGO/GTerm?id=GO:0006915	[]
4	4	cellular nitrogen compound metabolic process	GO:0034641	0.0442	0.212	2.32	4.59	6.28718	-2.0661	Q90YS3|1.298714246;Q4V8J7|1.325027761;Q90474|1.534980214;P50143|1.410027375;Q2EN81|1.264983797;Q90339|1.461933176;P08249|1.361924577;A2AAJ9|1.204770048;Q5E958|1.388334918;Q9W6X9|1.432255047;Q4R5B0|1.223650086;P68103|1.2060011;Q3SZ54|1.295743924;P50580|1.305524261;Q9I8F9|1.257151257;Q38HM4|0.595012536;P22316|0.742187875;Q8BZ52|0.760581757	18	13507	24	24150	http://www.ebi.ac.uk/QuickGO/GTerm?id=GO:0034641	[]
6	6	visceral muscle development	GO:0007522	0.0447	0.213	0	-0.46	6.28718	-2.0661	A2AAJ9|1.204770048	1	46	24	24150	http://www.ebi.ac.uk/QuickGO/GTerm?id=GO:0007522	[]
8	7,8	actin filament reorganization	GO:0090527	0.0447	0.213	0	-0.46	6.28718	-2.0661	Q8BZ52|0.760581757	1	46	24	24150	http://www.ebi.ac.uk/QuickGO/GTerm?id=GO:0090527	[]
7	6,7	pore complex assembly	GO:0046931	0.0447	0.213	0	-0.46	6.28718	-2.0661	P50143|1.410027375	1	46	24	24150	http://www.ebi.ac.uk/QuickGO/GTerm?id=GO:0046931	[]
10	9,10	regulation of high voltage-gated calcium channel activity	GO:1901841	0.0447	0.213	0	-0.46	6.28718	-2.0661	P13806|1.226988345	1	46	24	24150	http://www.ebi.ac.uk/QuickGO/GTerm?id=GO:1901841	[]
6	6	isoprenoid catabolic process	GO:0008300	0.0447	0.213	0	-0.46	6.28718	-2.0661	P15122|0.825682409	1	46	24	24150	http://www.ebi.ac.uk/QuickGO/GTerm?id=GO:0008300	[]
3	3	single-organism developmental process	GO:0044767	0.0449	0.213	2.56	5.1	6.28718	-2.0661	Q90YS3|1.298714246;Q4V8J7|1.325027761;Q90474|1.534980214;P50143|1.410027375;Q90339|1.461933176;P08249|1.361924577;A2AAJ9|1.204770048;Q5E958|1.388334918;Q9W6X9|1.432255047;P11607|1.659978821;P68103|1.2060011;P00348|1.390561044;P50580|1.305524261;P13806|1.226988345;Q9I8F9|1.257151257;Q38HM4|0.595012536;P15122|0.825682409;P22316|0.742187875;Q8BZ52|0.760581757	19	14627	24	24150	http://www.ebi.ac.uk/QuickGO/GTerm?id=GO:0044767	[]
5	4,5	cell cycle arrest	GO:0007050	0.0449	0.213	0.12	-0.2	6.28718	-2.0661	Q90474|1.534980214;P50580|1.305524261;Q8BZ52|0.760581757	3	809	24	24150	http://www.ebi.ac.uk/QuickGO/GTerm?id=GO:0007050	[]
7	6,7	regulation of cellular protein catabolic process	GO:1903362	0.0456	0.215	0.12	-0.2	6.28718	-2.0661	Q90474|1.534980214;Q9I8F9|1.257151257;Q8BZ52|0.760581757	3	814	24	24150	http://www.ebi.ac.uk/QuickGO/GTerm?id=GO:1903362	[]
9	8,9	RNA splicing, via endonucleolytic cleavage and ligation	GO:0000394	0.0457	0.215	0	-0.46	6.28718	-2.0661	Q9I8F9|1.257151257	1	47	24	24150	http://www.ebi.ac.uk/QuickGO/GTerm?id=GO:0000394	[]
4	4	protein localization	GO:0008104	0.0458	0.215	1.63	3.09	6.28718	-2.0661	Q90YS3|1.298714246;Q90474|1.534980214;P50143|1.410027375;A2AAJ9|1.204770048;Q5E958|1.388334918;Q9W6X9|1.432255047;P00348|1.390561044;P13806|1.226988345;Q9I8F9|1.257151257;Q38HM4|0.595012536;P22316|0.742187875;Q8BZ52|0.760581757	12	7624	24	24150	http://www.ebi.ac.uk/QuickGO/GTerm?id=GO:0008104	[]
9	8,9	regulation of protein ubiquitination	GO:0031396	0.0459	0.215	0.12	-0.2	6.28718	-2.0661	Q90474|1.534980214;Q9I8F9|1.257151257;Q8BZ52|0.760581757	3	816	24	24150	http://www.ebi.ac.uk/QuickGO/GTerm?id=GO:0031396	[]
4	4	anatomical structure maturation	GO:0071695	0.0459	0.215	0.05	-0.36	6.28718	-2.0661	A2AAJ9|1.204770048;P22316|0.742187875	2	346	24	24150	http://www.ebi.ac.uk/QuickGO/GTerm?id=GO:0071695	[]
7	6,7	nucleoside monophosphate biosynthetic process	GO:0009124	0.0459	0.215	0.19	-0.05	6.28718	-2.0661	Q2EN81|1.264983797;Q4R5B0|1.223650086	2	346	24	24150	http://www.ebi.ac.uk/QuickGO/GTerm?id=GO:0009124	[]
6	3,4,6	synaptic vesicle exocytosis	GO:0016079	0.0459	0.215	-0.09	-0.66	6.28718	-2.0661	P11607|1.659978821;P22316|0.742187875	2	346	24	24150	http://www.ebi.ac.uk/QuickGO/GTerm?id=GO:0016079	[]
5	5	cellular response to organic substance	GO:0071310	0.046	0.215	1.44	2.66	6.28718	-2.0661	Q90YS3|1.298714246;Q90474|1.534980214;A2AAJ9|1.204770048;P68103|1.2060011;Q3SZ54|1.295743924;P50580|1.305524261;P13806|1.226988345;Q9I8F9|1.257151257;Q38HM4|0.595012536;P15122|0.825682409;P22316|0.742187875;Q8BZ52|0.760581757	12	7628	24	24150	http://www.ebi.ac.uk/QuickGO/GTerm?id=GO:0071310	[]
3	3	immune response	GO:0006955	0.0461	0.215	1.2	2.15	6.28718	-2.0661	Q90474|1.534980214;Q90339|1.461933176;A2AAJ9|1.204770048;P68103|1.2060011;P50580|1.305524261;Q9I8F9|1.257151257;Q38HM4|0.595012536;P22316|0.742187875;Q8BZ52|0.760581757	9	5039	24	24150	http://www.ebi.ac.uk/QuickGO/GTerm?id=GO:0006955	[]
6	4,6	macromolecule methylation	GO:0043414	0.0463	0.216	0.29	0.18	6.28718	-2.0661	Q90YS3|1.298714246;P68103|1.2060011;Q9I8F9|1.257151257	3	819	24	24150	http://www.ebi.ac.uk/QuickGO/GTerm?id=GO:0043414	[]
6	5,6	negative regulation of inclusion body assembly	GO:0090084	0.0466	0.216	0	-0.46	6.28718	-2.0661	Q9I8F9|1.257151257	1	48	24	24150	http://www.ebi.ac.uk/QuickGO/GTerm?id=GO:0090084	[]
8	7,8	cellular response to caffeine	GO:0071313	0.0466	0.216	0	-0.46	6.28718	-2.0661	P22316|0.742187875	1	48	24	24150	http://www.ebi.ac.uk/QuickGO/GTerm?id=GO:0071313	[]
6	4,6	adhesion of symbiont to host cell	GO:0044650	0.0466	0.216	0	-0.46	6.28718	-2.0661	Q90474|1.534980214	1	48	24	24150	http://www.ebi.ac.uk/QuickGO/GTerm?id=GO:0044650	[]
5	5	monosaccharide metabolic process	GO:0005996	0.0468	0.216	0.52	0.66	6.28718	-2.0661	P08249|1.361924577;A2AAJ9|1.204770048;P11607|1.659978821;P15122|0.825682409	4	1395	24	24150	http://www.ebi.ac.uk/QuickGO/GTerm?id=GO:0005996	[]
4	4	small molecule metabolic process	GO:0044281	0.0471	0.218	1.38	2.54	6.28718	-2.0661	Q9GLY5|1.37013909;Q2EN81|1.264983797;Q90339|1.461933176;P08249|1.361924577;A2AAJ9|1.204770048;Q4R5B0|1.223650086;P11607|1.659978821;P00348|1.390561044;Q9I8F9|1.257151257;P15122|0.825682409;P22316|0.742187875	11	6761	24	24150	http://www.ebi.ac.uk/QuickGO/GTerm?id=GO:0044281	[]
8	4,7,8	positive regulation of protein localization to nucleus	GO:1900182	0.0474	0.218	0.34	0.27	6.28718	-2.0661	Q90474|1.534980214;P50143|1.410027375	2	352	24	24150	http://www.ebi.ac.uk/QuickGO/GTerm?id=GO:1900182	[]
7	6,7	regulation of calcium-mediated signaling	GO:0050848	0.0474	0.218	-0.25	-1	6.28718	-2.0661	P22316|0.742187875;Q8BZ52|0.760581757	2	352	24	24150	http://www.ebi.ac.uk/QuickGO/GTerm?id=GO:0050848	[]
9	8,9	ubiquitin-dependent protein catabolic process	GO:0006511	0.0475	0.218	0.06	-0.33	6.28718	-2.0661	Q90474|1.534980214;Q9I8F9|1.257151257;Q38HM4|0.595012536;Q8BZ52|0.760581757	4	1402	24	24150	http://www.ebi.ac.uk/QuickGO/GTerm?id=GO:0006511	[]
11	6,7,8,9,10,11	rRNA export from nucleus	GO:0006407	0.0476	0.218	0	-0.46	6.28718	-2.0661	Q90YS3|1.298714246	1	49	24	24150	http://www.ebi.ac.uk/QuickGO/GTerm?id=GO:0006407	[]
5	5	small molecule catabolic process	GO:0044282	0.0477	0.218	0.58	0.8	6.28718	-2.0661	P08249|1.361924577;P11607|1.659978821;P00348|1.390561044;P15122|0.825682409	4	1404	24	24150	http://www.ebi.ac.uk/QuickGO/GTerm?id=GO:0044282	[]
8	7,8	modification-dependent protein catabolic process	GO:0019941	0.0481	0.22	0.06	-0.33	6.28718	-2.0661	Q90474|1.534980214;Q9I8F9|1.257151257;Q38HM4|0.595012536;Q8BZ52|0.760581757	4	1408	24	24150	http://www.ebi.ac.uk/QuickGO/GTerm?id=GO:0019941	[]
7	4,6,7	regulation of protein folding	GO:1903332	0.0485	0.22	0	-0.46	6.28718	-2.0661	Q9I8F9|1.257151257	1	50	24	24150	http://www.ebi.ac.uk/QuickGO/GTerm?id=GO:1903332	[]
7	5,7	negative regulation of vasoconstriction	GO:0045906	0.0485	0.22	0	-0.46	6.28718	-2.0661	Q9I8F9|1.257151257	1	50	24	24150	http://www.ebi.ac.uk/QuickGO/GTerm?id=GO:0045906	[]
6	6	bundle of His cell to Purkinje myocyte signaling	GO:0086028	0.0485	0.22	0	-0.46	6.28718	-2.0661	P13806|1.226988345	1	50	24	24150	http://www.ebi.ac.uk/QuickGO/GTerm?id=GO:0086028	[]
7	7	bundle of His cell action potential	GO:0086043	0.0485	0.22	0	-0.46	6.28718	-2.0661	P13806|1.226988345	1	50	24	24150	http://www.ebi.ac.uk/QuickGO/GTerm?id=GO:0086043	[]
10	8,9,10	negative regulation of protein ubiquitination	GO:0031397	0.0486	0.22	0.02	-0.42	6.28718	-2.0661	Q9I8F9|1.257151257;Q8BZ52|0.760581757	2	357	24	24150	http://www.ebi.ac.uk/QuickGO/GTerm?id=GO:0031397	[]
2	2	developmental process	GO:0032502	0.0488	0.22	2.56	5.1	6.28718	-2.0661	Q90YS3|1.298714246;Q4V8J7|1.325027761;Q90474|1.534980214;P50143|1.410027375;Q90339|1.461933176;P08249|1.361924577;A2AAJ9|1.204770048;Q5E958|1.388334918;Q9W6X9|1.432255047;P11607|1.659978821;P68103|1.2060011;P00348|1.390561044;P50580|1.305524261;P13806|1.226988345;Q9I8F9|1.257151257;Q38HM4|0.595012536;P15122|0.825682409;P22316|0.742187875;Q8BZ52|0.760581757	19	14726	24	24150	http://www.ebi.ac.uk/QuickGO/GTerm?id=GO:0032502	[]
6	5,6	regulation of reactive oxygen species metabolic process	GO:2000377	0.049	0.22	0.35	0.3	6.28718	-2.0661	Q90474|1.534980214;A2AAJ9|1.204770048;P68103|1.2060011	3	838	24	24150	http://www.ebi.ac.uk/QuickGO/GTerm?id=GO:2000377	[]
3	3	multi-organism reproductive process	GO:0044703	0.0491	0.22	1.18	2.11	6.28718	-2.0661	Q90YS3|1.298714246;Q4V8J7|1.325027761;Q90474|1.534980214;P50143|1.410027375;A2AAJ9|1.204770048;P11607|1.659978821;Q9I8F9|1.257151257;P15122|0.825682409;P22316|0.742187875	9	5095	24	24150	http://www.ebi.ac.uk/QuickGO/GTerm?id=GO:0044703	[]
3	3	regulation of molecular function	GO:0065009	0.0493	0.22	1.46	2.71	6.28718	-2.0661	Q90YS3|1.298714246;Q90474|1.534980214;A2AAJ9|1.204770048;P11607|1.659978821;P68103|1.2060011;Q3SZ54|1.295743924;P13806|1.226988345;Q9I8F9|1.257151257;Q38HM4|0.595012536;P22316|0.742187875;Q8BZ52|0.760581757	11	6806	24	24150	http://www.ebi.ac.uk/QuickGO/GTerm?id=GO:0065009	[]
5	5	stabilization of membrane potential	GO:0030322	0.0495	0.22	0	-0.46	6.28718	-2.0661	P11607|1.659978821	1	51	24	24150	http://www.ebi.ac.uk/QuickGO/GTerm?id=GO:0030322	[]
7	7	glucuronate metabolic process	GO:0019585	0.0495	0.22	0	-0.46	6.28718	-2.0661	P15122|0.825682409	1	51	24	24150	http://www.ebi.ac.uk/QuickGO/GTerm?id=GO:0019585	[]
10	7,8,9,10	regulation of atrial cardiac muscle cell membrane repolarization	GO:0060372	0.0495	0.22	0	-0.46	6.28718	-2.0661	P22316|0.742187875	1	51	24	24150	http://www.ebi.ac.uk/QuickGO/GTerm?id=GO:0060372	[]
7	5,6,7	auxin-activated signaling pathway	GO:0009734	0.0495	0.22	0	-0.46	6.28718	-2.0661	P50580|1.305524261	1	51	24	24150	http://www.ebi.ac.uk/QuickGO/GTerm?id=GO:0009734	[]
7	7	fructose metabolic process	GO:0006000	0.0495	0.22	0	-0.46	6.28718	-2.0661	P15122|0.825682409	1	51	24	24150	http://www.ebi.ac.uk/QuickGO/GTerm?id=GO:0006000	[]
12	6,7,9,12	calcium ion import across plasma membrane	GO:0098703	0.0495	0.22	0	-0.46	6.28718	-2.0661	P13806|1.226988345	1	51	24	24150	http://www.ebi.ac.uk/QuickGO/GTerm?id=GO:0098703	[]
11	8,11	calcium ion import into cell	GO:1990035	0.0495	0.22	0	-0.46	6.28718	-2.0661	P13806|1.226988345	1	51	24	24150	http://www.ebi.ac.uk/QuickGO/GTerm?id=GO:1990035	[]
6	5,6	phagocytosis	GO:0006909	0.0497	0.221	0.54	0.71	6.28718	-2.0661	Q90474|1.534980214;Q90339|1.461933176;Q4R5B0|1.223650086;Q9I8F9|1.257151257	4	1423	24	24150	http://www.ebi.ac.uk/QuickGO/GTerm?id=GO:0006909	[]
5	4,5	regulation of neurotransmitter secretion	GO:0046928	0.0508	0.225	-0.09	-0.66	6.28718	-2.0661	P11607|1.659978821;P22316|0.742187875	2	366	24	24150	http://www.ebi.ac.uk/QuickGO/GTerm?id=GO:0046928	[]
4	4	response to xenobiotic stimulus	GO:0009410	0.0513	0.226	0.33	0.25	6.28718	-2.0661	Q90474|1.534980214;P00348|1.390561044	2	368	24	24150	http://www.ebi.ac.uk/QuickGO/GTerm?id=GO:0009410	[]
8	8	urinary bladder smooth muscle contraction	GO:0014832	0.0514	0.226	0	-0.46	6.28718	-2.0661	P22316|0.742187875	1	53	24	24150	http://www.ebi.ac.uk/QuickGO/GTerm?id=GO:0014832	[]
6	6	detection of muscle stretch	GO:0035995	0.0514	0.226	0	-0.46	6.28718	-2.0661	A2AAJ9|1.204770048	1	53	24	24150	http://www.ebi.ac.uk/QuickGO/GTerm?id=GO:0035995	[]
8	7,8	NMDA selective glutamate receptor signaling pathway	GO:0098989	0.0514	0.226	0	-0.46	6.28718	-2.0661	A2AAJ9|1.204770048	1	53	24	24150	http://www.ebi.ac.uk/QuickGO/GTerm?id=GO:0098989	[]
7	5,6,7	lung-associated mesenchyme development	GO:0060484	0.0514	0.226	0	-0.46	6.28718	-2.0661	A2AAJ9|1.204770048	1	53	24	24150	http://www.ebi.ac.uk/QuickGO/GTerm?id=GO:0060484	[]
6	6	negative regulation of proteolysis	GO:0045861	0.0515	0.226	0.12	-0.2	6.28718	-2.0661	Q90474|1.534980214;Q9I8F9|1.257151257;Q8BZ52|0.760581757	3	855	24	24150	http://www.ebi.ac.uk/QuickGO/GTerm?id=GO:0045861	[]
5	5	muscle organ development	GO:0007517	0.0517	0.227	0.66	0.97	6.28718	-2.0661	Q90474|1.534980214;Q90339|1.461933176;A2AAJ9|1.204770048;Q9I8F9|1.257151257;P22316|0.742187875	5	2095	24	24150	http://www.ebi.ac.uk/QuickGO/GTerm?id=GO:0007517	[]
4	4	cellular aldehyde metabolic process	GO:0006081	0.0523	0.227	-0.05	-0.57	6.28718	-2.0661	P08249|1.361924577;P15122|0.825682409	2	372	24	24150	http://www.ebi.ac.uk/QuickGO/GTerm?id=GO:0006081	[]
12	6,7,9,10,11,12	negative regulation of growth hormone secretion	GO:0060125	0.0523	0.227	0	-0.46	6.28718	-2.0661	A2AAJ9|1.204770048	1	54	24	24150	http://www.ebi.ac.uk/QuickGO/GTerm?id=GO:0060125	[]
6	6	uronic acid metabolic process	GO:0006063	0.0523	0.227	0	-0.46	6.28718	-2.0661	P15122|0.825682409	1	54	24	24150	http://www.ebi.ac.uk/QuickGO/GTerm?id=GO:0006063	[]
6	5,6	rRNA transport	GO:0051029	0.0523	0.227	0	-0.46	6.28718	-2.0661	Q90YS3|1.298714246	1	54	24	24150	http://www.ebi.ac.uk/QuickGO/GTerm?id=GO:0051029	[]
5	5	cold acclimation	GO:0009631	0.0523	0.227	0	-0.46	6.28718	-2.0661	Q90474|1.534980214	1	54	24	24150	http://www.ebi.ac.uk/QuickGO/GTerm?id=GO:0009631	[]
6	6	modification-dependent macromolecule catabolic process	GO:0043632	0.0524	0.227	0.06	-0.33	6.28718	-2.0661	Q90474|1.534980214;Q9I8F9|1.257151257;Q38HM4|0.595012536;Q8BZ52|0.760581757	4	1448	24	24150	http://www.ebi.ac.uk/QuickGO/GTerm?id=GO:0043632	[]
6	6	protein complex disassembly	GO:0043241	0.053	0.228	-0.1	-0.68	6.28718	-2.0661	Q9I8F9|1.257151257;Q38HM4|0.595012536;Q8BZ52|0.760581757	3	865	24	24150	http://www.ebi.ac.uk/QuickGO/GTerm?id=GO:0043241	[]
7	6,7	regulation of glycogen catabolic process	GO:0005981	0.0533	0.228	0	-0.46	6.28718	-2.0661	A2AAJ9|1.204770048	1	55	24	24150	http://www.ebi.ac.uk/QuickGO/GTerm?id=GO:0005981	[]
11	6,7,9,10,11	positive regulation of protein import into nucleus, translocation	GO:0033160	0.0533	0.228	0	-0.46	6.28718	-2.0661	Q90474|1.534980214	1	55	24	24150	http://www.ebi.ac.uk/QuickGO/GTerm?id=GO:0033160	[]
8	6,8	skeletal muscle atrophy	GO:0014732	0.0533	0.228	0	-0.46	6.28718	-2.0661	Q38HM4|0.595012536	1	55	24	24150	http://www.ebi.ac.uk/QuickGO/GTerm?id=GO:0014732	[]
5	5	heat acclimation	GO:0010286	0.0533	0.228	0	-0.46	6.28718	-2.0661	Q9I8F9|1.257151257	1	55	24	24150	http://www.ebi.ac.uk/QuickGO/GTerm?id=GO:0010286	[]
8	7,8	proteasome assembly	GO:0043248	0.0533	0.228	0	-0.46	6.28718	-2.0661	Q90474|1.534980214	1	55	24	24150	http://www.ebi.ac.uk/QuickGO/GTerm?id=GO:0043248	[]
9	7,8,9	regulation of skeletal muscle contraction by calcium ion signaling	GO:0014722	0.0533	0.228	0	-0.46	6.28718	-2.0661	A2AAJ9|1.204770048	1	55	24	24150	http://www.ebi.ac.uk/QuickGO/GTerm?id=GO:0014722	[]
3	3	methylation	GO:0032259	0.0533	0.228	0.29	0.18	6.28718	-2.0661	Q90YS3|1.298714246;P68103|1.2060011;Q9I8F9|1.257151257	3	867	24	24150	http://www.ebi.ac.uk/QuickGO/GTerm?id=GO:0032259	[]
4	4	multicellular organismal response to stress	GO:0033555	0.054	0.231	0.05	-0.36	6.28718	-2.0661	A2AAJ9|1.204770048;P22316|0.742187875	2	379	24	24150	http://www.ebi.ac.uk/QuickGO/GTerm?id=GO:0033555	[]
6	6	cellular response to auxin stimulus	GO:0071365	0.0542	0.231	0	-0.46	6.28718	-2.0661	P50580|1.305524261	1	56	24	24150	http://www.ebi.ac.uk/QuickGO/GTerm?id=GO:0071365	[]
8	6,7,8	sarcomere organization	GO:0045214	0.0548	0.233	0.25	0.07	6.28718	-2.0661	Q90339|1.461933176;A2AAJ9|1.204770048	2	382	24	24150	http://www.ebi.ac.uk/QuickGO/GTerm?id=GO:0045214	[]
7	7	hexose biosynthetic process	GO:0019319	0.0548	0.233	-0.05	-0.57	6.28718	-2.0661	P08249|1.361924577;P15122|0.825682409	2	382	24	24150	http://www.ebi.ac.uk/QuickGO/GTerm?id=GO:0019319	[]
4	4	cell recognition	GO:0008037	0.0551	0.233	0.33	0.25	6.28718	-2.0661	P50143|1.410027375;A2AAJ9|1.204770048;Q9I8F9|1.257151257	3	879	24	24150	http://www.ebi.ac.uk/QuickGO/GTerm?id=GO:0008037	[]
7	4,6,7	regulation of female receptivity	GO:0045924	0.0552	0.233	0	-0.46	6.28718	-2.0661	A2AAJ9|1.204770048	1	57	24	24150	http://www.ebi.ac.uk/QuickGO/GTerm?id=GO:0045924	[]
6	6	eosinophil migration	GO:0072677	0.0552	0.233	0	-0.46	6.28718	-2.0661	A2AAJ9|1.204770048	1	57	24	24150	http://www.ebi.ac.uk/QuickGO/GTerm?id=GO:0072677	[]
5	5	syncytium formation by plasma membrane fusion	GO:0000768	0.0553	0.234	0.05	-0.36	6.28718	-2.0661	A2AAJ9|1.204770048;P22316|0.742187875	2	384	24	24150	http://www.ebi.ac.uk/QuickGO/GTerm?id=GO:0000768	[]
5	5	organic cyclic compound biosynthetic process	GO:1901362	0.0555	0.234	1.69	3.22	6.28718	-2.0661	Q4V8J7|1.325027761;Q90474|1.534980214;P50143|1.410027375;Q2EN81|1.264983797;A2AAJ9|1.204770048;Q4R5B0|1.223650086;P68103|1.2060011;Q3SZ54|1.295743924;P50580|1.305524261;Q9I8F9|1.257151257;Q38HM4|0.595012536;P15122|0.825682409;P22316|0.742187875;Q8BZ52|0.760581757	14	9705	24	24150	http://www.ebi.ac.uk/QuickGO/GTerm?id=GO:1901362	[]
8	6,8	regulation of protein depolymerization	GO:1901879	0.0556	0.234	-0.34	-1.21	6.28718	-2.0661	Q38HM4|0.595012536;Q8BZ52|0.760581757	2	385	24	24150	http://www.ebi.ac.uk/QuickGO/GTerm?id=GO:1901879	[]
7	6,7	regulation of transforming growth factor beta receptor signaling pathway	GO:0017015	0.0558	0.234	0.29	0.16	6.28718	-2.0661	Q90474|1.534980214;Q9I8F9|1.257151257	2	386	24	24150	http://www.ebi.ac.uk/QuickGO/GTerm?id=GO:0017015	[]
5	5	limb development	GO:0060173	0.056	0.234	0.13	-0.18	6.28718	-2.0661	Q90339|1.461933176;A2AAJ9|1.204770048;P22316|0.742187875	3	885	24	24150	http://www.ebi.ac.uk/QuickGO/GTerm?id=GO:0060173	[]
4	4	syncytium formation	GO:0006949	0.0561	0.234	0.05	-0.36	6.28718	-2.0661	A2AAJ9|1.204770048;P22316|0.742187875	2	387	24	24150	http://www.ebi.ac.uk/QuickGO/GTerm?id=GO:0006949	[]
7	6,7	apoptotic mitochondrial changes	GO:0008637	0.0561	0.234	0.32	0.23	6.28718	-2.0661	P11607|1.659978821;Q9I8F9|1.257151257	2	387	24	24150	http://www.ebi.ac.uk/QuickGO/GTerm?id=GO:0008637	[]
7	7	urinary tract smooth muscle contraction	GO:0014848	0.0561	0.234	0	-0.46	6.28718	-2.0661	P22316|0.742187875	1	58	24	24150	http://www.ebi.ac.uk/QuickGO/GTerm?id=GO:0014848	[]
4	4	forward locomotion	GO:0043056	0.0561	0.234	0	-0.46	6.28718	-2.0661	A2AAJ9|1.204770048	1	58	24	24150	http://www.ebi.ac.uk/QuickGO/GTerm?id=GO:0043056	[]
7	7	tonic smooth muscle contraction	GO:0014820	0.0561	0.234	0	-0.46	6.28718	-2.0661	A2AAJ9|1.204770048	1	58	24	24150	http://www.ebi.ac.uk/QuickGO/GTerm?id=GO:0014820	[]
4	4	regulation of microtubule-based process	GO:0032886	0.0563	0.234	-0.1	-0.68	6.28718	-2.0661	Q9I8F9|1.257151257;Q38HM4|0.595012536;Q8BZ52|0.760581757	3	887	24	24150	http://www.ebi.ac.uk/QuickGO/GTerm?id=GO:0032886	[]
5	4,5	mating behavior	GO:0007617	0.0566	0.235	0.05	-0.36	6.28718	-2.0661	A2AAJ9|1.204770048;P22316|0.742187875	2	389	24	24150	http://www.ebi.ac.uk/QuickGO/GTerm?id=GO:0007617	[]
8	6,7,8	protein targeting	GO:0006605	0.0567	0.235	0.7	1.05	6.28718	-2.0661	Q90YS3|1.298714246;Q90474|1.534980214;Q5E958|1.388334918;Q9W6X9|1.432255047;Q9I8F9|1.257151257	5	2149	24	24150	http://www.ebi.ac.uk/QuickGO/GTerm?id=GO:0006605	[]
3	3	microtubule-based process	GO:0007017	0.0567	0.235	0.34	0.29	6.28718	-2.0661	Q90474|1.534980214;A2AAJ9|1.204770048;Q9I8F9|1.257151257;Q38HM4|0.595012536;Q8BZ52|0.760581757	5	2149	24	24150	http://www.ebi.ac.uk/QuickGO/GTerm?id=GO:0007017	[]
5	5	regulation of reactive oxygen species biosynthetic process	GO:1903426	0.0568	0.235	0.27	0.12	6.28718	-2.0661	Q90474|1.534980214;P68103|1.2060011	2	390	24	24150	http://www.ebi.ac.uk/QuickGO/GTerm?id=GO:1903426	[]
7	6,7	regulation of vasoconstriction	GO:0019229	0.0568	0.235	0.03	-0.4	6.28718	-2.0661	Q9I8F9|1.257151257;P22316|0.742187875	2	390	24	24150	http://www.ebi.ac.uk/QuickGO/GTerm?id=GO:0019229	[]
6	6	cellular hypotonic response	GO:0071476	0.057	0.235	0	-0.46	6.28718	-2.0661	A2AAJ9|1.204770048	1	59	24	24150	http://www.ebi.ac.uk/QuickGO/GTerm?id=GO:0071476	[]
6	6	L-ascorbic acid metabolic process	GO:0019852	0.057	0.235	0	-0.46	6.28718	-2.0661	P15122|0.825682409	1	59	24	24150	http://www.ebi.ac.uk/QuickGO/GTerm?id=GO:0019852	[]
7	7	muscle cell apoptotic process	GO:0010657	0.0579	0.236	0.29	0.16	6.28718	-2.0661	Q90474|1.534980214;Q9I8F9|1.257151257	2	394	24	24150	http://www.ebi.ac.uk/QuickGO/GTerm?id=GO:0010657	[]
4	4	positive regulation of immune response	GO:0050778	0.0579	0.236	0.66	0.97	6.28718	-2.0661	Q90474|1.534980214;Q90339|1.461933176;A2AAJ9|1.204770048;Q9I8F9|1.257151257;P22316|0.742187875	5	2162	24	24150	http://www.ebi.ac.uk/QuickGO/GTerm?id=GO:0050778	[]
6	6	neurotransmitter receptor localization to postsynaptic specialization membrane	GO:0099645	0.058	0.236	0	-0.46	6.28718	-2.0661	A2AAJ9|1.204770048	1	60	24	24150	http://www.ebi.ac.uk/QuickGO/GTerm?id=GO:0099645	[]
6	5,6	negative regulation of transforming growth factor beta production	GO:0071635	0.058	0.236	0	-0.46	6.28718	-2.0661	Q90474|1.534980214	1	60	24	24150	http://www.ebi.ac.uk/QuickGO/GTerm?id=GO:0071635	[]
6	5,6	negative regulation of hormone biosynthetic process	GO:0032353	0.058	0.236	0	-0.46	6.28718	-2.0661	P22316|0.742187875	1	60	24	24150	http://www.ebi.ac.uk/QuickGO/GTerm?id=GO:0032353	[]
9	7,8,9	protein localization to postsynaptic specialization membrane	GO:0099633	0.058	0.236	0	-0.46	6.28718	-2.0661	A2AAJ9|1.204770048	1	60	24	24150	http://www.ebi.ac.uk/QuickGO/GTerm?id=GO:0099633	[]
7	7	habituation	GO:0046959	0.058	0.236	0	-0.46	6.28718	-2.0661	A2AAJ9|1.204770048	1	60	24	24150	http://www.ebi.ac.uk/QuickGO/GTerm?id=GO:0046959	[]
10	5,7,8,9,10	positive regulation of T cell receptor signaling pathway	GO:0050862	0.058	0.236	0	-0.46	6.28718	-2.0661	A2AAJ9|1.204770048	1	60	24	24150	http://www.ebi.ac.uk/QuickGO/GTerm?id=GO:0050862	[]
7	6,7	RNA processing	GO:0006396	0.0581	0.236	0.63	0.9	6.28718	-2.0661	Q90YS3|1.298714246;Q5E958|1.388334918;Q9W6X9|1.432255047;P50580|1.305524261;Q9I8F9|1.257151257	5	2164	24	24150	http://www.ebi.ac.uk/QuickGO/GTerm?id=GO:0006396	[]
3	3	primary metabolic process	GO:0044238	0.0587	0.236	2.91	5.86	6.28718	-2.0661	Q9GLY5|1.37013909;Q90YS3|1.298714246;Q4V8J7|1.325027761;Q90474|1.534980214;P50143|1.410027375;Q2EN81|1.264983797;Q90339|1.461933176;P08249|1.361924577;A2AAJ9|1.204770048;Q5E958|1.388334918;Q9W6X9|1.432255047;Q4R5B0|1.223650086;P11607|1.659978821;P68103|1.2060011;P00348|1.390561044;Q3SZ54|1.295743924;P50580|1.305524261;Q9I8F9|1.257151257;Q38HM4|0.595012536;P15122|0.825682409;P22316|0.742187875;Q8B…	22	18537	24	24150	http://www.ebi.ac.uk/QuickGO/GTerm?id=GO:0044238	[]
6	5,6	regulation of cellular response to transforming growth factor beta stimulus	GO:1903844	0.0589	0.236	0.29	0.16	6.28718	-2.0661	Q90474|1.534980214;Q9I8F9|1.257151257	2	398	24	24150	http://www.ebi.ac.uk/QuickGO/GTerm?id=GO:1903844	[]
8	6,7,8	regulation of protein import	GO:1904589	0.0589	0.236	0.29	0.16	6.28718	-2.0661	Q90474|1.534980214;Q9I8F9|1.257151257	2	398	24	24150	http://www.ebi.ac.uk/QuickGO/GTerm?id=GO:1904589	[]
8	7,8	nucleotide-binding oligomerization domain containing 2 signaling pathway	GO:0070431	0.0589	0.236	0	-0.46	6.28718	-2.0661	Q9I8F9|1.257151257	1	61	24	24150	http://www.ebi.ac.uk/QuickGO/GTerm?id=GO:0070431	[]
6	5,6	chaperone mediated protein folding requiring cofactor	GO:0051085	0.0589	0.236	0	-0.46	6.28718	-2.0661	Q9I8F9|1.257151257	1	61	24	24150	http://www.ebi.ac.uk/QuickGO/GTerm?id=GO:0051085	[]
4	4	negative regulation of hormone metabolic process	GO:0032351	0.0589	0.236	0	-0.46	6.28718	-2.0661	P22316|0.742187875	1	61	24	24150	http://www.ebi.ac.uk/QuickGO/GTerm?id=GO:0032351	[]
7	5,7	negative regulation of striated muscle contraction	GO:0045988	0.0589	0.236	0	-0.46	6.28718	-2.0661	P11607|1.659978821	1	61	24	24150	http://www.ebi.ac.uk/QuickGO/GTerm?id=GO:0045988	[]
5	5	membrane depolarization	GO:0051899	0.0592	0.237	0.04	-0.37	6.28718	-2.0661	P13806|1.226988345;P22316|0.742187875	2	399	24	24150	http://www.ebi.ac.uk/QuickGO/GTerm?id=GO:0051899	[]
6	6	cellular response to cytokine stimulus	GO:0071345	0.0593	0.237	0.86	1.4	6.28718	-2.0661	Q90YS3|1.298714246;Q90474|1.534980214;Q3SZ54|1.295743924;Q9I8F9|1.257151257;Q38HM4|0.595012536;Q8BZ52|0.760581757	6	2894	24	24150	http://www.ebi.ac.uk/QuickGO/GTerm?id=GO:0071345	[]
4	4	detection of external stimulus	GO:0009581	0.0593	0.237	0.13	-0.18	6.28718	-2.0661	A2AAJ9|1.204770048;P13806|1.226988345;P22316|0.742187875	3	906	24	24150	http://www.ebi.ac.uk/QuickGO/GTerm?id=GO:0009581	[]
6	5,6	neurotransmitter transport	GO:0006836	0.0596	0.237	0.13	-0.18	6.28718	-2.0661	P11607|1.659978821;Q9I8F9|1.257151257;P22316|0.742187875	3	908	24	24150	http://www.ebi.ac.uk/QuickGO/GTerm?id=GO:0006836	[]
4	4	detection of abiotic stimulus	GO:0009582	0.0596	0.237	0.13	-0.18	6.28718	-2.0661	A2AAJ9|1.204770048;P13806|1.226988345;P22316|0.742187875	3	908	24	24150	http://www.ebi.ac.uk/QuickGO/GTerm?id=GO:0009582	[]
9	7,8,9	NLS-bearing protein import into nucleus	GO:0006607	0.0599	0.237	0	-0.46	6.28718	-2.0661	Q90474|1.534980214	1	62	24	24150	http://www.ebi.ac.uk/QuickGO/GTerm?id=GO:0006607	[]
10	9,10	cellular chloride ion homeostasis	GO:0030644	0.0599	0.237	0	-0.46	6.28718	-2.0661	P22316|0.742187875	1	62	24	24150	http://www.ebi.ac.uk/QuickGO/GTerm?id=GO:0030644	[]
8	8	protein localization to early endosome	GO:1902946	0.0599	0.237	0	-0.46	6.28718	-2.0661	Q9I8F9|1.257151257	1	62	24	24150	http://www.ebi.ac.uk/QuickGO/GTerm?id=GO:1902946	[]
5	5	nucleobase-containing compound biosynthetic process	GO:0034654	0.0606	0.239	1.61	3.04	6.28718	-2.0661	Q4V8J7|1.325027761;Q90474|1.534980214;P50143|1.410027375;Q2EN81|1.264983797;A2AAJ9|1.204770048;Q4R5B0|1.223650086;P68103|1.2060011;Q3SZ54|1.295743924;P50580|1.305524261;Q9I8F9|1.257151257;Q38HM4|0.595012536;P22316|0.742187875;Q8BZ52|0.760581757	13	8855	24	24150	http://www.ebi.ac.uk/QuickGO/GTerm?id=GO:0034654	[]
3	3	response to chemical	GO:0042221	0.0607	0.239	2.07	4.04	6.28718	-2.0661	Q9GLY5|1.37013909;Q90YS3|1.298714246;Q90474|1.534980214;P08249|1.361924577;A2AAJ9|1.204770048;P11607|1.659978821;P68103|1.2060011;P00348|1.390561044;Q3SZ54|1.295743924;P50580|1.305524261;P13806|1.226988345;Q9I8F9|1.257151257;Q38HM4|0.595012536;P15122|0.825682409;P22316|0.742187875;Q8BZ52|0.760581757	16	11794	24	24150	http://www.ebi.ac.uk/QuickGO/GTerm?id=GO:0042221	[]
6	5,6	plasma membrane organization	GO:0007009	0.0608	0.239	0.58	0.81	6.28718	-2.0661	Q90339|1.461933176;A2AAJ9|1.204770048;P11607|1.659978821;Q8BZ52|0.760581757	4	1521	24	24150	http://www.ebi.ac.uk/QuickGO/GTerm?id=GO:0007009	[]
8	6,8	positive regulation of cardiac muscle contraction	GO:0060452	0.0608	0.239	0	-0.46	6.28718	-2.0661	Q90474|1.534980214	1	63	24	24150	http://www.ebi.ac.uk/QuickGO/GTerm?id=GO:0060452	[]
5	5	estrogen biosynthetic process	GO:0006703	0.0608	0.239	0	-0.46	6.28718	-2.0661	P15122|0.825682409	1	63	24	24150	http://www.ebi.ac.uk/QuickGO/GTerm?id=GO:0006703	[]
5	5	micturition	GO:0060073	0.0608	0.239	0	-0.46	6.28718	-2.0661	P22316|0.742187875	1	63	24	24150	http://www.ebi.ac.uk/QuickGO/GTerm?id=GO:0060073	[]
10	7,9,10	negative regulation of transcription from RNA polymerase II promoter in response to stress	GO:0097201	0.0608	0.239	0	-0.46	6.28718	-2.0661	Q9I8F9|1.257151257	1	63	24	24150	http://www.ebi.ac.uk/QuickGO/GTerm?id=GO:0097201	[]
4	4	regulation of hormone levels	GO:0010817	0.061	0.239	0.21	0	6.28718	-2.0661	A2AAJ9|1.204770048;P00348|1.390561044;P13806|1.226988345;P15122|0.825682409;P22316|0.742187875	5	2194	24	24150	http://www.ebi.ac.uk/QuickGO/GTerm?id=GO:0010817	[]
5	5	lamellipodium organization	GO:0097581	0.061	0.239	-0.07	-0.61	6.28718	-2.0661	Q90474|1.534980214;Q8BZ52|0.760581757	2	406	24	24150	http://www.ebi.ac.uk/QuickGO/GTerm?id=GO:0097581	[]
8	7,8	regulation of protein modification by small protein conjugation or removal	GO:1903320	0.0614	0.239	0.12	-0.2	6.28718	-2.0661	Q90474|1.534980214;Q9I8F9|1.257151257;Q8BZ52|0.760581757	3	919	24	24150	http://www.ebi.ac.uk/QuickGO/GTerm?id=GO:1903320	[]
7	5,7	neutrophil degranulation	GO:0043312	0.0615	0.239	0.48	0.59	6.28718	-2.0661	Q90474|1.534980214;P68103|1.2060011;P50580|1.305524261;Q9I8F9|1.257151257	4	1527	24	24150	http://www.ebi.ac.uk/QuickGO/GTerm?id=GO:0043312	[]
6	6	neutrophil activation involved in immune response	GO:0002283	0.0615	0.239	0.48	0.59	6.28718	-2.0661	Q90474|1.534980214;P68103|1.2060011;P50580|1.305524261;Q9I8F9|1.257151257	4	1527	24	24150	http://www.ebi.ac.uk/QuickGO/GTerm?id=GO:0002283	[]
6	4,6	cell adhesion involved in heart morphogenesis	GO:0061343	0.0617	0.239	0	-0.46	6.28718	-2.0661	A2AAJ9|1.204770048	1	64	24	24150	http://www.ebi.ac.uk/QuickGO/GTerm?id=GO:0061343	[]
5	5	negative regulation of endoplasmic reticulum stress-induced intrinsic apoptotic signaling pathway	GO:1902236	0.0617	0.239	0	-0.46	6.28718	-2.0661	Q9I8F9|1.257151257	1	64	24	24150	http://www.ebi.ac.uk/QuickGO/GTerm?id=GO:1902236	[]
5	4,5	negative regulation of transposition	GO:0010529	0.0617	0.239	0	-0.46	6.28718	-2.0661	Q90474|1.534980214	1	64	24	24150	http://www.ebi.ac.uk/QuickGO/GTerm?id=GO:0010529	[]
11	6,8,9,10,11	regulation of insulin secretion	GO:0050796	0.0619	0.24	0.13	-0.18	6.28718	-2.0661	P00348|1.390561044;P13806|1.226988345;P22316|0.742187875	3	922	24	24150	http://www.ebi.ac.uk/QuickGO/GTerm?id=GO:0050796	[]
9	5,6,7,8,9	positive regulation of ion transmembrane transporter activity	GO:0032414	0.0621	0.24	0.31	0.21	6.28718	-2.0661	P11607|1.659978821;P13806|1.226988345	2	410	24	24150	http://www.ebi.ac.uk/QuickGO/GTerm?id=GO:0032414	[]
7	6,7	plasma membrane repair	GO:0001778	0.0627	0.242	0	-0.46	6.28718	-2.0661	Q90339|1.461933176	1	65	24	24150	http://www.ebi.ac.uk/QuickGO/GTerm?id=GO:0001778	[]
7	4,5,7	negative regulation of hormone secretion	GO:0046888	0.0629	0.242	0.22	0.02	6.28718	-2.0661	A2AAJ9|1.204770048;P00348|1.390561044	2	413	24	24150	http://www.ebi.ac.uk/QuickGO/GTerm?id=GO:0046888	[]
5	5	programmed cell death	GO:0012501	0.063	0.243	1.24	2.23	6.28718	-2.0661	Q4V8J7|1.325027761;Q90474|1.534980214;A2AAJ9|1.204770048;P11607|1.659978821;P68103|1.2060011;P50580|1.305524261;Q9I8F9|1.257151257;P15122|0.825682409;P22316|0.742187875;Q8BZ52|0.760581757	10	6183	24	24150	http://www.ebi.ac.uk/QuickGO/GTerm?id=GO:0012501	[]
6	5,6	regulation of acetylcholine secretion, neurotransmission	GO:0014056	0.0636	0.243	0	-0.46	6.28718	-2.0661	P22316|0.742187875	1	66	24	24150	http://www.ebi.ac.uk/QuickGO/GTerm?id=GO:0014056	[]
5	5	melanotic encapsulation of foreign target	GO:0035011	0.0636	0.243	0	-0.46	6.28718	-2.0661	A2AAJ9|1.204770048	1	66	24	24150	http://www.ebi.ac.uk/QuickGO/GTerm?id=GO:0035011	[]
8	4,5,8	positive regulation of T cell mediated cytotoxicity	GO:0001916	0.0636	0.243	0	-0.46	6.28718	-2.0661	Q9I8F9|1.257151257	1	66	24	24150	http://www.ebi.ac.uk/QuickGO/GTerm?id=GO:0001916	[]
7	6,7	water transport	GO:0006833	0.0636	0.243	0	-0.46	6.28718	-2.0661	A2AAJ9|1.204770048	1	66	24	24150	http://www.ebi.ac.uk/QuickGO/GTerm?id=GO:0006833	[]
4	3,4	sexual reproduction	GO:0019953	0.0639	0.244	1.1	1.93	6.28718	-2.0661	Q90YS3|1.298714246;Q4V8J7|1.325027761;Q90474|1.534980214;P50143|1.410027375;A2AAJ9|1.204770048;P11607|1.659978821;Q9I8F9|1.257151257;P22316|0.742187875	8	4512	24	24150	http://www.ebi.ac.uk/QuickGO/GTerm?id=GO:0019953	[]
6	6	hormone secretion	GO:0046879	0.0641	0.244	0.44	0.5	6.28718	-2.0661	A2AAJ9|1.204770048;P00348|1.390561044;P13806|1.226988345;P22316|0.742187875	4	1548	24	24150	http://www.ebi.ac.uk/QuickGO/GTerm?id=GO:0046879	[]
5	5	regulation of neurotransmitter transport	GO:0051588	0.0642	0.244	-0.09	-0.66	6.28718	-2.0661	P11607|1.659978821;P22316|0.742187875	2	418	24	24150	http://www.ebi.ac.uk/QuickGO/GTerm?id=GO:0051588	[]
10	4,6,8,9,10	acetylcholine secretion, neurotransmission	GO:0014055	0.0645	0.244	0	-0.46	6.28718	-2.0661	P22316|0.742187875	1	67	24	24150	http://www.ebi.ac.uk/QuickGO/GTerm?id=GO:0014055	[]
7	5,6,7	positive regulation of sarcomere organization	GO:0060298	0.0645	0.244	0	-0.46	6.28718	-2.0661	A2AAJ9|1.204770048	1	67	24	24150	http://www.ebi.ac.uk/QuickGO/GTerm?id=GO:0060298	[]
5	4,5	regulation of inclusion body assembly	GO:0090083	0.0645	0.244	0	-0.46	6.28718	-2.0661	Q9I8F9|1.257151257	1	67	24	24150	http://www.ebi.ac.uk/QuickGO/GTerm?id=GO:0090083	[]
7	5,7	striated muscle atrophy	GO:0014891	0.0645	0.244	0	-0.46	6.28718	-2.0661	Q38HM4|0.595012536	1	67	24	24150	http://www.ebi.ac.uk/QuickGO/GTerm?id=GO:0014891	[]
8	6,8	norepinephrine metabolic process	GO:0042415	0.0645	0.244	0	-0.46	6.28718	-2.0661	P15122|0.825682409	1	67	24	24150	http://www.ebi.ac.uk/QuickGO/GTerm?id=GO:0042415	[]
7	5,6,7	regulation of protein transport	GO:0051223	0.0646	0.244	0.73	1.12	6.28718	-2.0661	Q90474|1.534980214;A2AAJ9|1.204770048;P00348|1.390561044;P13806|1.226988345;Q9I8F9|1.257151257;P22316|0.742187875	6	2957	24	24150	http://www.ebi.ac.uk/QuickGO/GTerm?id=GO:0051223	[]
9	7,8,9	negative regulation of protein modification by small protein conjugation or removal	GO:1903321	0.0648	0.244	0.02	-0.42	6.28718	-2.0661	Q9I8F9|1.257151257;Q8BZ52|0.760581757	2	420	24	24150	http://www.ebi.ac.uk/QuickGO/GTerm?id=GO:1903321	[]
5	3,5	adhesion of symbiont to host	GO:0044406	0.0655	0.244	0	-0.46	6.28718	-2.0661	Q90474|1.534980214	1	68	24	24150	http://www.ebi.ac.uk/QuickGO/GTerm?id=GO:0044406	[]
7	7	cellular response to potassium ion	GO:0035865	0.0655	0.244	0	-0.46	6.28718	-2.0661	A2AAJ9|1.204770048	1	68	24	24150	http://www.ebi.ac.uk/QuickGO/GTerm?id=GO:0035865	[]
7	7	AV node cell action potential	GO:0086016	0.0655	0.244	0	-0.46	6.28718	-2.0661	P22316|0.742187875	1	68	24	24150	http://www.ebi.ac.uk/QuickGO/GTerm?id=GO:0086016	[]
7	5,7	positive regulation by host of viral process	GO:0044794	0.0655	0.244	0	-0.46	6.28718	-2.0661	Q9I8F9|1.257151257	1	68	24	24150	http://www.ebi.ac.uk/QuickGO/GTerm?id=GO:0044794	[]
6	6	AV node cell to bundle of His cell signaling	GO:0086027	0.0655	0.244	0	-0.46	6.28718	-2.0661	P22316|0.742187875	1	68	24	24150	http://www.ebi.ac.uk/QuickGO/GTerm?id=GO:0086027	[]
9	9	calcium ion transport	GO:0006816	0.0656	0.244	0.52	0.67	6.28718	-2.0661	A2AAJ9|1.204770048;P11607|1.659978821;P13806|1.226988345;P22316|0.742187875	4	1560	24	24150	http://www.ebi.ac.uk/QuickGO/GTerm?id=GO:0006816	[]
7	5,6,7	cytokine-mediated signaling pathway	GO:0019221	0.0658	0.244	0.06	-0.33	6.28718	-2.0661	Q90474|1.534980214;Q9I8F9|1.257151257;Q38HM4|0.595012536;Q8BZ52|0.760581757	4	1562	24	24150	http://www.ebi.ac.uk/QuickGO/GTerm?id=GO:0019221	[]
6	6	viral life cycle	GO:0019058	0.0662	0.244	0.23	0.03	6.28718	-2.0661	Q90474|1.534980214;Q9I8F9|1.257151257;Q38HM4|0.595012536	3	948	24	24150	http://www.ebi.ac.uk/QuickGO/GTerm?id=GO:0019058	[]
4	4	cellular ketone metabolic process	GO:0042180	0.0663	0.244	-0.13	-0.75	6.28718	-2.0661	P08249|1.361924577;P15122|0.825682409;P22316|0.742187875	3	949	24	24150	http://www.ebi.ac.uk/QuickGO/GTerm?id=GO:0042180	[]
9	8,9	positive regulation of histone deacetylation	GO:0031065	0.0664	0.244	0	-0.46	6.28718	-2.0661	A2AAJ9|1.204770048	1	69	24	24150	http://www.ebi.ac.uk/QuickGO/GTerm?id=GO:0031065	[]
7	7	fatty acid elongation	GO:0030497	0.0664	0.244	0	-0.46	6.28718	-2.0661	P00348|1.390561044	1	69	24	24150	http://www.ebi.ac.uk/QuickGO/GTerm?id=GO:0030497	[]
7	5,6,7	positive regulation of fibroblast growth factor receptor signaling pathway	GO:0045743	0.0664	0.244	0	-0.46	6.28718	-2.0661	A2AAJ9|1.204770048	1	69	24	24150	http://www.ebi.ac.uk/QuickGO/GTerm?id=GO:0045743	[]
6	5,6	maintenance of organelle location	GO:0051657	0.0664	0.244	0	-0.46	6.28718	-2.0661	P11607|1.659978821	1	69	24	24150	http://www.ebi.ac.uk/QuickGO/GTerm?id=GO:0051657	[]
7	7	septate junction assembly	GO:0019991	0.0664	0.244	0	-0.46	6.28718	-2.0661	A2AAJ9|1.204770048	1	69	24	24150	http://www.ebi.ac.uk/QuickGO/GTerm?id=GO:0019991	[]
6	6	monosaccharide biosynthetic process	GO:0046364	0.0664	0.244	-0.05	-0.57	6.28718	-2.0661	P08249|1.361924577;P15122|0.825682409	2	426	24	24150	http://www.ebi.ac.uk/QuickGO/GTerm?id=GO:0046364	[]
6	4,6	positive regulation of blood circulation	GO:1903524	0.0667	0.244	0.41	0.42	6.28718	-2.0661	Q90474|1.534980214;P11607|1.659978821	2	427	24	24150	http://www.ebi.ac.uk/QuickGO/GTerm?id=GO:1903524	[]
6	6	neutrophil activation	GO:0042119	0.0671	0.244	0.48	0.59	6.28718	-2.0661	Q90474|1.534980214;P68103|1.2060011;P50580|1.305524261;Q9I8F9|1.257151257	4	1572	24	24150	http://www.ebi.ac.uk/QuickGO/GTerm?id=GO:0042119	[]
7	7	SA node cell action potential	GO:0086015	0.0673	0.244	0	-0.46	6.28718	-2.0661	P22316|0.742187875	1	70	24	24150	http://www.ebi.ac.uk/QuickGO/GTerm?id=GO:0086015	[]
7	7	primary alcohol catabolic process	GO:0034310	0.0673	0.244	0	-0.46	6.28718	-2.0661	P15122|0.825682409	1	70	24	24150	http://www.ebi.ac.uk/QuickGO/GTerm?id=GO:0034310	[]
6	6	SA node cell to atrial cardiac muscle cell signalling	GO:0086018	0.0673	0.244	0	-0.46	6.28718	-2.0661	P22316|0.742187875	1	70	24	24150	http://www.ebi.ac.uk/QuickGO/GTerm?id=GO:0086018	[]
5	5	behavioral response to nicotine	GO:0035095	0.0673	0.244	0	-0.46	6.28718	-2.0661	A2AAJ9|1.204770048	1	70	24	24150	http://www.ebi.ac.uk/QuickGO/GTerm?id=GO:0035095	[]
6	5,6	regulation of cellular carbohydrate catabolic process	GO:0043471	0.0673	0.244	0	-0.46	6.28718	-2.0661	A2AAJ9|1.204770048	1	70	24	24150	http://www.ebi.ac.uk/QuickGO/GTerm?id=GO:0043471	[]
5	5	regulation of cardiac muscle cell membrane potential	GO:0086036	0.0673	0.244	0	-0.46	6.28718	-2.0661	P11607|1.659978821	1	70	24	24150	http://www.ebi.ac.uk/QuickGO/GTerm?id=GO:0086036	[]
9	7,8,9	atrial cardiac muscle cell membrane repolarization	GO:0099624	0.0673	0.244	0	-0.46	6.28718	-2.0661	P22316|0.742187875	1	70	24	24150	http://www.ebi.ac.uk/QuickGO/GTerm?id=GO:0099624	[]
7	7	skeletal muscle satellite cell differentiation	GO:0014816	0.0673	0.244	0	-0.46	6.28718	-2.0661	A2AAJ9|1.204770048	1	70	24	24150	http://www.ebi.ac.uk/QuickGO/GTerm?id=GO:0014816	[]
3	3	directional locomotion	GO:0033058	0.0673	0.244	0	-0.46	6.28718	-2.0661	A2AAJ9|1.204770048	1	70	24	24150	http://www.ebi.ac.uk/QuickGO/GTerm?id=GO:0033058	[]
4	4	maternal process involved in parturition	GO:0060137	0.0673	0.244	0	-0.46	6.28718	-2.0661	A2AAJ9|1.204770048	1	70	24	24150	http://www.ebi.ac.uk/QuickGO/GTerm?id=GO:0060137	[]
7	7	modulation by host of viral genome replication	GO:0044827	0.0673	0.244	0	-0.46	6.28718	-2.0661	Q9I8F9|1.257151257	1	70	24	24150	http://www.ebi.ac.uk/QuickGO/GTerm?id=GO:0044827	[]
7	6,7	epithelial fluid transport	GO:0042045	0.0673	0.244	0	-0.46	6.28718	-2.0661	P22316|0.742187875	1	70	24	24150	http://www.ebi.ac.uk/QuickGO/GTerm?id=GO:0042045	[]
5	5	aldehyde catabolic process	GO:0046185	0.0683	0.247	0	-0.46	6.28718	-2.0661	P15122|0.825682409	1	71	24	24150	http://www.ebi.ac.uk/QuickGO/GTerm?id=GO:0046185	[]
6	6	neutrophil mediated immunity	GO:0002446	0.069	0.249	0.48	0.59	6.28718	-2.0661	Q90474|1.534980214;P68103|1.2060011;P50580|1.305524261;Q9I8F9|1.257151257	4	1587	24	24150	http://www.ebi.ac.uk/QuickGO/GTerm?id=GO:0002446	[]
3	3	system process	GO:0003008	0.0691	0.249	1.4	2.58	6.28718	-2.0661	Q90474|1.534980214;Q90339|1.461933176;A2AAJ9|1.204770048;P11607|1.659978821;P13806|1.226988345;Q9I8F9|1.257151257;Q38HM4|0.595012536;P15122|0.825682409;P22316|0.742187875;Q8BZ52|0.760581757	10	6280	24	24150	http://www.ebi.ac.uk/QuickGO/GTerm?id=GO:0003008	[]
7	7	regulation of relaxation of cardiac muscle	GO:1901897	0.0692	0.249	0	-0.46	6.28718	-2.0661	A2AAJ9|1.204770048	1	72	24	24150	http://www.ebi.ac.uk/QuickGO/GTerm?id=GO:1901897	[]
8	7,8	regulation of fibroblast apoptotic process	GO:2000269	0.0692	0.249	0	-0.46	6.28718	-2.0661	A2AAJ9|1.204770048	1	72	24	24150	http://www.ebi.ac.uk/QuickGO/GTerm?id=GO:2000269	[]
9	9	chloride ion homeostasis	GO:0055064	0.0692	0.249	0	-0.46	6.28718	-2.0661	P22316|0.742187875	1	72	24	24150	http://www.ebi.ac.uk/QuickGO/GTerm?id=GO:0055064	[]
5	5	detection of light stimulus	GO:0009583	0.0694	0.249	0.04	-0.37	6.28718	-2.0661	P13806|1.226988345;P22316|0.742187875	2	437	24	24150	http://www.ebi.ac.uk/QuickGO/GTerm?id=GO:0009583	[]
5	5	granulocyte activation	GO:0036230	0.0695	0.249	0.48	0.59	6.28718	-2.0661	Q90474|1.534980214;P68103|1.2060011;P50580|1.305524261;Q9I8F9|1.257151257	4	1591	24	24150	http://www.ebi.ac.uk/QuickGO/GTerm?id=GO:0036230	[]
5	4,5	regulation of cell cycle	GO:0051726	0.0696	0.249	0.87	1.42	6.28718	-2.0661	Q4V8J7|1.325027761;Q90474|1.534980214;A2AAJ9|1.204770048;Q5E958|1.388334918;P50580|1.305524261;Q9I8F9|1.257151257;Q8BZ52|0.760581757	7	3785	24	24150	http://www.ebi.ac.uk/QuickGO/GTerm?id=GO:0051726	[]
6	5,6	gamma-aminobutyric acid signaling pathway	GO:0007214	0.0701	0.25	0	-0.46	6.28718	-2.0661	P22316|0.742187875	1	73	24	24150	http://www.ebi.ac.uk/QuickGO/GTerm?id=GO:0007214	[]
9	6,8,9	regulation of fatty acid beta-oxidation	GO:0031998	0.0701	0.25	0	-0.46	6.28718	-2.0661	P08249|1.361924577	1	73	24	24150	http://www.ebi.ac.uk/QuickGO/GTerm?id=GO:0031998	[]
4	4	collecting duct development	GO:0072044	0.0701	0.25	0	-0.46	6.28718	-2.0661	P15122|0.825682409	1	73	24	24150	http://www.ebi.ac.uk/QuickGO/GTerm?id=GO:0072044	[]
7	6,7	negative regulation of hippo signaling	GO:0035331	0.0701	0.25	0	-0.46	6.28718	-2.0661	A2AAJ9|1.204770048	1	73	24	24150	http://www.ebi.ac.uk/QuickGO/GTerm?id=GO:0035331	[]
7	7	skeletal muscle tissue development	GO:0007519	0.0706	0.251	0.13	-0.18	6.28718	-2.0661	A2AAJ9|1.204770048;Q9I8F9|1.257151257;P22316|0.742187875	3	974	24	24150	http://www.ebi.ac.uk/QuickGO/GTerm?id=GO:0007519	[]
10	8,9,10	calcium ion transmembrane transport	GO:0070588	0.0707	0.251	0.13	-0.18	6.28718	-2.0661	P11607|1.659978821;P13806|1.226988345;P22316|0.742187875	3	975	24	24150	http://www.ebi.ac.uk/QuickGO/GTerm?id=GO:0070588	[]
7	6,7	transmembrane receptor protein tyrosine phosphatase signaling pathway	GO:0007185	0.071	0.252	0	-0.46	6.28718	-2.0661	A2AAJ9|1.204770048	1	74	24	24150	http://www.ebi.ac.uk/QuickGO/GTerm?id=GO:0007185	[]
7	4,7	muscle attachment	GO:0016203	0.071	0.252	0	-0.46	6.28718	-2.0661	A2AAJ9|1.204770048	1	74	24	24150	http://www.ebi.ac.uk/QuickGO/GTerm?id=GO:0016203	[]
5	4,5	cellular carbohydrate metabolic process	GO:0044262	0.0714	0.252	0.52	0.66	6.28718	-2.0661	P08249|1.361924577;A2AAJ9|1.204770048;P11607|1.659978821;P15122|0.825682409	4	1606	24	24150	http://www.ebi.ac.uk/QuickGO/GTerm?id=GO:0044262	[]
8	5,7,8	regulation of DNA-templated transcription in response to stress	GO:0043620	0.0716	0.252	0.02	-0.42	6.28718	-2.0661	Q9I8F9|1.257151257;Q8BZ52|0.760581757	2	445	24	24150	http://www.ebi.ac.uk/QuickGO/GTerm?id=GO:0043620	[]
9	6,7,8,9	regulation of mitotic spindle assembly	GO:1901673	0.072	0.252	0	-0.46	6.28718	-2.0661	Q9I8F9|1.257151257	1	75	24	24150	http://www.ebi.ac.uk/QuickGO/GTerm?id=GO:1901673	[]
5	5	cerebellar Purkinje cell differentiation	GO:0021702	0.072	0.252	0	-0.46	6.28718	-2.0661	P22316|0.742187875	1	75	24	24150	http://www.ebi.ac.uk/QuickGO/GTerm?id=GO:0021702	[]
7	6,7	cellular response to purine-containing compound	GO:0071415	0.072	0.252	0	-0.46	6.28718	-2.0661	P22316|0.742187875	1	75	24	24150	http://www.ebi.ac.uk/QuickGO/GTerm?id=GO:0071415	[]
5	5	glyoxylate metabolic process	GO:0046487	0.072	0.252	0	-0.46	6.28718	-2.0661	P08249|1.361924577	1	75	24	24150	http://www.ebi.ac.uk/QuickGO/GTerm?id=GO:0046487	[]
8	5,7,8	acetylcholine secretion	GO:0061526	0.072	0.252	0	-0.46	6.28718	-2.0661	P22316|0.742187875	1	75	24	24150	http://www.ebi.ac.uk/QuickGO/GTerm?id=GO:0061526	[]
5	5	macromolecular complex disassembly	GO:0032984	0.0721	0.253	-0.1	-0.68	6.28718	-2.0661	Q9I8F9|1.257151257;Q38HM4|0.595012536;Q8BZ52|0.760581757	3	983	24	24150	http://www.ebi.ac.uk/QuickGO/GTerm?id=GO:0032984	[]
11	8,9,10,11	regulation of proteasomal ubiquitin-dependent protein catabolic process	GO:0032434	0.0728	0.255	0.29	0.16	6.28718	-2.0661	Q90474|1.534980214;Q9I8F9|1.257151257	2	449	24	24150	http://www.ebi.ac.uk/QuickGO/GTerm?id=GO:0032434	[]
11	7,8,9,10,11	positive regulation of mRNA splicing, via spliceosome	GO:0048026	0.0729	0.255	0	-0.46	6.28718	-2.0661	Q9I8F9|1.257151257	1	76	24	24150	http://www.ebi.ac.uk/QuickGO/GTerm?id=GO:0048026	[]
4	4	regulation of neurotransmitter levels	GO:0001505	0.0733	0.256	0.13	-0.18	6.28718	-2.0661	P11607|1.659978821;Q9I8F9|1.257151257;P22316|0.742187875	3	990	24	24150	http://www.ebi.ac.uk/QuickGO/GTerm?id=GO:0001505	[]
4	4	regulation of protein stability	GO:0031647	0.0735	0.256	0.43	0.48	6.28718	-2.0661	Q90474|1.534980214;P50143|1.410027375;Q9I8F9|1.257151257	3	991	24	24150	http://www.ebi.ac.uk/QuickGO/GTerm?id=GO:0031647	[]
9	8,9	negative regulation of phosphoprotein phosphatase activity	GO:0032515	0.0738	0.256	0	-0.46	6.28718	-2.0661	Q8BZ52|0.760581757	1	77	24	24150	http://www.ebi.ac.uk/QuickGO/GTerm?id=GO:0032515	[]
5	5	AV node cell to bundle of His cell communication	GO:0086067	0.0738	0.256	0	-0.46	6.28718	-2.0661	P22316|0.742187875	1	77	24	24150	http://www.ebi.ac.uk/QuickGO/GTerm?id=GO:0086067	[]
5	5	SA node cell to atrial cardiac muscle cell communication	GO:0086070	0.0738	0.256	0	-0.46	6.28718	-2.0661	P22316|0.742187875	1	77	24	24150	http://www.ebi.ac.uk/QuickGO/GTerm?id=GO:0086070	[]
3	3	multicellular organismal reproductive process	GO:0048609	0.0738	0.256	1.03	1.79	6.28718	-2.0661	Q90YS3|1.298714246;Q4V8J7|1.325027761;Q90474|1.534980214;A2AAJ9|1.204770048;P11607|1.659978821;Q9I8F9|1.257151257;P15122|0.825682409;P22316|0.742187875	8	4646	24	24150	http://www.ebi.ac.uk/QuickGO/GTerm?id=GO:0048609	[]
6	5,6	regulation of establishment of protein localization	GO:0070201	0.0744	0.258	0.73	1.12	6.28718	-2.0661	Q90474|1.534980214;A2AAJ9|1.204770048;P00348|1.390561044;P13806|1.226988345;Q9I8F9|1.257151257;P22316|0.742187875	6	3064	24	24150	http://www.ebi.ac.uk/QuickGO/GTerm?id=GO:0070201	[]
11	7,10,11	photoreceptor cell axon guidance	GO:0072499	0.0747	0.258	0	-0.46	6.28718	-2.0661	A2AAJ9|1.204770048	1	78	24	24150	http://www.ebi.ac.uk/QuickGO/GTerm?id=GO:0072499	[]
5	5	'de novo' posttranslational protein folding	GO:0051084	0.0747	0.258	0	-0.46	6.28718	-2.0661	Q9I8F9|1.257151257	1	78	24	24150	http://www.ebi.ac.uk/QuickGO/GTerm?id=GO:0051084	[]
8	7,8	vascular endothelial growth factor receptor signaling pathway	GO:0048010	0.0747	0.258	0.27	0.12	6.28718	-2.0661	Q90474|1.534980214;A2AAJ9|1.204770048	2	456	24	24150	http://www.ebi.ac.uk/QuickGO/GTerm?id=GO:0048010	[]
6	5,6	hormone transport	GO:0009914	0.0751	0.259	0.44	0.5	6.28718	-2.0661	A2AAJ9|1.204770048;P00348|1.390561044;P13806|1.226988345;P22316|0.742187875	4	1634	24	24150	http://www.ebi.ac.uk/QuickGO/GTerm?id=GO:0009914	[]
4	4	reactive oxygen species biosynthetic process	GO:1903409	0.0753	0.259	0.27	0.12	6.28718	-2.0661	Q90474|1.534980214;P68103|1.2060011	2	458	24	24150	http://www.ebi.ac.uk/QuickGO/GTerm?id=GO:1903409	[]
5	5	glycoside metabolic process	GO:0016137	0.0757	0.259	0	-0.46	6.28718	-2.0661	P15122|0.825682409	1	79	24	24150	http://www.ebi.ac.uk/QuickGO/GTerm?id=GO:0016137	[]
4	4	encapsulation of foreign target	GO:0035010	0.0757	0.259	0	-0.46	6.28718	-2.0661	A2AAJ9|1.204770048	1	79	24	24150	http://www.ebi.ac.uk/QuickGO/GTerm?id=GO:0035010	[]
6	5,6	negative regulation of cell cycle arrest	GO:0071157	0.0757	0.259	0	-0.46	6.28718	-2.0661	Q90474|1.534980214	1	79	24	24150	http://www.ebi.ac.uk/QuickGO/GTerm?id=GO:0071157	[]
6	5,6	female mating behavior	GO:0060180	0.0757	0.259	0	-0.46	6.28718	-2.0661	A2AAJ9|1.204770048	1	79	24	24150	http://www.ebi.ac.uk/QuickGO/GTerm?id=GO:0060180	[]
6	4,5,6	positive regulation of transporter activity	GO:0032411	0.0759	0.259	0.31	0.21	6.28718	-2.0661	P11607|1.659978821;P13806|1.226988345	2	460	24	24150	http://www.ebi.ac.uk/QuickGO/GTerm?id=GO:0032411	[]
5	5	nucleic acid metabolic process	GO:0090304	0.076	0.259	1.83	3.53	6.28718	-2.0661	Q90YS3|1.298714246;Q4V8J7|1.325027761;Q90474|1.534980214;P50143|1.410027375;A2AAJ9|1.204770048;Q5E958|1.388334918;Q9W6X9|1.432255047;P68103|1.2060011;Q3SZ54|1.295743924;P50580|1.305524261;Q9I8F9|1.257151257;Q38HM4|0.595012536;P22316|0.742187875;Q8BZ52|0.760581757	14	10087	24	24150	http://www.ebi.ac.uk/QuickGO/GTerm?id=GO:0090304	[]
6	6	larval lymph gland hemopoiesis	GO:0035167	0.0766	0.261	0	-0.46	6.28718	-2.0661	Q5E958|1.388334918	1	80	24	24150	http://www.ebi.ac.uk/QuickGO/GTerm?id=GO:0035167	[]
4	4	cerebellar Purkinje cell layer formation	GO:0021694	0.0766	0.261	0	-0.46	6.28718	-2.0661	P22316|0.742187875	1	80	24	24150	http://www.ebi.ac.uk/QuickGO/GTerm?id=GO:0021694	[]
7	6,7	cellular response to hydrogen peroxide	GO:0070301	0.0767	0.261	-0.02	-0.5	6.28718	-2.0661	Q9I8F9|1.257151257;P15122|0.825682409	2	463	24	24150	http://www.ebi.ac.uk/QuickGO/GTerm?id=GO:0070301	[]
10	10	synaptic transmission, glutamatergic	GO:0035249	0.077	0.262	0.05	-0.36	6.28718	-2.0661	A2AAJ9|1.204770048;P22316|0.742187875	2	464	24	24150	http://www.ebi.ac.uk/QuickGO/GTerm?id=GO:0035249	[]
5	4,5	regulation of transposition	GO:0010528	0.0775	0.263	0	-0.46	6.28718	-2.0661	Q90474|1.534980214	1	81	24	24150	http://www.ebi.ac.uk/QuickGO/GTerm?id=GO:0010528	[]
7	5,7	regulation of protein complex disassembly	GO:0043244	0.0779	0.264	-0.34	-1.21	6.28718	-2.0661	Q38HM4|0.595012536;Q8BZ52|0.760581757	2	467	24	24150	http://www.ebi.ac.uk/QuickGO/GTerm?id=GO:0043244	[]
3	3	multicellular organism reproduction	GO:0032504	0.0781	0.264	1.03	1.79	6.28718	-2.0661	Q90YS3|1.298714246;Q4V8J7|1.325027761;Q90474|1.534980214;A2AAJ9|1.204770048;P11607|1.659978821;Q9I8F9|1.257151257;P15122|0.825682409;P22316|0.742187875	8	4700	24	24150	http://www.ebi.ac.uk/QuickGO/GTerm?id=GO:0032504	[]
6	5,6	negative regulation of protein catabolic process	GO:0042177	0.0782	0.264	-0.07	-0.61	6.28718	-2.0661	Q90474|1.534980214;Q8BZ52|0.760581757	2	468	24	24150	http://www.ebi.ac.uk/QuickGO/GTerm?id=GO:0042177	[]
9	7,8,9	protein targeting to lysosome	GO:0006622	0.0784	0.264	0	-0.46	6.28718	-2.0661	Q9I8F9|1.257151257	1	82	24	24150	http://www.ebi.ac.uk/QuickGO/GTerm?id=GO:0006622	[]
5	5	adaptive thermogenesis	GO:1990845	0.0784	0.264	0	-0.46	6.28718	-2.0661	P11607|1.659978821	1	82	24	24150	http://www.ebi.ac.uk/QuickGO/GTerm?id=GO:1990845	[]
4	4	organonitrogen compound metabolic process	GO:1901564	0.0784	0.264	2.27	4.48	6.28718	-2.0661	Q9GLY5|1.37013909;Q90YS3|1.298714246;Q90474|1.534980214;Q2EN81|1.264983797;Q90339|1.461933176;P08249|1.361924577;A2AAJ9|1.204770048;Q5E958|1.388334918;Q9W6X9|1.432255047;Q4R5B0|1.223650086;P68103|1.2060011;Q3SZ54|1.295743924;P50580|1.305524261;Q9I8F9|1.257151257;Q38HM4|0.595012536;P15122|0.825682409;P22316|0.742187875;Q8BZ52|0.760581757	18	14220	24	24150	http://www.ebi.ac.uk/QuickGO/GTerm?id=GO:1901564	[]
6	6	cellular macromolecular complex assembly	GO:0034622	0.0786	0.264	0.74	1.15	6.28718	-2.0661	Q90YS3|1.298714246;Q90474|1.534980214;A2AAJ9|1.204770048;Q5E958|1.388334918;Q9I8F9|1.257151257;Q8BZ52|0.760581757	6	3107	24	24150	http://www.ebi.ac.uk/QuickGO/GTerm?id=GO:0034622	[]
3	3	response to abiotic stimulus	GO:0009628	0.0788	0.264	1.27	2.31	6.28718	-2.0661	Q90474|1.534980214;Q90339|1.461933176;P08249|1.361924577;A2AAJ9|1.204770048;P68103|1.2060011;P13806|1.226988345;Q9I8F9|1.257151257;Q38HM4|0.595012536;P15122|0.825682409;P22316|0.742187875	10	6421	24	24150	http://www.ebi.ac.uk/QuickGO/GTerm?id=GO:0009628	[]
4	4	endomembrane system organization	GO:0010256	0.0789	0.265	0.25	0.08	6.28718	-2.0661	Q90339|1.461933176;A2AAJ9|1.204770048;P11607|1.659978821;P22316|0.742187875;Q8BZ52|0.760581757	5	2363	24	24150	http://www.ebi.ac.uk/QuickGO/GTerm?id=GO:0010256	[]
7	7	visual perception	GO:0007601	0.0791	0.265	0.13	-0.18	6.28718	-2.0661	A2AAJ9|1.204770048;P13806|1.226988345;P22316|0.742187875	3	1022	24	24150	http://www.ebi.ac.uk/QuickGO/GTerm?id=GO:0007601	[]
6	5,6	establishment of blood-brain barrier	GO:0060856	0.0793	0.265	0	-0.46	6.28718	-2.0661	A2AAJ9|1.204770048	1	83	24	24150	http://www.ebi.ac.uk/QuickGO/GTerm?id=GO:0060856	[]
6	5,6	regulation of spindle assembly	GO:0090169	0.0793	0.265	0	-0.46	6.28718	-2.0661	Q9I8F9|1.257151257	1	83	24	24150	http://www.ebi.ac.uk/QuickGO/GTerm?id=GO:0090169	[]
5	5	response to cocaine	GO:0042220	0.0799	0.267	0.27	0.12	6.28718	-2.0661	Q90474|1.534980214;A2AAJ9|1.204770048	2	474	24	24150	http://www.ebi.ac.uk/QuickGO/GTerm?id=GO:0042220	[]
3	3	single-organism cellular process	GO:0044763	0.0801	0.267	2.99	6.04	6.28718	-2.0661	Q9GLY5|1.37013909;Q90YS3|1.298714246;Q4V8J7|1.325027761;Q90474|1.534980214;P50143|1.410027375;Q2EN81|1.264983797;Q9BUR5|1.285321842;Q90339|1.461933176;P08249|1.361924577;A2AAJ9|1.204770048;Q5E958|1.388334918;Q9W6X9|1.432255047;Q4R5B0|1.223650086;P11607|1.659978821;P68103|1.2060011;P00348|1.390561044;P50580|1.305524261;P13806|1.226988345;Q9I8F9|1.257151257;Q38HM4|0.595012536;P15122|0.825682409;P22…	23	20225	24	24150	http://www.ebi.ac.uk/QuickGO/GTerm?id=GO:0044763	[]
7	7	fibroblast apoptotic process	GO:0044346	0.0803	0.267	0	-0.46	6.28718	-2.0661	A2AAJ9|1.204770048	1	84	24	24150	http://www.ebi.ac.uk/QuickGO/GTerm?id=GO:0044346	[]
4	4	response to odorant	GO:1990834	0.0803	0.267	0	-0.46	6.28718	-2.0661	Q9I8F9|1.257151257	1	84	24	24150	http://www.ebi.ac.uk/QuickGO/GTerm?id=GO:1990834	[]
7	6,7	posttranscriptional regulation of gene expression	GO:0010608	0.0812	0.269	0.44	0.5	6.28718	-2.0661	Q90YS3|1.298714246;Q3SZ54|1.295743924;P50580|1.305524261;Q9I8F9|1.257151257	4	1678	24	24150	http://www.ebi.ac.uk/QuickGO/GTerm?id=GO:0010608	[]
4	4	pons development	GO:0021548	0.0812	0.269	0	-0.46	6.28718	-2.0661	P22316|0.742187875	1	85	24	24150	http://www.ebi.ac.uk/QuickGO/GTerm?id=GO:0021548	[]
6	6	nonassociative learning	GO:0046958	0.0812	0.269	0	-0.46	6.28718	-2.0661	A2AAJ9|1.204770048	1	85	24	24150	http://www.ebi.ac.uk/QuickGO/GTerm?id=GO:0046958	[]
8	8	divalent metal ion transport	GO:0070838	0.0814	0.269	0.52	0.67	6.28718	-2.0661	A2AAJ9|1.204770048;P11607|1.659978821;P13806|1.226988345;P22316|0.742187875	4	1680	24	24150	http://www.ebi.ac.uk/QuickGO/GTerm?id=GO:0070838	[]
6	6	nucleotide metabolic process	GO:0009117	0.0816	0.269	0.59	0.82	6.28718	-2.0661	Q2EN81|1.264983797;Q90339|1.461933176;P08249|1.361924577;Q4R5B0|1.223650086;Q9I8F9|1.257151257	5	2386	24	24150	http://www.ebi.ac.uk/QuickGO/GTerm?id=GO:0009117	[]
6	6	fatty acid biosynthetic process	GO:0006633	0.0817	0.269	-0.06	-0.59	6.28718	-2.0661	P00348|1.390561044;P15122|0.825682409	2	480	24	24150	http://www.ebi.ac.uk/QuickGO/GTerm?id=GO:0006633	[]
6	6	skeletal muscle organ development	GO:0060538	0.0818	0.269	0.13	-0.18	6.28718	-2.0661	A2AAJ9|1.204770048;Q9I8F9|1.257151257;P22316|0.742187875	3	1037	24	24150	http://www.ebi.ac.uk/QuickGO/GTerm?id=GO:0060538	[]
2	2	cell killing	GO:0001906	0.0819	0.269	0.29	0.16	6.28718	-2.0661	Q90474|1.534980214;Q9I8F9|1.257151257	2	481	24	24150	http://www.ebi.ac.uk/QuickGO/GTerm?id=GO:0001906	[]
7	7	protein localization to nucleus	GO:0034504	0.082	0.269	0.43	0.48	6.28718	-2.0661	Q90474|1.534980214;P50143|1.410027375;Q9I8F9|1.257151257	3	1038	24	24150	http://www.ebi.ac.uk/QuickGO/GTerm?id=GO:0034504	[]
7	6,7	negative regulation of calcium-mediated signaling	GO:0050849	0.0821	0.269	0	-0.46	6.28718	-2.0661	Q8BZ52|0.760581757	1	86	24	24150	http://www.ebi.ac.uk/QuickGO/GTerm?id=GO:0050849	[]
6	6	sensory perception of light stimulus	GO:0050953	0.0824	0.27	0.13	-0.18	6.28718	-2.0661	A2AAJ9|1.204770048;P13806|1.226988345;P22316|0.742187875	3	1040	24	24150	http://www.ebi.ac.uk/QuickGO/GTerm?id=GO:0050953	[]
5	5	nucleoside phosphate metabolic process	GO:0006753	0.0825	0.27	0.59	0.82	6.28718	-2.0661	Q2EN81|1.264983797;Q90339|1.461933176;P08249|1.361924577;Q4R5B0|1.223650086;Q9I8F9|1.257151257	5	2394	24	24150	http://www.ebi.ac.uk/QuickGO/GTerm?id=GO:0006753	[]
5	5	cellular response to heat	GO:0034605	0.0828	0.27	0.29	0.16	6.28718	-2.0661	Q90474|1.534980214;Q9I8F9|1.257151257	2	484	24	24150	http://www.ebi.ac.uk/QuickGO/GTerm?id=GO:0034605	[]
9	8,9	prostaglandin biosynthetic process	GO:0001516	0.083	0.27	0	-0.46	6.28718	-2.0661	P15122|0.825682409	1	87	24	24150	http://www.ebi.ac.uk/QuickGO/GTerm?id=GO:0001516	[]
6	4,6	muscle atrophy	GO:0014889	0.083	0.27	0	-0.46	6.28718	-2.0661	Q38HM4|0.595012536	1	87	24	24150	http://www.ebi.ac.uk/QuickGO/GTerm?id=GO:0014889	[]
8	7,8	prostanoid biosynthetic process	GO:0046457	0.083	0.27	0	-0.46	6.28718	-2.0661	P15122|0.825682409	1	87	24	24150	http://www.ebi.ac.uk/QuickGO/GTerm?id=GO:0046457	[]
8	6,7,8	fibroblast growth factor receptor signaling pathway	GO:0008543	0.0831	0.27	0.18	-0.07	6.28718	-2.0661	A2AAJ9|1.204770048;Q9I8F9|1.257151257	2	485	24	24150	http://www.ebi.ac.uk/QuickGO/GTerm?id=GO:0008543	[]
6	6	open tracheal system development	GO:0007424	0.0834	0.27	0.23	0.04	6.28718	-2.0661	P50143|1.410027375;A2AAJ9|1.204770048	2	486	24	24150	http://www.ebi.ac.uk/QuickGO/GTerm?id=GO:0007424	[]
5	4,5	organ growth	GO:0035265	0.0835	0.27	0.13	-0.18	6.28718	-2.0661	A2AAJ9|1.204770048;P13806|1.226988345;P22316|0.742187875	3	1046	24	24150	http://www.ebi.ac.uk/QuickGO/GTerm?id=GO:0035265	[]
7	6,7	regulation of ion transmembrane transporter activity	GO:0032412	0.0838	0.27	0.13	-0.18	6.28718	-2.0661	P11607|1.659978821;P13806|1.226988345;P22316|0.742187875	3	1048	24	24150	http://www.ebi.ac.uk/QuickGO/GTerm?id=GO:0032412	[]
5	5	xenobiotic catabolic process	GO:0042178	0.0839	0.27	0	-0.46	6.28718	-2.0661	P00348|1.390561044	1	88	24	24150	http://www.ebi.ac.uk/QuickGO/GTerm?id=GO:0042178	[]
9	8,9	rRNA transcription	GO:0009303	0.0839	0.27	0	-0.46	6.28718	-2.0661	Q4V8J7|1.325027761	1	88	24	24150	http://www.ebi.ac.uk/QuickGO/GTerm?id=GO:0009303	[]
9	7,8,9	regulation of calcineurin-NFAT signaling cascade	GO:0070884	0.0839	0.27	0	-0.46	6.28718	-2.0661	Q8BZ52|0.760581757	1	88	24	24150	http://www.ebi.ac.uk/QuickGO/GTerm?id=GO:0070884	[]
6	6	transition between fast and slow fiber	GO:0014883	0.0839	0.27	0	-0.46	6.28718	-2.0661	P11607|1.659978821	1	88	24	24150	http://www.ebi.ac.uk/QuickGO/GTerm?id=GO:0014883	[]
7	5,6,7	positive regulation of nuclease activity	GO:0032075	0.0839	0.27	0	-0.46	6.28718	-2.0661	Q9I8F9|1.257151257	1	88	24	24150	http://www.ebi.ac.uk/QuickGO/GTerm?id=GO:0032075	[]
9	5,6,8,9	positive regulation of endothelial cell chemotaxis	GO:2001028	0.0839	0.27	0	-0.46	6.28718	-2.0661	A2AAJ9|1.204770048	1	88	24	24150	http://www.ebi.ac.uk/QuickGO/GTerm?id=GO:2001028	[]
5	5	cellular amide metabolic process	GO:0043603	0.0841	0.27	0.72	1.11	6.28718	-2.0661	Q90YS3|1.298714246;Q5E958|1.388334918;Q9W6X9|1.432255047;P68103|1.2060011;Q3SZ54|1.295743924;P50580|1.305524261	6	3161	24	24150	http://www.ebi.ac.uk/QuickGO/GTerm?id=GO:0043603	[]
7	7	divalent inorganic cation transport	GO:0072511	0.0843	0.27	0.52	0.67	6.28718	-2.0661	A2AAJ9|1.204770048;P11607|1.659978821;P13806|1.226988345;P22316|0.742187875	4	1700	24	24150	http://www.ebi.ac.uk/QuickGO/GTerm?id=GO:0072511	[]
4	4	defense response	GO:0006952	0.0844	0.27	1.11	1.95	6.28718	-2.0661	Q9GLY5|1.37013909;Q90474|1.534980214;P08249|1.361924577;A2AAJ9|1.204770048;Q9I8F9|1.257151257;Q38HM4|0.595012536;P22316|0.742187875;Q8BZ52|0.760581757	8	4776	24	24150	http://www.ebi.ac.uk/QuickGO/GTerm?id=GO:0006952	[]
10	6,7,8,9,10	insulin secretion	GO:0030073	0.0846	0.27	0.13	-0.18	6.28718	-2.0661	P00348|1.390561044;P13806|1.226988345;P22316|0.742187875	3	1052	24	24150	http://www.ebi.ac.uk/QuickGO/GTerm?id=GO:0030073	[]
11	10,11	endoplasmic reticulum calcium ion homeostasis	GO:0032469	0.0848	0.27	0	-0.46	6.28718	-2.0661	P11607|1.659978821	1	89	24	24150	http://www.ebi.ac.uk/QuickGO/GTerm?id=GO:0032469	[]
8	8	positive regulation of phosphoprotein phosphatase activity	GO:0032516	0.0848	0.27	0	-0.46	6.28718	-2.0661	Q90474|1.534980214	1	89	24	24150	http://www.ebi.ac.uk/QuickGO/GTerm?id=GO:0032516	[]
8	4,5,8	regulation of T cell mediated cytotoxicity	GO:0001914	0.0848	0.27	0	-0.46	6.28718	-2.0661	Q9I8F9|1.257151257	1	89	24	24150	http://www.ebi.ac.uk/QuickGO/GTerm?id=GO:0001914	[]
10	7,8,9,10	regulation of ventricular cardiac muscle cell membrane repolarization	GO:0060307	0.0848	0.27	0	-0.46	6.28718	-2.0661	P13806|1.226988345	1	89	24	24150	http://www.ebi.ac.uk/QuickGO/GTerm?id=GO:0060307	[]
8	6,8	regulation of metal ion transport	GO:0010959	0.085	0.27	0.52	0.67	6.28718	-2.0661	A2AAJ9|1.204770048;P11607|1.659978821;P13806|1.226988345;P22316|0.742187875	4	1705	24	24150	http://www.ebi.ac.uk/QuickGO/GTerm?id=GO:0010959	[]
10	4,7,9,10	leukocyte degranulation	GO:0043299	0.0851	0.27	0.48	0.59	6.28718	-2.0661	Q90474|1.534980214;P68103|1.2060011;P50580|1.305524261;Q9I8F9|1.257151257	4	1706	24	24150	http://www.ebi.ac.uk/QuickGO/GTerm?id=GO:0043299	[]
7	5,6,7	regulation of viral life cycle	GO:1903900	0.0855	0.27	0.13	-0.19	6.28718	-2.0661	Q9I8F9|1.257151257;Q38HM4|0.595012536	2	493	24	24150	http://www.ebi.ac.uk/QuickGO/GTerm?id=GO:1903900	[]
6	6	response to ethanol	GO:0045471	0.0857	0.27	0.13	-0.18	6.28718	-2.0661	Q90YS3|1.298714246;Q9I8F9|1.257151257;P22316|0.742187875	3	1058	24	24150	http://www.ebi.ac.uk/QuickGO/GTerm?id=GO:0045471	[]
5	5	bundle of His cell to Purkinje myocyte communication	GO:0086069	0.0857	0.27	0	-0.46	6.28718	-2.0661	P13806|1.226988345	1	90	24	24150	http://www.ebi.ac.uk/QuickGO/GTerm?id=GO:0086069	[]
11	10,11	mitochondrial calcium ion homeostasis	GO:0051560	0.0857	0.27	0	-0.46	6.28718	-2.0661	P11607|1.659978821	1	90	24	24150	http://www.ebi.ac.uk/QuickGO/GTerm?id=GO:0051560	[]
10	7,8,9,10	regulation of protein import into nucleus, translocation	GO:0033158	0.0857	0.27	0	-0.46	6.28718	-2.0661	Q90474|1.534980214	1	90	24	24150	http://www.ebi.ac.uk/QuickGO/GTerm?id=GO:0033158	[]
5	5	response to peptide	GO:1901652	0.086	0.27	0.21	0	6.28718	-2.0661	P11607|1.659978821;P00348|1.390561044;P13806|1.226988345;P15122|0.825682409;P22316|0.742187875	5	2424	24	24150	http://www.ebi.ac.uk/QuickGO/GTerm?id=GO:1901652	[]
7	6,7	proteolysis involved in cellular protein catabolic process	GO:0051603	0.0863	0.27	0.06	-0.33	6.28718	-2.0661	Q90474|1.534980214;Q9I8F9|1.257151257;Q38HM4|0.595012536;Q8BZ52|0.760581757	4	1714	24	24150	http://www.ebi.ac.uk/QuickGO/GTerm?id=GO:0051603	[]
5	4,5	regulation of actin filament-based process	GO:0032970	0.0864	0.27	-0.05	-0.58	6.28718	-2.0661	A2AAJ9|1.204770048;P11607|1.659978821;P22316|0.742187875;Q8BZ52|0.760581757	4	1715	24	24150	http://www.ebi.ac.uk/QuickGO/GTerm?id=GO:0032970	[]
8	4,7,8	positive regulation of protein localization to cell surface	GO:2000010	0.0867	0.27	0	-0.46	6.28718	-2.0661	Q90474|1.534980214	1	91	24	24150	http://www.ebi.ac.uk/QuickGO/GTerm?id=GO:2000010	[]
10	5,6,7,8,9,10	regulation of ventricular cardiac muscle cell action potential	GO:0098911	0.0867	0.27	0	-0.46	6.28718	-2.0661	P22316|0.742187875	1	91	24	24150	http://www.ebi.ac.uk/QuickGO/GTerm?id=GO:0098911	[]
6	5,6	neuron cell-cell adhesion	GO:0007158	0.0867	0.27	0	-0.46	6.28718	-2.0661	A2AAJ9|1.204770048	1	91	24	24150	http://www.ebi.ac.uk/QuickGO/GTerm?id=GO:0007158	[]
7	7	protein localization to Golgi apparatus	GO:0034067	0.0867	0.27	0	-0.46	6.28718	-2.0661	A2AAJ9|1.204770048	1	91	24	24150	http://www.ebi.ac.uk/QuickGO/GTerm?id=GO:0034067	[]
10	5,6,7,8,9,10	microtubule nucleation	GO:0007020	0.0867	0.27	0	-0.46	6.28718	-2.0661	Q9I8F9|1.257151257	1	91	24	24150	http://www.ebi.ac.uk/QuickGO/GTerm?id=GO:0007020	[]
8	7,8	mRNA cleavage	GO:0006379	0.0867	0.27	0	-0.46	6.28718	-2.0661	Q9I8F9|1.257151257	1	91	24	24150	http://www.ebi.ac.uk/QuickGO/GTerm?id=GO:0006379	[]
5	5	heterocycle biosynthetic process	GO:0018130	0.087	0.27	1.61	3.04	6.28718	-2.0661	Q4V8J7|1.325027761;Q90474|1.534980214;P50143|1.410027375;Q2EN81|1.264983797;A2AAJ9|1.204770048;Q4R5B0|1.223650086;P68103|1.2060011;Q3SZ54|1.295743924;P50580|1.305524261;Q9I8F9|1.257151257;Q38HM4|0.595012536;P22316|0.742187875;Q8BZ52|0.760581757	13	9296	24	24150	http://www.ebi.ac.uk/QuickGO/GTerm?id=GO:0018130	[]
5	5	aromatic compound biosynthetic process	GO:0019438	0.087	0.27	1.61	3.04	6.28718	-2.0661	Q4V8J7|1.325027761;Q90474|1.534980214;P50143|1.410027375;Q2EN81|1.264983797;A2AAJ9|1.204770048;Q4R5B0|1.223650086;P68103|1.2060011;Q3SZ54|1.295743924;P50580|1.305524261;Q9I8F9|1.257151257;Q38HM4|0.595012536;P22316|0.742187875;Q8BZ52|0.760581757	13	9297	24	24150	http://www.ebi.ac.uk/QuickGO/GTerm?id=GO:0019438	[]
6	6	positive regulation of cytoskeleton organization	GO:0051495	0.087	0.27	0.12	-0.2	6.28718	-2.0661	A2AAJ9|1.204770048;Q9I8F9|1.257151257;Q8BZ52|0.760581757	3	1065	24	24150	http://www.ebi.ac.uk/QuickGO/GTerm?id=GO:0051495	[]
6	6	cation transport	GO:0006812	0.0871	0.27	0.71	1.08	6.28718	-2.0661	Q2EN81|1.264983797;A2AAJ9|1.204770048;Q4R5B0|1.223650086;P11607|1.659978821;P13806|1.226988345;P22316|0.742187875	6	3190	24	24150	http://www.ebi.ac.uk/QuickGO/GTerm?id=GO:0006812	[]
6	6	response to alkaloid	GO:0043279	0.0872	0.27	0.13	-0.18	6.28718	-2.0661	Q90474|1.534980214;A2AAJ9|1.204770048;P22316|0.742187875	3	1066	24	24150	http://www.ebi.ac.uk/QuickGO/GTerm?id=GO:0043279	[]
5	5	carbohydrate biosynthetic process	GO:0016051	0.0874	0.27	0.08	-0.28	6.28718	-2.0661	P08249|1.361924577;A2AAJ9|1.204770048;P15122|0.825682409	3	1067	24	24150	http://www.ebi.ac.uk/QuickGO/GTerm?id=GO:0016051	[]
5	5	response to denervation involved in regulation of muscle adaptation	GO:0014894	0.0876	0.27	0	-0.46	6.28718	-2.0661	Q38HM4|0.595012536	1	92	24	24150	http://www.ebi.ac.uk/QuickGO/GTerm?id=GO:0014894	[]
7	6,7	RNA secondary structure unwinding	GO:0010501	0.0876	0.27	0	-0.46	6.28718	-2.0661	Q3SZ54|1.295743924	1	92	24	24150	http://www.ebi.ac.uk/QuickGO/GTerm?id=GO:0010501	[]
11	8,9,10,11	negative regulation of protein ubiquitination involved in ubiquitin-dependent protein catabolic process	GO:2000059	0.0876	0.27	0	-0.46	6.28718	-2.0661	Q8BZ52|0.760581757	1	92	24	24150	http://www.ebi.ac.uk/QuickGO/GTerm?id=GO:2000059	[]
6	6	glycogen catabolic process	GO:0005980	0.0876	0.27	0	-0.46	6.28718	-2.0661	A2AAJ9|1.204770048	1	92	24	24150	http://www.ebi.ac.uk/QuickGO/GTerm?id=GO:0005980	[]
4	4	response to muscle inactivity involved in regulation of muscle adaptation	GO:0014877	0.0876	0.27	0	-0.46	6.28718	-2.0661	Q38HM4|0.595012536	1	92	24	24150	http://www.ebi.ac.uk/QuickGO/GTerm?id=GO:0014877	[]
11	6,8,9,10,11	regulation of growth hormone secretion	GO:0060123	0.0876	0.27	0	-0.46	6.28718	-2.0661	A2AAJ9|1.204770048	1	92	24	24150	http://www.ebi.ac.uk/QuickGO/GTerm?id=GO:0060123	[]
6	6	regulation of phosphatase activity	GO:0010921	0.0879	0.27	-0.07	-0.61	6.28718	-2.0661	Q90474|1.534980214;Q8BZ52|0.760581757	2	501	24	24150	http://www.ebi.ac.uk/QuickGO/GTerm?id=GO:0010921	[]
5	4,5	cellular carbohydrate biosynthetic process	GO:0034637	0.0879	0.27	0	-0.46	6.28718	-2.0661	A2AAJ9|1.204770048;P15122|0.825682409	2	501	24	24150	http://www.ebi.ac.uk/QuickGO/GTerm?id=GO:0034637	[]
5	5	myeloid cell activation involved in immune response	GO:0002275	0.088	0.27	0.48	0.59	6.28718	-2.0661	Q90474|1.534980214;P68103|1.2060011;P50580|1.305524261;Q9I8F9|1.257151257	4	1726	24	24150	http://www.ebi.ac.uk/QuickGO/GTerm?id=GO:0002275	[]
9	6,7,8,9	negative regulation of hydrogen peroxide-induced cell death	GO:1903206	0.0885	0.272	0	-0.46	6.28718	-2.0661	Q9I8F9|1.257151257	1	93	24	24150	http://www.ebi.ac.uk/QuickGO/GTerm?id=GO:1903206	[]
10	7,8,9,10	proteasome-mediated ubiquitin-dependent protein catabolic process	GO:0043161	0.0893	0.273	0.23	0.03	6.28718	-2.0661	Q90474|1.534980214;Q9I8F9|1.257151257;Q38HM4|0.595012536	3	1077	24	24150	http://www.ebi.ac.uk/QuickGO/GTerm?id=GO:0043161	[]
6	5,6	regulation of cytokine-mediated signaling pathway	GO:0001959	0.0894	0.273	0.29	0.16	6.28718	-2.0661	Q90474|1.534980214;Q9I8F9|1.257151257	2	506	24	24150	http://www.ebi.ac.uk/QuickGO/GTerm?id=GO:0001959	[]
9	7,8,9	positive regulation of protein deacetylation	GO:0090312	0.0894	0.273	0	-0.46	6.28718	-2.0661	A2AAJ9|1.204770048	1	94	24	24150	http://www.ebi.ac.uk/QuickGO/GTerm?id=GO:0090312	[]
6	6	intestinal stem cell homeostasis	GO:0036335	0.0894	0.273	0	-0.46	6.28718	-2.0661	P11607|1.659978821	1	94	24	24150	http://www.ebi.ac.uk/QuickGO/GTerm?id=GO:0036335	[]
6	5,6	regulation of transmembrane transporter activity	GO:0022898	0.0903	0.274	0.13	-0.18	6.28718	-2.0661	P11607|1.659978821;P13806|1.226988345;P22316|0.742187875	3	1082	24	24150	http://www.ebi.ac.uk/QuickGO/GTerm?id=GO:0022898	[]
8	6,7,8	endothelial tube morphogenesis	GO:0061154	0.0903	0.274	0	-0.46	6.28718	-2.0661	A2AAJ9|1.204770048	1	95	24	24150	http://www.ebi.ac.uk/QuickGO/GTerm?id=GO:0061154	[]
7	6,7	morphogenesis of an endothelium	GO:0003159	0.0903	0.274	0	-0.46	6.28718	-2.0661	A2AAJ9|1.204770048	1	95	24	24150	http://www.ebi.ac.uk/QuickGO/GTerm?id=GO:0003159	[]
7	5,7	negative regulation of response to reactive oxygen species	GO:1901032	0.0903	0.274	0	-0.46	6.28718	-2.0661	Q9I8F9|1.257151257	1	95	24	24150	http://www.ebi.ac.uk/QuickGO/GTerm?id=GO:1901032	[]
5	5	myeloid leukocyte mediated immunity	GO:0002444	0.0904	0.274	0.48	0.59	6.28718	-2.0661	Q90474|1.534980214;P68103|1.2060011;P50580|1.305524261;Q9I8F9|1.257151257	4	1742	24	24150	http://www.ebi.ac.uk/QuickGO/GTerm?id=GO:0002444	[]
6	5,6	protein transport	GO:0015031	0.0908	0.275	1.14	2.02	6.28718	-2.0661	Q90YS3|1.298714246;Q90474|1.534980214;A2AAJ9|1.204770048;Q5E958|1.388334918;Q9W6X9|1.432255047;P00348|1.390561044;P13806|1.226988345;Q9I8F9|1.257151257;P22316|0.742187875	9	5704	24	24150	http://www.ebi.ac.uk/QuickGO/GTerm?id=GO:0015031	[]
4	4	regulation of protein localization	GO:0032880	0.0909	0.275	0.88	1.45	6.28718	-2.0661	Q90474|1.534980214;P50143|1.410027375;A2AAJ9|1.204770048;P00348|1.390561044;P13806|1.226988345;Q9I8F9|1.257151257;P22316|0.742187875	7	4023	24	24150	http://www.ebi.ac.uk/QuickGO/GTerm?id=GO:0032880	[]
11	7,8,10,11	planar cell polarity pathway involved in neural tube closure	GO:0090179	0.0912	0.275	0	-0.46	6.28718	-2.0661	A2AAJ9|1.204770048	1	96	24	24150	http://www.ebi.ac.uk/QuickGO/GTerm?id=GO:0090179	[]
6	5,6	regulation of endoplasmic reticulum unfolded protein response	GO:1900101	0.0912	0.275	0	-0.46	6.28718	-2.0661	Q9I8F9|1.257151257	1	96	24	24150	http://www.ebi.ac.uk/QuickGO/GTerm?id=GO:1900101	[]
6	5,6	maternal behavior	GO:0042711	0.0912	0.275	0	-0.46	6.28718	-2.0661	A2AAJ9|1.204770048	1	96	24	24150	http://www.ebi.ac.uk/QuickGO/GTerm?id=GO:0042711	[]
10	7,9,10	calcium ion regulated exocytosis	GO:0017156	0.0915	0.276	-0.09	-0.66	6.28718	-2.0661	P11607|1.659978821;P22316|0.742187875	2	513	24	24150	http://www.ebi.ac.uk/QuickGO/GTerm?id=GO:0017156	[]
3	3	cellular metabolic process	GO:0044237	0.0919	0.277	2.91	5.86	6.28718	-2.0661	Q9GLY5|1.37013909;Q90YS3|1.298714246;Q4V8J7|1.325027761;Q90474|1.534980214;P50143|1.410027375;Q2EN81|1.264983797;Q90339|1.461933176;P08249|1.361924577;A2AAJ9|1.204770048;Q5E958|1.388334918;Q9W6X9|1.432255047;Q4R5B0|1.223650086;P11607|1.659978821;P68103|1.2060011;P00348|1.390561044;Q3SZ54|1.295743924;P50580|1.305524261;Q9I8F9|1.257151257;Q38HM4|0.595012536;P15122|0.825682409;P22316|0.742187875;Q8B…	22	19055	24	24150	http://www.ebi.ac.uk/QuickGO/GTerm?id=GO:0044237	[]
5	5	single fertilization	GO:0007338	0.0921	0.277	0.25	0.08	6.28718	-2.0661	P50143|1.410027375;Q9I8F9|1.257151257	2	515	24	24150	http://www.ebi.ac.uk/QuickGO/GTerm?id=GO:0007338	[]
9	6,7,8,9	negative regulation of viral release from host cell	GO:1902187	0.0921	0.277	0	-0.46	6.28718	-2.0661	Q38HM4|0.595012536	1	97	24	24150	http://www.ebi.ac.uk/QuickGO/GTerm?id=GO:1902187	[]
8	7,8	calcineurin-NFAT signaling cascade	GO:0033173	0.0921	0.277	0	-0.46	6.28718	-2.0661	Q8BZ52|0.760581757	1	97	24	24150	http://www.ebi.ac.uk/QuickGO/GTerm?id=GO:0033173	[]
4	4	reactive oxygen species metabolic process	GO:0072593	0.0926	0.277	0.35	0.3	6.28718	-2.0661	Q90474|1.534980214;A2AAJ9|1.204770048;P68103|1.2060011	3	1094	24	24150	http://www.ebi.ac.uk/QuickGO/GTerm?id=GO:0072593	[]
6	5,6	melanization defense response	GO:0035006	0.093	0.277	0	-0.46	6.28718	-2.0661	A2AAJ9|1.204770048	1	98	24	24150	http://www.ebi.ac.uk/QuickGO/GTerm?id=GO:0035006	[]
5	5	regulation of sarcomere organization	GO:0060297	0.093	0.277	0	-0.46	6.28718	-2.0661	A2AAJ9|1.204770048	1	98	24	24150	http://www.ebi.ac.uk/QuickGO/GTerm?id=GO:0060297	[]
6	5,6	response to immune response of other organism involved in symbiotic interaction	GO:0052564	0.093	0.277	0	-0.46	6.28718	-2.0661	P00348|1.390561044	1	98	24	24150	http://www.ebi.ac.uk/QuickGO/GTerm?id=GO:0052564	[]
7	6,7	response to host immune response	GO:0052572	0.093	0.277	0	-0.46	6.28718	-2.0661	P00348|1.390561044	1	98	24	24150	http://www.ebi.ac.uk/QuickGO/GTerm?id=GO:0052572	[]
12	7,8,9,11,12	positive regulation of actin nucleation	GO:0051127	0.093	0.277	0	-0.46	6.28718	-2.0661	Q8BZ52|0.760581757	1	98	24	24150	http://www.ebi.ac.uk/QuickGO/GTerm?id=GO:0051127	[]
9	8,9	cellular monovalent inorganic anion homeostasis	GO:0030320	0.0939	0.279	0	-0.46	6.28718	-2.0661	P22316|0.742187875	1	99	24	24150	http://www.ebi.ac.uk/QuickGO/GTerm?id=GO:0030320	[]
8	7,8	cellular anion homeostasis	GO:0030002	0.0939	0.279	0	-0.46	6.28718	-2.0661	P22316|0.742187875	1	99	24	24150	http://www.ebi.ac.uk/QuickGO/GTerm?id=GO:0030002	[]
4	4	secondary metabolic process	GO:0019748	0.0942	0.279	0	-0.46	6.28718	-2.0661	A2AAJ9|1.204770048;P15122|0.825682409	2	522	24	24150	http://www.ebi.ac.uk/QuickGO/GTerm?id=GO:0019748	[]
4	4	cell death	GO:0008219	0.0943	0.279	1.24	2.23	6.28718	-2.0661	Q4V8J7|1.325027761;Q90474|1.534980214;A2AAJ9|1.204770048;P11607|1.659978821;P68103|1.2060011;P50580|1.305524261;Q9I8F9|1.257151257;P15122|0.825682409;P22316|0.742187875;Q8BZ52|0.760581757	10	6626	24	24150	http://www.ebi.ac.uk/QuickGO/GTerm?id=GO:0008219	[]
4	4	response to cold	GO:0009409	0.0945	0.279	0.32	0.23	6.28718	-2.0661	Q90474|1.534980214;P08249|1.361924577	2	523	24	24150	http://www.ebi.ac.uk/QuickGO/GTerm?id=GO:0009409	[]
9	6,7,8,9	positive regulation of telomere maintenance via telomerase	GO:0032212	0.0948	0.279	0	-0.46	6.28718	-2.0661	P50143|1.410027375	1	100	24	24150	http://www.ebi.ac.uk/QuickGO/GTerm?id=GO:0032212	[]
6	5,6	acetate ester transport	GO:1901374	0.0948	0.279	0	-0.46	6.28718	-2.0661	P22316|0.742187875	1	100	24	24150	http://www.ebi.ac.uk/QuickGO/GTerm?id=GO:1901374	[]
6	6	regulation of establishment of planar polarity involved in neural tube closure	GO:0090178	0.0948	0.279	0	-0.46	6.28718	-2.0661	A2AAJ9|1.204770048	1	100	24	24150	http://www.ebi.ac.uk/QuickGO/GTerm?id=GO:0090178	[]
8	5,6,7,8	regulation of endoplasmic reticulum stress-induced intrinsic apoptotic signaling pathway	GO:1902235	0.0948	0.279	0	-0.46	6.28718	-2.0661	Q9I8F9|1.257151257	1	100	24	24150	http://www.ebi.ac.uk/QuickGO/GTerm?id=GO:1902235	[]
8	7,8	cGMP-mediated signaling	GO:0019934	0.0948	0.279	0	-0.46	6.28718	-2.0661	A2AAJ9|1.204770048	1	100	24	24150	http://www.ebi.ac.uk/QuickGO/GTerm?id=GO:0019934	[]
7	6,7	acetylcholine transport	GO:0015870	0.0948	0.279	0	-0.46	6.28718	-2.0661	P22316|0.742187875	1	100	24	24150	http://www.ebi.ac.uk/QuickGO/GTerm?id=GO:0015870	[]
4	4	cellular component assembly involved in morphogenesis	GO:0010927	0.095	0.279	0.43	0.48	6.28718	-2.0661	Q90474|1.534980214;Q90339|1.461933176;A2AAJ9|1.204770048	3	1106	24	24150	http://www.ebi.ac.uk/QuickGO/GTerm?id=GO:0010927	[]
5	4,5	innate immune response	GO:0045087	0.0953	0.279	0.34	0.29	6.28718	-2.0661	Q90474|1.534980214;A2AAJ9|1.204770048;Q9I8F9|1.257151257;Q38HM4|0.595012536;Q8BZ52|0.760581757	5	2499	24	24150	http://www.ebi.ac.uk/QuickGO/GTerm?id=GO:0045087	[]
5	5	establishment of planar polarity involved in neural tube closure	GO:0090177	0.0957	0.279	0	-0.46	6.28718	-2.0661	A2AAJ9|1.204770048	1	101	24	24150	http://www.ebi.ac.uk/QuickGO/GTerm?id=GO:0090177	[]
8	7,8	gamma-aminobutyric acid secretion	GO:0014051	0.0957	0.279	0	-0.46	6.28718	-2.0661	P22316|0.742187875	1	101	24	24150	http://www.ebi.ac.uk/QuickGO/GTerm?id=GO:0014051	[]
6	6	regulation of relaxation of muscle	GO:1901077	0.0957	0.279	0	-0.46	6.28718	-2.0661	A2AAJ9|1.204770048	1	101	24	24150	http://www.ebi.ac.uk/QuickGO/GTerm?id=GO:1901077	[]
5	5	lymph gland development	GO:0048542	0.0957	0.279	0	-0.46	6.28718	-2.0661	Q5E958|1.388334918	1	101	24	24150	http://www.ebi.ac.uk/QuickGO/GTerm?id=GO:0048542	[]
4	4	mating	GO:0007618	0.0957	0.279	0.05	-0.36	6.28718	-2.0661	A2AAJ9|1.204770048;P22316|0.742187875	2	527	24	24150	http://www.ebi.ac.uk/QuickGO/GTerm?id=GO:0007618	[]
7	6,7	actomyosin structure organization	GO:0031032	0.0962	0.279	0.43	0.48	6.28718	-2.0661	Q90474|1.534980214;Q90339|1.461933176;A2AAJ9|1.204770048	3	1112	24	24150	http://www.ebi.ac.uk/QuickGO/GTerm?id=GO:0031032	[]
7	5,6,7	positive regulation of macromolecule biosynthetic process	GO:0010557	0.0963	0.279	1.1	1.94	6.28718	-2.0661	Q90YS3|1.298714246;Q90474|1.534980214;P50143|1.410027375;A2AAJ9|1.204770048;Q9I8F9|1.257151257;Q38HM4|0.595012536;P22316|0.742187875;Q8BZ52|0.760581757	8	4910	24	24150	http://www.ebi.ac.uk/QuickGO/GTerm?id=GO:0010557	[]
10	7,8,9,10	regulation of cardiac muscle contraction by regulation of the release of sequestered calcium ion	GO:0010881	0.0966	0.279	0	-0.46	6.28718	-2.0661	P22316|0.742187875	1	102	24	24150	http://www.ebi.ac.uk/QuickGO/GTerm?id=GO:0010881	[]
5	5	regulation of response to interferon-gamma	GO:0060330	0.0966	0.279	0	-0.46	6.28718	-2.0661	Q90474|1.534980214	1	102	24	24150	http://www.ebi.ac.uk/QuickGO/GTerm?id=GO:0060330	[]
5	5	negative regulation of cardiac muscle hypertrophy	GO:0010614	0.0966	0.279	0	-0.46	6.28718	-2.0661	Q38HM4|0.595012536	1	102	24	24150	http://www.ebi.ac.uk/QuickGO/GTerm?id=GO:0010614	[]
6	5,6	regulation of sulfur metabolic process	GO:0042762	0.0966	0.279	0	-0.46	6.28718	-2.0661	P22316|0.742187875	1	102	24	24150	http://www.ebi.ac.uk/QuickGO/GTerm?id=GO:0042762	[]
5	4,5	alditol metabolic process	GO:0019400	0.0966	0.279	0	-0.46	6.28718	-2.0661	P15122|0.825682409	1	102	24	24150	http://www.ebi.ac.uk/QuickGO/GTerm?id=GO:0019400	[]
9	6,7,8,9	regulation of interferon-gamma-mediated signaling pathway	GO:0060334	0.0966	0.279	0	-0.46	6.28718	-2.0661	Q90474|1.534980214	1	102	24	24150	http://www.ebi.ac.uk/QuickGO/GTerm?id=GO:0060334	[]
10	6,7,9,10	regulation of regulated secretory pathway	GO:1903305	0.0967	0.279	-0.09	-0.66	6.28718	-2.0661	P11607|1.659978821;P22316|0.742187875	2	530	24	24150	http://www.ebi.ac.uk/QuickGO/GTerm?id=GO:1903305	[]
7	6,7	protein targeting to mitochondrion	GO:0006626	0.0973	0.279	0.29	0.16	6.28718	-2.0661	Q90474|1.534980214;Q9I8F9|1.257151257	2	532	24	24150	http://www.ebi.ac.uk/QuickGO/GTerm?id=GO:0006626	[]
2	2	immune system process	GO:0002376	0.0975	0.279	1.5	2.8	6.28718	-2.0661	Q90474|1.534980214;Q90339|1.461933176;A2AAJ9|1.204770048;Q5E958|1.388334918;Q9W6X9|1.432255047;P68103|1.2060011;P50580|1.305524261;Q9I8F9|1.257151257;Q38HM4|0.595012536;P22316|0.742187875;Q8BZ52|0.760581757	11	7571	24	24150	http://www.ebi.ac.uk/QuickGO/GTerm?id=GO:0002376	[]
5	5	flight behavior	GO:0007629	0.0975	0.279	0	-0.46	6.28718	-2.0661	P11607|1.659978821	1	103	24	24150	http://www.ebi.ac.uk/QuickGO/GTerm?id=GO:0007629	[]
6	6	ribosomal small subunit assembly	GO:0000028	0.0975	0.279	0	-0.46	6.28718	-2.0661	Q90YS3|1.298714246	1	103	24	24150	http://www.ebi.ac.uk/QuickGO/GTerm?id=GO:0000028	[]
9	7,8,9	ventricular cardiac muscle cell membrane repolarization	GO:0099625	0.0975	0.279	0	-0.46	6.28718	-2.0661	P13806|1.226988345	1	103	24	24150	http://www.ebi.ac.uk/QuickGO/GTerm?id=GO:0099625	[]
7	7	inorganic cation import into cell	GO:0098659	0.0975	0.279	0	-0.46	6.28718	-2.0661	P13806|1.226988345	1	103	24	24150	http://www.ebi.ac.uk/QuickGO/GTerm?id=GO:0098659	[]
7	5,6,7	autophagosome maturation	GO:0097352	0.0975	0.279	0	-0.46	6.28718	-2.0661	P22316|0.742187875	1	103	24	24150	http://www.ebi.ac.uk/QuickGO/GTerm?id=GO:0097352	[]
5	5	C21-steroid hormone biosynthetic process	GO:0006700	0.0975	0.279	0	-0.46	6.28718	-2.0661	P15122|0.825682409	1	103	24	24150	http://www.ebi.ac.uk/QuickGO/GTerm?id=GO:0006700	[]
6	6	inorganic ion import into cell	GO:0099587	0.0975	0.279	0	-0.46	6.28718	-2.0661	P13806|1.226988345	1	103	24	24150	http://www.ebi.ac.uk/QuickGO/GTerm?id=GO:0099587	[]
8	7,8	positive regulation of lamellipodium assembly	GO:0010592	0.0975	0.279	0	-0.46	6.28718	-2.0661	Q90474|1.534980214	1	103	24	24150	http://www.ebi.ac.uk/QuickGO/GTerm?id=GO:0010592	[]
7	7	glucose metabolic process	GO:0006006	0.0979	0.28	0.44	0.48	6.28718	-2.0661	P08249|1.361924577;A2AAJ9|1.204770048;P11607|1.659978821	3	1121	24	24150	http://www.ebi.ac.uk/QuickGO/GTerm?id=GO:0006006	[]
4	4	response to oxygen-containing compound	GO:1901700	0.0982	0.28	1.37	2.52	6.28718	-2.0661	Q90YS3|1.298714246;Q90474|1.534980214;A2AAJ9|1.204770048;P11607|1.659978821;P00348|1.390561044;P13806|1.226988345;Q9I8F9|1.257151257;Q38HM4|0.595012536;P15122|0.825682409;P22316|0.742187875	10	6674	24	24150	http://www.ebi.ac.uk/QuickGO/GTerm?id=GO:1901700	[]
11	6,8,10,11	rRNA methylation	GO:0031167	0.0984	0.281	0	-0.46	6.28718	-2.0661	Q90YS3|1.298714246	1	104	24	24150	http://www.ebi.ac.uk/QuickGO/GTerm?id=GO:0031167	[]
5	5	regulation of endothelial cell chemotaxis	GO:2001026	0.0984	0.281	0	-0.46	6.28718	-2.0661	A2AAJ9|1.204770048	1	104	24	24150	http://www.ebi.ac.uk/QuickGO/GTerm?id=GO:2001026	[]
4	4	multicellular organism development	GO:0007275	0.0988	0.281	2.32	4.59	6.28718	-2.0661	Q90YS3|1.298714246;Q4V8J7|1.325027761;Q90474|1.534980214;P50143|1.410027375;Q90339|1.461933176;P08249|1.361924577;A2AAJ9|1.204770048;Q5E958|1.388334918;Q9W6X9|1.432255047;P11607|1.659978821;P68103|1.2060011;P50580|1.305524261;Q9I8F9|1.257151257;Q38HM4|0.595012536;P15122|0.825682409;P22316|0.742187875;Q8BZ52|0.760581757	17	13470	24	24150	http://www.ebi.ac.uk/QuickGO/GTerm?id=GO:0007275	[]
5	4,5	regulation of transporter activity	GO:0032409	0.0991	0.282	0.13	-0.18	6.28718	-2.0661	P11607|1.659978821;P13806|1.226988345;P22316|0.742187875	3	1127	24	24150	http://www.ebi.ac.uk/QuickGO/GTerm?id=GO:0032409	[]
4	4	adult behavior	GO:0030534	0.0993	0.282	0.13	-0.18	6.28718	-2.0661	A2AAJ9|1.204770048;P11607|1.659978821;P22316|0.742187875	3	1128	24	24150	http://www.ebi.ac.uk/QuickGO/GTerm?id=GO:0030534	[]
5	5	cellular macromolecule biosynthetic process	GO:0034645	0.0998	0.282	1.83	3.53	6.28718	-2.0661	Q90YS3|1.298714246;Q4V8J7|1.325027761;Q90474|1.534980214;P50143|1.410027375;A2AAJ9|1.204770048;Q5E958|1.388334918;Q9W6X9|1.432255047;P68103|1.2060011;Q3SZ54|1.295743924;P50580|1.305524261;Q9I8F9|1.257151257;Q38HM4|0.595012536;P22316|0.742187875;Q8BZ52|0.760581757	14	10445	24	24150	http://www.ebi.ac.uk/QuickGO/GTerm?id=GO:0034645	[]
9	7,8,9	regulation of cation channel activity	GO:2001257	0.1	0.282	0.04	-0.37	6.28718	-2.0661	P13806|1.226988345;P22316|0.742187875	2	541	24	24150	http://www.ebi.ac.uk/QuickGO/GTerm?id=GO:2001257	[]
10	6,7,8,9,10	rRNA-containing ribonucleoprotein complex export from nucleus	GO:0071428	0.1	0.282	0	-0.46	6.28718	-2.0661	Q90YS3|1.298714246	1	106	24	24150	http://www.ebi.ac.uk/QuickGO/GTerm?id=GO:0071428	[]
5	4,5	parental behavior	GO:0060746	0.1	0.282	0	-0.46	6.28718	-2.0661	A2AAJ9|1.204770048	1	106	24	24150	http://www.ebi.ac.uk/QuickGO/GTerm?id=GO:0060746	[]
3	3	pole plasm RNA localization	GO:0007316	0.1	0.282	0	-0.46	6.28718	-2.0661	Q90474|1.534980214	1	106	24	24150	http://www.ebi.ac.uk/QuickGO/GTerm?id=GO:0007316	[]
4	3,4	negative regulation of cell killing	GO:0031342	0.1	0.282	0	-0.46	6.28718	-2.0661	Q90474|1.534980214	1	106	24	24150	http://www.ebi.ac.uk/QuickGO/GTerm?id=GO:0031342	[]
4	4	response to muscle inactivity	GO:0014870	0.1	0.282	0	-0.46	6.28718	-2.0661	Q38HM4|0.595012536	1	106	24	24150	http://www.ebi.ac.uk/QuickGO/GTerm?id=GO:0014870	[]
4	4	pole plasm mRNA localization	GO:0019094	0.1	0.282	0	-0.46	6.28718	-2.0661	Q90474|1.534980214	1	106	24	24150	http://www.ebi.ac.uk/QuickGO/GTerm?id=GO:0019094	[]
9	4,7,8,9	positive regulation of antigen receptor-mediated signaling pathway	GO:0050857	0.1	0.282	0	-0.46	6.28718	-2.0661	A2AAJ9|1.204770048	1	106	24	24150	http://www.ebi.ac.uk/QuickGO/GTerm?id=GO:0050857	[]
7	6,7	regulation of apoptotic process	GO:0042981	0.1	0.282	0.9	1.48	6.28718	-2.0661	Q90474|1.534980214;A2AAJ9|1.204770048;P68103|1.2060011;P50580|1.305524261;Q9I8F9|1.257151257;P15122|0.825682409;P22316|0.742187875;Q8BZ52|0.760581757	8	4955	24	24150	http://www.ebi.ac.uk/QuickGO/GTerm?id=GO:0042981	[]
4	4	regulation of response to cytokine stimulus	GO:0060759	0.101	0.283	0.29	0.16	6.28718	-2.0661	Q90474|1.534980214;Q9I8F9|1.257151257	2	543	24	24150	http://www.ebi.ac.uk/QuickGO/GTerm?id=GO:0060759	[]
9	5,6,8,9	regulation of ryanodine-sensitive calcium-release channel activity	GO:0060314	0.101	0.284	0	-0.46	6.28718	-2.0661	P22316|0.742187875	1	107	24	24150	http://www.ebi.ac.uk/QuickGO/GTerm?id=GO:0060314	[]
4	4	regulation of cellular localization	GO:0060341	0.101	0.284	1.1	1.92	6.28718	-2.0661	Q90474|1.534980214;P50143|1.410027375;A2AAJ9|1.204770048;P11607|1.659978821;P00348|1.390561044;P13806|1.226988345;Q9I8F9|1.257151257;P22316|0.742187875	8	4963	24	24150	http://www.ebi.ac.uk/QuickGO/GTerm?id=GO:0060341	[]
5	4,5	nucleobase-containing small molecule metabolic process	GO:0055086	0.102	0.285	0.59	0.82	6.28718	-2.0661	Q2EN81|1.264983797;Q90339|1.461933176;P08249|1.361924577;Q4R5B0|1.223650086;Q9I8F9|1.257151257	5	2551	24	24150	http://www.ebi.ac.uk/QuickGO/GTerm?id=GO:0055086	[]
6	6	modulation by host of viral process	GO:0044788	0.102	0.285	0	-0.46	6.28718	-2.0661	Q9I8F9|1.257151257	1	108	24	24150	http://www.ebi.ac.uk/QuickGO/GTerm?id=GO:0044788	[]
4	4	regulation of sequestering of calcium ion	GO:0051282	0.103	0.286	-0.09	-0.66	6.28718	-2.0661	P11607|1.659978821;P22316|0.742187875	2	549	24	24150	http://www.ebi.ac.uk/QuickGO/GTerm?id=GO:0051282	[]
4	4	modulation of synaptic transmission	GO:0050804	0.103	0.286	0.52	0.67	6.28718	-2.0661	A2AAJ9|1.204770048;P11607|1.659978821;P13806|1.226988345;P22316|0.742187875	4	1822	24	24150	http://www.ebi.ac.uk/QuickGO/GTerm?id=GO:0050804	[]
7	7	gamma-aminobutyric acid transport	GO:0015812	0.103	0.287	0	-0.46	6.28718	-2.0661	P22316|0.742187875	1	109	24	24150	http://www.ebi.ac.uk/QuickGO/GTerm?id=GO:0015812	[]
9	9	protein ubiquitination	GO:0016567	0.103	0.287	0.06	-0.33	6.28718	-2.0661	Q90474|1.534980214;Q9I8F9|1.257151257;Q38HM4|0.595012536;Q8BZ52|0.760581757	4	1827	24	24150	http://www.ebi.ac.uk/QuickGO/GTerm?id=GO:0016567	[]
3	3	single-multicellular organism process	GO:0044707	0.103	0.287	2.41	4.78	6.28718	-2.0661	Q90YS3|1.298714246;Q4V8J7|1.325027761;Q90474|1.534980214;P50143|1.410027375;Q90339|1.461933176;P08249|1.361924577;A2AAJ9|1.204770048;Q5E958|1.388334918;Q9W6X9|1.432255047;P11607|1.659978821;P68103|1.2060011;P50580|1.305524261;P13806|1.226988345;Q9I8F9|1.257151257;Q38HM4|0.595012536;P15122|0.825682409;P22316|0.742187875;Q8BZ52|0.760581757	18	14596	24	24150	http://www.ebi.ac.uk/QuickGO/GTerm?id=GO:0044707	[]
6	6	regulation of autophagy	GO:0010506	0.104	0.287	0.23	0.03	6.28718	-2.0661	A2AAJ9|1.204770048;P68103|1.2060011;Q38HM4|0.595012536	3	1150	24	24150	http://www.ebi.ac.uk/QuickGO/GTerm?id=GO:0010506	[]
7	6,7	ionotropic glutamate receptor signaling pathway	GO:0035235	0.104	0.287	0	-0.46	6.28718	-2.0661	A2AAJ9|1.204770048	1	110	24	24150	http://www.ebi.ac.uk/QuickGO/GTerm?id=GO:0035235	[]
8	7,8	negative regulation of protein dephosphorylation	GO:0035308	0.104	0.287	0	-0.46	6.28718	-2.0661	Q8BZ52|0.760581757	1	110	24	24150	http://www.ebi.ac.uk/QuickGO/GTerm?id=GO:0035308	[]
6	5,6	regulation of nuclease activity	GO:0032069	0.104	0.287	0	-0.46	6.28718	-2.0661	Q9I8F9|1.257151257	1	110	24	24150	http://www.ebi.ac.uk/QuickGO/GTerm?id=GO:0032069	[]
5	5	inclusion body assembly	GO:0070841	0.104	0.287	0	-0.46	6.28718	-2.0661	Q9I8F9|1.257151257	1	110	24	24150	http://www.ebi.ac.uk/QuickGO/GTerm?id=GO:0070841	[]
9	7,8,9	regulation of translational elongation	GO:0006448	0.104	0.287	0	-0.46	6.28718	-2.0661	Q90YS3|1.298714246	1	110	24	24150	http://www.ebi.ac.uk/QuickGO/GTerm?id=GO:0006448	[]
4	4	negative regulation of muscle hypertrophy	GO:0014741	0.105	0.289	0	-0.46	6.28718	-2.0661	Q38HM4|0.595012536	1	111	24	24150	http://www.ebi.ac.uk/QuickGO/GTerm?id=GO:0014741	[]
8	6,7,8	intracellular mRNA localization involved in anterior/posterior axis specification	GO:0060811	0.105	0.289	0	-0.46	6.28718	-2.0661	Q90474|1.534980214	1	111	24	24150	http://www.ebi.ac.uk/QuickGO/GTerm?id=GO:0060811	[]
4	4	response to inorganic substance	GO:0010035	0.105	0.289	0.67	0.98	6.28718	-2.0661	Q90474|1.534980214;P08249|1.361924577;A2AAJ9|1.204770048;P68103|1.2060011;Q9I8F9|1.257151257;P15122|0.825682409	6	3351	24	24150	http://www.ebi.ac.uk/QuickGO/GTerm?id=GO:0010035	[]
7	6,7	peptide transport	GO:0015833	0.105	0.289	1.14	2.02	6.28718	-2.0661	Q90YS3|1.298714246;Q90474|1.534980214;A2AAJ9|1.204770048;Q5E958|1.388334918;Q9W6X9|1.432255047;P00348|1.390561044;P13806|1.226988345;Q9I8F9|1.257151257;P22316|0.742187875	9	5867	24	24150	http://www.ebi.ac.uk/QuickGO/GTerm?id=GO:0015833	[]
9	7,8,9	regulation of proteasomal protein catabolic process	GO:0061136	0.105	0.289	0.29	0.16	6.28718	-2.0661	Q90474|1.534980214;Q9I8F9|1.257151257	2	557	24	24150	http://www.ebi.ac.uk/QuickGO/GTerm?id=GO:0061136	[]
10	5,6,7,8,9,10	positive regulation of glycogen metabolic process	GO:0070875	0.106	0.289	0	-0.46	6.28718	-2.0661	A2AAJ9|1.204770048	1	112	24	24150	http://www.ebi.ac.uk/QuickGO/GTerm?id=GO:0070875	[]
9	7,8,9	cardiac muscle fiber development	GO:0048739	0.106	0.289	0	-0.46	6.28718	-2.0661	A2AAJ9|1.204770048	1	112	24	24150	http://www.ebi.ac.uk/QuickGO/GTerm?id=GO:0048739	[]
9	5,6,7,8,9	positive regulation of protein polymerization	GO:0032273	0.106	0.289	0.02	-0.42	6.28718	-2.0661	Q9I8F9|1.257151257;Q8BZ52|0.760581757	2	561	24	24150	http://www.ebi.ac.uk/QuickGO/GTerm?id=GO:0032273	[]
5	5	female gamete generation	GO:0007292	0.106	0.289	0.64	0.93	6.28718	-2.0661	Q90YS3|1.298714246;Q4V8J7|1.325027761;Q90474|1.534980214;P11607|1.659978821	4	1846	24	24150	http://www.ebi.ac.uk/QuickGO/GTerm?id=GO:0007292	[]
9	5,6,7,8,9	positive regulation of vascular endothelial growth factor receptor signaling pathway	GO:0030949	0.107	0.289	0	-0.46	6.28718	-2.0661	A2AAJ9|1.204770048	1	113	24	24150	http://www.ebi.ac.uk/QuickGO/GTerm?id=GO:0030949	[]
6	6	prostanoid metabolic process	GO:0006692	0.107	0.289	0	-0.46	6.28718	-2.0661	P15122|0.825682409	1	113	24	24150	http://www.ebi.ac.uk/QuickGO/GTerm?id=GO:0006692	[]
7	7	prostaglandin metabolic process	GO:0006693	0.107	0.289	0	-0.46	6.28718	-2.0661	P15122|0.825682409	1	113	24	24150	http://www.ebi.ac.uk/QuickGO/GTerm?id=GO:0006693	[]
5	5	positive regulation of lipid storage	GO:0010884	0.107	0.289	0	-0.46	6.28718	-2.0661	P11607|1.659978821	1	113	24	24150	http://www.ebi.ac.uk/QuickGO/GTerm?id=GO:0010884	[]
5	5	renal water homeostasis	GO:0003091	0.107	0.289	0	-0.46	6.28718	-2.0661	P15122|0.825682409	1	113	24	24150	http://www.ebi.ac.uk/QuickGO/GTerm?id=GO:0003091	[]
3	3	organic substance metabolic process	GO:0071704	0.107	0.289	2.91	5.86	6.28718	-2.0661	Q9GLY5|1.37013909;Q90YS3|1.298714246;Q4V8J7|1.325027761;Q90474|1.534980214;P50143|1.410027375;Q2EN81|1.264983797;Q90339|1.461933176;P08249|1.361924577;A2AAJ9|1.204770048;Q5E958|1.388334918;Q9W6X9|1.432255047;Q4R5B0|1.223650086;P11607|1.659978821;P68103|1.2060011;P00348|1.390561044;Q3SZ54|1.295743924;P50580|1.305524261;Q9I8F9|1.257151257;Q38HM4|0.595012536;P15122|0.825682409;P22316|0.742187875;Q8B…	22	19234	24	24150	http://www.ebi.ac.uk/QuickGO/GTerm?id=GO:0071704	[]
11	8,9,10,11	calcium ion transmembrane import into cytosol	GO:0097553	0.107	0.289	0.04	-0.37	6.28718	-2.0661	P13806|1.226988345;P22316|0.742187875	2	562	24	24150	http://www.ebi.ac.uk/QuickGO/GTerm?id=GO:0097553	[]
11	7,8,11	calcium ion import into cytosol	GO:1902656	0.107	0.289	0.04	-0.37	6.28718	-2.0661	P13806|1.226988345;P22316|0.742187875	2	562	24	24150	http://www.ebi.ac.uk/QuickGO/GTerm?id=GO:1902656	[]
11	5,6,10,11	sequestering of calcium ion	GO:0051208	0.107	0.289	-0.09	-0.66	6.28718	-2.0661	P11607|1.659978821;P22316|0.742187875	2	562	24	24150	http://www.ebi.ac.uk/QuickGO/GTerm?id=GO:0051208	[]
7	7	sensory perception of smell	GO:0007608	0.107	0.291	0.18	-0.07	6.28718	-2.0661	A2AAJ9|1.204770048;Q9I8F9|1.257151257	2	564	24	24150	http://www.ebi.ac.uk/QuickGO/GTerm?id=GO:0007608	[]
7	6,7	membrane tubulation	GO:0097320	0.107	0.291	0	-0.46	6.28718	-2.0661	Q8BZ52|0.760581757	1	114	24	24150	http://www.ebi.ac.uk/QuickGO/GTerm?id=GO:0097320	[]
8	7,8	regulation of cation transmembrane transport	GO:1904062	0.108	0.291	0.13	-0.18	6.28718	-2.0661	P11607|1.659978821;P13806|1.226988345;P22316|0.742187875	3	1168	24	24150	http://www.ebi.ac.uk/QuickGO/GTerm?id=GO:1904062	[]
10	5,6,7,8,9,10	positive regulation of telomere maintenance via telomere lengthening	GO:1904358	0.108	0.292	0	-0.46	6.28718	-2.0661	P50143|1.410027375	1	115	24	24150	http://www.ebi.ac.uk/QuickGO/GTerm?id=GO:1904358	[]
9	7,8,9	positive regulation of telomerase activity	GO:0051973	0.108	0.292	0	-0.46	6.28718	-2.0661	Q90474|1.534980214	1	115	24	24150	http://www.ebi.ac.uk/QuickGO/GTerm?id=GO:0051973	[]
5	4,5	cerebellar Purkinje cell layer morphogenesis	GO:0021692	0.108	0.292	0	-0.46	6.28718	-2.0661	P22316|0.742187875	1	115	24	24150	http://www.ebi.ac.uk/QuickGO/GTerm?id=GO:0021692	[]
9	5,6,7,8,9	mitotic chromosome condensation	GO:0007076	0.108	0.292	0	-0.46	6.28718	-2.0661	A2AAJ9|1.204770048	1	115	24	24150	http://www.ebi.ac.uk/QuickGO/GTerm?id=GO:0007076	[]
3	3	cellular component biogenesis	GO:0044085	0.109	0.292	1.54	2.88	6.28718	-2.0661	Q90YS3|1.298714246;Q90474|1.534980214;P50143|1.410027375;Q90339|1.461933176;A2AAJ9|1.204770048;Q5E958|1.388334918;Q9W6X9|1.432255047;P68103|1.2060011;P50580|1.305524261;Q9I8F9|1.257151257;P22316|0.742187875;Q8BZ52|0.760581757	12	8639	24	24150	http://www.ebi.ac.uk/QuickGO/GTerm?id=GO:0044085	[]
6	6	cellular polysaccharide catabolic process	GO:0044247	0.109	0.293	0	-0.46	6.28718	-2.0661	A2AAJ9|1.204770048	1	116	24	24150	http://www.ebi.ac.uk/QuickGO/GTerm?id=GO:0044247	[]
6	5,6	post-embryonic hemopoiesis	GO:0035166	0.109	0.293	0	-0.46	6.28718	-2.0661	Q5E958|1.388334918	1	116	24	24150	http://www.ebi.ac.uk/QuickGO/GTerm?id=GO:0035166	[]
6	5,6	ion transmembrane transport	GO:0034220	0.11	0.294	0.63	0.9	6.28718	-2.0661	Q2EN81|1.264983797;Q4R5B0|1.223650086;P11607|1.659978821;P13806|1.226988345;P22316|0.742187875	5	2609	24	24150	http://www.ebi.ac.uk/QuickGO/GTerm?id=GO:0034220	[]
6	6	amide transport	GO:0042886	0.11	0.294	1.14	2.02	6.28718	-2.0661	Q90YS3|1.298714246;Q90474|1.534980214;A2AAJ9|1.204770048;Q5E958|1.388334918;Q9W6X9|1.432255047;P00348|1.390561044;P13806|1.226988345;Q9I8F9|1.257151257;P22316|0.742187875	9	5920	24	24150	http://www.ebi.ac.uk/QuickGO/GTerm?id=GO:0042886	[]
6	5,6	regulation of tube size, open tracheal system	GO:0035151	0.11	0.294	0	-0.46	6.28718	-2.0661	A2AAJ9|1.204770048	1	117	24	24150	http://www.ebi.ac.uk/QuickGO/GTerm?id=GO:0035151	[]
10	7,8,9,10	negative regulation of voltage-gated calcium channel activity	GO:1901386	0.11	0.294	0	-0.46	6.28718	-2.0661	P22316|0.742187875	1	117	24	24150	http://www.ebi.ac.uk/QuickGO/GTerm?id=GO:1901386	[]
7	3,4,7	T cell mediated cytotoxicity	GO:0001913	0.11	0.294	0	-0.46	6.28718	-2.0661	Q9I8F9|1.257151257	1	117	24	24150	http://www.ebi.ac.uk/QuickGO/GTerm?id=GO:0001913	[]
9	7,8,9	T cell receptor signaling pathway	GO:0050852	0.11	0.294	0.05	-0.36	6.28718	-2.0661	A2AAJ9|1.204770048;P22316|0.742187875	2	573	24	24150	http://www.ebi.ac.uk/QuickGO/GTerm?id=GO:0050852	[]
6	5,6	regulation of programmed cell death	GO:0043067	0.111	0.295	0.9	1.48	6.28718	-2.0661	Q90474|1.534980214;A2AAJ9|1.204770048;P68103|1.2060011;P50580|1.305524261;Q9I8F9|1.257151257;P15122|0.825682409;P22316|0.742187875;Q8BZ52|0.760581757	8	5061	24	24150	http://www.ebi.ac.uk/QuickGO/GTerm?id=GO:0043067	[]
9	6,7,8,9	positive regulation of cation transmembrane transport	GO:1904064	0.111	0.295	0.31	0.21	6.28718	-2.0661	P11607|1.659978821;P13806|1.226988345	2	575	24	24150	http://www.ebi.ac.uk/QuickGO/GTerm?id=GO:1904064	[]
4	4	negative regulation of response to endoplasmic reticulum stress	GO:1903573	0.111	0.295	0	-0.46	6.28718	-2.0661	Q9I8F9|1.257151257	1	118	24	24150	http://www.ebi.ac.uk/QuickGO/GTerm?id=GO:1903573	[]
5	5	response to unfolded protein	GO:0006986	0.111	0.296	0.29	0.16	6.28718	-2.0661	Q90474|1.534980214;Q9I8F9|1.257151257	2	577	24	24150	http://www.ebi.ac.uk/QuickGO/GTerm?id=GO:0006986	[]
6	6	cellular protein catabolic process	GO:0044257	0.112	0.296	0.06	-0.33	6.28718	-2.0661	Q90474|1.534980214;Q9I8F9|1.257151257;Q38HM4|0.595012536;Q8BZ52|0.760581757	4	1878	24	24150	http://www.ebi.ac.uk/QuickGO/GTerm?id=GO:0044257	[]
4	4	establishment of organelle localization	GO:0051656	0.112	0.296	0.53	0.69	6.28718	-2.0661	A2AAJ9|1.204770048;P11607|1.659978821;Q9I8F9|1.257151257;P22316|0.742187875	4	1879	24	24150	http://www.ebi.ac.uk/QuickGO/GTerm?id=GO:0051656	[]
7	7	glucan catabolic process	GO:0009251	0.112	0.296	0	-0.46	6.28718	-2.0661	A2AAJ9|1.204770048	1	119	24	24150	http://www.ebi.ac.uk/QuickGO/GTerm?id=GO:0009251	[]
11	8,9,10,11	negative regulation of proteasomal ubiquitin-dependent protein catabolic process	GO:0032435	0.112	0.296	0	-0.46	6.28718	-2.0661	Q90474|1.534980214	1	119	24	24150	http://www.ebi.ac.uk/QuickGO/GTerm?id=GO:0032435	[]
3	3	response to stimulus involved in regulation of muscle adaptation	GO:0014874	0.112	0.296	0	-0.46	6.28718	-2.0661	Q38HM4|0.595012536	1	119	24	24150	http://www.ebi.ac.uk/QuickGO/GTerm?id=GO:0014874	[]
7	7	metal ion transport	GO:0030001	0.112	0.296	0.62	0.89	6.28718	-2.0661	Q2EN81|1.264983797;A2AAJ9|1.204770048;P11607|1.659978821;P13806|1.226988345;P22316|0.742187875	5	2626	24	24150	http://www.ebi.ac.uk/QuickGO/GTerm?id=GO:0030001	[]
5	5	quinone metabolic process	GO:1901661	0.113	0.296	0	-0.46	6.28718	-2.0661	P15122|0.825682409	1	120	24	24150	http://www.ebi.ac.uk/QuickGO/GTerm?id=GO:1901661	[]
6	5,6	intracellular mRNA localization involved in pattern specification process	GO:0060810	0.113	0.296	0	-0.46	6.28718	-2.0661	Q90474|1.534980214	1	120	24	24150	http://www.ebi.ac.uk/QuickGO/GTerm?id=GO:0060810	[]
5	5	modification of synaptic structure	GO:0099563	0.113	0.296	0	-0.46	6.28718	-2.0661	A2AAJ9|1.204770048	1	120	24	24150	http://www.ebi.ac.uk/QuickGO/GTerm?id=GO:0099563	[]
8	6,7,8	positive regulation of dendritic spine morphogenesis	GO:0061003	0.113	0.296	0	-0.46	6.28718	-2.0661	A2AAJ9|1.204770048	1	120	24	24150	http://www.ebi.ac.uk/QuickGO/GTerm?id=GO:0061003	[]
5	4,5	regulation of hemocyte proliferation	GO:0035206	0.113	0.296	0	-0.46	6.28718	-2.0661	A2AAJ9|1.204770048	1	120	24	24150	http://www.ebi.ac.uk/QuickGO/GTerm?id=GO:0035206	[]
4	4	parturition	GO:0007567	0.113	0.296	0	-0.46	6.28718	-2.0661	A2AAJ9|1.204770048	1	120	24	24150	http://www.ebi.ac.uk/QuickGO/GTerm?id=GO:0007567	[]
8	6,7,8	proteasomal protein catabolic process	GO:0010498	0.113	0.296	0.23	0.03	6.28718	-2.0661	Q90474|1.534980214;Q9I8F9|1.257151257;Q38HM4|0.595012536	3	1194	24	24150	http://www.ebi.ac.uk/QuickGO/GTerm?id=GO:0010498	[]
5	5	extracellular matrix organization	GO:0030198	0.113	0.296	0.88	1.44	6.28718	-2.0661	Q90474|1.534980214;Q90339|1.461933176;A2AAJ9|1.204770048;Q9I8F9|1.257151257;Q38HM4|0.595012536;Q8BZ52|0.760581757	6	3419	24	24150	http://www.ebi.ac.uk/QuickGO/GTerm?id=GO:0030198	[]
7	4,5,7	positive regulation of neurotransmitter secretion	GO:0001956	0.114	0.297	0	-0.46	6.28718	-2.0661	P22316|0.742187875	1	121	24	24150	http://www.ebi.ac.uk/QuickGO/GTerm?id=GO:0001956	[]
9	6,8,9	establishment of planar polarity of embryonic epithelium	GO:0042249	0.114	0.297	0	-0.46	6.28718	-2.0661	A2AAJ9|1.204770048	1	121	24	24150	http://www.ebi.ac.uk/QuickGO/GTerm?id=GO:0042249	[]
7	7	protein localization to endosome	GO:0036010	0.114	0.297	0	-0.46	6.28718	-2.0661	Q9I8F9|1.257151257	1	121	24	24150	http://www.ebi.ac.uk/QuickGO/GTerm?id=GO:0036010	[]
5	5	regulation of intracellular transport	GO:0032386	0.114	0.297	0.59	0.81	6.28718	-2.0661	Q90474|1.534980214;A2AAJ9|1.204770048;P11607|1.659978821;Q9I8F9|1.257151257	4	1893	24	24150	http://www.ebi.ac.uk/QuickGO/GTerm?id=GO:0032386	[]
9	7,8,9	regulation of histone deacetylation	GO:0031063	0.115	0.297	0	-0.46	6.28718	-2.0661	A2AAJ9|1.204770048	1	122	24	24150	http://www.ebi.ac.uk/QuickGO/GTerm?id=GO:0031063	[]
8	6,8	positive regulation of neutrophil chemotaxis	GO:0090023	0.115	0.297	0	-0.46	6.28718	-2.0661	A2AAJ9|1.204770048	1	122	24	24150	http://www.ebi.ac.uk/QuickGO/GTerm?id=GO:0090023	[]
7	6,7	branching involved in open tracheal system development	GO:0060446	0.115	0.297	0	-0.46	6.28718	-2.0661	P50143|1.410027375	1	122	24	24150	http://www.ebi.ac.uk/QuickGO/GTerm?id=GO:0060446	[]
6	6	response to potassium ion	GO:0035864	0.115	0.297	0	-0.46	6.28718	-2.0661	A2AAJ9|1.204770048	1	122	24	24150	http://www.ebi.ac.uk/QuickGO/GTerm?id=GO:0035864	[]
8	6,7,8	regulation of protein localization to nucleus	GO:1900180	0.115	0.297	0.34	0.27	6.28718	-2.0661	Q90474|1.534980214;P50143|1.410027375	2	589	24	24150	http://www.ebi.ac.uk/QuickGO/GTerm?id=GO:1900180	[]
7	7	atrial cardiac muscle cell action potential	GO:0086014	0.115	0.297	0	-0.46	6.28718	-2.0661	P22316|0.742187875	1	123	24	24150	http://www.ebi.ac.uk/QuickGO/GTerm?id=GO:0086014	[]
5	5	atrial cardiac muscle cell to AV node cell communication	GO:0086066	0.115	0.297	0	-0.46	6.28718	-2.0661	P22316|0.742187875	1	123	24	24150	http://www.ebi.ac.uk/QuickGO/GTerm?id=GO:0086066	[]
6	6	atrial cardiac muscle cell to AV node cell signaling	GO:0086026	0.115	0.297	0	-0.46	6.28718	-2.0661	P22316|0.742187875	1	123	24	24150	http://www.ebi.ac.uk/QuickGO/GTerm?id=GO:0086026	[]
8	5,6,7,8	positive regulation of transforming growth factor beta receptor signaling pathway	GO:0030511	0.115	0.297	0	-0.46	6.28718	-2.0661	Q90474|1.534980214	1	123	24	24150	http://www.ebi.ac.uk/QuickGO/GTerm?id=GO:0030511	[]
6	4,6	positive regulation of cellular response to transforming growth factor beta stimulus	GO:1903846	0.115	0.297	0	-0.46	6.28718	-2.0661	Q90474|1.534980214	1	123	24	24150	http://www.ebi.ac.uk/QuickGO/GTerm?id=GO:1903846	[]
4	4	estrogen metabolic process	GO:0008210	0.115	0.297	0	-0.46	6.28718	-2.0661	P15122|0.825682409	1	123	24	24150	http://www.ebi.ac.uk/QuickGO/GTerm?id=GO:0008210	[]
8	6,7,8	regulation of viral release from host cell	GO:1902186	0.115	0.297	0	-0.46	6.28718	-2.0661	Q38HM4|0.595012536	1	123	24	24150	http://www.ebi.ac.uk/QuickGO/GTerm?id=GO:1902186	[]
7	7	anterograde trans-synaptic signaling	GO:0098916	0.116	0.297	0.62	0.88	6.28718	-2.0661	A2AAJ9|1.204770048;P11607|1.659978821;P13806|1.226988345;Q9I8F9|1.257151257;P22316|0.742187875	5	2651	24	24150	http://www.ebi.ac.uk/QuickGO/GTerm?id=GO:0098916	[]
8	8	chemical synaptic transmission	GO:0007268	0.116	0.297	0.62	0.88	6.28718	-2.0661	A2AAJ9|1.204770048;P11607|1.659978821;P13806|1.226988345;Q9I8F9|1.257151257;P22316|0.742187875	5	2651	24	24150	http://www.ebi.ac.uk/QuickGO/GTerm?id=GO:0007268	[]
7	6,7	embryonic limb morphogenesis	GO:0030326	0.116	0.297	-0.04	-0.54	6.28718	-2.0661	Q90339|1.461933176;P22316|0.742187875	2	590	24	24150	http://www.ebi.ac.uk/QuickGO/GTerm?id=GO:0030326	[]
6	6	trans-synaptic signaling	GO:0099537	0.116	0.297	0.62	0.88	6.28718	-2.0661	A2AAJ9|1.204770048;P11607|1.659978821;P13806|1.226988345;Q9I8F9|1.257151257;P22316|0.742187875	5	2653	24	24150	http://www.ebi.ac.uk/QuickGO/GTerm?id=GO:0099537	[]
4	4	extracellular structure organization	GO:0043062	0.116	0.297	0.88	1.44	6.28718	-2.0661	Q90474|1.534980214;Q90339|1.461933176;A2AAJ9|1.204770048;Q9I8F9|1.257151257;Q38HM4|0.595012536;Q8BZ52|0.760581757	6	3443	24	24150	http://www.ebi.ac.uk/QuickGO/GTerm?id=GO:0043062	[]
5	4,5	establishment of protein localization	GO:0045184	0.116	0.297	1.14	2.02	6.28718	-2.0661	Q90YS3|1.298714246;Q90474|1.534980214;A2AAJ9|1.204770048;Q5E958|1.388334918;Q9W6X9|1.432255047;P00348|1.390561044;P13806|1.226988345;Q9I8F9|1.257151257;P22316|0.742187875	9	5987	24	24150	http://www.ebi.ac.uk/QuickGO/GTerm?id=GO:0045184	[]
8	8	protein localization to lysosome	GO:0061462	0.116	0.297	0	-0.46	6.28718	-2.0661	Q9I8F9|1.257151257	1	124	24	24150	http://www.ebi.ac.uk/QuickGO/GTerm?id=GO:0061462	[]
7	7	unsaturated fatty acid biosynthetic process	GO:0006636	0.116	0.297	0	-0.46	6.28718	-2.0661	P15122|0.825682409	1	124	24	24150	http://www.ebi.ac.uk/QuickGO/GTerm?id=GO:0006636	[]
6	6	steroid catabolic process	GO:0006706	0.116	0.297	0	-0.46	6.28718	-2.0661	P15122|0.825682409	1	124	24	24150	http://www.ebi.ac.uk/QuickGO/GTerm?id=GO:0006706	[]
5	5	benzene-containing compound metabolic process	GO:0042537	0.116	0.297	0	-0.46	6.28718	-2.0661	P00348|1.390561044	1	124	24	24150	http://www.ebi.ac.uk/QuickGO/GTerm?id=GO:0042537	[]
3	3	response to inactivity	GO:0014854	0.116	0.297	0	-0.46	6.28718	-2.0661	Q38HM4|0.595012536	1	124	24	24150	http://www.ebi.ac.uk/QuickGO/GTerm?id=GO:0014854	[]
12	4,5,7,8,9,11,12	regulation of synaptic vesicle exocytosis	GO:2000300	0.116	0.297	0	-0.46	6.28718	-2.0661	P11607|1.659978821	1	124	24	24150	http://www.ebi.ac.uk/QuickGO/GTerm?id=GO:2000300	[]
6	5,6	spinal cord development	GO:0021510	0.117	0.297	0.05	-0.36	6.28718	-2.0661	A2AAJ9|1.204770048;P22316|0.742187875	2	593	24	24150	http://www.ebi.ac.uk/QuickGO/GTerm?id=GO:0021510	[]
5	5	organonitrogen compound biosynthetic process	GO:1901566	0.117	0.297	0.99	1.7	6.28718	-2.0661	Q90YS3|1.298714246;Q2EN81|1.264983797;A2AAJ9|1.204770048;Q5E958|1.388334918;Q9W6X9|1.432255047;Q4R5B0|1.223650086;P68103|1.2060011;Q3SZ54|1.295743924;P50580|1.305524261	9	5993	24	24150	http://www.ebi.ac.uk/QuickGO/GTerm?id=GO:1901566	[]
7	6,7	Fc receptor signaling pathway	GO:0038093	0.117	0.297	0.35	0.3	6.28718	-2.0661	Q90474|1.534980214;Q90339|1.461933176	2	594	24	24150	http://www.ebi.ac.uk/QuickGO/GTerm?id=GO:0038093	[]
9	6,7,8,9	cardiac myofibril assembly	GO:0055003	0.117	0.298	0	-0.46	6.28718	-2.0661	A2AAJ9|1.204770048	1	125	24	24150	http://www.ebi.ac.uk/QuickGO/GTerm?id=GO:0055003	[]
5	4,5	sequestering of metal ion	GO:0051238	0.118	0.298	-0.09	-0.66	6.28718	-2.0661	P11607|1.659978821;P22316|0.742187875	2	596	24	24150	http://www.ebi.ac.uk/QuickGO/GTerm?id=GO:0051238	[]
3	3	immune effector process	GO:0002252	0.118	0.298	0.73	1.12	6.28718	-2.0661	Q90474|1.534980214;Q90339|1.461933176;A2AAJ9|1.204770048;P68103|1.2060011;P50580|1.305524261;Q9I8F9|1.257151257	6	3456	24	24150	http://www.ebi.ac.uk/QuickGO/GTerm?id=GO:0002252	[]
5	5	negative regulation of reactive oxygen species biosynthetic process	GO:1903427	0.118	0.299	0	-0.46	6.28718	-2.0661	P68103|1.2060011	1	126	24	24150	http://www.ebi.ac.uk/QuickGO/GTerm?id=GO:1903427	[]
7	7	purine ribonucleotide metabolic process	GO:0009150	0.119	0.3	0.45	0.53	6.28718	-2.0661	Q2EN81|1.264983797;Q90339|1.461933176;Q4R5B0|1.223650086;Q9I8F9|1.257151257	4	1922	24	24150	http://www.ebi.ac.uk/QuickGO/GTerm?id=GO:0009150	[]
8	8	C-terminal protein lipidation	GO:0006501	0.119	0.3	0	-0.46	6.28718	-2.0661	A2AAJ9|1.204770048	1	127	24	24150	http://www.ebi.ac.uk/QuickGO/GTerm?id=GO:0006501	[]
7	6,7	positive regulation of granulocyte chemotaxis	GO:0071624	0.119	0.3	0	-0.46	6.28718	-2.0661	A2AAJ9|1.204770048	1	127	24	24150	http://www.ebi.ac.uk/QuickGO/GTerm?id=GO:0071624	[]
7	6,7	icosanoid biosynthetic process	GO:0046456	0.119	0.3	0	-0.46	6.28718	-2.0661	P15122|0.825682409	1	127	24	24150	http://www.ebi.ac.uk/QuickGO/GTerm?id=GO:0046456	[]
7	6,7	inositol phosphate-mediated signaling	GO:0048016	0.119	0.3	0	-0.46	6.28718	-2.0661	Q8BZ52|0.760581757	1	127	24	24150	http://www.ebi.ac.uk/QuickGO/GTerm?id=GO:0048016	[]
7	6,7	actin cytoskeleton reorganization	GO:0031532	0.119	0.3	0.04	-0.38	6.28718	-2.0661	A2AAJ9|1.204770048;Q8BZ52|0.760581757	2	601	24	24150	http://www.ebi.ac.uk/QuickGO/GTerm?id=GO:0031532	[]
10	6,7,8,9,10	regulation of protein secretion	GO:0050708	0.12	0.301	0.44	0.5	6.28718	-2.0661	A2AAJ9|1.204770048;P00348|1.390561044;P13806|1.226988345;P22316|0.742187875	4	1927	24	24150	http://www.ebi.ac.uk/QuickGO/GTerm?id=GO:0050708	[]
8	5,6,7,8	negative regulation of viral transcription	GO:0032897	0.12	0.301	0	-0.46	6.28718	-2.0661	Q38HM4|0.595012536	1	128	24	24150	http://www.ebi.ac.uk/QuickGO/GTerm?id=GO:0032897	[]
5	5	regulation of urine volume	GO:0035809	0.12	0.301	0	-0.46	6.28718	-2.0661	P15122|0.825682409	1	128	24	24150	http://www.ebi.ac.uk/QuickGO/GTerm?id=GO:0035809	[]
4	4	androgen metabolic process	GO:0008209	0.121	0.302	0	-0.46	6.28718	-2.0661	P15122|0.825682409	1	129	24	24150	http://www.ebi.ac.uk/QuickGO/GTerm?id=GO:0008209	[]
10	8,9,10	nuclear-transcribed mRNA poly(A) tail shortening	GO:0000289	0.121	0.302	0	-0.46	6.28718	-2.0661	Q3SZ54|1.295743924	1	129	24	24150	http://www.ebi.ac.uk/QuickGO/GTerm?id=GO:0000289	[]
4	4	regulation of cellular response to growth factor stimulus	GO:0090287	0.121	0.302	0.37	0.33	6.28718	-2.0661	Q90474|1.534980214;A2AAJ9|1.204770048;Q9I8F9|1.257151257	3	1230	24	24150	http://www.ebi.ac.uk/QuickGO/GTerm?id=GO:0090287	[]
5	5	synaptic signaling	GO:0099536	0.121	0.303	0.62	0.88	6.28718	-2.0661	A2AAJ9|1.204770048;P11607|1.659978821;P13806|1.226988345;Q9I8F9|1.257151257;P22316|0.742187875	5	2691	24	24150	http://www.ebi.ac.uk/QuickGO/GTerm?id=GO:0099536	[]
5	5	cell communication by electrical coupling involved in cardiac conduction	GO:0086064	0.122	0.304	0	-0.46	6.28718	-2.0661	P22316|0.742187875	1	130	24	24150	http://www.ebi.ac.uk/QuickGO/GTerm?id=GO:0086064	[]
5	5	phenol-containing compound metabolic process	GO:0018958	0.122	0.305	0	-0.46	6.28718	-2.0661	A2AAJ9|1.204770048;P15122|0.825682409	2	610	24	24150	http://www.ebi.ac.uk/QuickGO/GTerm?id=GO:0018958	[]
4	4	reflex	GO:0060004	0.122	0.305	0	-0.46	6.28718	-2.0661	P22316|0.742187875	1	131	24	24150	http://www.ebi.ac.uk/QuickGO/GTerm?id=GO:0060004	[]
6	3,6	positive regulation of long-term synaptic potentiation	GO:1900273	0.122	0.305	0	-0.46	6.28718	-2.0661	A2AAJ9|1.204770048	1	131	24	24150	http://www.ebi.ac.uk/QuickGO/GTerm?id=GO:1900273	[]
8	6,7,8	positive regulation of viral genome replication	GO:0045070	0.122	0.305	0	-0.46	6.28718	-2.0661	Q9I8F9|1.257151257	1	131	24	24150	http://www.ebi.ac.uk/QuickGO/GTerm?id=GO:0045070	[]
9	6,7,8,9	negative regulation of viral entry into host cell	GO:0046597	0.122	0.305	0	-0.46	6.28718	-2.0661	Q38HM4|0.595012536	1	131	24	24150	http://www.ebi.ac.uk/QuickGO/GTerm?id=GO:0046597	[]
5	5	macromolecule biosynthetic process	GO:0009059	0.123	0.305	1.83	3.53	6.28718	-2.0661	Q90YS3|1.298714246;Q4V8J7|1.325027761;Q90474|1.534980214;P50143|1.410027375;A2AAJ9|1.204770048;Q5E958|1.388334918;Q9W6X9|1.432255047;P68103|1.2060011;Q3SZ54|1.295743924;P50580|1.305524261;Q9I8F9|1.257151257;Q38HM4|0.595012536;P22316|0.742187875;Q8BZ52|0.760581757	14	10736	24	24150	http://www.ebi.ac.uk/QuickGO/GTerm?id=GO:0009059	[]
7	6,7	regulation of intrinsic apoptotic signaling pathway	GO:2001242	0.124	0.307	0.18	-0.07	6.28718	-2.0661	A2AAJ9|1.204770048;Q9I8F9|1.257151257	2	615	24	24150	http://www.ebi.ac.uk/QuickGO/GTerm?id=GO:2001242	[]
6	5,6	stress-activated protein kinase signaling cascade	GO:0031098	0.124	0.307	-0.43	-1.39	6.28718	-2.0661	Q38HM4|0.595012536;P15122|0.825682409;Q8BZ52|0.760581757	3	1245	24	24150	http://www.ebi.ac.uk/QuickGO/GTerm?id=GO:0031098	[]
5	5	positive regulation of cellular catabolic process	GO:0031331	0.124	0.307	0.23	0.03	6.28718	-2.0661	A2AAJ9|1.204770048;Q9I8F9|1.257151257;Q38HM4|0.595012536	3	1245	24	24150	http://www.ebi.ac.uk/QuickGO/GTerm?id=GO:0031331	[]
5	4,5	regulation of organelle assembly	GO:1902115	0.124	0.307	0.18	-0.07	6.28718	-2.0661	A2AAJ9|1.204770048;Q9I8F9|1.257151257	2	616	24	24150	http://www.ebi.ac.uk/QuickGO/GTerm?id=GO:1902115	[]
6	6	positive regulation of cell size	GO:0045793	0.124	0.307	0	-0.46	6.28718	-2.0661	Q90474|1.534980214	1	133	24	24150	http://www.ebi.ac.uk/QuickGO/GTerm?id=GO:0045793	[]
6	5,6	neuron cellular homeostasis	GO:0070050	0.124	0.307	0	-0.46	6.28718	-2.0661	P22316|0.742187875	1	133	24	24150	http://www.ebi.ac.uk/QuickGO/GTerm?id=GO:0070050	[]
2	2	reproductive process	GO:0022414	0.124	0.307	1.32	2.4	6.28718	-2.0661	Q90YS3|1.298714246;Q4V8J7|1.325027761;Q90474|1.534980214;P50143|1.410027375;P08249|1.361924577;A2AAJ9|1.204770048;P11607|1.659978821;Q9I8F9|1.257151257;P15122|0.825682409;P22316|0.742187875	10	6967	24	24150	http://www.ebi.ac.uk/QuickGO/GTerm?id=GO:0022414	[]
6	6	smooth muscle contraction	GO:0006939	0.124	0.307	0.05	-0.36	6.28718	-2.0661	A2AAJ9|1.204770048;P22316|0.742187875	2	617	24	24150	http://www.ebi.ac.uk/QuickGO/GTerm?id=GO:0006939	[]
5	5	positive regulation of catalytic activity	GO:0043085	0.125	0.307	0.78	1.24	6.28718	-2.0661	Q90YS3|1.298714246;Q90474|1.534980214;A2AAJ9|1.204770048;P11607|1.659978821;P68103|1.2060011;Q9I8F9|1.257151257	6	3512	24	24150	http://www.ebi.ac.uk/QuickGO/GTerm?id=GO:0043085	[]
4	4	appendage morphogenesis	GO:0035107	0.125	0.307	0.13	-0.18	6.28718	-2.0661	Q90339|1.461933176;A2AAJ9|1.204770048;P22316|0.742187875	3	1249	24	24150	http://www.ebi.ac.uk/QuickGO/GTerm?id=GO:0035107	[]
7	6,7	nucleotide-binding oligomerization domain containing signaling pathway	GO:0070423	0.125	0.307	0	-0.46	6.28718	-2.0661	Q9I8F9|1.257151257	1	134	24	24150	http://www.ebi.ac.uk/QuickGO/GTerm?id=GO:0070423	[]
5	5	hypotonic response	GO:0006971	0.125	0.307	0	-0.46	6.28718	-2.0661	A2AAJ9|1.204770048	1	134	24	24150	http://www.ebi.ac.uk/QuickGO/GTerm?id=GO:0006971	[]
7	6,7	regulation of hippo signaling	GO:0035330	0.125	0.307	0	-0.46	6.28718	-2.0661	A2AAJ9|1.204770048	1	134	24	24150	http://www.ebi.ac.uk/QuickGO/GTerm?id=GO:0035330	[]
5	5	response to organonitrogen compound	GO:0010243	0.125	0.307	0.93	1.56	6.28718	-2.0661	Q90474|1.534980214;A2AAJ9|1.204770048;P11607|1.659978821;P00348|1.390561044;P13806|1.226988345;P15122|0.825682409;P22316|0.742187875	7	4344	24	24150	http://www.ebi.ac.uk/QuickGO/GTerm?id=GO:0010243	[]
4	4	response to osmotic stress	GO:0006970	0.126	0.308	0.4	0.41	6.28718	-2.0661	Q90474|1.534980214;P08249|1.361924577;A2AAJ9|1.204770048	3	1252	24	24150	http://www.ebi.ac.uk/QuickGO/GTerm?id=GO:0006970	[]
10	7,9,10	rRNA modification	GO:0000154	0.126	0.308	0	-0.46	6.28718	-2.0661	Q90YS3|1.298714246	1	135	24	24150	http://www.ebi.ac.uk/QuickGO/GTerm?id=GO:0000154	[]
8	8	monovalent inorganic anion homeostasis	GO:0055083	0.126	0.308	0	-0.46	6.28718	-2.0661	P22316|0.742187875	1	135	24	24150	http://www.ebi.ac.uk/QuickGO/GTerm?id=GO:0055083	[]
6	6	bile acid biosynthetic process	GO:0006699	0.126	0.308	0	-0.46	6.28718	-2.0661	P15122|0.825682409	1	135	24	24150	http://www.ebi.ac.uk/QuickGO/GTerm?id=GO:0006699	[]
6	6	purine nucleotide metabolic process	GO:0006163	0.126	0.309	0.45	0.53	6.28718	-2.0661	Q2EN81|1.264983797;Q90339|1.461933176;Q4R5B0|1.223650086;Q9I8F9|1.257151257	4	1966	24	24150	http://www.ebi.ac.uk/QuickGO/GTerm?id=GO:0006163	[]
9	6,7,9	regulation of mitochondrial outer membrane permeabilization involved in apoptotic signaling pathway	GO:1901028	0.127	0.309	0	-0.46	6.28718	-2.0661	Q9I8F9|1.257151257	1	136	24	24150	http://www.ebi.ac.uk/QuickGO/GTerm?id=GO:1901028	[]
6	5,6	fin regeneration	GO:0031101	0.127	0.309	0	-0.46	6.28718	-2.0661	Q9I8F9|1.257151257	1	136	24	24150	http://www.ebi.ac.uk/QuickGO/GTerm?id=GO:0031101	[]
4	4	regulation of catalytic activity	GO:0050790	0.127	0.31	1.01	1.74	6.28718	-2.0661	Q90YS3|1.298714246;Q90474|1.534980214;A2AAJ9|1.204770048;P11607|1.659978821;P68103|1.2060011;Q3SZ54|1.295743924;Q9I8F9|1.257151257;Q8BZ52|0.760581757	8	5219	24	24150	http://www.ebi.ac.uk/QuickGO/GTerm?id=GO:0050790	[]
11	9,10,11	negative regulation of cardiac muscle cell apoptotic process	GO:0010667	0.128	0.31	0	-0.46	6.28718	-2.0661	Q9I8F9|1.257151257	1	137	24	24150	http://www.ebi.ac.uk/QuickGO/GTerm?id=GO:0010667	[]
6	5,6	cell differentiation in hindbrain	GO:0021533	0.128	0.31	0	-0.46	6.28718	-2.0661	P22316|0.742187875	1	137	24	24150	http://www.ebi.ac.uk/QuickGO/GTerm?id=GO:0021533	[]
5	5	regulation of protein catabolic process	GO:0042176	0.128	0.31	0.12	-0.2	6.28718	-2.0661	Q90474|1.534980214;Q9I8F9|1.257151257;Q8BZ52|0.760581757	3	1262	24	24150	http://www.ebi.ac.uk/QuickGO/GTerm?id=GO:0042176	[]
7	6,7	ribonucleotide metabolic process	GO:0009259	0.128	0.311	0.45	0.53	6.28718	-2.0661	Q2EN81|1.264983797;Q90339|1.461933176;Q4R5B0|1.223650086;Q9I8F9|1.257151257	4	1976	24	24150	http://www.ebi.ac.uk/QuickGO/GTerm?id=GO:0009259	[]
4	4	regulation of immune response	GO:0050776	0.128	0.311	0.66	0.97	6.28718	-2.0661	Q90474|1.534980214;Q90339|1.461933176;A2AAJ9|1.204770048;Q9I8F9|1.257151257;P22316|0.742187875	5	2740	24	24150	http://www.ebi.ac.uk/QuickGO/GTerm?id=GO:0050776	[]
6	4,6	positive regulation of neurotransmitter transport	GO:0051590	0.129	0.311	0	-0.46	6.28718	-2.0661	P22316|0.742187875	1	138	24	24150	http://www.ebi.ac.uk/QuickGO/GTerm?id=GO:0051590	[]
9	6,7,8,9	positive regulation of RNA splicing	GO:0033120	0.129	0.311	0	-0.46	6.28718	-2.0661	Q9I8F9|1.257151257	1	138	24	24150	http://www.ebi.ac.uk/QuickGO/GTerm?id=GO:0033120	[]
6	5,6	nucleotide-binding domain, leucine rich repeat containing receptor signaling pathway	GO:0035872	0.129	0.311	0	-0.46	6.28718	-2.0661	Q9I8F9|1.257151257	1	138	24	24150	http://www.ebi.ac.uk/QuickGO/GTerm?id=GO:0035872	[]
6	6	carboxylic acid metabolic process	GO:0019752	0.129	0.311	0.85	1.38	6.28718	-2.0661	Q9GLY5|1.37013909;P08249|1.361924577;P11607|1.659978821;P00348|1.390561044;P15122|0.825682409;P22316|0.742187875	6	3545	24	24150	http://www.ebi.ac.uk/QuickGO/GTerm?id=GO:0019752	[]
8	6,7,8	protein localization to postsynaptic membrane	GO:1903539	0.129	0.311	0	-0.46	6.28718	-2.0661	A2AAJ9|1.204770048	1	139	24	24150	http://www.ebi.ac.uk/QuickGO/GTerm?id=GO:1903539	[]
8	6,7,8	regulation of hydrogen peroxide-induced cell death	GO:1903205	0.129	0.311	0	-0.46	6.28718	-2.0661	Q9I8F9|1.257151257	1	139	24	24150	http://www.ebi.ac.uk/QuickGO/GTerm?id=GO:1903205	[]
4	4	C21-steroid hormone metabolic process	GO:0008207	0.129	0.311	0	-0.46	6.28718	-2.0661	P15122|0.825682409	1	139	24	24150	http://www.ebi.ac.uk/QuickGO/GTerm?id=GO:0008207	[]
7	6,7	negative regulation of cytoskeleton organization	GO:0051494	0.129	0.311	-0.34	-1.21	6.28718	-2.0661	Q38HM4|0.595012536;Q8BZ52|0.760581757	2	632	24	24150	http://www.ebi.ac.uk/QuickGO/GTerm?id=GO:0051494	[]
8	6,7,8	establishment of protein localization to mitochondrion	GO:0072655	0.13	0.311	0.29	0.16	6.28718	-2.0661	Q90474|1.534980214;Q9I8F9|1.257151257	2	634	24	24150	http://www.ebi.ac.uk/QuickGO/GTerm?id=GO:0072655	[]
5	5	embryonic appendage morphogenesis	GO:0035113	0.13	0.311	-0.04	-0.54	6.28718	-2.0661	Q90339|1.461933176;P22316|0.742187875	2	634	24	24150	http://www.ebi.ac.uk/QuickGO/GTerm?id=GO:0035113	[]
10	5,10	regulation of synaptic transmission, cholinergic	GO:0032222	0.13	0.311	0	-0.46	6.28718	-2.0661	P22316|0.742187875	1	140	24	24150	http://www.ebi.ac.uk/QuickGO/GTerm?id=GO:0032222	[]
6	5,6	positive regulation of synaptic growth at neuromuscular junction	GO:0045887	0.13	0.311	0	-0.46	6.28718	-2.0661	P22316|0.742187875	1	140	24	24150	http://www.ebi.ac.uk/QuickGO/GTerm?id=GO:0045887	[]
7	7	response to caffeine	GO:0031000	0.13	0.311	0	-0.46	6.28718	-2.0661	P22316|0.742187875	1	140	24	24150	http://www.ebi.ac.uk/QuickGO/GTerm?id=GO:0031000	[]
8	7,8	regulation of fatty acid oxidation	GO:0046320	0.13	0.311	0	-0.46	6.28718	-2.0661	P08249|1.361924577	1	140	24	24150	http://www.ebi.ac.uk/QuickGO/GTerm?id=GO:0046320	[]
5	5	cellular response to fibroblast growth factor stimulus	GO:0044344	0.13	0.311	0.18	-0.07	6.28718	-2.0661	A2AAJ9|1.204770048;Q9I8F9|1.257151257	2	635	24	24150	http://www.ebi.ac.uk/QuickGO/GTerm?id=GO:0044344	[]
7	7	protein dephosphorylation	GO:0006470	0.13	0.311	-0.07	-0.61	6.28718	-2.0661	Q90474|1.534980214;Q8BZ52|0.760581757	2	635	24	24150	http://www.ebi.ac.uk/QuickGO/GTerm?id=GO:0006470	[]
6	6	positive regulation of hydrolase activity	GO:0051345	0.131	0.311	0.59	0.81	6.28718	-2.0661	Q90474|1.534980214;A2AAJ9|1.204770048;P11607|1.659978821;Q9I8F9|1.257151257	4	1990	24	24150	http://www.ebi.ac.uk/QuickGO/GTerm?id=GO:0051345	[]
6	5,6	negative regulation of signal transduction in absence of ligand	GO:1901099	0.131	0.311	0	-0.46	6.28718	-2.0661	Q9I8F9|1.257151257	1	141	24	24150	http://www.ebi.ac.uk/QuickGO/GTerm?id=GO:1901099	[]
5	4,5	ER-nucleus signaling pathway	GO:0006984	0.131	0.311	0	-0.46	6.28718	-2.0661	P11607|1.659978821	1	141	24	24150	http://www.ebi.ac.uk/QuickGO/GTerm?id=GO:0006984	[]
9	6,7,8,9	regulation of type I interferon-mediated signaling pathway	GO:0060338	0.131	0.311	0	-0.46	6.28718	-2.0661	Q90474|1.534980214	1	141	24	24150	http://www.ebi.ac.uk/QuickGO/GTerm?id=GO:0060338	[]
6	6	short-chain fatty acid metabolic process	GO:0046459	0.131	0.311	0	-0.46	6.28718	-2.0661	P00348|1.390561044	1	141	24	24150	http://www.ebi.ac.uk/QuickGO/GTerm?id=GO:0046459	[]
7	6,7	negative regulation of extrinsic apoptotic signaling pathway in absence of ligand	GO:2001240	0.131	0.311	0	-0.46	6.28718	-2.0661	Q9I8F9|1.257151257	1	141	24	24150	http://www.ebi.ac.uk/QuickGO/GTerm?id=GO:2001240	[]
4	4	response to muscle activity	GO:0014850	0.131	0.311	0	-0.46	6.28718	-2.0661	Q90339|1.461933176	1	141	24	24150	http://www.ebi.ac.uk/QuickGO/GTerm?id=GO:0014850	[]
5	5	embryo development	GO:0009790	0.131	0.311	1.02	1.75	6.28718	-2.0661	Q90474|1.534980214;Q90339|1.461933176;P08249|1.361924577;A2AAJ9|1.204770048;Q5E958|1.388334918;P68103|1.2060011;Q9I8F9|1.257151257;P22316|0.742187875	8	5254	24	24150	http://www.ebi.ac.uk/QuickGO/GTerm?id=GO:0009790	[]
6	5,6	regulation of hormone biosynthetic process	GO:0046885	0.132	0.312	0	-0.46	6.28718	-2.0661	P22316|0.742187875	1	142	24	24150	http://www.ebi.ac.uk/QuickGO/GTerm?id=GO:0046885	[]
7	6,7	cell death in response to hydrogen peroxide	GO:0036474	0.132	0.312	0	-0.46	6.28718	-2.0661	Q9I8F9|1.257151257	1	142	24	24150	http://www.ebi.ac.uk/QuickGO/GTerm?id=GO:0036474	[]
3	3	hemocyte proliferation	GO:0035172	0.132	0.312	0	-0.46	6.28718	-2.0661	A2AAJ9|1.204770048	1	142	24	24150	http://www.ebi.ac.uk/QuickGO/GTerm?id=GO:0035172	[]
5	5	negative regulation of organelle organization	GO:0010639	0.132	0.313	-0.1	-0.68	6.28718	-2.0661	Q9I8F9|1.257151257;Q38HM4|0.595012536;Q8BZ52|0.760581757	3	1282	24	24150	http://www.ebi.ac.uk/QuickGO/GTerm?id=GO:0010639	[]
7	7	protein localization to mitochondrion	GO:0070585	0.133	0.313	0.29	0.16	6.28718	-2.0661	Q90474|1.534980214;Q9I8F9|1.257151257	2	642	24	24150	http://www.ebi.ac.uk/QuickGO/GTerm?id=GO:0070585	[]
7	7	hyaluronan metabolic process	GO:0030212	0.133	0.313	0	-0.46	6.28718	-2.0661	Q9GLY5|1.37013909	1	143	24	24150	http://www.ebi.ac.uk/QuickGO/GTerm?id=GO:0030212	[]
8	4,5,6,7,8	positive regulation of telomere maintenance	GO:0032206	0.133	0.313	0	-0.46	6.28718	-2.0661	P50143|1.410027375	1	143	24	24150	http://www.ebi.ac.uk/QuickGO/GTerm?id=GO:0032206	[]
9	5,8,9	positive regulation of heart rate	GO:0010460	0.133	0.313	0	-0.46	6.28718	-2.0661	P11607|1.659978821	1	143	24	24150	http://www.ebi.ac.uk/QuickGO/GTerm?id=GO:0010460	[]
2	2	reproduction	GO:0000003	0.133	0.313	1.32	2.4	6.28718	-2.0661	Q90YS3|1.298714246;Q4V8J7|1.325027761;Q90474|1.534980214;P50143|1.410027375;P08249|1.361924577;A2AAJ9|1.204770048;P11607|1.659978821;Q9I8F9|1.257151257;P15122|0.825682409;P22316|0.742187875	10	7056	24	24150	http://www.ebi.ac.uk/QuickGO/GTerm?id=GO:0000003	[]
7	7	regulation of dephosphorylation	GO:0035303	0.133	0.313	-0.07	-0.61	6.28718	-2.0661	Q90474|1.534980214;Q8BZ52|0.760581757	2	644	24	24150	http://www.ebi.ac.uk/QuickGO/GTerm?id=GO:0035303	[]
4	4	cellular metabolic compound salvage	GO:0043094	0.134	0.313	0	-0.46	6.28718	-2.0661	P08249|1.361924577	1	144	24	24150	http://www.ebi.ac.uk/QuickGO/GTerm?id=GO:0043094	[]
7	6,7	calcium ion transport into cytosol	GO:0060402	0.134	0.313	0.04	-0.37	6.28718	-2.0661	P13806|1.226988345;P22316|0.742187875	2	645	24	24150	http://www.ebi.ac.uk/QuickGO/GTerm?id=GO:0060402	[]
5	5	lipid biosynthetic process	GO:0008610	0.134	0.313	0.53	0.68	6.28718	-2.0661	A2AAJ9|1.204770048;P11607|1.659978821;P00348|1.390561044;P15122|0.825682409	4	2008	24	24150	http://www.ebi.ac.uk/QuickGO/GTerm?id=GO:0008610	[]
7	7	monovalent inorganic cation transport	GO:0015672	0.134	0.313	0.13	-0.18	6.28718	-2.0661	Q2EN81|1.264983797;Q4R5B0|1.223650086;P22316|0.742187875	3	1292	24	24150	http://www.ebi.ac.uk/QuickGO/GTerm?id=GO:0015672	[]
7	5,7	positive regulation of neutrophil migration	GO:1902624	0.135	0.313	0	-0.46	6.28718	-2.0661	A2AAJ9|1.204770048	1	145	24	24150	http://www.ebi.ac.uk/QuickGO/GTerm?id=GO:1902624	[]
12	8,9,11,12	Arp2/3 complex-mediated actin nucleation	GO:0034314	0.135	0.313	0	-0.46	6.28718	-2.0661	Q8BZ52|0.760581757	1	145	24	24150	http://www.ebi.ac.uk/QuickGO/GTerm?id=GO:0034314	[]
8	6,7,8	regulation of translation	GO:0006417	0.135	0.313	0.34	0.28	6.28718	-2.0661	Q90YS3|1.298714246;Q3SZ54|1.295743924;P50580|1.305524261	3	1293	24	24150	http://www.ebi.ac.uk/QuickGO/GTerm?id=GO:0006417	[]
8	8	protein modification by small protein conjugation	GO:0032446	0.135	0.313	0.06	-0.33	6.28718	-2.0661	Q90474|1.534980214;Q9I8F9|1.257151257;Q38HM4|0.595012536;Q8BZ52|0.760581757	4	2014	24	24150	http://www.ebi.ac.uk/QuickGO/GTerm?id=GO:0032446	[]
8	6,7,8	protein import into nucleus	GO:0006606	0.135	0.313	0.29	0.16	6.28718	-2.0661	Q90474|1.534980214;Q9I8F9|1.257151257	2	649	24	24150	http://www.ebi.ac.uk/QuickGO/GTerm?id=GO:0006606	[]
8	6,7,8	protein targeting to nucleus	GO:0044744	0.135	0.313	0.29	0.16	6.28718	-2.0661	Q90474|1.534980214;Q9I8F9|1.257151257	2	649	24	24150	http://www.ebi.ac.uk/QuickGO/GTerm?id=GO:0044744	[]
5	4,5	response to defenses of other organism involved in symbiotic interaction	GO:0052173	0.135	0.313	0	-0.46	6.28718	-2.0661	P00348|1.390561044	1	146	24	24150	http://www.ebi.ac.uk/QuickGO/GTerm?id=GO:0052173	[]
4	4	mushroom body development	GO:0016319	0.135	0.313	0	-0.46	6.28718	-2.0661	A2AAJ9|1.204770048	1	146	24	24150	http://www.ebi.ac.uk/QuickGO/GTerm?id=GO:0016319	[]
8	7,8	vascular endothelial growth factor signaling pathway	GO:0038084	0.135	0.313	0	-0.46	6.28718	-2.0661	A2AAJ9|1.204770048	1	146	24	24150	http://www.ebi.ac.uk/QuickGO/GTerm?id=GO:0038084	[]
7	6,7	positive regulation of cell cycle G2/M phase transition	GO:1902751	0.135	0.313	0	-0.46	6.28718	-2.0661	Q90474|1.534980214	1	146	24	24150	http://www.ebi.ac.uk/QuickGO/GTerm?id=GO:1902751	[]
6	5,6	transepithelial transport	GO:0070633	0.135	0.313	0	-0.46	6.28718	-2.0661	P22316|0.742187875	1	146	24	24150	http://www.ebi.ac.uk/QuickGO/GTerm?id=GO:0070633	[]
6	5,6	response to host defenses	GO:0052200	0.135	0.313	0	-0.46	6.28718	-2.0661	P00348|1.390561044	1	146	24	24150	http://www.ebi.ac.uk/QuickGO/GTerm?id=GO:0052200	[]
5	5	toxin transport	GO:1901998	0.135	0.313	0	-0.46	6.28718	-2.0661	P50143|1.410027375	1	146	24	24150	http://www.ebi.ac.uk/QuickGO/GTerm?id=GO:1901998	[]
5	4,5	regulation of organ growth	GO:0046620	0.136	0.313	0.04	-0.37	6.28718	-2.0661	P13806|1.226988345;P22316|0.742187875	2	650	24	24150	http://www.ebi.ac.uk/QuickGO/GTerm?id=GO:0046620	[]
6	5,6	regulation of cellular ketone metabolic process	GO:0010565	0.136	0.313	0	-0.47	6.28718	-2.0661	P08249|1.361924577;P22316|0.742187875	2	650	24	24150	http://www.ebi.ac.uk/QuickGO/GTerm?id=GO:0010565	[]
5	4,5	positive regulation of leukocyte mediated cytotoxicity	GO:0001912	0.136	0.314	0	-0.46	6.28718	-2.0661	Q9I8F9|1.257151257	1	147	24	24150	http://www.ebi.ac.uk/QuickGO/GTerm?id=GO:0001912	[]
6	5,6	regulation of transforming growth factor beta production	GO:0071634	0.136	0.314	0	-0.46	6.28718	-2.0661	Q90474|1.534980214	1	147	24	24150	http://www.ebi.ac.uk/QuickGO/GTerm?id=GO:0071634	[]
11	7,8,10,11	regulation of actin nucleation	GO:0051125	0.136	0.314	0	-0.46	6.28718	-2.0661	Q8BZ52|0.760581757	1	147	24	24150	http://www.ebi.ac.uk/QuickGO/GTerm?id=GO:0051125	[]
7	6,7	cellular protein complex assembly	GO:0043623	0.137	0.315	0.49	0.59	6.28718	-2.0661	Q90474|1.534980214;A2AAJ9|1.204770048;Q9I8F9|1.257151257;Q8BZ52|0.760581757	4	2024	24	24150	http://www.ebi.ac.uk/QuickGO/GTerm?id=GO:0043623	[]
5	5	ribose phosphate metabolic process	GO:0019693	0.137	0.315	0.45	0.53	6.28718	-2.0661	Q2EN81|1.264983797;Q90339|1.461933176;Q4R5B0|1.223650086;Q9I8F9|1.257151257	4	2024	24	24150	http://www.ebi.ac.uk/QuickGO/GTerm?id=GO:0019693	[]
7	6,7	positive regulation of lamellipodium organization	GO:1902745	0.137	0.315	0	-0.46	6.28718	-2.0661	Q90474|1.534980214	1	148	24	24150	http://www.ebi.ac.uk/QuickGO/GTerm?id=GO:1902745	[]
6	6	polysaccharide catabolic process	GO:0000272	0.137	0.315	0	-0.46	6.28718	-2.0661	A2AAJ9|1.204770048	1	148	24	24150	http://www.ebi.ac.uk/QuickGO/GTerm?id=GO:0000272	[]
5	4,5	response to host	GO:0075136	0.137	0.315	0	-0.46	6.28718	-2.0661	P00348|1.390561044	1	148	24	24150	http://www.ebi.ac.uk/QuickGO/GTerm?id=GO:0075136	[]
8	6,7,8	positive regulation of microtubule polymerization	GO:0031116	0.137	0.315	0	-0.46	6.28718	-2.0661	Q9I8F9|1.257151257	1	148	24	24150	http://www.ebi.ac.uk/QuickGO/GTerm?id=GO:0031116	[]
7	6,7	regulation of androgen receptor signaling pathway	GO:0060765	0.137	0.315	0	-0.46	6.28718	-2.0661	Q8BZ52|0.760581757	1	148	24	24150	http://www.ebi.ac.uk/QuickGO/GTerm?id=GO:0060765	[]
6	6	cellular response to ketone	GO:1901655	0.138	0.315	-0.31	-1.13	6.28718	-2.0661	Q38HM4|0.595012536;P15122|0.825682409	2	656	24	24150	http://www.ebi.ac.uk/QuickGO/GTerm?id=GO:1901655	[]
4	4	myeloid leukocyte activation	GO:0002274	0.138	0.315	0.48	0.59	6.28718	-2.0661	Q90474|1.534980214;P68103|1.2060011;P50580|1.305524261;Q9I8F9|1.257151257	4	2029	24	24150	http://www.ebi.ac.uk/QuickGO/GTerm?id=GO:0002274	[]
9	5,8,9	postsynaptic neurotransmitter receptor cycle	GO:0099630	0.138	0.315	0	-0.46	6.28718	-2.0661	A2AAJ9|1.204770048	1	149	24	24150	http://www.ebi.ac.uk/QuickGO/GTerm?id=GO:0099630	[]
5	5	regulation of circadian sleep/wake cycle, sleep	GO:0045187	0.138	0.315	0	-0.46	6.28718	-2.0661	Q90474|1.534980214	1	149	24	24150	http://www.ebi.ac.uk/QuickGO/GTerm?id=GO:0045187	[]
10	6,7,8,9,10	regulation of telomere maintenance via telomerase	GO:0032210	0.138	0.315	0	-0.46	6.28718	-2.0661	P50143|1.410027375	1	149	24	24150	http://www.ebi.ac.uk/QuickGO/GTerm?id=GO:0032210	[]
3	3	single organism reproductive process	GO:0044702	0.138	0.315	1.19	2.12	6.28718	-2.0661	Q90YS3|1.298714246;Q4V8J7|1.325027761;Q90474|1.534980214;P50143|1.410027375;P08249|1.361924577;A2AAJ9|1.204770048;P11607|1.659978821;Q9I8F9|1.257151257;P15122|0.825682409	9	6202	24	24150	http://www.ebi.ac.uk/QuickGO/GTerm?id=GO:0044702	[]
4	3,4	reproductive behavior	GO:0019098	0.138	0.315	0.05	-0.36	6.28718	-2.0661	A2AAJ9|1.204770048;P22316|0.742187875	2	658	24	24150	http://www.ebi.ac.uk/QuickGO/GTerm?id=GO:0019098	[]
11	6,10,11	regulation of release of sequestered calcium ion into cytosol by sarcoplasmic reticulum	GO:0010880	0.139	0.315	0	-0.46	6.28718	-2.0661	P22316|0.742187875	1	150	24	24150	http://www.ebi.ac.uk/QuickGO/GTerm?id=GO:0010880	[]
6	6	regulation of mitotic spindle organization	GO:0060236	0.139	0.315	0	-0.46	6.28718	-2.0661	Q9I8F9|1.257151257	1	150	24	24150	http://www.ebi.ac.uk/QuickGO/GTerm?id=GO:0060236	[]
8	6,7,8	viral release from host cell	GO:0019076	0.139	0.315	0	-0.46	6.28718	-2.0661	Q38HM4|0.595012536	1	150	24	24150	http://www.ebi.ac.uk/QuickGO/GTerm?id=GO:0019076	[]
4	4	transposition	GO:0032196	0.139	0.315	0	-0.46	6.28718	-2.0661	Q90474|1.534980214	1	150	24	24150	http://www.ebi.ac.uk/QuickGO/GTerm?id=GO:0032196	[]
4	4	positive regulation of cell communication	GO:0010647	0.139	0.316	0.07	-0.31	6.28718	-2.0661	Q4V8J7|1.325027761;Q90474|1.534980214;A2AAJ9|1.204770048;Q9I8F9|1.257151257;Q38HM4|0.595012536;P15122|0.825682409;P22316|0.742187875;Q8BZ52|0.760581757	8	5325	24	24150	http://www.ebi.ac.uk/QuickGO/GTerm?id=GO:0010647	[]
3	3	positive regulation of signaling	GO:0023056	0.14	0.317	0.07	-0.31	6.28718	-2.0661	Q4V8J7|1.325027761;Q90474|1.534980214;A2AAJ9|1.204770048;Q9I8F9|1.257151257;Q38HM4|0.595012536;P15122|0.825682409;P22316|0.742187875;Q8BZ52|0.760581757	8	5330	24	24150	http://www.ebi.ac.uk/QuickGO/GTerm?id=GO:0023056	[]
5	4,5	cerebellar cortex formation	GO:0021697	0.14	0.317	0	-0.46	6.28718	-2.0661	P22316|0.742187875	1	151	24	24150	http://www.ebi.ac.uk/QuickGO/GTerm?id=GO:0021697	[]
5	5	response to salt stress	GO:0009651	0.141	0.317	0.32	0.23	6.28718	-2.0661	Q90474|1.534980214;P08249|1.361924577	2	665	24	24150	http://www.ebi.ac.uk/QuickGO/GTerm?id=GO:0009651	[]
10	7,8,9,10	negative regulation of proteasomal protein catabolic process	GO:1901799	0.141	0.317	0	-0.46	6.28718	-2.0661	Q90474|1.534980214	1	152	24	24150	http://www.ebi.ac.uk/QuickGO/GTerm?id=GO:1901799	[]
7	5,7	negative regulation of heart contraction	GO:0045822	0.141	0.317	0	-0.46	6.28718	-2.0661	P11607|1.659978821	1	152	24	24150	http://www.ebi.ac.uk/QuickGO/GTerm?id=GO:0045822	[]
5	5	adult heart development	GO:0007512	0.141	0.317	0	-0.46	6.28718	-2.0661	A2AAJ9|1.204770048	1	152	24	24150	http://www.ebi.ac.uk/QuickGO/GTerm?id=GO:0007512	[]
7	6,7	regulation of neutrophil chemotaxis	GO:0090022	0.141	0.317	0	-0.46	6.28718	-2.0661	A2AAJ9|1.204770048	1	152	24	24150	http://www.ebi.ac.uk/QuickGO/GTerm?id=GO:0090022	[]
6	5,6	positive regulation of cellular biosynthetic process	GO:0031328	0.141	0.317	1.1	1.94	6.28718	-2.0661	Q90YS3|1.298714246;Q90474|1.534980214;P50143|1.410027375;A2AAJ9|1.204770048;Q9I8F9|1.257151257;Q38HM4|0.595012536;P22316|0.742187875;Q8BZ52|0.760581757	8	5339	24	24150	http://www.ebi.ac.uk/QuickGO/GTerm?id=GO:0031328	[]
6	4,5,6	regulation of viral process	GO:0050792	0.141	0.317	0.13	-0.19	6.28718	-2.0661	Q9I8F9|1.257151257;Q38HM4|0.595012536	2	666	24	24150	http://www.ebi.ac.uk/QuickGO/GTerm?id=GO:0050792	[]
4	4	response to topologically incorrect protein	GO:0035966	0.141	0.317	0.29	0.16	6.28718	-2.0661	Q90474|1.534980214;Q9I8F9|1.257151257	2	666	24	24150	http://www.ebi.ac.uk/QuickGO/GTerm?id=GO:0035966	[]
4	4	muscle hypertrophy in response to stress	GO:0003299	0.142	0.318	0	-0.46	6.28718	-2.0661	P11607|1.659978821	1	153	24	24150	http://www.ebi.ac.uk/QuickGO/GTerm?id=GO:0003299	[]
8	5,6,8	cardiac muscle hypertrophy in response to stress	GO:0014898	0.142	0.318	0	-0.46	6.28718	-2.0661	P11607|1.659978821	1	153	24	24150	http://www.ebi.ac.uk/QuickGO/GTerm?id=GO:0014898	[]
5	5	response to auxin	GO:0009733	0.142	0.318	0	-0.46	6.28718	-2.0661	P50580|1.305524261	1	153	24	24150	http://www.ebi.ac.uk/QuickGO/GTerm?id=GO:0009733	[]
7	4,5,7	apoptotic signaling pathway	GO:0097190	0.142	0.318	0.52	0.67	6.28718	-2.0661	A2AAJ9|1.204770048;P11607|1.659978821;Q9I8F9|1.257151257;Q8BZ52|0.760581757	4	2052	24	24150	http://www.ebi.ac.uk/QuickGO/GTerm?id=GO:0097190	[]
6	5,6	nuclear transport	GO:0051169	0.142	0.319	0.4	0.41	6.28718	-2.0661	Q90YS3|1.298714246;Q90474|1.534980214;Q9I8F9|1.257151257	3	1326	24	24150	http://www.ebi.ac.uk/QuickGO/GTerm?id=GO:0051169	[]
8	5,6,8	mitochondrial outer membrane permeabilization	GO:0097345	0.142	0.319	0	-0.46	6.28718	-2.0661	Q9I8F9|1.257151257	1	154	24	24150	http://www.ebi.ac.uk/QuickGO/GTerm?id=GO:0097345	[]
4	4	renal system process	GO:0003014	0.143	0.319	-0.21	-0.93	6.28718	-2.0661	P15122|0.825682409;P22316|0.742187875	2	671	24	24150	http://www.ebi.ac.uk/QuickGO/GTerm?id=GO:0003014	[]
5	5	ribonucleoprotein complex assembly	GO:0022618	0.143	0.319	0.26	0.09	6.28718	-2.0661	Q90YS3|1.298714246;Q5E958|1.388334918	2	672	24	24150	http://www.ebi.ac.uk/QuickGO/GTerm?id=GO:0022618	[]
8	7,8	neurotransmitter receptor cycle	GO:0099627	0.143	0.319	0	-0.46	6.28718	-2.0661	A2AAJ9|1.204770048	1	155	24	24150	http://www.ebi.ac.uk/QuickGO/GTerm?id=GO:0099627	[]
7	6,7	exit from host cell	GO:0035891	0.143	0.319	0	-0.46	6.28718	-2.0661	Q38HM4|0.595012536	1	155	24	24150	http://www.ebi.ac.uk/QuickGO/GTerm?id=GO:0035891	[]
7	5,7	cardiac muscle adaptation	GO:0014887	0.143	0.319	0	-0.46	6.28718	-2.0661	P11607|1.659978821	1	155	24	24150	http://www.ebi.ac.uk/QuickGO/GTerm?id=GO:0014887	[]
6	5,6	exit from host	GO:0035890	0.143	0.319	0	-0.46	6.28718	-2.0661	Q38HM4|0.595012536	1	155	24	24150	http://www.ebi.ac.uk/QuickGO/GTerm?id=GO:0035890	[]
5	5	transforming growth factor beta production	GO:0071604	0.144	0.32	0	-0.46	6.28718	-2.0661	Q90474|1.534980214	1	156	24	24150	http://www.ebi.ac.uk/QuickGO/GTerm?id=GO:0071604	[]
6	5,6	positive regulation of neuromuscular junction development	GO:1904398	0.144	0.32	0	-0.46	6.28718	-2.0661	P22316|0.742187875	1	156	24	24150	http://www.ebi.ac.uk/QuickGO/GTerm?id=GO:1904398	[]
5	5	cochlea morphogenesis	GO:0090103	0.145	0.322	0	-0.46	6.28718	-2.0661	A2AAJ9|1.204770048	1	157	24	24150	http://www.ebi.ac.uk/QuickGO/GTerm?id=GO:0090103	[]
4	4	negative regulation of muscle contraction	GO:0045932	0.145	0.322	0	-0.46	6.28718	-2.0661	P11607|1.659978821	1	157	24	24150	http://www.ebi.ac.uk/QuickGO/GTerm?id=GO:0045932	[]
10	6,7,8,9,10	positive regulation of mRNA processing	GO:0050685	0.146	0.323	0	-0.46	6.28718	-2.0661	Q9I8F9|1.257151257	1	158	24	24150	http://www.ebi.ac.uk/QuickGO/GTerm?id=GO:0050685	[]
9	8,9	negative regulation of striated muscle cell apoptotic process	GO:0010664	0.146	0.323	0	-0.46	6.28718	-2.0661	Q9I8F9|1.257151257	1	158	24	24150	http://www.ebi.ac.uk/QuickGO/GTerm?id=GO:0010664	[]
5	4,5	regulation of cell division	GO:0051302	0.146	0.323	0.3	0.18	6.28718	-2.0661	A2AAJ9|1.204770048;P50580|1.305524261;Q9I8F9|1.257151257	3	1342	24	24150	http://www.ebi.ac.uk/QuickGO/GTerm?id=GO:0051302	[]
4	4	response to fibroblast growth factor	GO:0071774	0.146	0.324	0.18	-0.07	6.28718	-2.0661	A2AAJ9|1.204770048;Q9I8F9|1.257151257	2	682	24	24150	http://www.ebi.ac.uk/QuickGO/GTerm?id=GO:0071774	[]
7	6,7	regulation of nitric-oxide synthase activity	GO:0050999	0.147	0.324	0	-0.46	6.28718	-2.0661	Q90474|1.534980214	1	159	24	24150	http://www.ebi.ac.uk/QuickGO/GTerm?id=GO:0050999	[]
5	5	homeostasis of number of cells	GO:0048872	0.147	0.324	0.13	-0.18	6.28718	-2.0661	Q9W6X9|1.432255047;P11607|1.659978821;P22316|0.742187875	3	1345	24	24150	http://www.ebi.ac.uk/QuickGO/GTerm?id=GO:0048872	[]
7	5,6,7	regulation of DNA metabolic process	GO:0051052	0.147	0.324	0.42	0.44	6.28718	-2.0661	Q90474|1.534980214;P50143|1.410027375;A2AAJ9|1.204770048	3	1347	24	24150	http://www.ebi.ac.uk/QuickGO/GTerm?id=GO:0051052	[]
7	7	monocarboxylic acid metabolic process	GO:0032787	0.147	0.324	0.58	0.8	6.28718	-2.0661	P08249|1.361924577;P11607|1.659978821;P00348|1.390561044;P15122|0.825682409	4	2082	24	24150	http://www.ebi.ac.uk/QuickGO/GTerm?id=GO:0032787	[]
4	4	positive regulation of nitrogen compound metabolic process	GO:0051173	0.147	0.324	1.1	1.94	6.28718	-2.0661	Q90YS3|1.298714246;Q90474|1.534980214;P50143|1.410027375;A2AAJ9|1.204770048;Q9I8F9|1.257151257;Q38HM4|0.595012536;P22316|0.742187875;Q8BZ52|0.760581757	8	5396	24	24150	http://www.ebi.ac.uk/QuickGO/GTerm?id=GO:0051173	[]
4	4	regulation of circadian sleep/wake cycle	GO:0042749	0.148	0.324	0	-0.46	6.28718	-2.0661	Q90474|1.534980214	1	160	24	24150	http://www.ebi.ac.uk/QuickGO/GTerm?id=GO:0042749	[]
7	7	positive regulation of T cell mediated immunity	GO:0002711	0.148	0.324	0	-0.46	6.28718	-2.0661	Q9I8F9|1.257151257	1	160	24	24150	http://www.ebi.ac.uk/QuickGO/GTerm?id=GO:0002711	[]
7	7	positive regulation of mitochondrial membrane permeability involved in apoptotic process	GO:1902110	0.148	0.324	0	-0.46	6.28718	-2.0661	Q9I8F9|1.257151257	1	160	24	24150	http://www.ebi.ac.uk/QuickGO/GTerm?id=GO:1902110	[]
7	7	positive regulation of phosphatase activity	GO:0010922	0.148	0.324	0	-0.46	6.28718	-2.0661	Q90474|1.534980214	1	160	24	24150	http://www.ebi.ac.uk/QuickGO/GTerm?id=GO:0010922	[]
4	4	cellular lipid metabolic process	GO:0044255	0.148	0.325	0.66	0.98	6.28718	-2.0661	P08249|1.361924577;A2AAJ9|1.204770048;P11607|1.659978821;P00348|1.390561044;P15122|0.825682409	5	2868	24	24150	http://www.ebi.ac.uk/QuickGO/GTerm?id=GO:0044255	[]
4	4	circadian sleep/wake cycle, sleep	GO:0050802	0.148	0.325	0	-0.46	6.28718	-2.0661	Q90474|1.534980214	1	161	24	24150	http://www.ebi.ac.uk/QuickGO/GTerm?id=GO:0050802	[]
5	5	regulation of spindle organization	GO:0090224	0.148	0.325	0	-0.46	6.28718	-2.0661	Q9I8F9|1.257151257	1	161	24	24150	http://www.ebi.ac.uk/QuickGO/GTerm?id=GO:0090224	[]
8	7,8	embryonic forelimb morphogenesis	GO:0035115	0.148	0.325	0	-0.46	6.28718	-2.0661	P22316|0.742187875	1	161	24	24150	http://www.ebi.ac.uk/QuickGO/GTerm?id=GO:0035115	[]
3	3	positive regulation of response to stimulus	GO:0048584	0.149	0.325	0.56	0.75	6.28718	-2.0661	Q4V8J7|1.325027761;Q90474|1.534980214;Q90339|1.461933176;A2AAJ9|1.204770048;Q9I8F9|1.257151257;Q38HM4|0.595012536;P15122|0.825682409;P22316|0.742187875;Q8BZ52|0.760581757	9	6296	24	24150	http://www.ebi.ac.uk/QuickGO/GTerm?id=GO:0048584	[]
4	4	positive regulation of biosynthetic process	GO:0009891	0.15	0.327	1.1	1.94	6.28718	-2.0661	Q90YS3|1.298714246;Q90474|1.534980214;P50143|1.410027375;A2AAJ9|1.204770048;Q9I8F9|1.257151257;Q38HM4|0.595012536;P22316|0.742187875;Q8BZ52|0.760581757	8	5414	24	24150	http://www.ebi.ac.uk/QuickGO/GTerm?id=GO:0009891	[]
5	5	regulation of cellular biosynthetic process	GO:0031326	0.15	0.327	1.55	2.9	6.28718	-2.0661	Q90YS3|1.298714246;Q90474|1.534980214;P50143|1.410027375;P08249|1.361924577;A2AAJ9|1.204770048;P68103|1.2060011;Q3SZ54|1.295743924;P50580|1.305524261;Q9I8F9|1.257151257;Q38HM4|0.595012536;P22316|0.742187875;Q8BZ52|0.760581757	12	9093	24	24150	http://www.ebi.ac.uk/QuickGO/GTerm?id=GO:0031326	[]
5	5	pole plasm assembly	GO:0007315	0.15	0.327	0	-0.46	6.28718	-2.0661	Q90474|1.534980214	1	163	24	24150	http://www.ebi.ac.uk/QuickGO/GTerm?id=GO:0007315	[]
5	5	negative regulation of cellular catabolic process	GO:0031330	0.15	0.327	-0.07	-0.61	6.28718	-2.0661	Q90474|1.534980214;Q8BZ52|0.760581757	2	693	24	24150	http://www.ebi.ac.uk/QuickGO/GTerm?id=GO:0031330	[]
6	5,6	RNA metabolic process	GO:0016070	0.15	0.327	1.5	2.8	6.28718	-2.0661	Q90YS3|1.298714246;Q4V8J7|1.325027761;A2AAJ9|1.204770048;Q5E958|1.388334918;Q9W6X9|1.432255047;P68103|1.2060011;Q3SZ54|1.295743924;P50580|1.305524261;Q9I8F9|1.257151257;Q38HM4|0.595012536;P22316|0.742187875;Q8BZ52|0.760581757	12	9099	24	24150	http://www.ebi.ac.uk/QuickGO/GTerm?id=GO:0016070	[]
5	5	purine-containing compound metabolic process	GO:0072521	0.15	0.327	0.45	0.53	6.28718	-2.0661	Q2EN81|1.264983797;Q90339|1.461933176;Q4R5B0|1.223650086;Q9I8F9|1.257151257	4	2099	24	24150	http://www.ebi.ac.uk/QuickGO/GTerm?id=GO:0072521	[]
7	6,7	regulation of fibril organization	GO:1902903	0.151	0.328	-0.1	-0.68	6.28718	-2.0661	Q9I8F9|1.257151257;Q38HM4|0.595012536;Q8BZ52|0.760581757	3	1362	24	24150	http://www.ebi.ac.uk/QuickGO/GTerm?id=GO:1902903	[]
7	5,6,7	positive regulation of cytokine-mediated signaling pathway	GO:0001961	0.151	0.328	0	-0.46	6.28718	-2.0661	Q9I8F9|1.257151257	1	164	24	24150	http://www.ebi.ac.uk/QuickGO/GTerm?id=GO:0001961	[]
4	4	macromolecular complex subunit organization	GO:0043933	0.151	0.329	1.2	2.14	6.28718	-2.0661	Q90YS3|1.298714246;Q90474|1.534980214;P50143|1.410027375;A2AAJ9|1.204770048;Q5E958|1.388334918;P68103|1.2060011;Q9I8F9|1.257151257;Q38HM4|0.595012536;Q8BZ52|0.760581757	9	6322	24	24150	http://www.ebi.ac.uk/QuickGO/GTerm?id=GO:0043933	[]
6	6	regulation of cytoplasmic transport	GO:1903649	0.152	0.329	0.32	0.23	6.28718	-2.0661	P11607|1.659978821;Q9I8F9|1.257151257	2	697	24	24150	http://www.ebi.ac.uk/QuickGO/GTerm?id=GO:1903649	[]
9	8,9	ERBB2 signaling pathway	GO:0038128	0.152	0.329	0	-0.46	6.28718	-2.0661	Q90474|1.534980214	1	165	24	24150	http://www.ebi.ac.uk/QuickGO/GTerm?id=GO:0038128	[]
8	8	ventricular cardiac muscle cell action potential	GO:0086005	0.152	0.329	0	-0.46	6.28718	-2.0661	P22316|0.742187875	1	165	24	24150	http://www.ebi.ac.uk/QuickGO/GTerm?id=GO:0086005	[]
7	4,7	regulation of tube architecture, open tracheal system	GO:0035152	0.153	0.33	0	-0.46	6.28718	-2.0661	A2AAJ9|1.204770048	1	166	24	24150	http://www.ebi.ac.uk/QuickGO/GTerm?id=GO:0035152	[]
7	7	regulation of lamellipodium assembly	GO:0010591	0.153	0.33	0	-0.46	6.28718	-2.0661	Q90474|1.534980214	1	166	24	24150	http://www.ebi.ac.uk/QuickGO/GTerm?id=GO:0010591	[]
7	7	myotube differentiation	GO:0014902	0.153	0.33	0.05	-0.36	6.28718	-2.0661	A2AAJ9|1.204770048;P22316|0.742187875	2	700	24	24150	http://www.ebi.ac.uk/QuickGO/GTerm?id=GO:0014902	[]
2	2	metabolic process	GO:0008152	0.153	0.331	2.91	5.86	6.28718	-2.0661	Q9GLY5|1.37013909;Q90YS3|1.298714246;Q4V8J7|1.325027761;Q90474|1.534980214;P50143|1.410027375;Q2EN81|1.264983797;Q90339|1.461933176;P08249|1.361924577;A2AAJ9|1.204770048;Q5E958|1.388334918;Q9W6X9|1.432255047;Q4R5B0|1.223650086;P11607|1.659978821;P68103|1.2060011;P00348|1.390561044;Q3SZ54|1.295743924;P50580|1.305524261;Q9I8F9|1.257151257;Q38HM4|0.595012536;P15122|0.825682409;P22316|0.742187875;Q8B…	22	19690	24	24150	http://www.ebi.ac.uk/QuickGO/GTerm?id=GO:0008152	[]
4	4	cell communication by electrical coupling	GO:0010644	0.153	0.331	0	-0.46	6.28718	-2.0661	P22316|0.742187875	1	167	24	24150	http://www.ebi.ac.uk/QuickGO/GTerm?id=GO:0010644	[]
6	5,6	positive regulation of interleukin-2 production	GO:0032743	0.153	0.331	0	-0.46	6.28718	-2.0661	A2AAJ9|1.204770048	1	167	24	24150	http://www.ebi.ac.uk/QuickGO/GTerm?id=GO:0032743	[]
8	5,6,7,8	regulation of mitotic nuclear division	GO:0007088	0.154	0.331	0.18	-0.07	6.28718	-2.0661	A2AAJ9|1.204770048;Q9I8F9|1.257151257	2	704	24	24150	http://www.ebi.ac.uk/QuickGO/GTerm?id=GO:0007088	[]
5	5	smooth muscle cell proliferation	GO:0048659	0.154	0.331	0	-0.46	6.28718	-2.0661	A2AAJ9|1.204770048;P15122|0.825682409	2	704	24	24150	http://www.ebi.ac.uk/QuickGO/GTerm?id=GO:0048659	[]
8	6,7,8	regulation of telomerase activity	GO:0051972	0.154	0.331	0	-0.46	6.28718	-2.0661	Q90474|1.534980214	1	168	24	24150	http://www.ebi.ac.uk/QuickGO/GTerm?id=GO:0051972	[]
6	6	smooth muscle tissue development	GO:0048745	0.154	0.331	0	-0.46	6.28718	-2.0661	A2AAJ9|1.204770048	1	168	24	24150	http://www.ebi.ac.uk/QuickGO/GTerm?id=GO:0048745	[]
8	8	C-terminal protein amino acid modification	GO:0018410	0.154	0.331	0	-0.46	6.28718	-2.0661	A2AAJ9|1.204770048	1	168	24	24150	http://www.ebi.ac.uk/QuickGO/GTerm?id=GO:0018410	[]
8	6,7,8	antigen receptor-mediated signaling pathway	GO:0050851	0.154	0.331	0.05	-0.36	6.28718	-2.0661	A2AAJ9|1.204770048;P22316|0.742187875	2	705	24	24150	http://www.ebi.ac.uk/QuickGO/GTerm?id=GO:0050851	[]
8	5,7,8	regulation of secretion by cell	GO:1903530	0.155	0.331	0.66	0.98	6.28718	-2.0661	A2AAJ9|1.204770048;P11607|1.659978821;P00348|1.390561044;P13806|1.226988345;P22316|0.742187875	5	2909	24	24150	http://www.ebi.ac.uk/QuickGO/GTerm?id=GO:1903530	[]
3	3	positive regulation of cellular component biogenesis	GO:0044089	0.155	0.331	0.07	-0.31	6.28718	-2.0661	A2AAJ9|1.204770048;Q9I8F9|1.257151257;P22316|0.742187875;Q8BZ52|0.760581757	4	2123	24	24150	http://www.ebi.ac.uk/QuickGO/GTerm?id=GO:0044089	[]
5	4,5	movement in host environment	GO:0052126	0.155	0.331	0	-0.46	6.28718	-2.0661	Q38HM4|0.595012536	1	169	24	24150	http://www.ebi.ac.uk/QuickGO/GTerm?id=GO:0052126	[]
3	3	movement in environment of other organism involved in symbiotic interaction	GO:0052192	0.155	0.331	0	-0.46	6.28718	-2.0661	Q38HM4|0.595012536	1	169	24	24150	http://www.ebi.ac.uk/QuickGO/GTerm?id=GO:0052192	[]
4	4	estrous cycle	GO:0044849	0.155	0.331	0	-0.46	6.28718	-2.0661	Q9I8F9|1.257151257	1	169	24	24150	http://www.ebi.ac.uk/QuickGO/GTerm?id=GO:0044849	[]
4	4	lipid metabolic process	GO:0006629	0.156	0.332	0.74	1.15	6.28718	-2.0661	P08249|1.361924577;A2AAJ9|1.204770048;P11607|1.659978821;P68103|1.2060011;P00348|1.390561044;P15122|0.825682409	6	3740	24	24150	http://www.ebi.ac.uk/QuickGO/GTerm?id=GO:0006629	[]
8	7,8	release of sequestered calcium ion into cytosol by sarcoplasmic reticulum	GO:0014808	0.156	0.333	0	-0.46	6.28718	-2.0661	P22316|0.742187875	1	170	24	24150	http://www.ebi.ac.uk/QuickGO/GTerm?id=GO:0014808	[]
4	4	leukocyte activation involved in immune response	GO:0002366	0.156	0.333	0.48	0.59	6.28718	-2.0661	Q90474|1.534980214;P68103|1.2060011;P50580|1.305524261;Q9I8F9|1.257151257	4	2130	24	24150	http://www.ebi.ac.uk/QuickGO/GTerm?id=GO:0002366	[]
5	5	single-organism carbohydrate catabolic process	GO:0044724	0.156	0.333	0	-0.46	6.28718	-2.0661	A2AAJ9|1.204770048;P15122|0.825682409	2	711	24	24150	http://www.ebi.ac.uk/QuickGO/GTerm?id=GO:0044724	[]
6	5,6	DNA metabolic process	GO:0006259	0.157	0.333	0.63	0.92	6.28718	-2.0661	Q90474|1.534980214;P50143|1.410027375;A2AAJ9|1.204770048;Q9I8F9|1.257151257;Q8BZ52|0.760581757	5	2922	24	24150	http://www.ebi.ac.uk/QuickGO/GTerm?id=GO:0006259	[]
8	7,8	positive regulation of stress-activated MAPK cascade	GO:0032874	0.157	0.333	-0.34	-1.21	6.28718	-2.0661	Q38HM4|0.595012536;Q8BZ52|0.760581757	2	712	24	24150	http://www.ebi.ac.uk/QuickGO/GTerm?id=GO:0032874	[]
4	4	cerebellar Purkinje cell layer development	GO:0021680	0.157	0.333	0	-0.46	6.28718	-2.0661	P22316|0.742187875	1	171	24	24150	http://www.ebi.ac.uk/QuickGO/GTerm?id=GO:0021680	[]
8	7,8	positive regulation of protein dephosphorylation	GO:0035307	0.157	0.333	0	-0.46	6.28718	-2.0661	Q90474|1.534980214	1	171	24	24150	http://www.ebi.ac.uk/QuickGO/GTerm?id=GO:0035307	[]
6	5,6	circadian sleep/wake cycle process	GO:0022410	0.158	0.333	0	-0.46	6.28718	-2.0661	Q90474|1.534980214	1	172	24	24150	http://www.ebi.ac.uk/QuickGO/GTerm?id=GO:0022410	[]
7	5,7	RNA methylation	GO:0001510	0.158	0.333	0	-0.46	6.28718	-2.0661	Q90YS3|1.298714246	1	172	24	24150	http://www.ebi.ac.uk/QuickGO/GTerm?id=GO:0001510	[]
7	6,7	calcium ion transport from endoplasmic reticulum to cytosol	GO:1903514	0.158	0.333	0	-0.46	6.28718	-2.0661	P22316|0.742187875	1	172	24	24150	http://www.ebi.ac.uk/QuickGO/GTerm?id=GO:1903514	[]
6	6	mitochondrial outer membrane permeabilization involved in programmed cell death	GO:1902686	0.158	0.333	0	-0.46	6.28718	-2.0661	Q9I8F9|1.257151257	1	172	24	24150	http://www.ebi.ac.uk/QuickGO/GTerm?id=GO:1902686	[]
9	5,6,7,8,9	regulation of telomere maintenance via telomere lengthening	GO:1904356	0.159	0.335	0	-0.46	6.28718	-2.0661	P50143|1.410027375	1	173	24	24150	http://www.ebi.ac.uk/QuickGO/GTerm?id=GO:1904356	[]
2	2	negative regulation of biological process	GO:0048519	0.159	0.335	2.01	3.91	6.28718	-2.0661	Q90YS3|1.298714246;Q90474|1.534980214;A2AAJ9|1.204770048;Q5E958|1.388334918;Q9W6X9|1.432255047;P11607|1.659978821;P68103|1.2060011;P00348|1.390561044;Q3SZ54|1.295743924;P50580|1.305524261;Q9I8F9|1.257151257;Q38HM4|0.595012536;P15122|0.825682409;P22316|0.742187875;Q8BZ52|0.760581757	15	12130	24	24150	http://www.ebi.ac.uk/QuickGO/GTerm?id=GO:0048519	[]
5	5	ribonucleoprotein complex subunit organization	GO:0071826	0.159	0.335	0.26	0.09	6.28718	-2.0661	Q90YS3|1.298714246;Q5E958|1.388334918	2	719	24	24150	http://www.ebi.ac.uk/QuickGO/GTerm?id=GO:0071826	[]
4	4	tricarboxylic acid cycle	GO:0006099	0.159	0.335	0	-0.46	6.28718	-2.0661	P08249|1.361924577	1	174	24	24150	http://www.ebi.ac.uk/QuickGO/GTerm?id=GO:0006099	[]
4	4	positive regulation of response to cytokine stimulus	GO:0060760	0.159	0.335	0	-0.46	6.28718	-2.0661	Q9I8F9|1.257151257	1	174	24	24150	http://www.ebi.ac.uk/QuickGO/GTerm?id=GO:0060760	[]
8	7,8	regulation of protein deacetylation	GO:0090311	0.159	0.335	0	-0.46	6.28718	-2.0661	A2AAJ9|1.204770048	1	174	24	24150	http://www.ebi.ac.uk/QuickGO/GTerm?id=GO:0090311	[]
5	5	chromosome organization	GO:0051276	0.16	0.335	0.64	0.92	6.28718	-2.0661	Q4V8J7|1.325027761;Q90474|1.534980214;P50143|1.410027375;A2AAJ9|1.204770048;Q9I8F9|1.257151257	5	2940	24	24150	http://www.ebi.ac.uk/QuickGO/GTerm?id=GO:0051276	[]
6	6	regulation of cellular macromolecule biosynthetic process	GO:2000112	0.16	0.335	1.41	2.61	6.28718	-2.0661	Q90YS3|1.298714246;Q90474|1.534980214;P50143|1.410027375;A2AAJ9|1.204770048;P68103|1.2060011;Q3SZ54|1.295743924;P50580|1.305524261;Q9I8F9|1.257151257;Q38HM4|0.595012536;P22316|0.742187875;Q8BZ52|0.760581757	11	8242	24	24150	http://www.ebi.ac.uk/QuickGO/GTerm?id=GO:2000112	[]
7	6,7	neurotransmitter receptor transport	GO:0099637	0.16	0.335	0	-0.46	6.28718	-2.0661	A2AAJ9|1.204770048	1	175	24	24150	http://www.ebi.ac.uk/QuickGO/GTerm?id=GO:0099637	[]
7	6,7	positive regulation of microtubule polymerization or depolymerization	GO:0031112	0.16	0.335	0	-0.46	6.28718	-2.0661	Q9I8F9|1.257151257	1	175	24	24150	http://www.ebi.ac.uk/QuickGO/GTerm?id=GO:0031112	[]
6	6	vacuole fusion	GO:0097576	0.16	0.335	0	-0.46	6.28718	-2.0661	P22316|0.742187875	1	175	24	24150	http://www.ebi.ac.uk/QuickGO/GTerm?id=GO:0097576	[]
7	7	polyol biosynthetic process	GO:0046173	0.16	0.335	0	-0.46	6.28718	-2.0661	P15122|0.825682409	1	175	24	24150	http://www.ebi.ac.uk/QuickGO/GTerm?id=GO:0046173	[]
6	5,6	regulation of synaptic vesicle transport	GO:1902803	0.16	0.335	0	-0.46	6.28718	-2.0661	P11607|1.659978821	1	175	24	24150	http://www.ebi.ac.uk/QuickGO/GTerm?id=GO:1902803	[]
7	6,7	positive regulation of stress-activated protein kinase signaling cascade	GO:0070304	0.16	0.335	-0.34	-1.21	6.28718	-2.0661	Q38HM4|0.595012536;Q8BZ52|0.760581757	2	722	24	24150	http://www.ebi.ac.uk/QuickGO/GTerm?id=GO:0070304	[]
7	5,7	regulation of neutrophil migration	GO:1902622	0.161	0.337	0	-0.46	6.28718	-2.0661	A2AAJ9|1.204770048	1	176	24	24150	http://www.ebi.ac.uk/QuickGO/GTerm?id=GO:1902622	[]
10	8,9,10	regulation of protein ubiquitination involved in ubiquitin-dependent protein catabolic process	GO:2000058	0.162	0.338	0	-0.46	6.28718	-2.0661	Q8BZ52|0.760581757	1	177	24	24150	http://www.ebi.ac.uk/QuickGO/GTerm?id=GO:2000058	[]
5	5	regulation of transferase activity	GO:0051338	0.162	0.338	0.57	0.79	6.28718	-2.0661	Q90YS3|1.298714246;Q90474|1.534980214;A2AAJ9|1.204770048;P68103|1.2060011;Q3SZ54|1.295743924	5	2955	24	24150	http://www.ebi.ac.uk/QuickGO/GTerm?id=GO:0051338	[]
5	4,5	cell activation involved in immune response	GO:0002263	0.162	0.338	0.48	0.59	6.28718	-2.0661	Q90474|1.534980214;P68103|1.2060011;P50580|1.305524261;Q9I8F9|1.257151257	4	2160	24	24150	http://www.ebi.ac.uk/QuickGO/GTerm?id=GO:0002263	[]
5	5	response to steroid hormone	GO:0048545	0.162	0.338	0.06	-0.33	6.28718	-2.0661	Q90474|1.534980214;Q9I8F9|1.257151257;Q38HM4|0.595012536;Q8BZ52|0.760581757	4	2160	24	24150	http://www.ebi.ac.uk/QuickGO/GTerm?id=GO:0048545	[]
5	5	vacuole organization	GO:0007033	0.162	0.338	0.03	-0.4	6.28718	-2.0661	Q9I8F9|1.257151257;P22316|0.742187875	2	728	24	24150	http://www.ebi.ac.uk/QuickGO/GTerm?id=GO:0007033	[]
4	4	fertilization	GO:0009566	0.162	0.338	0.25	0.08	6.28718	-2.0661	P50143|1.410027375;Q9I8F9|1.257151257	2	728	24	24150	http://www.ebi.ac.uk/QuickGO/GTerm?id=GO:0009566	[]
7	7	cellular response to cadmium ion	GO:0071276	0.163	0.338	0	-0.46	6.28718	-2.0661	Q9I8F9|1.257151257	1	178	24	24150	http://www.ebi.ac.uk/QuickGO/GTerm?id=GO:0071276	[]
9	6,7,8,9	negative regulation of calcium ion transmembrane transporter activity	GO:1901020	0.163	0.338	0	-0.46	6.28718	-2.0661	P22316|0.742187875	1	178	24	24150	http://www.ebi.ac.uk/QuickGO/GTerm?id=GO:1901020	[]
6	6	regulation of cytoskeleton organization	GO:0051493	0.163	0.339	0.16	-0.11	6.28718	-2.0661	A2AAJ9|1.204770048;Q9I8F9|1.257151257;Q38HM4|0.595012536;Q8BZ52|0.760581757	4	2166	24	24150	http://www.ebi.ac.uk/QuickGO/GTerm?id=GO:0051493	[]
5	4,5	regulation of cell death	GO:0010941	0.163	0.339	0.9	1.48	6.28718	-2.0661	Q90474|1.534980214;A2AAJ9|1.204770048;P68103|1.2060011;P50580|1.305524261;Q9I8F9|1.257151257;P15122|0.825682409;P22316|0.742187875;Q8BZ52|0.760581757	8	5527	24	24150	http://www.ebi.ac.uk/QuickGO/GTerm?id=GO:0010941	[]
3	3	hormone metabolic process	GO:0042445	0.163	0.339	-0.21	-0.93	6.28718	-2.0661	P15122|0.825682409;P22316|0.742187875	2	731	24	24150	http://www.ebi.ac.uk/QuickGO/GTerm?id=GO:0042445	[]
4	4	appendage development	GO:0048736	0.164	0.339	0.13	-0.18	6.28718	-2.0661	Q90339|1.461933176;A2AAJ9|1.204770048;P22316|0.742187875	3	1417	24	24150	http://www.ebi.ac.uk/QuickGO/GTerm?id=GO:0048736	[]
4	4	cerebellum development	GO:0021549	0.164	0.339	0.03	-0.4	6.28718	-2.0661	Q9I8F9|1.257151257;P22316|0.742187875	2	733	24	24150	http://www.ebi.ac.uk/QuickGO/GTerm?id=GO:0021549	[]
8	6,7,8	regulation of mitochondrial membrane permeability involved in apoptotic process	GO:1902108	0.164	0.339	0	-0.46	6.28718	-2.0661	Q9I8F9|1.257151257	1	180	24	24150	http://www.ebi.ac.uk/QuickGO/GTerm?id=GO:1902108	[]
5	5	T cell homeostasis	GO:0043029	0.164	0.339	0	-0.46	6.28718	-2.0661	P22316|0.742187875	1	180	24	24150	http://www.ebi.ac.uk/QuickGO/GTerm?id=GO:0043029	[]
7	5,6,7	regulation of cellular amino acid metabolic process	GO:0006521	0.164	0.339	0	-0.46	6.28718	-2.0661	P22316|0.742187875	1	180	24	24150	http://www.ebi.ac.uk/QuickGO/GTerm?id=GO:0006521	[]
4	4	detection of stimulus involved in sensory perception	GO:0050906	0.165	0.339	0.04	-0.37	6.28718	-2.0661	P13806|1.226988345;P22316|0.742187875	2	734	24	24150	http://www.ebi.ac.uk/QuickGO/GTerm?id=GO:0050906	[]
6	6	transforming growth factor beta receptor signaling pathway	GO:0007179	0.165	0.34	0.29	0.16	6.28718	-2.0661	Q90474|1.534980214;Q9I8F9|1.257151257	2	735	24	24150	http://www.ebi.ac.uk/QuickGO/GTerm?id=GO:0007179	[]
8	6,7,8	negative regulation of neuron apoptotic process	GO:0043524	0.166	0.341	-0.06	-0.59	6.28718	-2.0661	Q90474|1.534980214;P22316|0.742187875	2	737	24	24150	http://www.ebi.ac.uk/QuickGO/GTerm?id=GO:0043524	[]
8	6,7,8	positive regulation of mitochondrial membrane permeability	GO:0035794	0.166	0.341	0	-0.46	6.28718	-2.0661	Q9I8F9|1.257151257	1	182	24	24150	http://www.ebi.ac.uk/QuickGO/GTerm?id=GO:0035794	[]
4	3,4	positive regulation of cell killing	GO:0031343	0.166	0.341	0	-0.46	6.28718	-2.0661	Q9I8F9|1.257151257	1	182	24	24150	http://www.ebi.ac.uk/QuickGO/GTerm?id=GO:0031343	[]
9	6,7,8,9	regulation of tumor necrosis factor-mediated signaling pathway	GO:0010803	0.166	0.341	0	-0.46	6.28718	-2.0661	Q9I8F9|1.257151257	1	182	24	24150	http://www.ebi.ac.uk/QuickGO/GTerm?id=GO:0010803	[]
4	4	regulation of biosynthetic process	GO:0009889	0.166	0.341	1.55	2.9	6.28718	-2.0661	Q90YS3|1.298714246;Q90474|1.534980214;P50143|1.410027375;P08249|1.361924577;A2AAJ9|1.204770048;P68103|1.2060011;Q3SZ54|1.295743924;P50580|1.305524261;Q9I8F9|1.257151257;Q38HM4|0.595012536;P22316|0.742187875;Q8BZ52|0.760581757	12	9254	24	24150	http://www.ebi.ac.uk/QuickGO/GTerm?id=GO:0009889	[]
9	6,7,8,9	endochondral ossification	GO:0001958	0.167	0.341	0	-0.46	6.28718	-2.0661	A2AAJ9|1.204770048	1	183	24	24150	http://www.ebi.ac.uk/QuickGO/GTerm?id=GO:0001958	[]
5	5	endoplasmic reticulum organization	GO:0007029	0.167	0.341	0	-0.46	6.28718	-2.0661	P22316|0.742187875	1	183	24	24150	http://www.ebi.ac.uk/QuickGO/GTerm?id=GO:0007029	[]
5	5	replacement ossification	GO:0036075	0.167	0.341	0	-0.46	6.28718	-2.0661	A2AAJ9|1.204770048	1	183	24	24150	http://www.ebi.ac.uk/QuickGO/GTerm?id=GO:0036075	[]
8	4,7,8	regulation of the force of heart contraction	GO:0002026	0.167	0.341	0	-0.46	6.28718	-2.0661	P11607|1.659978821	1	183	24	24150	http://www.ebi.ac.uk/QuickGO/GTerm?id=GO:0002026	[]
6	6	regulation of response to reactive oxygen species	GO:1901031	0.167	0.341	0	-0.46	6.28718	-2.0661	Q9I8F9|1.257151257	1	183	24	24150	http://www.ebi.ac.uk/QuickGO/GTerm?id=GO:1901031	[]
5	4,5	positive regulation of catabolic process	GO:0009896	0.167	0.342	0.23	0.03	6.28718	-2.0661	A2AAJ9|1.204770048;Q9I8F9|1.257151257;Q38HM4|0.595012536	3	1431	24	24150	http://www.ebi.ac.uk/QuickGO/GTerm?id=GO:0009896	[]
3	3	single-organism metabolic process	GO:0044710	0.168	0.342	1.81	3.47	6.28718	-2.0661	Q9GLY5|1.37013909;Q2EN81|1.264983797;Q90339|1.461933176;P08249|1.361924577;A2AAJ9|1.204770048;Q4R5B0|1.223650086;P11607|1.659978821;P68103|1.2060011;P00348|1.390561044;Q9I8F9|1.257151257;Q38HM4|0.595012536;P15122|0.825682409;P22316|0.742187875;Q8BZ52|0.760581757	14	11217	24	24150	http://www.ebi.ac.uk/QuickGO/GTerm?id=GO:0044710	[]
8	5,6,7,8	positive regulation of ion transmembrane transport	GO:0034767	0.168	0.342	0.31	0.21	6.28718	-2.0661	P11607|1.659978821;P13806|1.226988345	2	743	24	24150	http://www.ebi.ac.uk/QuickGO/GTerm?id=GO:0034767	[]
6	5,6	behavioral response to cocaine	GO:0048148	0.168	0.342	0	-0.46	6.28718	-2.0661	A2AAJ9|1.204770048	1	184	24	24150	http://www.ebi.ac.uk/QuickGO/GTerm?id=GO:0048148	[]
7	5,6,7	water-soluble vitamin biosynthetic process	GO:0042364	0.168	0.342	0	-0.46	6.28718	-2.0661	P15122|0.825682409	1	184	24	24150	http://www.ebi.ac.uk/QuickGO/GTerm?id=GO:0042364	[]
9	5,6,8,9	regulation of exocytosis	GO:0017157	0.168	0.342	-0.09	-0.66	6.28718	-2.0661	P11607|1.659978821;P22316|0.742187875	2	744	24	24150	http://www.ebi.ac.uk/QuickGO/GTerm?id=GO:0017157	[]
4	4	regulation of membrane potential	GO:0042391	0.168	0.342	0.13	-0.18	6.28718	-2.0661	P11607|1.659978821;P13806|1.226988345;P22316|0.742187875	3	1435	24	24150	http://www.ebi.ac.uk/QuickGO/GTerm?id=GO:0042391	[]
9	6,7,8,9	regulation of glycogen metabolic process	GO:0070873	0.169	0.342	0	-0.46	6.28718	-2.0661	A2AAJ9|1.204770048	1	185	24	24150	http://www.ebi.ac.uk/QuickGO/GTerm?id=GO:0070873	[]
10	9,10	protein ubiquitination involved in ubiquitin-dependent protein catabolic process	GO:0042787	0.169	0.342	0	-0.46	6.28718	-2.0661	Q8BZ52|0.760581757	1	185	24	24150	http://www.ebi.ac.uk/QuickGO/GTerm?id=GO:0042787	[]
9	7,8,9	establishment of epithelial cell apical/basal polarity	GO:0045198	0.169	0.343	0	-0.46	6.28718	-2.0661	A2AAJ9|1.204770048	1	186	24	24150	http://www.ebi.ac.uk/QuickGO/GTerm?id=GO:0045198	[]
5	5	regulation of tube size	GO:0035150	0.169	0.343	0	-0.46	6.28718	-2.0661	A2AAJ9|1.204770048	1	186	24	24150	http://www.ebi.ac.uk/QuickGO/GTerm?id=GO:0035150	[]
5	5	oxoacid metabolic process	GO:0043436	0.17	0.344	0.85	1.38	6.28718	-2.0661	Q9GLY5|1.37013909;P08249|1.361924577;P11607|1.659978821;P00348|1.390561044;P15122|0.825682409;P22316|0.742187875	6	3834	24	24150	http://www.ebi.ac.uk/QuickGO/GTerm?id=GO:0043436	[]
6	6	response to cadmium ion	GO:0046686	0.17	0.344	0.23	0.05	6.28718	-2.0661	P08249|1.361924577;Q9I8F9|1.257151257	2	749	24	24150	http://www.ebi.ac.uk/QuickGO/GTerm?id=GO:0046686	[]
6	5,6	regulation of vascular endothelial growth factor receptor signaling pathway	GO:0030947	0.17	0.344	0	-0.46	6.28718	-2.0661	A2AAJ9|1.204770048	1	187	24	24150	http://www.ebi.ac.uk/QuickGO/GTerm?id=GO:0030947	[]
5	5	sulfur amino acid metabolic process	GO:0000096	0.17	0.344	0	-0.46	6.28718	-2.0661	P22316|0.742187875	1	187	24	24150	http://www.ebi.ac.uk/QuickGO/GTerm?id=GO:0000096	[]
6	5,6	import across plasma membrane	GO:0098739	0.17	0.344	0	-0.46	6.28718	-2.0661	P13806|1.226988345	1	187	24	24150	http://www.ebi.ac.uk/QuickGO/GTerm?id=GO:0098739	[]
10	9,10	NADH metabolic process	GO:0006734	0.17	0.344	0	-0.46	6.28718	-2.0661	P08249|1.361924577	1	187	24	24150	http://www.ebi.ac.uk/QuickGO/GTerm?id=GO:0006734	[]
3	3	negative regulation of transport	GO:0051051	0.171	0.344	0.45	0.52	6.28718	-2.0661	A2AAJ9|1.204770048;P00348|1.390561044;Q9I8F9|1.257151257;P22316|0.742187875	4	2204	24	24150	http://www.ebi.ac.uk/QuickGO/GTerm?id=GO:0051051	[]
5	4,5	positive regulation of cellular component organization	GO:0051130	0.172	0.346	0.85	1.38	6.28718	-2.0661	Q90474|1.534980214;P50143|1.410027375;A2AAJ9|1.204770048;P68103|1.2060011;Q9I8F9|1.257151257;P22316|0.742187875;Q8BZ52|0.760581757	7	4709	24	24150	http://www.ebi.ac.uk/QuickGO/GTerm?id=GO:0051130	[]
7	6,7	forelimb morphogenesis	GO:0035136	0.172	0.346	0	-0.46	6.28718	-2.0661	P22316|0.742187875	1	189	24	24150	http://www.ebi.ac.uk/QuickGO/GTerm?id=GO:0035136	[]
5	5	positive regulation of organelle organization	GO:0010638	0.172	0.346	0.45	0.51	6.28718	-2.0661	P50143|1.410027375;A2AAJ9|1.204770048;Q9I8F9|1.257151257;Q8BZ52|0.760581757	4	2211	24	24150	http://www.ebi.ac.uk/QuickGO/GTerm?id=GO:0010638	[]
8	6,7,8	regulation of glucose metabolic process	GO:0010906	0.172	0.346	0.3	0.19	6.28718	-2.0661	A2AAJ9|1.204770048;P11607|1.659978821	2	756	24	24150	http://www.ebi.ac.uk/QuickGO/GTerm?id=GO:0010906	[]
4	4	response to nitrogen compound	GO:1901698	0.173	0.348	0.93	1.56	6.28718	-2.0661	Q90474|1.534980214;A2AAJ9|1.204770048;P11607|1.659978821;P00348|1.390561044;P13806|1.226988345;P15122|0.825682409;P22316|0.742187875	7	4721	24	24150	http://www.ebi.ac.uk/QuickGO/GTerm?id=GO:1901698	[]
8	8	citrate metabolic process	GO:0006101	0.174	0.348	0	-0.46	6.28718	-2.0661	P08249|1.361924577	1	191	24	24150	http://www.ebi.ac.uk/QuickGO/GTerm?id=GO:0006101	[]
6	6	primary alcohol metabolic process	GO:0034308	0.174	0.349	0	-0.46	6.28718	-2.0661	P15122|0.825682409	1	192	24	24150	http://www.ebi.ac.uk/QuickGO/GTerm?id=GO:0034308	[]
8	6,8	endothelial cell chemotaxis	GO:0035767	0.174	0.349	0	-0.46	6.28718	-2.0661	A2AAJ9|1.204770048	1	192	24	24150	http://www.ebi.ac.uk/QuickGO/GTerm?id=GO:0035767	[]
3	3	detection of stimulus	GO:0051606	0.175	0.35	0.13	-0.18	6.28718	-2.0661	A2AAJ9|1.204770048;P13806|1.226988345;P22316|0.742187875	3	1461	24	24150	http://www.ebi.ac.uk/QuickGO/GTerm?id=GO:0051606	[]
9	9	neuron-neuron synaptic transmission	GO:0007270	0.175	0.35	0.05	-0.36	6.28718	-2.0661	A2AAJ9|1.204770048;P22316|0.742187875	2	763	24	24150	http://www.ebi.ac.uk/QuickGO/GTerm?id=GO:0007270	[]
4	4	organelle localization	GO:0051640	0.175	0.35	0.53	0.69	6.28718	-2.0661	A2AAJ9|1.204770048;P11607|1.659978821;Q9I8F9|1.257151257;P22316|0.742187875	4	2225	24	24150	http://www.ebi.ac.uk/QuickGO/GTerm?id=GO:0051640	[]
4	4	response to gravity	GO:0009629	0.175	0.35	0	-0.46	6.28718	-2.0661	Q90339|1.461933176	1	193	24	24150	http://www.ebi.ac.uk/QuickGO/GTerm?id=GO:0009629	[]
5	5	carbohydrate catabolic process	GO:0016052	0.176	0.35	0	-0.46	6.28718	-2.0661	A2AAJ9|1.204770048;P15122|0.825682409	2	765	24	24150	http://www.ebi.ac.uk/QuickGO/GTerm?id=GO:0016052	[]
5	5	macromolecular complex assembly	GO:0065003	0.176	0.35	0.97	1.65	6.28718	-2.0661	Q90YS3|1.298714246;Q90474|1.534980214;P50143|1.410027375;A2AAJ9|1.204770048;Q5E958|1.388334918;P68103|1.2060011;Q9I8F9|1.257151257;Q8BZ52|0.760581757	8	5623	24	24150	http://www.ebi.ac.uk/QuickGO/GTerm?id=GO:0065003	[]
6	4,5,6	positive regulation of signal transduction	GO:0009967	0.176	0.35	0.43	0.47	6.28718	-2.0661	Q4V8J7|1.325027761;Q90474|1.534980214;A2AAJ9|1.204770048;Q9I8F9|1.257151257;Q38HM4|0.595012536;P15122|0.825682409;Q8BZ52|0.760581757	7	4738	24	24150	http://www.ebi.ac.uk/QuickGO/GTerm?id=GO:0009967	[]
4	4	generation of precursor metabolites and energy	GO:0006091	0.176	0.351	0.3	0.2	6.28718	-2.0661	P08249|1.361924577;A2AAJ9|1.204770048;Q4R5B0|1.223650086	3	1468	24	24150	http://www.ebi.ac.uk/QuickGO/GTerm?id=GO:0006091	[]
7	6,7	negative regulation of mitochondrion organization	GO:0010823	0.177	0.352	0	-0.46	6.28718	-2.0661	Q9I8F9|1.257151257	1	195	24	24150	http://www.ebi.ac.uk/QuickGO/GTerm?id=GO:0010823	[]
5	5	circadian sleep/wake cycle	GO:0042745	0.177	0.352	0	-0.46	6.28718	-2.0661	Q90474|1.534980214	1	195	24	24150	http://www.ebi.ac.uk/QuickGO/GTerm?id=GO:0042745	[]
3	3	positive regulation of immune system process	GO:0002684	0.177	0.352	0.66	0.97	6.28718	-2.0661	Q90474|1.534980214;Q90339|1.461933176;A2AAJ9|1.204770048;Q9I8F9|1.257151257;P22316|0.742187875	5	3044	24	24150	http://www.ebi.ac.uk/QuickGO/GTerm?id=GO:0002684	[]
6	6	sensory perception of chemical stimulus	GO:0007606	0.177	0.352	0.18	-0.07	6.28718	-2.0661	A2AAJ9|1.204770048;Q9I8F9|1.257151257	2	770	24	24150	http://www.ebi.ac.uk/QuickGO/GTerm?id=GO:0007606	[]
4	4	organic acid metabolic process	GO:0006082	0.177	0.352	0.85	1.38	6.28718	-2.0661	Q9GLY5|1.37013909;P08249|1.361924577;P11607|1.659978821;P00348|1.390561044;P15122|0.825682409;P22316|0.742187875	6	3885	24	24150	http://www.ebi.ac.uk/QuickGO/GTerm?id=GO:0006082	[]
6	5,6	cytoplasmic pattern recognition receptor signaling pathway	GO:0002753	0.178	0.352	0	-0.46	6.28718	-2.0661	Q9I8F9|1.257151257	1	196	24	24150	http://www.ebi.ac.uk/QuickGO/GTerm?id=GO:0002753	[]
10	6,7,8,9,10	positive regulation of cation channel activity	GO:2001259	0.178	0.352	0	-0.46	6.28718	-2.0661	P13806|1.226988345	1	196	24	24150	http://www.ebi.ac.uk/QuickGO/GTerm?id=GO:2001259	[]
4	4	cytoplasm organization	GO:0007028	0.178	0.352	0	-0.46	6.28718	-2.0661	Q90474|1.534980214	1	196	24	24150	http://www.ebi.ac.uk/QuickGO/GTerm?id=GO:0007028	[]
4	4	carbohydrate derivative metabolic process	GO:1901135	0.178	0.352	0.67	1	6.28718	-2.0661	Q9GLY5|1.37013909;Q2EN81|1.264983797;Q90339|1.461933176;Q4R5B0|1.223650086;Q9I8F9|1.257151257;P15122|0.825682409	6	3889	24	24150	http://www.ebi.ac.uk/QuickGO/GTerm?id=GO:1901135	[]
8	5,6,7,8	oocyte anterior/posterior axis specification	GO:0007314	0.179	0.352	0	-0.46	6.28718	-2.0661	Q90474|1.534980214	1	197	24	24150	http://www.ebi.ac.uk/QuickGO/GTerm?id=GO:0007314	[]
10	5,6,8,9,10	positive regulation of protein import into nucleus	GO:0042307	0.179	0.352	0	-0.46	6.28718	-2.0661	Q90474|1.534980214	1	197	24	24150	http://www.ebi.ac.uk/QuickGO/GTerm?id=GO:0042307	[]
9	8,9	maternal determination of anterior/posterior axis, embryo	GO:0008358	0.179	0.352	0	-0.46	6.28718	-2.0661	Q90474|1.534980214	1	197	24	24150	http://www.ebi.ac.uk/QuickGO/GTerm?id=GO:0008358	[]
4	4	response to mechanical stimulus	GO:0009612	0.179	0.353	0.35	0.29	6.28718	-2.0661	Q90339|1.461933176;A2AAJ9|1.204770048;Q9I8F9|1.257151257	3	1478	24	24150	http://www.ebi.ac.uk/QuickGO/GTerm?id=GO:0009612	[]
8	7,8	ERBB signaling pathway	GO:0038127	0.179	0.353	0.27	0.12	6.28718	-2.0661	Q90474|1.534980214;A2AAJ9|1.204770048	2	775	24	24150	http://www.ebi.ac.uk/QuickGO/GTerm?id=GO:0038127	[]
10	5,6,7,8,10	positive regulation of lipid kinase activity	GO:0090218	0.179	0.353	0	-0.46	6.28718	-2.0661	P68103|1.2060011	1	198	24	24150	http://www.ebi.ac.uk/QuickGO/GTerm?id=GO:0090218	[]
6	5,6	regulation of cellular protein localization	GO:1903827	0.18	0.354	0.52	0.66	6.28718	-2.0661	Q90474|1.534980214;P50143|1.410027375;A2AAJ9|1.204770048;Q9I8F9|1.257151257	4	2249	24	24150	http://www.ebi.ac.uk/QuickGO/GTerm?id=GO:1903827	[]
2	2	multicellular organismal process	GO:0032501	0.18	0.354	2.41	4.78	6.28718	-2.0661	Q90YS3|1.298714246;Q4V8J7|1.325027761;Q90474|1.534980214;P50143|1.410027375;Q90339|1.461933176;P08249|1.361924577;A2AAJ9|1.204770048;Q5E958|1.388334918;Q9W6X9|1.432255047;P11607|1.659978821;P68103|1.2060011;P50580|1.305524261;P13806|1.226988345;Q9I8F9|1.257151257;Q38HM4|0.595012536;P15122|0.825682409;P22316|0.742187875;Q8BZ52|0.760581757	18	15434	24	24150	http://www.ebi.ac.uk/QuickGO/GTerm?id=GO:0032501	[]
5	5	response to alcohol	GO:0097305	0.18	0.354	0.14	-0.15	6.28718	-2.0661	Q90YS3|1.298714246;Q9I8F9|1.257151257;Q38HM4|0.595012536;P22316|0.742187875	4	2252	24	24150	http://www.ebi.ac.uk/QuickGO/GTerm?id=GO:0097305	[]
6	5,6	regulation of extracellular matrix organization	GO:1903053	0.181	0.355	-0.1	-0.68	6.28718	-2.0661	Q9I8F9|1.257151257;Q38HM4|0.595012536;Q8BZ52|0.760581757	3	1486	24	24150	http://www.ebi.ac.uk/QuickGO/GTerm?id=GO:1903053	[]
7	7	anoikis	GO:0043276	0.182	0.356	0	-0.46	6.28718	-2.0661	A2AAJ9|1.204770048	1	201	24	24150	http://www.ebi.ac.uk/QuickGO/GTerm?id=GO:0043276	[]
10	8,9,10	nuclear-transcribed mRNA catabolic process, deadenylation-dependent decay	GO:0000288	0.182	0.356	0	-0.46	6.28718	-2.0661	Q3SZ54|1.295743924	1	201	24	24150	http://www.ebi.ac.uk/QuickGO/GTerm?id=GO:0000288	[]
6	6	aorta morphogenesis	GO:0035909	0.182	0.356	0	-0.46	6.28718	-2.0661	A2AAJ9|1.204770048	1	201	24	24150	http://www.ebi.ac.uk/QuickGO/GTerm?id=GO:0035909	[]
8	6,7,8	positive regulation of mRNA metabolic process	GO:1903313	0.183	0.357	0	-0.46	6.28718	-2.0661	Q9I8F9|1.257151257	1	202	24	24150	http://www.ebi.ac.uk/QuickGO/GTerm?id=GO:1903313	[]
6	4,5,6	melanin metabolic process	GO:0006582	0.183	0.357	0	-0.46	6.28718	-2.0661	A2AAJ9|1.204770048	1	202	24	24150	http://www.ebi.ac.uk/QuickGO/GTerm?id=GO:0006582	[]
6	5,6	regulation of macromolecule biosynthetic process	GO:0010556	0.183	0.357	1.41	2.61	6.28718	-2.0661	Q90YS3|1.298714246;Q90474|1.534980214;P50143|1.410027375;A2AAJ9|1.204770048;P68103|1.2060011;Q3SZ54|1.295743924;P50580|1.305524261;Q9I8F9|1.257151257;Q38HM4|0.595012536;P22316|0.742187875;Q8BZ52|0.760581757	11	8449	24	24150	http://www.ebi.ac.uk/QuickGO/GTerm?id=GO:0010556	[]
3	3	positive regulation of transport	GO:0051050	0.183	0.358	0.8	1.29	6.28718	-2.0661	Q90474|1.534980214;A2AAJ9|1.204770048;P11607|1.659978821;P13806|1.226988345;Q9I8F9|1.257151257;P22316|0.742187875	6	3924	24	24150	http://www.ebi.ac.uk/QuickGO/GTerm?id=GO:0051050	[]
8	6,7,8	type I interferon signaling pathway	GO:0060337	0.183	0.358	0	-0.46	6.28718	-2.0661	Q90474|1.534980214	1	203	24	24150	http://www.ebi.ac.uk/QuickGO/GTerm?id=GO:0060337	[]
5	5	somatic muscle development	GO:0007525	0.183	0.358	0	-0.46	6.28718	-2.0661	A2AAJ9|1.204770048	1	203	24	24150	http://www.ebi.ac.uk/QuickGO/GTerm?id=GO:0007525	[]
5	5	regulation of hydrolase activity	GO:0051336	0.184	0.358	0.71	1.07	6.28718	-2.0661	Q90474|1.534980214;A2AAJ9|1.204770048;P11607|1.659978821;Q9I8F9|1.257151257;Q8BZ52|0.760581757	5	3081	24	24150	http://www.ebi.ac.uk/QuickGO/GTerm?id=GO:0051336	[]
6	5,6	regulation of long-term synaptic potentiation	GO:1900271	0.184	0.359	0	-0.46	6.28718	-2.0661	A2AAJ9|1.204770048	1	204	24	24150	http://www.ebi.ac.uk/QuickGO/GTerm?id=GO:1900271	[]
6	6	female meiotic nuclear division	GO:0007143	0.184	0.359	0	-0.46	6.28718	-2.0661	Q4V8J7|1.325027761	1	204	24	24150	http://www.ebi.ac.uk/QuickGO/GTerm?id=GO:0007143	[]
6	5,6	regulation of cellular amide metabolic process	GO:0034248	0.185	0.359	0.34	0.28	6.28718	-2.0661	Q90YS3|1.298714246;Q3SZ54|1.295743924;P50580|1.305524261	3	1501	24	24150	http://www.ebi.ac.uk/QuickGO/GTerm?id=GO:0034248	[]
9	6,7,8,9	regulation of viral entry into host cell	GO:0046596	0.185	0.359	0	-0.46	6.28718	-2.0661	Q38HM4|0.595012536	1	205	24	24150	http://www.ebi.ac.uk/QuickGO/GTerm?id=GO:0046596	[]
8	6,7,8	protein import into nucleus, translocation	GO:0000060	0.185	0.359	0	-0.46	6.28718	-2.0661	Q90474|1.534980214	1	205	24	24150	http://www.ebi.ac.uk/QuickGO/GTerm?id=GO:0000060	[]
7	4,5,6,7	positive regulation of transmembrane transport	GO:0034764	0.185	0.359	0.31	0.21	6.28718	-2.0661	P11607|1.659978821;P13806|1.226988345	2	792	24	24150	http://www.ebi.ac.uk/QuickGO/GTerm?id=GO:0034764	[]
7	5,6,7	negative regulation of oxidative stress-induced cell death	GO:1903202	0.186	0.36	0	-0.46	6.28718	-2.0661	Q9I8F9|1.257151257	1	206	24	24150	http://www.ebi.ac.uk/QuickGO/GTerm?id=GO:1903202	[]
8	6,8	negative regulation of calcium ion transmembrane transport	GO:1903170	0.186	0.36	0	-0.46	6.28718	-2.0661	P22316|0.742187875	1	206	24	24150	http://www.ebi.ac.uk/QuickGO/GTerm?id=GO:1903170	[]
4	4	regulation of hormone metabolic process	GO:0032350	0.186	0.36	0	-0.46	6.28718	-2.0661	P22316|0.742187875	1	206	24	24150	http://www.ebi.ac.uk/QuickGO/GTerm?id=GO:0032350	[]
5	5	regulation of secretion	GO:0051046	0.186	0.36	0.66	0.98	6.28718	-2.0661	A2AAJ9|1.204770048;P11607|1.659978821;P00348|1.390561044;P13806|1.226988345;P22316|0.742187875	5	3096	24	24150	http://www.ebi.ac.uk/QuickGO/GTerm?id=GO:0051046	[]
4	4	metencephalon development	GO:0022037	0.187	0.361	0.03	-0.4	6.28718	-2.0661	Q9I8F9|1.257151257;P22316|0.742187875	2	796	24	24150	http://www.ebi.ac.uk/QuickGO/GTerm?id=GO:0022037	[]
7	7	tricarboxylic acid metabolic process	GO:0072350	0.188	0.362	0	-0.46	6.28718	-2.0661	P08249|1.361924577	1	208	24	24150	http://www.ebi.ac.uk/QuickGO/GTerm?id=GO:0072350	[]
11	7,8,10,11	actin nucleation	GO:0045010	0.188	0.362	0	-0.46	6.28718	-2.0661	Q8BZ52|0.760581757	1	208	24	24150	http://www.ebi.ac.uk/QuickGO/GTerm?id=GO:0045010	[]
10	6,7,8,9,10	negative regulation of cation channel activity	GO:2001258	0.188	0.362	0	-0.46	6.28718	-2.0661	P22316|0.742187875	1	208	24	24150	http://www.ebi.ac.uk/QuickGO/GTerm?id=GO:2001258	[]
7	6,7	cellular response to type I interferon	GO:0071357	0.188	0.362	0	-0.46	6.28718	-2.0661	Q90474|1.534980214	1	209	24	24150	http://www.ebi.ac.uk/QuickGO/GTerm?id=GO:0071357	[]
7	7	establishment of apical/basal cell polarity	GO:0035089	0.188	0.362	0	-0.46	6.28718	-2.0661	A2AAJ9|1.204770048	1	209	24	24150	http://www.ebi.ac.uk/QuickGO/GTerm?id=GO:0035089	[]
6	5,6	regulation of monooxygenase activity	GO:0032768	0.188	0.362	0	-0.46	6.28718	-2.0661	Q90474|1.534980214	1	209	24	24150	http://www.ebi.ac.uk/QuickGO/GTerm?id=GO:0032768	[]
6	4,5,6	negative regulation of cellular response to oxidative stress	GO:1900408	0.188	0.362	0	-0.46	6.28718	-2.0661	Q9I8F9|1.257151257	1	209	24	24150	http://www.ebi.ac.uk/QuickGO/GTerm?id=GO:1900408	[]
9	6,7,8,9	glycogen biosynthetic process	GO:0005978	0.189	0.364	0	-0.46	6.28718	-2.0661	A2AAJ9|1.204770048	1	210	24	24150	http://www.ebi.ac.uk/QuickGO/GTerm?id=GO:0005978	[]
9	9	synaptic transmission, cholinergic	GO:0007271	0.19	0.365	0	-0.46	6.28718	-2.0661	P22316|0.742187875	1	211	24	24150	http://www.ebi.ac.uk/QuickGO/GTerm?id=GO:0007271	[]
5	5	response to metal ion	GO:0010038	0.19	0.366	0.5	0.63	6.28718	-2.0661	Q90474|1.534980214;P08249|1.361924577;A2AAJ9|1.204770048;Q9I8F9|1.257151257	4	2302	24	24150	http://www.ebi.ac.uk/QuickGO/GTerm?id=GO:0010038	[]
6	6	regulation of granulocyte chemotaxis	GO:0071622	0.191	0.366	0	-0.46	6.28718	-2.0661	A2AAJ9|1.204770048	1	212	24	24150	http://www.ebi.ac.uk/QuickGO/GTerm?id=GO:0071622	[]
7	7	monocarboxylic acid biosynthetic process	GO:0072330	0.191	0.366	-0.06	-0.59	6.28718	-2.0661	P00348|1.390561044;P15122|0.825682409	2	808	24	24150	http://www.ebi.ac.uk/QuickGO/GTerm?id=GO:0072330	[]
6	5,6	regulation of apoptotic signaling pathway	GO:2001233	0.191	0.366	0.12	-0.2	6.28718	-2.0661	A2AAJ9|1.204770048;Q9I8F9|1.257151257;Q8BZ52|0.760581757	3	1526	24	24150	http://www.ebi.ac.uk/QuickGO/GTerm?id=GO:2001233	[]
3	3	positive regulation of cellular protein localization	GO:1903829	0.191	0.366	0.43	0.48	6.28718	-2.0661	Q90474|1.534980214;P50143|1.410027375;Q9I8F9|1.257151257	3	1526	24	24150	http://www.ebi.ac.uk/QuickGO/GTerm?id=GO:1903829	[]
7	7	cellular response to vascular endothelial growth factor stimulus	GO:0035924	0.192	0.366	0	-0.46	6.28718	-2.0661	A2AAJ9|1.204770048	1	213	24	24150	http://www.ebi.ac.uk/QuickGO/GTerm?id=GO:0035924	[]
10	9,10	regulation of cardiac muscle cell apoptotic process	GO:0010665	0.192	0.366	0	-0.46	6.28718	-2.0661	Q9I8F9|1.257151257	1	213	24	24150	http://www.ebi.ac.uk/QuickGO/GTerm?id=GO:0010665	[]
5	4,5	regulation of symbiosis, encompassing mutualism through parasitism	GO:0043903	0.192	0.366	0.13	-0.19	6.28718	-2.0661	Q9I8F9|1.257151257;Q38HM4|0.595012536	2	810	24	24150	http://www.ebi.ac.uk/QuickGO/GTerm?id=GO:0043903	[]
5	5	organic substance transport	GO:0071702	0.192	0.366	1.25	2.25	6.28718	-2.0661	Q90YS3|1.298714246;Q90474|1.534980214;Q9BUR5|1.285321842;A2AAJ9|1.204770048;Q5E958|1.388334918;Q9W6X9|1.432255047;P00348|1.390561044;P13806|1.226988345;Q9I8F9|1.257151257;P22316|0.742187875	10	7583	24	24150	http://www.ebi.ac.uk/QuickGO/GTerm?id=GO:0071702	[]
4	4	response to arsenic-containing substance	GO:0046685	0.192	0.367	0	-0.46	6.28718	-2.0661	Q9I8F9|1.257151257	1	214	24	24150	http://www.ebi.ac.uk/QuickGO/GTerm?id=GO:0046685	[]
4	4	regulation of leukocyte mediated cytotoxicity	GO:0001910	0.192	0.367	0	-0.46	6.28718	-2.0661	Q9I8F9|1.257151257	1	214	24	24150	http://www.ebi.ac.uk/QuickGO/GTerm?id=GO:0001910	[]
7	6,7	regulation of microtubule polymerization	GO:0031113	0.194	0.369	0	-0.46	6.28718	-2.0661	Q9I8F9|1.257151257	1	216	24	24150	http://www.ebi.ac.uk/QuickGO/GTerm?id=GO:0031113	[]
10	6,7,9,10	positive regulation of blood vessel endothelial cell migration	GO:0043536	0.194	0.369	0	-0.46	6.28718	-2.0661	A2AAJ9|1.204770048	1	216	24	24150	http://www.ebi.ac.uk/QuickGO/GTerm?id=GO:0043536	[]
6	6	response to copper ion	GO:0046688	0.194	0.369	0	-0.46	6.28718	-2.0661	Q9I8F9|1.257151257	1	216	24	24150	http://www.ebi.ac.uk/QuickGO/GTerm?id=GO:0046688	[]
7	6,7	positive regulation of nitric oxide biosynthetic process	GO:0045429	0.194	0.369	0	-0.46	6.28718	-2.0661	Q90474|1.534980214	1	216	24	24150	http://www.ebi.ac.uk/QuickGO/GTerm?id=GO:0045429	[]
4	4	response to oxidative stress	GO:0006979	0.194	0.369	0.48	0.59	6.28718	-2.0661	A2AAJ9|1.204770048;P11607|1.659978821;Q9I8F9|1.257151257;P15122|0.825682409	4	2321	24	24150	http://www.ebi.ac.uk/QuickGO/GTerm?id=GO:0006979	[]
5	5	response to hydrogen peroxide	GO:0042542	0.195	0.369	-0.02	-0.5	6.28718	-2.0661	Q9I8F9|1.257151257;P15122|0.825682409	2	818	24	24150	http://www.ebi.ac.uk/QuickGO/GTerm?id=GO:0042542	[]
9	4,7,8,9	cartilage development involved in endochondral bone morphogenesis	GO:0060351	0.195	0.369	0	-0.46	6.28718	-2.0661	A2AAJ9|1.204770048	1	217	24	24150	http://www.ebi.ac.uk/QuickGO/GTerm?id=GO:0060351	[]
7	7	protein modification by small protein conjugation or removal	GO:0070647	0.195	0.369	0.06	-0.33	6.28718	-2.0661	Q90474|1.534980214;Q9I8F9|1.257151257;Q38HM4|0.595012536;Q8BZ52|0.760581757	4	2324	24	24150	http://www.ebi.ac.uk/QuickGO/GTerm?id=GO:0070647	[]
4	4	cerebellar cortex morphogenesis	GO:0021696	0.196	0.37	0	-0.46	6.28718	-2.0661	P22316|0.742187875	1	218	24	24150	http://www.ebi.ac.uk/QuickGO/GTerm?id=GO:0021696	[]
6	6	regulation of lamellipodium organization	GO:1902743	0.196	0.37	0	-0.46	6.28718	-2.0661	Q90474|1.534980214	1	218	24	24150	http://www.ebi.ac.uk/QuickGO/GTerm?id=GO:1902743	[]
6	5,6	protein kinase A signaling	GO:0010737	0.196	0.37	0	-0.46	6.28718	-2.0661	A2AAJ9|1.204770048	1	218	24	24150	http://www.ebi.ac.uk/QuickGO/GTerm?id=GO:0010737	[]
8	7,8	polarized epithelial cell differentiation	GO:0030859	0.196	0.371	0	-0.46	6.28718	-2.0661	A2AAJ9|1.204770048	1	219	24	24150	http://www.ebi.ac.uk/QuickGO/GTerm?id=GO:0030859	[]
9	5,7,8,9	positive regulation of protein import	GO:1904591	0.196	0.371	0	-0.46	6.28718	-2.0661	Q90474|1.534980214	1	219	24	24150	http://www.ebi.ac.uk/QuickGO/GTerm?id=GO:1904591	[]
7	5,6,7	protein import	GO:0017038	0.197	0.371	0.29	0.16	6.28718	-2.0661	Q90474|1.534980214;Q9I8F9|1.257151257	2	824	24	24150	http://www.ebi.ac.uk/QuickGO/GTerm?id=GO:0017038	[]
6	6	cellular response to reactive oxygen species	GO:0034614	0.197	0.371	-0.02	-0.5	6.28718	-2.0661	Q9I8F9|1.257151257;P15122|0.825682409	2	825	24	24150	http://www.ebi.ac.uk/QuickGO/GTerm?id=GO:0034614	[]
6	5,6	positive regulation of nitric oxide metabolic process	GO:1904407	0.197	0.371	0	-0.46	6.28718	-2.0661	Q90474|1.534980214	1	220	24	24150	http://www.ebi.ac.uk/QuickGO/GTerm?id=GO:1904407	[]
5	5	bile acid metabolic process	GO:0008206	0.197	0.371	0	-0.46	6.28718	-2.0661	P15122|0.825682409	1	220	24	24150	http://www.ebi.ac.uk/QuickGO/GTerm?id=GO:0008206	[]
4	4	positive regulation of synaptic transmission	GO:0050806	0.198	0.372	0.05	-0.36	6.28718	-2.0661	A2AAJ9|1.204770048;P22316|0.742187875	2	826	24	24150	http://www.ebi.ac.uk/QuickGO/GTerm?id=GO:0050806	[]
4	4	leukocyte mediated immunity	GO:0002443	0.198	0.372	0.48	0.59	6.28718	-2.0661	Q90474|1.534980214;P68103|1.2060011;P50580|1.305524261;Q9I8F9|1.257151257	4	2338	24	24150	http://www.ebi.ac.uk/QuickGO/GTerm?id=GO:0002443	[]
6	6	establishment of monopolar cell polarity	GO:0061162	0.198	0.372	0	-0.46	6.28718	-2.0661	A2AAJ9|1.204770048	1	221	24	24150	http://www.ebi.ac.uk/QuickGO/GTerm?id=GO:0061162	[]
9	6,7,8,9	protein targeting to vacuole	GO:0006623	0.199	0.373	0	-0.46	6.28718	-2.0661	Q9I8F9|1.257151257	1	222	24	24150	http://www.ebi.ac.uk/QuickGO/GTerm?id=GO:0006623	[]
8	8	skeletal muscle fiber development	GO:0048741	0.199	0.373	0	-0.46	6.28718	-2.0661	P22316|0.742187875	1	222	24	24150	http://www.ebi.ac.uk/QuickGO/GTerm?id=GO:0048741	[]
5	5	intracellular mRNA localization	GO:0008298	0.199	0.373	0	-0.46	6.28718	-2.0661	Q90474|1.534980214	1	222	24	24150	http://www.ebi.ac.uk/QuickGO/GTerm?id=GO:0008298	[]
10	6,7,8,10	regulation of extrinsic apoptotic signaling pathway in absence of ligand	GO:2001239	0.2	0.373	0	-0.46	6.28718	-2.0661	Q9I8F9|1.257151257	1	223	24	24150	http://www.ebi.ac.uk/QuickGO/GTerm?id=GO:2001239	[]
4	4	response to ischemia	GO:0002931	0.2	0.373	0	-0.46	6.28718	-2.0661	Q9I8F9|1.257151257	1	223	24	24150	http://www.ebi.ac.uk/QuickGO/GTerm?id=GO:0002931	[]
4	4	negative regulation of response to oxidative stress	GO:1902883	0.2	0.373	0	-0.46	6.28718	-2.0661	Q9I8F9|1.257151257	1	223	24	24150	http://www.ebi.ac.uk/QuickGO/GTerm?id=GO:1902883	[]
6	5,6	response to type I interferon	GO:0034340	0.2	0.373	0	-0.46	6.28718	-2.0661	Q90474|1.534980214	1	223	24	24150	http://www.ebi.ac.uk/QuickGO/GTerm?id=GO:0034340	[]
7	5,6,7	intracellular protein transport	GO:0006886	0.2	0.373	0.7	1.05	6.28718	-2.0661	Q90YS3|1.298714246;Q90474|1.534980214;Q5E958|1.388334918;Q9W6X9|1.432255047;Q9I8F9|1.257151257	5	3173	24	24150	http://www.ebi.ac.uk/QuickGO/GTerm?id=GO:0006886	[]
8	4,5,6,7,8	regulation of telomere maintenance	GO:0032204	0.2	0.374	0	-0.46	6.28718	-2.0661	P50143|1.410027375	1	224	24	24150	http://www.ebi.ac.uk/QuickGO/GTerm?id=GO:0032204	[]
9	5,7,8,9	regulation of translational initiation	GO:0006446	0.201	0.375	0	-0.46	6.28718	-2.0661	Q3SZ54|1.295743924	1	225	24	24150	http://www.ebi.ac.uk/QuickGO/GTerm?id=GO:0006446	[]
8	7,8	ncRNA transcription	GO:0098781	0.202	0.376	0	-0.46	6.28718	-2.0661	Q4V8J7|1.325027761	1	226	24	24150	http://www.ebi.ac.uk/QuickGO/GTerm?id=GO:0098781	[]
5	5	establishment or maintenance of monopolar cell polarity	GO:0061339	0.202	0.376	0	-0.46	6.28718	-2.0661	A2AAJ9|1.204770048	1	226	24	24150	http://www.ebi.ac.uk/QuickGO/GTerm?id=GO:0061339	[]
7	5,6,7	IRE1-mediated unfolded protein response	GO:0036498	0.203	0.376	0	-0.46	6.28718	-2.0661	Q9I8F9|1.257151257	1	227	24	24150	http://www.ebi.ac.uk/QuickGO/GTerm?id=GO:0036498	[]
7	7	acute-phase response	GO:0006953	0.203	0.376	0	-0.46	6.28718	-2.0661	Q9GLY5|1.37013909	1	227	24	24150	http://www.ebi.ac.uk/QuickGO/GTerm?id=GO:0006953	[]
7	7	regulation of T cell mediated immunity	GO:0002709	0.203	0.376	0	-0.46	6.28718	-2.0661	Q9I8F9|1.257151257	1	227	24	24150	http://www.ebi.ac.uk/QuickGO/GTerm?id=GO:0002709	[]
5	5	cellular response to epidermal growth factor stimulus	GO:0071364	0.203	0.376	0	-0.46	6.28718	-2.0661	P68103|1.2060011	1	227	24	24150	http://www.ebi.ac.uk/QuickGO/GTerm?id=GO:0071364	[]
5	5	axis elongation	GO:0003401	0.203	0.376	0	-0.46	6.28718	-2.0661	A2AAJ9|1.204770048	1	227	24	24150	http://www.ebi.ac.uk/QuickGO/GTerm?id=GO:0003401	[]
8	7,8	histone deacetylation	GO:0016575	0.203	0.376	0	-0.46	6.28718	-2.0661	A2AAJ9|1.204770048	1	227	24	24150	http://www.ebi.ac.uk/QuickGO/GTerm?id=GO:0016575	[]
8	7,8	positive regulation of phosphorylation	GO:0042327	0.203	0.376	0.34	0.29	6.28718	-2.0661	Q90474|1.534980214;A2AAJ9|1.204770048;P68103|1.2060011;Q38HM4|0.595012536;Q8BZ52|0.760581757	5	3191	24	24150	http://www.ebi.ac.uk/QuickGO/GTerm?id=GO:0042327	[]
7	6,7	regulation of protein localization to cell surface	GO:2000008	0.204	0.379	0	-0.46	6.28718	-2.0661	Q90474|1.534980214	1	229	24	24150	http://www.ebi.ac.uk/QuickGO/GTerm?id=GO:2000008	[]
5	5	oogenesis	GO:0048477	0.206	0.38	0.52	0.67	6.28718	-2.0661	Q90YS3|1.298714246;Q90474|1.534980214;P11607|1.659978821	3	1582	24	24150	http://www.ebi.ac.uk/QuickGO/GTerm?id=GO:0048477	[]
10	9,10	cellular calcium ion homeostasis	GO:0006874	0.206	0.381	0.13	-0.18	6.28718	-2.0661	P11607|1.659978821;P13806|1.226988345;P22316|0.742187875	3	1584	24	24150	http://www.ebi.ac.uk/QuickGO/GTerm?id=GO:0006874	[]
8	7,8	neuron remodeling	GO:0016322	0.206	0.381	0	-0.46	6.28718	-2.0661	P22316|0.742187875	1	231	24	24150	http://www.ebi.ac.uk/QuickGO/GTerm?id=GO:0016322	[]
9	6,7,8,9	positive regulation of glucose metabolic process	GO:0010907	0.206	0.381	0	-0.46	6.28718	-2.0661	A2AAJ9|1.204770048	1	231	24	24150	http://www.ebi.ac.uk/QuickGO/GTerm?id=GO:0010907	[]
5	5	ventricular system development	GO:0021591	0.207	0.381	0	-0.46	6.28718	-2.0661	A2AAJ9|1.204770048	1	232	24	24150	http://www.ebi.ac.uk/QuickGO/GTerm?id=GO:0021591	[]
7	6,7	negative regulation of transforming growth factor beta receptor signaling pathway	GO:0030512	0.207	0.381	0	-0.46	6.28718	-2.0661	Q9I8F9|1.257151257	1	232	24	24150	http://www.ebi.ac.uk/QuickGO/GTerm?id=GO:0030512	[]
9	8,9	regulation of striated muscle cell apoptotic process	GO:0010662	0.207	0.381	0	-0.46	6.28718	-2.0661	Q9I8F9|1.257151257	1	232	24	24150	http://www.ebi.ac.uk/QuickGO/GTerm?id=GO:0010662	[]
9	6,7,9	regulation of lipid kinase activity	GO:0043550	0.207	0.381	0	-0.46	6.28718	-2.0661	P68103|1.2060011	1	232	24	24150	http://www.ebi.ac.uk/QuickGO/GTerm?id=GO:0043550	[]
6	5,6	endoplasmic reticulum to cytosol transport	GO:1903513	0.207	0.381	0	-0.46	6.28718	-2.0661	P22316|0.742187875	1	232	24	24150	http://www.ebi.ac.uk/QuickGO/GTerm?id=GO:1903513	[]
5	5	protein catabolic process	GO:0030163	0.207	0.381	0.06	-0.33	6.28718	-2.0661	Q90474|1.534980214;Q9I8F9|1.257151257;Q38HM4|0.595012536;Q8BZ52|0.760581757	4	2382	24	24150	http://www.ebi.ac.uk/QuickGO/GTerm?id=GO:0030163	[]
5	5	response to thyroid hormone	GO:0097066	0.208	0.381	0	-0.46	6.28718	-2.0661	P15122|0.825682409	1	233	24	24150	http://www.ebi.ac.uk/QuickGO/GTerm?id=GO:0097066	[]
9	5,6,7,8,9	protein secretion	GO:0009306	0.208	0.381	0.44	0.5	6.28718	-2.0661	A2AAJ9|1.204770048;P00348|1.390561044;P13806|1.226988345;P22316|0.742187875	4	2386	24	24150	http://www.ebi.ac.uk/QuickGO/GTerm?id=GO:0009306	[]
5	5	memory	GO:0007613	0.208	0.381	0.05	-0.36	6.28718	-2.0661	A2AAJ9|1.204770048;P22316|0.742187875	2	855	24	24150	http://www.ebi.ac.uk/QuickGO/GTerm?id=GO:0007613	[]
4	4	regulation of cell communication	GO:0010646	0.208	0.381	1.5	2.8	6.28718	-2.0661	Q4V8J7|1.325027761;Q90474|1.534980214;A2AAJ9|1.204770048;P11607|1.659978821;P00348|1.390561044;P13806|1.226988345;Q9I8F9|1.257151257;Q38HM4|0.595012536;P15122|0.825682409;P22316|0.742187875;Q8BZ52|0.760581757	11	8662	24	24150	http://www.ebi.ac.uk/QuickGO/GTerm?id=GO:0010646	[]
5	5	response to endoplasmic reticulum stress	GO:0034976	0.208	0.381	0.32	0.23	6.28718	-2.0661	P11607|1.659978821;Q9I8F9|1.257151257	2	856	24	24150	http://www.ebi.ac.uk/QuickGO/GTerm?id=GO:0034976	[]
7	6,7	cellular response to alkaloid	GO:0071312	0.208	0.381	0	-0.46	6.28718	-2.0661	P22316|0.742187875	1	234	24	24150	http://www.ebi.ac.uk/QuickGO/GTerm?id=GO:0071312	[]
4	4	face morphogenesis	GO:0060325	0.208	0.381	0	-0.46	6.28718	-2.0661	Q90339|1.461933176	1	234	24	24150	http://www.ebi.ac.uk/QuickGO/GTerm?id=GO:0060325	[]
5	4,5	vitamin biosynthetic process	GO:0009110	0.208	0.381	0	-0.46	6.28718	-2.0661	P15122|0.825682409	1	234	24	24150	http://www.ebi.ac.uk/QuickGO/GTerm?id=GO:0009110	[]
8	8	retinoid metabolic process	GO:0001523	0.209	0.383	0	-0.46	6.28718	-2.0661	P15122|0.825682409	1	235	24	24150	http://www.ebi.ac.uk/QuickGO/GTerm?id=GO:0001523	[]
3	3	negative regulation of metabolic process	GO:0009892	0.209	0.383	1.26	2.27	6.28718	-2.0661	Q90YS3|1.298714246;Q90474|1.534980214;Q5E958|1.388334918;Q9W6X9|1.432255047;P68103|1.2060011;Q3SZ54|1.295743924;P50580|1.305524261;Q9I8F9|1.257151257;P22316|0.742187875;Q8BZ52|0.760581757	10	7723	24	24150	http://www.ebi.ac.uk/QuickGO/GTerm?id=GO:0009892	[]
5	5	regulation of ion transport	GO:0043269	0.21	0.383	0.52	0.67	6.28718	-2.0661	A2AAJ9|1.204770048;P11607|1.659978821;P13806|1.226988345;P22316|0.742187875	4	2395	24	24150	http://www.ebi.ac.uk/QuickGO/GTerm?id=GO:0043269	[]
6	6	sphingolipid biosynthetic process	GO:0030148	0.21	0.383	0	-0.46	6.28718	-2.0661	A2AAJ9|1.204770048	1	236	24	24150	http://www.ebi.ac.uk/QuickGO/GTerm?id=GO:0030148	[]
3	3	locomotory behavior	GO:0007626	0.21	0.383	0.13	-0.18	6.28718	-2.0661	A2AAJ9|1.204770048;P11607|1.659978821;P22316|0.742187875	3	1600	24	24150	http://www.ebi.ac.uk/QuickGO/GTerm?id=GO:0007626	[]
8	8	chromosome condensation	GO:0030261	0.211	0.384	0	-0.46	6.28718	-2.0661	A2AAJ9|1.204770048	1	237	24	24150	http://www.ebi.ac.uk/QuickGO/GTerm?id=GO:0030261	[]
7	6,7	negative regulation of apoptotic process	GO:0043066	0.212	0.386	0.21	0	6.28718	-2.0661	Q90474|1.534980214;P50580|1.305524261;Q9I8F9|1.257151257;P15122|0.825682409;P22316|0.742187875	5	3239	24	24150	http://www.ebi.ac.uk/QuickGO/GTerm?id=GO:0043066	[]
7	4,5,6,7	regulation of ion homeostasis	GO:2000021	0.212	0.386	-0.09	-0.66	6.28718	-2.0661	P11607|1.659978821;P22316|0.742187875	2	866	24	24150	http://www.ebi.ac.uk/QuickGO/GTerm?id=GO:2000021	[]
7	5,6,7	regulation of nuclear division	GO:0051783	0.212	0.386	0.18	-0.07	6.28718	-2.0661	A2AAJ9|1.204770048;Q9I8F9|1.257151257	2	866	24	24150	http://www.ebi.ac.uk/QuickGO/GTerm?id=GO:0051783	[]
5	5	ribosomal large subunit biogenesis	GO:0042273	0.212	0.386	0	-0.46	6.28718	-2.0661	P50580|1.305524261	1	239	24	24150	http://www.ebi.ac.uk/QuickGO/GTerm?id=GO:0042273	[]
12	6,7,9,10,11,12	negative regulation of insulin secretion	GO:0046676	0.212	0.386	0	-0.46	6.28718	-2.0661	P00348|1.390561044	1	239	24	24150	http://www.ebi.ac.uk/QuickGO/GTerm?id=GO:0046676	[]
5	5	regulation of lipid catabolic process	GO:0050994	0.213	0.387	0	-0.46	6.28718	-2.0661	P08249|1.361924577	1	240	24	24150	http://www.ebi.ac.uk/QuickGO/GTerm?id=GO:0050994	[]
11	7,9,11	regulation of potassium ion transmembrane transporter activity	GO:1901016	0.214	0.388	0	-0.46	6.28718	-2.0661	P22316|0.742187875	1	241	24	24150	http://www.ebi.ac.uk/QuickGO/GTerm?id=GO:1901016	[]
6	6	mitotic spindle assembly	GO:0090307	0.214	0.388	0	-0.46	6.28718	-2.0661	Q9I8F9|1.257151257	1	241	24	24150	http://www.ebi.ac.uk/QuickGO/GTerm?id=GO:0090307	[]
7	6,7	positive regulation of fibril organization	GO:1902905	0.214	0.388	0.02	-0.42	6.28718	-2.0661	Q9I8F9|1.257151257;Q8BZ52|0.760581757	2	872	24	24150	http://www.ebi.ac.uk/QuickGO/GTerm?id=GO:1902905	[]
8	7,8	regulation of protein targeting	GO:1903533	0.215	0.388	0.29	0.16	6.28718	-2.0661	Q90474|1.534980214;Q9I8F9|1.257151257	2	873	24	24150	http://www.ebi.ac.uk/QuickGO/GTerm?id=GO:1903533	[]
6	6	alcohol catabolic process	GO:0046164	0.215	0.388	0	-0.46	6.28718	-2.0661	P15122|0.825682409	1	242	24	24150	http://www.ebi.ac.uk/QuickGO/GTerm?id=GO:0046164	[]
6	5,6	hippo signaling	GO:0035329	0.215	0.388	0	-0.46	6.28718	-2.0661	A2AAJ9|1.204770048	1	242	24	24150	http://www.ebi.ac.uk/QuickGO/GTerm?id=GO:0035329	[]
4	4	embryo development ending in seed dormancy	GO:0009793	0.215	0.388	0	-0.46	6.28718	-2.0661	P08249|1.361924577	1	242	24	24150	http://www.ebi.ac.uk/QuickGO/GTerm?id=GO:0009793	[]
7	7	positive regulation of dephosphorylation	GO:0035306	0.216	0.389	0	-0.46	6.28718	-2.0661	Q90474|1.534980214	1	243	24	24150	http://www.ebi.ac.uk/QuickGO/GTerm?id=GO:0035306	[]
8	6,7,8	establishment of protein localization to vacuole	GO:0072666	0.216	0.389	0	-0.46	6.28718	-2.0661	Q9I8F9|1.257151257	1	243	24	24150	http://www.ebi.ac.uk/QuickGO/GTerm?id=GO:0072666	[]
5	5	response to ammonium ion	GO:0060359	0.216	0.389	0.27	0.12	6.28718	-2.0661	Q90474|1.534980214;A2AAJ9|1.204770048	2	876	24	24150	http://www.ebi.ac.uk/QuickGO/GTerm?id=GO:0060359	[]
6	5,6	positive regulation of nucleobase-containing compound metabolic process	GO:0045935	0.216	0.389	0.47	0.57	6.28718	-2.0661	Q90474|1.534980214;P50143|1.410027375;A2AAJ9|1.204770048;Q9I8F9|1.257151257;Q38HM4|0.595012536;P22316|0.742187875;Q8BZ52|0.760581757	7	5011	24	24150	http://www.ebi.ac.uk/QuickGO/GTerm?id=GO:0045935	[]
3	3	regulation of signaling	GO:0023051	0.216	0.389	1.5	2.8	6.28718	-2.0661	Q4V8J7|1.325027761;Q90474|1.534980214;A2AAJ9|1.204770048;P11607|1.659978821;P00348|1.390561044;P13806|1.226988345;Q9I8F9|1.257151257;Q38HM4|0.595012536;P15122|0.825682409;P22316|0.742187875;Q8BZ52|0.760581757	11	8724	24	24150	http://www.ebi.ac.uk/QuickGO/GTerm?id=GO:0023051	[]
2	2	positive regulation of biological process	GO:0048518	0.216	0.389	1.98	3.84	6.28718	-2.0661	Q90YS3|1.298714246;Q4V8J7|1.325027761;Q90474|1.534980214;P50143|1.410027375;Q90339|1.461933176;A2AAJ9|1.204770048;P11607|1.659978821;P68103|1.2060011;P50580|1.305524261;P13806|1.226988345;Q9I8F9|1.257151257;Q38HM4|0.595012536;P15122|0.825682409;P22316|0.742187875;Q8BZ52|0.760581757	15	12653	24	24150	http://www.ebi.ac.uk/QuickGO/GTerm?id=GO:0048518	[]
6	5,6	negative regulation of cellular response to transforming growth factor beta stimulus	GO:1903845	0.216	0.389	0	-0.46	6.28718	-2.0661	Q9I8F9|1.257151257	1	244	24	24150	http://www.ebi.ac.uk/QuickGO/GTerm?id=GO:1903845	[]
9	5,6,8,9	regulation of protein polymerization	GO:0032271	0.217	0.389	0.02	-0.42	6.28718	-2.0661	Q9I8F9|1.257151257;Q8BZ52|0.760581757	2	879	24	24150	http://www.ebi.ac.uk/QuickGO/GTerm?id=GO:0032271	[]
8	7,8	myotube cell development	GO:0014904	0.217	0.39	0	-0.46	6.28718	-2.0661	P22316|0.742187875	1	245	24	24150	http://www.ebi.ac.uk/QuickGO/GTerm?id=GO:0014904	[]
7	6,7	regulation of ion transmembrane transport	GO:0034765	0.217	0.39	0.13	-0.18	6.28718	-2.0661	P11607|1.659978821;P13806|1.226988345;P22316|0.742187875	3	1627	24	24150	http://www.ebi.ac.uk/QuickGO/GTerm?id=GO:0034765	[]
7	5,6,7	regulation of mitochondrial membrane permeability	GO:0046902	0.218	0.39	0	-0.46	6.28718	-2.0661	Q9I8F9|1.257151257	1	246	24	24150	http://www.ebi.ac.uk/QuickGO/GTerm?id=GO:0046902	[]
8	4,5,6,7,8	positive regulation of intracellular protein transport	GO:0090316	0.218	0.39	0.29	0.16	6.28718	-2.0661	Q90474|1.534980214;Q9I8F9|1.257151257	2	882	24	24150	http://www.ebi.ac.uk/QuickGO/GTerm?id=GO:0090316	[]
3	3	nitrogen compound metabolic process	GO:0006807	0.219	0.391	2.54	5.07	6.28718	-2.0661	Q9GLY5|1.37013909;Q90YS3|1.298714246;Q4V8J7|1.325027761;Q90474|1.534980214;P50143|1.410027375;Q2EN81|1.264983797;Q90339|1.461933176;P08249|1.361924577;A2AAJ9|1.204770048;Q5E958|1.388334918;Q9W6X9|1.432255047;Q4R5B0|1.223650086;P68103|1.2060011;Q3SZ54|1.295743924;P50580|1.305524261;Q9I8F9|1.257151257;Q38HM4|0.595012536;P15122|0.825682409;P22316|0.742187875;Q8BZ52|0.760581757	20	17913	24	24150	http://www.ebi.ac.uk/QuickGO/GTerm?id=GO:0006807	[]
5	5	phosphate-containing compound metabolic process	GO:0006796	0.219	0.391	1.28	2.32	6.28718	-2.0661	Q90474|1.534980214;Q2EN81|1.264983797;Q90339|1.461933176;P08249|1.361924577;A2AAJ9|1.204770048;Q4R5B0|1.223650086;P68103|1.2060011;Q9I8F9|1.257151257;Q38HM4|0.595012536;Q8BZ52|0.760581757	10	7795	24	24150	http://www.ebi.ac.uk/QuickGO/GTerm?id=GO:0006796	[]
9	8,9	cellular divalent inorganic cation homeostasis	GO:0072503	0.219	0.392	0.13	-0.18	6.28718	-2.0661	P11607|1.659978821;P13806|1.226988345;P22316|0.742187875	3	1635	24	24150	http://www.ebi.ac.uk/QuickGO/GTerm?id=GO:0072503	[]
6	6	unsaturated fatty acid metabolic process	GO:0033559	0.22	0.392	0	-0.46	6.28718	-2.0661	P15122|0.825682409	1	248	24	24150	http://www.ebi.ac.uk/QuickGO/GTerm?id=GO:0033559	[]
5	4,5	regulation of cellular response to stress	GO:0080135	0.22	0.392	0.06	-0.33	6.28718	-2.0661	Q90474|1.534980214;Q9I8F9|1.257151257;Q38HM4|0.595012536;Q8BZ52|0.760581757	4	2440	24	24150	http://www.ebi.ac.uk/QuickGO/GTerm?id=GO:0080135	[]
5	5	adult walking behavior	GO:0007628	0.22	0.393	0	-0.46	6.28718	-2.0661	P22316|0.742187875	1	249	24	24150	http://www.ebi.ac.uk/QuickGO/GTerm?id=GO:0007628	[]
4	4	single-organism catabolic process	GO:0044712	0.221	0.393	0.66	0.98	6.28718	-2.0661	P08249|1.361924577;A2AAJ9|1.204770048;P11607|1.659978821;P00348|1.390561044;P15122|0.825682409	5	3288	24	24150	http://www.ebi.ac.uk/QuickGO/GTerm?id=GO:0044712	[]
6	6	monosaccharide catabolic process	GO:0046365	0.221	0.393	0	-0.46	6.28718	-2.0661	P15122|0.825682409	1	250	24	24150	http://www.ebi.ac.uk/QuickGO/GTerm?id=GO:0046365	[]
8	4,6,7,8	regulation of cardiac conduction	GO:1903779	0.221	0.393	0	-0.46	6.28718	-2.0661	P11607|1.659978821	1	250	24	24150	http://www.ebi.ac.uk/QuickGO/GTerm?id=GO:1903779	[]
4	4	walking behavior	GO:0090659	0.221	0.393	0	-0.46	6.28718	-2.0661	P22316|0.742187875	1	250	24	24150	http://www.ebi.ac.uk/QuickGO/GTerm?id=GO:0090659	[]
5	5	fatty acid derivative biosynthetic process	GO:1901570	0.222	0.394	0	-0.46	6.28718	-2.0661	P15122|0.825682409	1	251	24	24150	http://www.ebi.ac.uk/QuickGO/GTerm?id=GO:1901570	[]
6	6	regulation of dendritic spine morphogenesis	GO:0061001	0.222	0.394	0	-0.46	6.28718	-2.0661	A2AAJ9|1.204770048	1	251	24	24150	http://www.ebi.ac.uk/QuickGO/GTerm?id=GO:0061001	[]
8	4,6,7,8	positive regulation of calcium ion transport into cytosol	GO:0010524	0.222	0.394	0	-0.46	6.28718	-2.0661	P22316|0.742187875	1	251	24	24150	http://www.ebi.ac.uk/QuickGO/GTerm?id=GO:0010524	[]
5	5	cellular carbohydrate catabolic process	GO:0044275	0.223	0.395	0	-0.46	6.28718	-2.0661	A2AAJ9|1.204770048	1	252	24	24150	http://www.ebi.ac.uk/QuickGO/GTerm?id=GO:0044275	[]
7	6,7	RNA phosphodiester bond hydrolysis	GO:0090501	0.223	0.395	0	-0.46	6.28718	-2.0661	Q9I8F9|1.257151257	1	252	24	24150	http://www.ebi.ac.uk/QuickGO/GTerm?id=GO:0090501	[]
9	9	calcium ion homeostasis	GO:0055074	0.223	0.395	0.13	-0.18	6.28718	-2.0661	P11607|1.659978821;P13806|1.226988345;P22316|0.742187875	3	1649	24	24150	http://www.ebi.ac.uk/QuickGO/GTerm?id=GO:0055074	[]
7	6,7	intrinsic apoptotic signaling pathway by p53 class mediator	GO:0072332	0.223	0.395	0	-0.46	6.28718	-2.0661	Q8BZ52|0.760581757	1	253	24	24150	http://www.ebi.ac.uk/QuickGO/GTerm?id=GO:0072332	[]
8	7,8	negative regulation of muscle cell apoptotic process	GO:0010656	0.223	0.395	0	-0.46	6.28718	-2.0661	Q9I8F9|1.257151257	1	253	24	24150	http://www.ebi.ac.uk/QuickGO/GTerm?id=GO:0010656	[]
7	5,6,7	positive regulation of intracellular signal transduction	GO:1902533	0.224	0.395	-0.18	-0.85	6.28718	-2.0661	A2AAJ9|1.204770048;Q9I8F9|1.257151257;Q38HM4|0.595012536;P15122|0.825682409;Q8BZ52|0.760581757	5	3302	24	24150	http://www.ebi.ac.uk/QuickGO/GTerm?id=GO:1902533	[]
7	6,7	actin filament organization	GO:0007015	0.224	0.395	0.12	-0.2	6.28718	-2.0661	Q90474|1.534980214;A2AAJ9|1.204770048;Q8BZ52|0.760581757	3	1651	24	24150	http://www.ebi.ac.uk/QuickGO/GTerm?id=GO:0007015	[]
7	5,6,7	negative regulation of fat cell differentiation	GO:0045599	0.224	0.395	0	-0.46	6.28718	-2.0661	A2AAJ9|1.204770048	1	254	24	24150	http://www.ebi.ac.uk/QuickGO/GTerm?id=GO:0045599	[]
6	6	lytic vacuole organization	GO:0080171	0.224	0.395	0	-0.46	6.28718	-2.0661	Q9I8F9|1.257151257	1	254	24	24150	http://www.ebi.ac.uk/QuickGO/GTerm?id=GO:0080171	[]
7	7	lysosome organization	GO:0007040	0.224	0.395	0	-0.46	6.28718	-2.0661	Q9I8F9|1.257151257	1	254	24	24150	http://www.ebi.ac.uk/QuickGO/GTerm?id=GO:0007040	[]
6	5,6	regulation of transmembrane receptor protein serine/threonine kinase signaling pathway	GO:0090092	0.225	0.396	0.29	0.16	6.28718	-2.0661	Q90474|1.534980214;Q9I8F9|1.257151257	2	900	24	24150	http://www.ebi.ac.uk/QuickGO/GTerm?id=GO:0090092	[]
4	4	response to epidermal growth factor	GO:0070849	0.225	0.396	0	-0.46	6.28718	-2.0661	P68103|1.2060011	1	255	24	24150	http://www.ebi.ac.uk/QuickGO/GTerm?id=GO:0070849	[]
9	6,7,8,9	axonal fasciculation	GO:0007413	0.225	0.396	0	-0.46	6.28718	-2.0661	A2AAJ9|1.204770048	1	255	24	24150	http://www.ebi.ac.uk/QuickGO/GTerm?id=GO:0007413	[]
5	5	nitrogen compound transport	GO:0071705	0.225	0.396	1.14	2.02	6.28718	-2.0661	Q90YS3|1.298714246;Q90474|1.534980214;A2AAJ9|1.204770048;Q5E958|1.388334918;Q9W6X9|1.432255047;P00348|1.390561044;P13806|1.226988345;Q9I8F9|1.257151257;P22316|0.742187875	9	6904	24	24150	http://www.ebi.ac.uk/QuickGO/GTerm?id=GO:0071705	[]
6	5,6	negative regulation of programmed cell death	GO:0043069	0.225	0.396	0.21	0	6.28718	-2.0661	Q90474|1.534980214;P50580|1.305524261;Q9I8F9|1.257151257;P15122|0.825682409;P22316|0.742187875	5	3311	24	24150	http://www.ebi.ac.uk/QuickGO/GTerm?id=GO:0043069	[]
5	5	icosanoid metabolic process	GO:0006690	0.226	0.396	0	-0.46	6.28718	-2.0661	P15122|0.825682409	1	256	24	24150	http://www.ebi.ac.uk/QuickGO/GTerm?id=GO:0006690	[]
4	4	social behavior	GO:0035176	0.226	0.396	0	-0.46	6.28718	-2.0661	A2AAJ9|1.204770048	1	256	24	24150	http://www.ebi.ac.uk/QuickGO/GTerm?id=GO:0035176	[]
7	7	cellular response to dexamethasone stimulus	GO:0071549	0.226	0.396	0	-0.46	6.28718	-2.0661	Q38HM4|0.595012536	1	256	24	24150	http://www.ebi.ac.uk/QuickGO/GTerm?id=GO:0071549	[]
7	5,6,7	regulation of viral transcription	GO:0046782	0.227	0.397	0	-0.46	6.28718	-2.0661	Q38HM4|0.595012536	1	257	24	24150	http://www.ebi.ac.uk/QuickGO/GTerm?id=GO:0046782	[]
9	7,8,9	positive regulation of JAK-STAT cascade	GO:0046427	0.227	0.397	0	-0.46	6.28718	-2.0661	P15122|0.825682409	1	258	24	24150	http://www.ebi.ac.uk/QuickGO/GTerm?id=GO:0046427	[]
4	4	regulation of lipid storage	GO:0010883	0.227	0.397	0	-0.46	6.28718	-2.0661	P11607|1.659978821	1	258	24	24150	http://www.ebi.ac.uk/QuickGO/GTerm?id=GO:0010883	[]
6	6	lactation	GO:0007595	0.227	0.397	0	-0.46	6.28718	-2.0661	A2AAJ9|1.204770048	1	258	24	24150	http://www.ebi.ac.uk/QuickGO/GTerm?id=GO:0007595	[]
7	5,7	catecholamine metabolic process	GO:0006584	0.227	0.397	0	-0.46	6.28718	-2.0661	P15122|0.825682409	1	258	24	24150	http://www.ebi.ac.uk/QuickGO/GTerm?id=GO:0006584	[]
7	5,6,7	synaptic vesicle endocytosis	GO:0048488	0.228	0.398	0	-0.46	6.28718	-2.0661	Q9I8F9|1.257151257	1	259	24	24150	http://www.ebi.ac.uk/QuickGO/GTerm?id=GO:0048488	[]
4	4	homeostatic process	GO:0042592	0.228	0.398	1.11	1.96	6.28718	-2.0661	Q90474|1.534980214;P50143|1.410027375;Q9W6X9|1.432255047;P11607|1.659978821;P13806|1.226988345;Q9I8F9|1.257151257;P15122|0.825682409;P22316|0.742187875	8	6000	24	24150	http://www.ebi.ac.uk/QuickGO/GTerm?id=GO:0042592	[]
10	10	protein autoubiquitination	GO:0051865	0.23	0.401	0	-0.46	6.28718	-2.0661	Q8BZ52|0.760581757	1	261	24	24150	http://www.ebi.ac.uk/QuickGO/GTerm?id=GO:0051865	[]
6	5,6	positive regulation of extracellular matrix organization	GO:1903055	0.23	0.401	0.02	-0.42	6.28718	-2.0661	Q9I8F9|1.257151257;Q8BZ52|0.760581757	2	915	24	24150	http://www.ebi.ac.uk/QuickGO/GTerm?id=GO:1903055	[]
7	6,7	organic cation transport	GO:0015695	0.23	0.401	0	-0.46	6.28718	-2.0661	P22316|0.742187875	1	262	24	24150	http://www.ebi.ac.uk/QuickGO/GTerm?id=GO:0015695	[]
8	6,7,8	regulation of viral genome replication	GO:0045069	0.23	0.401	0	-0.46	6.28718	-2.0661	Q9I8F9|1.257151257	1	262	24	24150	http://www.ebi.ac.uk/QuickGO/GTerm?id=GO:0045069	[]
7	7	anion homeostasis	GO:0055081	0.231	0.402	0	-0.46	6.28718	-2.0661	P22316|0.742187875	1	263	24	24150	http://www.ebi.ac.uk/QuickGO/GTerm?id=GO:0055081	[]
5	3,5	positive regulation of homeostatic process	GO:0032846	0.232	0.403	-0.02	-0.51	6.28718	-2.0661	P50143|1.410027375;P22316|0.742187875	2	919	24	24150	http://www.ebi.ac.uk/QuickGO/GTerm?id=GO:0032846	[]
8	6,7,8	positive regulation of STAT cascade	GO:1904894	0.232	0.403	0	-0.46	6.28718	-2.0661	P15122|0.825682409	1	264	24	24150	http://www.ebi.ac.uk/QuickGO/GTerm?id=GO:1904894	[]
5	5	positive regulation of reactive oxygen species biosynthetic process	GO:1903428	0.232	0.403	0	-0.46	6.28718	-2.0661	Q90474|1.534980214	1	264	24	24150	http://www.ebi.ac.uk/QuickGO/GTerm?id=GO:1903428	[]
5	5	cellular protein metabolic process	GO:0044267	0.232	0.403	1.7	3.24	6.28718	-2.0661	Q9GLY5|1.37013909;Q90YS3|1.298714246;Q90474|1.534980214;P08249|1.361924577;A2AAJ9|1.204770048;Q5E958|1.388334918;Q9W6X9|1.432255047;P68103|1.2060011;Q3SZ54|1.295743924;P50580|1.305524261;Q9I8F9|1.257151257;Q38HM4|0.595012536;Q8BZ52|0.760581757	13	10791	24	24150	http://www.ebi.ac.uk/QuickGO/GTerm?id=GO:0044267	[]
5	5	regulation of transmembrane transport	GO:0034762	0.232	0.403	0.13	-0.18	6.28718	-2.0661	P11607|1.659978821;P13806|1.226988345;P22316|0.742187875	3	1684	24	24150	http://www.ebi.ac.uk/QuickGO/GTerm?id=GO:0034762	[]
8	5,6,7,8	negative regulation of viral life cycle	GO:1903901	0.233	0.403	0	-0.46	6.28718	-2.0661	Q38HM4|0.595012536	1	265	24	24150	http://www.ebi.ac.uk/QuickGO/GTerm?id=GO:1903901	[]
6	5,6	positive regulation of dendritic spine development	GO:0060999	0.234	0.404	0	-0.46	6.28718	-2.0661	A2AAJ9|1.204770048	1	266	24	24150	http://www.ebi.ac.uk/QuickGO/GTerm?id=GO:0060999	[]
8	6,7,8	peptide secretion	GO:0002790	0.234	0.405	0.44	0.5	6.28718	-2.0661	A2AAJ9|1.204770048;P00348|1.390561044;P13806|1.226988345;P22316|0.742187875	4	2507	24	24150	http://www.ebi.ac.uk/QuickGO/GTerm?id=GO:0002790	[]
4	4	single-organism biosynthetic process	GO:0044711	0.234	0.405	0.85	1.39	6.28718	-2.0661	Q2EN81|1.264983797;P08249|1.361924577;A2AAJ9|1.204770048;Q4R5B0|1.223650086;P11607|1.659978821;P00348|1.390561044;P15122|0.825682409	7	5129	24	24150	http://www.ebi.ac.uk/QuickGO/GTerm?id=GO:0044711	[]
7	7	protein lipidation	GO:0006497	0.235	0.406	0	-0.46	6.28718	-2.0661	A2AAJ9|1.204770048	1	268	24	24150	http://www.ebi.ac.uk/QuickGO/GTerm?id=GO:0006497	[]
3	2,3	regulation of biological process	GO:0050789	0.235	0.407	2.67	5.34	6.28718	-2.0661	Q90YS3|1.298714246;Q4V8J7|1.325027761;Q90474|1.534980214;P50143|1.410027375;Q90339|1.461933176;P08249|1.361924577;A2AAJ9|1.204770048;Q5E958|1.388334918;Q9W6X9|1.432255047;P11607|1.659978821;P68103|1.2060011;P00348|1.390561044;Q3SZ54|1.295743924;P50580|1.305524261;P13806|1.226988345;Q9I8F9|1.257151257;Q38HM4|0.595012536;P15122|0.825682409;P22316|0.742187875;Q8BZ52|0.760581757	20	18035	24	24150	http://www.ebi.ac.uk/QuickGO/GTerm?id=GO:0050789	[]
6	5,6	regulation of polysaccharide metabolic process	GO:0032881	0.236	0.407	0	-0.46	6.28718	-2.0661	A2AAJ9|1.204770048	1	269	24	24150	http://www.ebi.ac.uk/QuickGO/GTerm?id=GO:0032881	[]
4	4	interaction with host	GO:0051701	0.237	0.408	0.08	-0.28	6.28718	-2.0661	P00348|1.390561044;Q38HM4|0.595012536	2	932	24	24150	http://www.ebi.ac.uk/QuickGO/GTerm?id=GO:0051701	[]
7	5,7	oxidative phosphorylation	GO:0006119	0.237	0.409	0	-0.46	6.28718	-2.0661	Q4R5B0|1.223650086	1	271	24	24150	http://www.ebi.ac.uk/QuickGO/GTerm?id=GO:0006119	[]
4	4	regulation of membrane permeability	GO:0090559	0.237	0.409	0	-0.46	6.28718	-2.0661	Q9I8F9|1.257151257	1	271	24	24150	http://www.ebi.ac.uk/QuickGO/GTerm?id=GO:0090559	[]
5	5	response to lipid	GO:0033993	0.238	0.41	0.11	-0.23	6.28718	-2.0661	Q90474|1.534980214;A2AAJ9|1.204770048;Q9I8F9|1.257151257;Q38HM4|0.595012536;P22316|0.742187875;Q8BZ52|0.760581757	6	4254	24	24150	http://www.ebi.ac.uk/QuickGO/GTerm?id=GO:0033993	[]
6	4,5,6	positive regulation of organ growth	GO:0046622	0.24	0.412	0	-0.46	6.28718	-2.0661	P13806|1.226988345	1	274	24	24150	http://www.ebi.ac.uk/QuickGO/GTerm?id=GO:0046622	[]
11	8,9,10,11	positive regulation of proteasomal ubiquitin-dependent protein catabolic process	GO:0032436	0.24	0.412	0	-0.46	6.28718	-2.0661	Q9I8F9|1.257151257	1	274	24	24150	http://www.ebi.ac.uk/QuickGO/GTerm?id=GO:0032436	[]
6	6	catechol-containing compound metabolic process	GO:0009712	0.24	0.413	0	-0.46	6.28718	-2.0661	P15122|0.825682409	1	275	24	24150	http://www.ebi.ac.uk/QuickGO/GTerm?id=GO:0009712	[]
8	4,5,7,8	negative regulation of secretion by cell	GO:1903531	0.241	0.413	0.22	0.02	6.28718	-2.0661	A2AAJ9|1.204770048;P00348|1.390561044	2	943	24	24150	http://www.ebi.ac.uk/QuickGO/GTerm?id=GO:1903531	[]
6	5,6	regulation of cellular carbohydrate metabolic process	GO:0010675	0.241	0.413	0.3	0.19	6.28718	-2.0661	A2AAJ9|1.204770048;P11607|1.659978821	2	943	24	24150	http://www.ebi.ac.uk/QuickGO/GTerm?id=GO:0010675	[]
5	5	cell cycle G1/S phase transition	GO:0044843	0.241	0.413	0.22	0.01	6.28718	-2.0661	P50580|1.305524261;Q9I8F9|1.257151257	2	944	24	24150	http://www.ebi.ac.uk/QuickGO/GTerm?id=GO:0044843	[]
4	4	cellular component assembly	GO:0022607	0.242	0.414	1.27	2.29	6.28718	-2.0661	Q90YS3|1.298714246;Q90474|1.534980214;P50143|1.410027375;Q90339|1.461933176;A2AAJ9|1.204770048;Q5E958|1.388334918;P68103|1.2060011;Q9I8F9|1.257151257;P22316|0.742187875;Q8BZ52|0.760581757	10	7965	24	24150	http://www.ebi.ac.uk/QuickGO/GTerm?id=GO:0022607	[]
5	5	positive regulation of viral life cycle	GO:1903902	0.242	0.414	0	-0.46	6.28718	-2.0661	Q9I8F9|1.257151257	1	277	24	24150	http://www.ebi.ac.uk/QuickGO/GTerm?id=GO:1903902	[]
4	4	negative regulation of catabolic process	GO:0009895	0.242	0.415	-0.07	-0.61	6.28718	-2.0661	Q90474|1.534980214;Q8BZ52|0.760581757	2	948	24	24150	http://www.ebi.ac.uk/QuickGO/GTerm?id=GO:0009895	[]
6	5,6	regulation of carbohydrate catabolic process	GO:0043470	0.243	0.415	0	-0.46	6.28718	-2.0661	A2AAJ9|1.204770048	1	278	24	24150	http://www.ebi.ac.uk/QuickGO/GTerm?id=GO:0043470	[]
8	7,8	axo-dendritic transport	GO:0008088	0.243	0.415	0	-0.46	6.28718	-2.0661	Q9I8F9|1.257151257	1	278	24	24150	http://www.ebi.ac.uk/QuickGO/GTerm?id=GO:0008088	[]
5	4,5	regulation of protein complex assembly	GO:0043254	0.243	0.415	0.12	-0.2	6.28718	-2.0661	Q90474|1.534980214;Q9I8F9|1.257151257;Q8BZ52|0.760581757	3	1724	24	24150	http://www.ebi.ac.uk/QuickGO/GTerm?id=GO:0043254	[]
8	8	protein deacetylation	GO:0006476	0.243	0.415	0	-0.46	6.28718	-2.0661	A2AAJ9|1.204770048	1	279	24	24150	http://www.ebi.ac.uk/QuickGO/GTerm?id=GO:0006476	[]
6	6	liver regeneration	GO:0097421	0.243	0.415	0	-0.46	6.28718	-2.0661	Q9W6X9|1.432255047	1	279	24	24150	http://www.ebi.ac.uk/QuickGO/GTerm?id=GO:0097421	[]
6	5,6	regulation of nitric oxide biosynthetic process	GO:0045428	0.244	0.416	0	-0.46	6.28718	-2.0661	Q90474|1.534980214	1	280	24	24150	http://www.ebi.ac.uk/QuickGO/GTerm?id=GO:0045428	[]
9	8,9	NAD metabolic process	GO:0019674	0.244	0.416	0	-0.46	6.28718	-2.0661	P08249|1.361924577	1	280	24	24150	http://www.ebi.ac.uk/QuickGO/GTerm?id=GO:0019674	[]
4	4	response to temperature stimulus	GO:0009266	0.245	0.417	0.42	0.45	6.28718	-2.0661	Q90474|1.534980214;P08249|1.361924577;Q9I8F9|1.257151257	3	1730	24	24150	http://www.ebi.ac.uk/QuickGO/GTerm?id=GO:0009266	[]
4	4	response to water deprivation	GO:0009414	0.245	0.417	0	-0.46	6.28718	-2.0661	P15122|0.825682409	1	281	24	24150	http://www.ebi.ac.uk/QuickGO/GTerm?id=GO:0009414	[]
8	8	divalent inorganic cation homeostasis	GO:0072507	0.245	0.417	0.13	-0.18	6.28718	-2.0661	P11607|1.659978821;P13806|1.226988345;P22316|0.742187875	3	1731	24	24150	http://www.ebi.ac.uk/QuickGO/GTerm?id=GO:0072507	[]
6	4,5,6	positive regulation of protein complex assembly	GO:0031334	0.246	0.418	0.02	-0.42	6.28718	-2.0661	Q9I8F9|1.257151257;Q8BZ52|0.760581757	2	957	24	24150	http://www.ebi.ac.uk/QuickGO/GTerm?id=GO:0031334	[]
5	5	cytoskeleton organization	GO:0007010	0.246	0.418	0.88	1.44	6.28718	-2.0661	Q90474|1.534980214;Q90339|1.461933176;A2AAJ9|1.204770048;Q9I8F9|1.257151257;Q38HM4|0.595012536;Q8BZ52|0.760581757	6	4303	24	24150	http://www.ebi.ac.uk/QuickGO/GTerm?id=GO:0007010	[]
5	5	ion transport	GO:0006811	0.246	0.418	0.71	1.08	6.28718	-2.0661	Q2EN81|1.264983797;A2AAJ9|1.204770048;Q4R5B0|1.223650086;P11607|1.659978821;P13806|1.226988345;P22316|0.742187875	6	4303	24	24150	http://www.ebi.ac.uk/QuickGO/GTerm?id=GO:0006811	[]
10	7,8,9,10	regulation of mRNA splicing, via spliceosome	GO:0048024	0.247	0.418	0	-0.46	6.28718	-2.0661	Q9I8F9|1.257151257	1	283	24	24150	http://www.ebi.ac.uk/QuickGO/GTerm?id=GO:0048024	[]
5	5	mitochondrion localization	GO:0051646	0.247	0.418	0	-0.46	6.28718	-2.0661	P11607|1.659978821	1	283	24	24150	http://www.ebi.ac.uk/QuickGO/GTerm?id=GO:0051646	[]
6	6	cellular response to metal ion	GO:0071248	0.247	0.418	0.18	-0.07	6.28718	-2.0661	A2AAJ9|1.204770048;Q9I8F9|1.257151257	2	959	24	24150	http://www.ebi.ac.uk/QuickGO/GTerm?id=GO:0071248	[]
7	6,7	convergent extension	GO:0060026	0.247	0.418	0	-0.46	6.28718	-2.0661	A2AAJ9|1.204770048	1	284	24	24150	http://www.ebi.ac.uk/QuickGO/GTerm?id=GO:0060026	[]
7	5,6,7	negative regulation of reactive oxygen species metabolic process	GO:2000378	0.247	0.418	0	-0.46	6.28718	-2.0661	P68103|1.2060011	1	284	24	24150	http://www.ebi.ac.uk/QuickGO/GTerm?id=GO:2000378	[]
8	6,7,8	glucan biosynthetic process	GO:0009250	0.247	0.418	0	-0.46	6.28718	-2.0661	A2AAJ9|1.204770048	1	284	24	24150	http://www.ebi.ac.uk/QuickGO/GTerm?id=GO:0009250	[]
6	6	lipoprotein biosynthetic process	GO:0042158	0.247	0.418	0	-0.46	6.28718	-2.0661	A2AAJ9|1.204770048	1	284	24	24150	http://www.ebi.ac.uk/QuickGO/GTerm?id=GO:0042158	[]
6	5,6	regulation of interleukin-2 production	GO:0032663	0.248	0.418	0	-0.46	6.28718	-2.0661	A2AAJ9|1.204770048	1	285	24	24150	http://www.ebi.ac.uk/QuickGO/GTerm?id=GO:0032663	[]
6	4,5,6	positive regulation of organelle assembly	GO:1902117	0.248	0.418	0	-0.46	6.28718	-2.0661	A2AAJ9|1.204770048	1	285	24	24150	http://www.ebi.ac.uk/QuickGO/GTerm?id=GO:1902117	[]
8	8	protein autophosphorylation	GO:0046777	0.248	0.418	0.18	-0.07	6.28718	-2.0661	A2AAJ9|1.204770048;Q9I8F9|1.257151257	2	963	24	24150	http://www.ebi.ac.uk/QuickGO/GTerm?id=GO:0046777	[]
7	4,5,6,7	oocyte axis specification	GO:0007309	0.249	0.419	0	-0.46	6.28718	-2.0661	Q90474|1.534980214	1	286	24	24150	http://www.ebi.ac.uk/QuickGO/GTerm?id=GO:0007309	[]
7	7	diterpenoid metabolic process	GO:0016101	0.249	0.419	0	-0.46	6.28718	-2.0661	P15122|0.825682409	1	286	24	24150	http://www.ebi.ac.uk/QuickGO/GTerm?id=GO:0016101	[]
4	4	cerebellum morphogenesis	GO:0021587	0.25	0.42	0	-0.46	6.28718	-2.0661	P22316|0.742187875	1	287	24	24150	http://www.ebi.ac.uk/QuickGO/GTerm?id=GO:0021587	[]
4	4	phosphorus metabolic process	GO:0006793	0.25	0.42	1.28	2.32	6.28718	-2.0661	Q90474|1.534980214;Q2EN81|1.264983797;Q90339|1.461933176;P08249|1.361924577;A2AAJ9|1.204770048;Q4R5B0|1.223650086;P68103|1.2060011;Q9I8F9|1.257151257;Q38HM4|0.595012536;Q8BZ52|0.760581757	10	8022	24	24150	http://www.ebi.ac.uk/QuickGO/GTerm?id=GO:0006793	[]
6	6	cellular response to peptide	GO:1901653	0.25	0.42	-0.09	-0.66	6.28718	-2.0661	P13806|1.226988345;P15122|0.825682409;P22316|0.742187875	3	1749	24	24150	http://www.ebi.ac.uk/QuickGO/GTerm?id=GO:1901653	[]
7	7	protein deacylation	GO:0035601	0.25	0.42	0	-0.46	6.28718	-2.0661	A2AAJ9|1.204770048	1	288	24	24150	http://www.ebi.ac.uk/QuickGO/GTerm?id=GO:0035601	[]
4	4	lymphocyte homeostasis	GO:0002260	0.25	0.42	0	-0.46	6.28718	-2.0661	P22316|0.742187875	1	288	24	24150	http://www.ebi.ac.uk/QuickGO/GTerm?id=GO:0002260	[]
7	6,7	ventricular cardiac muscle tissue morphogenesis	GO:0055010	0.251	0.42	0	-0.46	6.28718	-2.0661	A2AAJ9|1.204770048	1	289	24	24150	http://www.ebi.ac.uk/QuickGO/GTerm?id=GO:0055010	[]
6	6	macromolecule deacylation	GO:0098732	0.251	0.42	0	-0.46	6.28718	-2.0661	A2AAJ9|1.204770048	1	289	24	24150	http://www.ebi.ac.uk/QuickGO/GTerm?id=GO:0098732	[]
7	6,7	androgen receptor signaling pathway	GO:0030521	0.251	0.42	0	-0.46	6.28718	-2.0661	Q8BZ52|0.760581757	1	289	24	24150	http://www.ebi.ac.uk/QuickGO/GTerm?id=GO:0030521	[]
5	5	regulation of cardiac muscle hypertrophy	GO:0010611	0.251	0.42	0	-0.46	6.28718	-2.0661	Q38HM4|0.595012536	1	289	24	24150	http://www.ebi.ac.uk/QuickGO/GTerm?id=GO:0010611	[]
4	4	synapse organization	GO:0050808	0.251	0.42	0.13	-0.18	6.28718	-2.0661	A2AAJ9|1.204770048;P13806|1.226988345;P22316|0.742187875	3	1753	24	24150	http://www.ebi.ac.uk/QuickGO/GTerm?id=GO:0050808	[]
9	5,6,7,8,9	microtubule polymerization	GO:0046785	0.252	0.421	0	-0.46	6.28718	-2.0661	Q9I8F9|1.257151257	1	290	24	24150	http://www.ebi.ac.uk/QuickGO/GTerm?id=GO:0046785	[]
6	6	positive regulation of endothelial cell proliferation	GO:0001938	0.253	0.423	0	-0.46	6.28718	-2.0661	A2AAJ9|1.204770048	1	292	24	24150	http://www.ebi.ac.uk/QuickGO/GTerm?id=GO:0001938	[]
6	6	neutrophil chemotaxis	GO:0030593	0.253	0.423	0	-0.46	6.28718	-2.0661	A2AAJ9|1.204770048	1	292	24	24150	http://www.ebi.ac.uk/QuickGO/GTerm?id=GO:0030593	[]
7	7	protein localization to vacuole	GO:0072665	0.253	0.423	0	-0.46	6.28718	-2.0661	Q9I8F9|1.257151257	1	292	24	24150	http://www.ebi.ac.uk/QuickGO/GTerm?id=GO:0072665	[]
6	6	cellular response to organic cyclic compound	GO:0071407	0.255	0.425	-0.66	-1.9	6.28718	-2.0661	Q90474|1.534980214;Q38HM4|0.595012536;P22316|0.742187875;Q8BZ52|0.760581757	4	2599	24	24150	http://www.ebi.ac.uk/QuickGO/GTerm?id=GO:0071407	[]
6	5,6	negative regulation of neuron death	GO:1901215	0.255	0.425	-0.06	-0.59	6.28718	-2.0661	Q90474|1.534980214;P22316|0.742187875	2	981	24	24150	http://www.ebi.ac.uk/QuickGO/GTerm?id=GO:1901215	[]
7	6,7	positive regulation of dendrite morphogenesis	GO:0050775	0.255	0.425	0	-0.46	6.28718	-2.0661	A2AAJ9|1.204770048	1	294	24	24150	http://www.ebi.ac.uk/QuickGO/GTerm?id=GO:0050775	[]
5	5	protein complex subunit organization	GO:0071822	0.256	0.427	0.94	1.58	6.28718	-2.0661	Q90474|1.534980214;P50143|1.410027375;A2AAJ9|1.204770048;P68103|1.2060011;Q9I8F9|1.257151257;Q38HM4|0.595012536;Q8BZ52|0.760581757	7	5265	24	24150	http://www.ebi.ac.uk/QuickGO/GTerm?id=GO:0071822	[]
4	4	head morphogenesis	GO:0060323	0.257	0.428	0	-0.46	6.28718	-2.0661	Q90339|1.461933176	1	297	24	24150	http://www.ebi.ac.uk/QuickGO/GTerm?id=GO:0060323	[]
6	6	positive regulation of lymphocyte mediated immunity	GO:0002708	0.257	0.428	0	-0.46	6.28718	-2.0661	Q9I8F9|1.257151257	1	297	24	24150	http://www.ebi.ac.uk/QuickGO/GTerm?id=GO:0002708	[]
4	3,4	regulation of metabolic process	GO:0019222	0.258	0.428	2.07	4.03	6.28718	-2.0661	Q90YS3|1.298714246;Q90474|1.534980214;P50143|1.410027375;P08249|1.361924577;A2AAJ9|1.204770048;Q5E958|1.388334918;Q9W6X9|1.432255047;P11607|1.659978821;P68103|1.2060011;Q3SZ54|1.295743924;P50580|1.305524261;Q9I8F9|1.257151257;Q38HM4|0.595012536;P22316|0.742187875;Q8BZ52|0.760581757	15	12981	24	24150	http://www.ebi.ac.uk/QuickGO/GTerm?id=GO:0019222	[]
7	5,7	multicellular organismal water homeostasis	GO:0050891	0.258	0.428	0	-0.46	6.28718	-2.0661	P15122|0.825682409	1	298	24	24150	http://www.ebi.ac.uk/QuickGO/GTerm?id=GO:0050891	[]
5	5	interleukin-2 production	GO:0032623	0.258	0.428	0	-0.46	6.28718	-2.0661	A2AAJ9|1.204770048	1	298	24	24150	http://www.ebi.ac.uk/QuickGO/GTerm?id=GO:0032623	[]
5	4,5	cell development	GO:0048468	0.258	0.428	1.39	2.56	6.28718	-2.0661	Q90YS3|1.298714246;Q90474|1.534980214;Q90339|1.461933176;A2AAJ9|1.204770048;P11607|1.659978821;P68103|1.2060011;P13806|1.226988345;Q9I8F9|1.257151257;Q38HM4|0.595012536;P22316|0.742187875	10	8079	24	24150	http://www.ebi.ac.uk/QuickGO/GTerm?id=GO:0048468	[]
6	4,5,6	oocyte construction	GO:0007308	0.259	0.429	0	-0.46	6.28718	-2.0661	Q90474|1.534980214	1	299	24	24150	http://www.ebi.ac.uk/QuickGO/GTerm?id=GO:0007308	[]
7	6,7	regulation of stress-activated MAPK cascade	GO:0032872	0.26	0.431	-0.34	-1.21	6.28718	-2.0661	Q38HM4|0.595012536;Q8BZ52|0.760581757	2	995	24	24150	http://www.ebi.ac.uk/QuickGO/GTerm?id=GO:0032872	[]
4	4	cerebellar cortex development	GO:0021695	0.26	0.431	0	-0.46	6.28718	-2.0661	P22316|0.742187875	1	301	24	24150	http://www.ebi.ac.uk/QuickGO/GTerm?id=GO:0021695	[]
5	5	regulation of protein metabolic process	GO:0051246	0.261	0.431	1.13	2	6.28718	-2.0661	Q90YS3|1.298714246;Q90474|1.534980214;A2AAJ9|1.204770048;P68103|1.2060011;Q3SZ54|1.295743924;P50580|1.305524261;Q9I8F9|1.257151257;Q38HM4|0.595012536;Q8BZ52|0.760581757	9	7150	24	24150	http://www.ebi.ac.uk/QuickGO/GTerm?id=GO:0051246	[]
7	5,6,7	positive regulation of phosphorus metabolic process	GO:0010562	0.262	0.432	0.34	0.29	6.28718	-2.0661	Q90474|1.534980214;A2AAJ9|1.204770048;P68103|1.2060011;Q38HM4|0.595012536;Q8BZ52|0.760581757	5	3498	24	24150	http://www.ebi.ac.uk/QuickGO/GTerm?id=GO:0010562	[]
6	6	positive regulation of phosphate metabolic process	GO:0045937	0.262	0.432	0.34	0.29	6.28718	-2.0661	Q90474|1.534980214;A2AAJ9|1.204770048;P68103|1.2060011;Q38HM4|0.595012536;Q8BZ52|0.760581757	5	3498	24	24150	http://www.ebi.ac.uk/QuickGO/GTerm?id=GO:0045937	[]
7	6,7	positive regulation of chromosome organization	GO:2001252	0.262	0.433	0	-0.46	6.28718	-2.0661	P50143|1.410027375	1	304	24	24150	http://www.ebi.ac.uk/QuickGO/GTerm?id=GO:2001252	[]
5	5	modification by host of symbiont morphology or physiology	GO:0051851	0.263	0.434	0	-0.46	6.28718	-2.0661	Q9I8F9|1.257151257	1	305	24	24150	http://www.ebi.ac.uk/QuickGO/GTerm?id=GO:0051851	[]
6	5,6	regulation of stress-activated protein kinase signaling cascade	GO:0070302	0.264	0.435	-0.34	-1.21	6.28718	-2.0661	Q38HM4|0.595012536;Q8BZ52|0.760581757	2	1005	24	24150	http://www.ebi.ac.uk/QuickGO/GTerm?id=GO:0070302	[]
6	6	response to testosterone	GO:0033574	0.264	0.435	0	-0.46	6.28718	-2.0661	P22316|0.742187875	1	306	24	24150	http://www.ebi.ac.uk/QuickGO/GTerm?id=GO:0033574	[]
6	6	regulation of muscle hypertrophy	GO:0014743	0.264	0.435	0	-0.46	6.28718	-2.0661	Q38HM4|0.595012536	1	307	24	24150	http://www.ebi.ac.uk/QuickGO/GTerm?id=GO:0014743	[]
7	7	negative regulation of phosphatase activity	GO:0010923	0.264	0.435	0	-0.46	6.28718	-2.0661	Q8BZ52|0.760581757	1	307	24	24150	http://www.ebi.ac.uk/QuickGO/GTerm?id=GO:0010923	[]
9	7,8,9	positive regulation of proteasomal protein catabolic process	GO:1901800	0.264	0.435	0	-0.46	6.28718	-2.0661	Q9I8F9|1.257151257	1	307	24	24150	http://www.ebi.ac.uk/QuickGO/GTerm?id=GO:1901800	[]
5	4,5	intracellular receptor signaling pathway	GO:0030522	0.265	0.436	0.02	-0.42	6.28718	-2.0661	Q9I8F9|1.257151257;Q8BZ52|0.760581757	2	1008	24	24150	http://www.ebi.ac.uk/QuickGO/GTerm?id=GO:0030522	[]
4	4	response to heat	GO:0009408	0.266	0.436	0.29	0.16	6.28718	-2.0661	Q90474|1.534980214;Q9I8F9|1.257151257	2	1011	24	24150	http://www.ebi.ac.uk/QuickGO/GTerm?id=GO:0009408	[]
6	5,6	extrinsic apoptotic signaling pathway in absence of ligand	GO:0097192	0.266	0.436	0	-0.46	6.28718	-2.0661	Q9I8F9|1.257151257	1	309	24	24150	http://www.ebi.ac.uk/QuickGO/GTerm?id=GO:0097192	[]
3	3	intraspecies interaction between organisms	GO:0051703	0.266	0.436	0	-0.46	6.28718	-2.0661	A2AAJ9|1.204770048	1	309	24	24150	http://www.ebi.ac.uk/QuickGO/GTerm?id=GO:0051703	[]
5	4,5	signal transduction in absence of ligand	GO:0038034	0.266	0.436	0	-0.46	6.28718	-2.0661	Q9I8F9|1.257151257	1	309	24	24150	http://www.ebi.ac.uk/QuickGO/GTerm?id=GO:0038034	[]
4	4	cell-cell signaling	GO:0007267	0.266	0.436	0.88	1.46	6.28718	-2.0661	Q4V8J7|1.325027761;A2AAJ9|1.204770048;P11607|1.659978821;P00348|1.390561044;P13806|1.226988345;Q9I8F9|1.257151257;P22316|0.742187875	7	5324	24	24150	http://www.ebi.ac.uk/QuickGO/GTerm?id=GO:0007267	[]
5	5	nitric oxide biosynthetic process	GO:0006809	0.267	0.437	0	-0.46	6.28718	-2.0661	Q90474|1.534980214	1	310	24	24150	http://www.ebi.ac.uk/QuickGO/GTerm?id=GO:0006809	[]
4	3,4	regulation of cellular component biogenesis	GO:0044087	0.267	0.437	0.25	0.08	6.28718	-2.0661	Q90474|1.534980214;A2AAJ9|1.204770048;Q9I8F9|1.257151257;P22316|0.742187875;Q8BZ52|0.760581757	5	3524	24	24150	http://www.ebi.ac.uk/QuickGO/GTerm?id=GO:0044087	[]
4	4	organophosphate metabolic process	GO:0019637	0.267	0.437	0.59	0.82	6.28718	-2.0661	Q2EN81|1.264983797;Q90339|1.461933176;P08249|1.361924577;Q4R5B0|1.223650086;Q9I8F9|1.257151257	5	3524	24	24150	http://www.ebi.ac.uk/QuickGO/GTerm?id=GO:0019637	[]
9	8,9	purine ribonucleotide biosynthetic process	GO:0009152	0.267	0.437	0.19	-0.05	6.28718	-2.0661	Q2EN81|1.264983797;Q4R5B0|1.223650086	2	1014	24	24150	http://www.ebi.ac.uk/QuickGO/GTerm?id=GO:0009152	[]
4	4	muscle cell proliferation	GO:0033002	0.267	0.437	0	-0.46	6.28718	-2.0661	A2AAJ9|1.204770048;P15122|0.825682409	2	1015	24	24150	http://www.ebi.ac.uk/QuickGO/GTerm?id=GO:0033002	[]
7	4,5,6,7	negative regulation of viral process	GO:0048525	0.267	0.437	0	-0.46	6.28718	-2.0661	Q38HM4|0.595012536	1	311	24	24150	http://www.ebi.ac.uk/QuickGO/GTerm?id=GO:0048525	[]
6	5,6	regulation of synaptic growth at neuromuscular junction	GO:0008582	0.268	0.438	0	-0.46	6.28718	-2.0661	P22316|0.742187875	1	312	24	24150	http://www.ebi.ac.uk/QuickGO/GTerm?id=GO:0008582	[]
6	6	establishment of epithelial cell polarity	GO:0090162	0.268	0.438	0	-0.46	6.28718	-2.0661	A2AAJ9|1.204770048	1	312	24	24150	http://www.ebi.ac.uk/QuickGO/GTerm?id=GO:0090162	[]
7	7	post-translational protein modification	GO:0043687	0.269	0.439	0.22	0.01	6.28718	-2.0661	Q9GLY5|1.37013909;A2AAJ9|1.204770048	2	1020	24	24150	http://www.ebi.ac.uk/QuickGO/GTerm?id=GO:0043687	[]
5	5	visual learning	GO:0008542	0.27	0.439	0	-0.46	6.28718	-2.0661	P22316|0.742187875	1	314	24	24150	http://www.ebi.ac.uk/QuickGO/GTerm?id=GO:0008542	[]
6	4,5,6	regulation of insulin secretion involved in cellular response to glucose stimulus	GO:0061178	0.27	0.439	0	-0.46	6.28718	-2.0661	P22316|0.742187875	1	314	24	24150	http://www.ebi.ac.uk/QuickGO/GTerm?id=GO:0061178	[]
6	6	synaptic vesicle recycling	GO:0036465	0.27	0.44	0	-0.46	6.28718	-2.0661	Q9I8F9|1.257151257	1	315	24	24150	http://www.ebi.ac.uk/QuickGO/GTerm?id=GO:0036465	[]
6	4,5,6	hormone-mediated signaling pathway	GO:0009755	0.27	0.44	0	-0.46	6.28718	-2.0661	P50580|1.305524261;Q8BZ52|0.760581757	2	1023	24	24150	http://www.ebi.ac.uk/QuickGO/GTerm?id=GO:0009755	[]
5	3,4,5	regulation of homeostatic process	GO:0032844	0.271	0.44	0.13	-0.18	6.28718	-2.0661	P50143|1.410027375;P11607|1.659978821;P22316|0.742187875	3	1826	24	24150	http://www.ebi.ac.uk/QuickGO/GTerm?id=GO:0032844	[]
9	6,7,9	central nervous system neuron differentiation	GO:0021953	0.272	0.44	0.05	-0.36	6.28718	-2.0661	A2AAJ9|1.204770048;P22316|0.742187875	2	1026	24	24150	http://www.ebi.ac.uk/QuickGO/GTerm?id=GO:0021953	[]
3	3	positive regulation of developmental process	GO:0051094	0.272	0.44	0.78	1.24	6.28718	-2.0661	Q90474|1.534980214;A2AAJ9|1.204770048;P68103|1.2060011;P50580|1.305524261;P13806|1.226988345;Q9I8F9|1.257151257;P22316|0.742187875	7	5358	24	24150	http://www.ebi.ac.uk/QuickGO/GTerm?id=GO:0051094	[]
7	5,6,7	positive regulation of receptor-mediated endocytosis	GO:0048260	0.272	0.44	0	-0.46	6.28718	-2.0661	Q9I8F9|1.257151257	1	317	24	24150	http://www.ebi.ac.uk/QuickGO/GTerm?id=GO:0048260	[]
4	4	cochlea development	GO:0090102	0.272	0.44	0	-0.46	6.28718	-2.0661	A2AAJ9|1.204770048	1	317	24	24150	http://www.ebi.ac.uk/QuickGO/GTerm?id=GO:0090102	[]
4	4	positive regulation of nervous system development	GO:0051962	0.272	0.44	0.39	0.39	6.28718	-2.0661	A2AAJ9|1.204770048;P68103|1.2060011;Q9I8F9|1.257151257;P22316|0.742187875	4	2675	24	24150	http://www.ebi.ac.uk/QuickGO/GTerm?id=GO:0051962	[]
6	6	dephosphorylation	GO:0016311	0.272	0.44	-0.07	-0.61	6.28718	-2.0661	Q90474|1.534980214;Q8BZ52|0.760581757	2	1027	24	24150	http://www.ebi.ac.uk/QuickGO/GTerm?id=GO:0016311	[]
5	5	cellular response to transforming growth factor beta stimulus	GO:0071560	0.272	0.441	0.29	0.16	6.28718	-2.0661	Q90474|1.534980214;Q9I8F9|1.257151257	2	1028	24	24150	http://www.ebi.ac.uk/QuickGO/GTerm?id=GO:0071560	[]
5	5	membrane lipid biosynthetic process	GO:0046467	0.273	0.442	0	-0.46	6.28718	-2.0661	A2AAJ9|1.204770048	1	319	24	24150	http://www.ebi.ac.uk/QuickGO/GTerm?id=GO:0046467	[]
6	4,5,6	phototransduction	GO:0007602	0.273	0.442	0	-0.46	6.28718	-2.0661	P22316|0.742187875	1	319	24	24150	http://www.ebi.ac.uk/QuickGO/GTerm?id=GO:0007602	[]
7	6,7	positive regulation of adaptive immune response based on somatic recombination of immune receptors built from immunoglobulin superfamily domains	GO:0002824	0.274	0.442	0	-0.46	6.28718	-2.0661	Q9I8F9|1.257151257	1	320	24	24150	http://www.ebi.ac.uk/QuickGO/GTerm?id=GO:0002824	[]
6	6	Golgi vesicle transport	GO:0048193	0.274	0.442	0.02	-0.42	6.28718	-2.0661	Q9I8F9|1.257151257;Q8BZ52|0.760581757	2	1033	24	24150	http://www.ebi.ac.uk/QuickGO/GTerm?id=GO:0048193	[]
7	7	purine nucleotide biosynthetic process	GO:0006164	0.274	0.442	0.19	-0.05	6.28718	-2.0661	Q2EN81|1.264983797;Q4R5B0|1.223650086	2	1033	24	24150	http://www.ebi.ac.uk/QuickGO/GTerm?id=GO:0006164	[]
10	6,8,10	regulation of potassium ion transmembrane transport	GO:1901379	0.275	0.443	0	-0.46	6.28718	-2.0661	P22316|0.742187875	1	321	24	24150	http://www.ebi.ac.uk/QuickGO/GTerm?id=GO:1901379	[]
5	4,5	regulation of oxidoreductase activity	GO:0051341	0.275	0.443	0	-0.46	6.28718	-2.0661	Q90474|1.534980214	1	321	24	24150	http://www.ebi.ac.uk/QuickGO/GTerm?id=GO:0051341	[]
5	5	organic hydroxy compound catabolic process	GO:1901616	0.275	0.443	0	-0.46	6.28718	-2.0661	P15122|0.825682409	1	321	24	24150	http://www.ebi.ac.uk/QuickGO/GTerm?id=GO:1901616	[]
5	4,5	pattern specification process	GO:0007389	0.276	0.444	0.08	-0.29	6.28718	-2.0661	Q90474|1.534980214;A2AAJ9|1.204770048;Q38HM4|0.595012536;Q8BZ52|0.760581757	4	2691	24	24150	http://www.ebi.ac.uk/QuickGO/GTerm?id=GO:0007389	[]
5	5	import into cell	GO:0098657	0.276	0.444	0	-0.46	6.28718	-2.0661	P13806|1.226988345	1	323	24	24150	http://www.ebi.ac.uk/QuickGO/GTerm?id=GO:0098657	[]
6	5,6	actin cytoskeleton organization	GO:0030036	0.276	0.445	0.55	0.74	6.28718	-2.0661	Q90474|1.534980214;Q90339|1.461933176;A2AAJ9|1.204770048;Q8BZ52|0.760581757	4	2695	24	24150	http://www.ebi.ac.uk/QuickGO/GTerm?id=GO:0030036	[]
7	5,7	positive regulation of leukocyte chemotaxis	GO:0002690	0.277	0.445	0	-0.46	6.28718	-2.0661	A2AAJ9|1.204770048	1	324	24	24150	http://www.ebi.ac.uk/QuickGO/GTerm?id=GO:0002690	[]
3	3	leukocyte mediated cytotoxicity	GO:0001909	0.277	0.445	0	-0.46	6.28718	-2.0661	Q9I8F9|1.257151257	1	324	24	24150	http://www.ebi.ac.uk/QuickGO/GTerm?id=GO:0001909	[]
6	4,5,6	seed development	GO:0048316	0.277	0.445	0	-0.46	6.28718	-2.0661	P08249|1.361924577	1	324	24	24150	http://www.ebi.ac.uk/QuickGO/GTerm?id=GO:0048316	[]
5	5	learning	GO:0007612	0.277	0.445	0.05	-0.36	6.28718	-2.0661	A2AAJ9|1.204770048;P22316|0.742187875	2	1041	24	24150	http://www.ebi.ac.uk/QuickGO/GTerm?id=GO:0007612	[]
6	6	aorta development	GO:0035904	0.278	0.445	0	-0.46	6.28718	-2.0661	A2AAJ9|1.204770048	1	325	24	24150	http://www.ebi.ac.uk/QuickGO/GTerm?id=GO:0035904	[]
7	7	establishment or maintenance of epithelial cell apical/basal polarity	GO:0045197	0.278	0.445	0	-0.46	6.28718	-2.0661	A2AAJ9|1.204770048	1	325	24	24150	http://www.ebi.ac.uk/QuickGO/GTerm?id=GO:0045197	[]
10	7,8,9,10	negative regulation of cysteine-type endopeptidase activity involved in apoptotic process	GO:0043154	0.278	0.446	0	-0.46	6.28718	-2.0661	Q9I8F9|1.257151257	1	326	24	24150	http://www.ebi.ac.uk/QuickGO/GTerm?id=GO:0043154	[]
4	4	response to transforming growth factor beta	GO:0071559	0.279	0.446	0.29	0.16	6.28718	-2.0661	Q90474|1.534980214;Q9I8F9|1.257151257	2	1046	24	24150	http://www.ebi.ac.uk/QuickGO/GTerm?id=GO:0071559	[]
5	4,5	response to water	GO:0009415	0.279	0.446	0	-0.46	6.28718	-2.0661	P15122|0.825682409	1	327	24	24150	http://www.ebi.ac.uk/QuickGO/GTerm?id=GO:0009415	[]
4	4	interaction with symbiont	GO:0051702	0.279	0.446	0	-0.46	6.28718	-2.0661	Q9I8F9|1.257151257	1	327	24	24150	http://www.ebi.ac.uk/QuickGO/GTerm?id=GO:0051702	[]
4	4	regulation of nitrogen compound metabolic process	GO:0051171	0.279	0.446	1.41	2.61	6.28718	-2.0661	Q90YS3|1.298714246;Q90474|1.534980214;P50143|1.410027375;A2AAJ9|1.204770048;P68103|1.2060011;Q3SZ54|1.295743924;P50580|1.305524261;Q9I8F9|1.257151257;Q38HM4|0.595012536;P22316|0.742187875;Q8BZ52|0.760581757	11	9191	24	24150	http://www.ebi.ac.uk/QuickGO/GTerm?id=GO:0051171	[]
8	5,6,7,8	positive regulation of protein targeting to mitochondrion	GO:1903955	0.281	0.448	0	-0.46	6.28718	-2.0661	Q9I8F9|1.257151257	1	329	24	24150	http://www.ebi.ac.uk/QuickGO/GTerm?id=GO:1903955	[]
4	4	single-organism carbohydrate metabolic process	GO:0044723	0.281	0.448	0.52	0.66	6.28718	-2.0661	P08249|1.361924577;A2AAJ9|1.204770048;P11607|1.659978821;P15122|0.825682409	4	2715	24	24150	http://www.ebi.ac.uk/QuickGO/GTerm?id=GO:0044723	[]
4	4	face development	GO:0060324	0.281	0.448	0	-0.46	6.28718	-2.0661	Q90339|1.461933176	1	330	24	24150	http://www.ebi.ac.uk/QuickGO/GTerm?id=GO:0060324	[]
5	5	receptor clustering	GO:0043113	0.281	0.448	0	-0.46	6.28718	-2.0661	P22316|0.742187875	1	330	24	24150	http://www.ebi.ac.uk/QuickGO/GTerm?id=GO:0043113	[]
7	4,6,7	negative regulation of secretion	GO:0051048	0.282	0.448	0.22	0.02	6.28718	-2.0661	A2AAJ9|1.204770048;P00348|1.390561044	2	1053	24	24150	http://www.ebi.ac.uk/QuickGO/GTerm?id=GO:0051048	[]
4	4	neural nucleus development	GO:0048857	0.282	0.448	0	-0.46	6.28718	-2.0661	P22316|0.742187875	1	331	24	24150	http://www.ebi.ac.uk/QuickGO/GTerm?id=GO:0048857	[]
6	4,6	sporulation resulting in formation of a cellular spore	GO:0030435	0.282	0.448	0	-0.46	6.28718	-2.0661	P00348|1.390561044	1	331	24	24150	http://www.ebi.ac.uk/QuickGO/GTerm?id=GO:0030435	[]
5	5	nitric oxide metabolic process	GO:0046209	0.282	0.448	0	-0.46	6.28718	-2.0661	Q90474|1.534980214	1	331	24	24150	http://www.ebi.ac.uk/QuickGO/GTerm?id=GO:0046209	[]
4	4	sister chromatid cohesion	GO:0007062	0.282	0.448	0	-0.46	6.28718	-2.0661	A2AAJ9|1.204770048	1	331	24	24150	http://www.ebi.ac.uk/QuickGO/GTerm?id=GO:0007062	[]
5	4,5	negative regulation of cell death	GO:0060548	0.283	0.45	0.21	0	6.28718	-2.0661	Q90474|1.534980214;P50580|1.305524261;Q9I8F9|1.257151257;P15122|0.825682409;P22316|0.742187875	5	3606	24	24150	http://www.ebi.ac.uk/QuickGO/GTerm?id=GO:0060548	[]
5	5	glycogen metabolic process	GO:0005977	0.284	0.45	0	-0.46	6.28718	-2.0661	A2AAJ9|1.204770048	1	333	24	24150	http://www.ebi.ac.uk/QuickGO/GTerm?id=GO:0005977	[]
8	7,8	ribonucleotide biosynthetic process	GO:0009260	0.284	0.451	0.19	-0.05	6.28718	-2.0661	Q2EN81|1.264983797;Q4R5B0|1.223650086	2	1060	24	24150	http://www.ebi.ac.uk/QuickGO/GTerm?id=GO:0009260	[]
7	5,6,7	regulation of oxidative stress-induced cell death	GO:1903201	0.286	0.452	0	-0.46	6.28718	-2.0661	Q9I8F9|1.257151257	1	336	24	24150	http://www.ebi.ac.uk/QuickGO/GTerm?id=GO:1903201	[]
7	6,7	RNA export from nucleus	GO:0006405	0.286	0.452	0	-0.46	6.28718	-2.0661	Q90YS3|1.298714246	1	336	24	24150	http://www.ebi.ac.uk/QuickGO/GTerm?id=GO:0006405	[]
3	3	regulation of cellular process	GO:0050794	0.286	0.453	2.51	5	6.28718	-2.0661	Q90YS3|1.298714246;Q4V8J7|1.325027761;Q90474|1.534980214;P50143|1.410027375;Q90339|1.461933176;P08249|1.361924577;A2AAJ9|1.204770048;Q5E958|1.388334918;P11607|1.659978821;P68103|1.2060011;P00348|1.390561044;Q3SZ54|1.295743924;P50580|1.305524261;P13806|1.226988345;Q9I8F9|1.257151257;Q38HM4|0.595012536;P15122|0.825682409;P22316|0.742187875;Q8BZ52|0.760581757	19	17309	24	24150	http://www.ebi.ac.uk/QuickGO/GTerm?id=GO:0050794	[]
6	6	neutrophil migration	GO:1990266	0.286	0.453	0	-0.46	6.28718	-2.0661	A2AAJ9|1.204770048	1	337	24	24150	http://www.ebi.ac.uk/QuickGO/GTerm?id=GO:1990266	[]
5	4,5	multicellular organism growth	GO:0035264	0.287	0.453	0.17	-0.09	6.28718	-2.0661	A2AAJ9|1.204770048;P13806|1.226988345	2	1066	24	24150	http://www.ebi.ac.uk/QuickGO/GTerm?id=GO:0035264	[]
6	6	purine-containing compound biosynthetic process	GO:0072522	0.287	0.453	0.19	-0.05	6.28718	-2.0661	Q2EN81|1.264983797;Q4R5B0|1.223650086	2	1067	24	24150	http://www.ebi.ac.uk/QuickGO/GTerm?id=GO:0072522	[]
4	4	developmental maturation	GO:0021700	0.287	0.453	0.13	-0.18	6.28718	-2.0661	Q90474|1.534980214;A2AAJ9|1.204770048;P22316|0.742187875	3	1883	24	24150	http://www.ebi.ac.uk/QuickGO/GTerm?id=GO:0021700	[]
6	6	protein localization to cell surface	GO:0034394	0.287	0.453	0	-0.46	6.28718	-2.0661	Q90474|1.534980214	1	338	24	24150	http://www.ebi.ac.uk/QuickGO/GTerm?id=GO:0034394	[]
6	6	regulation of neuromuscular junction development	GO:1904396	0.287	0.453	0	-0.46	6.28718	-2.0661	P22316|0.742187875	1	338	24	24150	http://www.ebi.ac.uk/QuickGO/GTerm?id=GO:1904396	[]
8	6,7,8	positive regulation of DNA replication	GO:0045740	0.287	0.453	0	-0.46	6.28718	-2.0661	Q90474|1.534980214	1	338	24	24150	http://www.ebi.ac.uk/QuickGO/GTerm?id=GO:0045740	[]
7	5,7	negative regulation of calcium ion transport	GO:0051926	0.288	0.453	0	-0.46	6.28718	-2.0661	P22316|0.742187875	1	339	24	24150	http://www.ebi.ac.uk/QuickGO/GTerm?id=GO:0051926	[]
5	4,5	energy derivation by oxidation of organic compounds	GO:0015980	0.288	0.453	0.22	0.01	6.28718	-2.0661	P08249|1.361924577;A2AAJ9|1.204770048	2	1070	24	24150	http://www.ebi.ac.uk/QuickGO/GTerm?id=GO:0015980	[]
4	4	transmission of nerve impulse	GO:0019226	0.289	0.453	0	-0.46	6.28718	-2.0661	P22316|0.742187875	1	340	24	24150	http://www.ebi.ac.uk/QuickGO/GTerm?id=GO:0019226	[]
5	5	positive regulation of adaptive immune response	GO:0002821	0.289	0.453	0	-0.46	6.28718	-2.0661	Q9I8F9|1.257151257	1	340	24	24150	http://www.ebi.ac.uk/QuickGO/GTerm?id=GO:0002821	[]
7	5,7	fruit development	GO:0010154	0.289	0.453	0	-0.46	6.28718	-2.0661	P08249|1.361924577	1	340	24	24150	http://www.ebi.ac.uk/QuickGO/GTerm?id=GO:0010154	[]
5	5	cellular response to oxygen-containing compound	GO:1901701	0.289	0.454	0.17	-0.09	6.28718	-2.0661	A2AAJ9|1.204770048;P13806|1.226988345;Q9I8F9|1.257151257;Q38HM4|0.595012536;P15122|0.825682409;P22316|0.742187875	6	4539	24	24150	http://www.ebi.ac.uk/QuickGO/GTerm?id=GO:1901701	[]
5	5	root system development	GO:0022622	0.29	0.454	0	-0.46	6.28718	-2.0661	P11607|1.659978821	1	342	24	24150	http://www.ebi.ac.uk/QuickGO/GTerm?id=GO:0022622	[]
11	5,11	regulation of synaptic transmission, glutamatergic	GO:0051966	0.29	0.454	0	-0.46	6.28718	-2.0661	A2AAJ9|1.204770048	1	342	24	24150	http://www.ebi.ac.uk/QuickGO/GTerm?id=GO:0051966	[]
9	9	negative regulation of cysteine-type endopeptidase activity	GO:2000117	0.29	0.454	0	-0.46	6.28718	-2.0661	Q9I8F9|1.257151257	1	342	24	24150	http://www.ebi.ac.uk/QuickGO/GTerm?id=GO:2000117	[]
6	4,6	root development	GO:0048364	0.29	0.454	0	-0.46	6.28718	-2.0661	P11607|1.659978821	1	342	24	24150	http://www.ebi.ac.uk/QuickGO/GTerm?id=GO:0048364	[]
12	11,12	positive regulation of cytosolic calcium ion concentration	GO:0007204	0.29	0.455	0.04	-0.37	6.28718	-2.0661	P13806|1.226988345;P22316|0.742187875	2	1076	24	24150	http://www.ebi.ac.uk/QuickGO/GTerm?id=GO:0007204	[]
5	5	macromolecule modification	GO:0043412	0.291	0.455	1.41	2.61	6.28718	-2.0661	Q9GLY5|1.37013909;Q90YS3|1.298714246;Q4V8J7|1.325027761;Q90474|1.534980214;P08249|1.361924577;A2AAJ9|1.204770048;P68103|1.2060011;P50580|1.305524261;Q9I8F9|1.257151257;Q38HM4|0.595012536;Q8BZ52|0.760581757	11	9268	24	24150	http://www.ebi.ac.uk/QuickGO/GTerm?id=GO:0043412	[]
6	6	negative regulation of hydrolase activity	GO:0051346	0.291	0.455	0.02	-0.42	6.28718	-2.0661	Q9I8F9|1.257151257;Q8BZ52|0.760581757	2	1078	24	24150	http://www.ebi.ac.uk/QuickGO/GTerm?id=GO:0051346	[]
6	6	ribose phosphate biosynthetic process	GO:0046390	0.291	0.455	0.19	-0.05	6.28718	-2.0661	Q2EN81|1.264983797;Q4R5B0|1.223650086	2	1078	24	24150	http://www.ebi.ac.uk/QuickGO/GTerm?id=GO:0046390	[]
6	5,6	regulation of intracellular steroid hormone receptor signaling pathway	GO:0033143	0.291	0.455	0	-0.46	6.28718	-2.0661	Q8BZ52|0.760581757	1	344	24	24150	http://www.ebi.ac.uk/QuickGO/GTerm?id=GO:0033143	[]
11	5,7,8,9,10,11	insulin secretion involved in cellular response to glucose stimulus	GO:0035773	0.291	0.455	0	-0.46	6.28718	-2.0661	P22316|0.742187875	1	344	24	24150	http://www.ebi.ac.uk/QuickGO/GTerm?id=GO:0035773	[]
6	6	regulation of fatty acid metabolic process	GO:0019217	0.291	0.455	0	-0.46	6.28718	-2.0661	P08249|1.361924577	1	344	24	24150	http://www.ebi.ac.uk/QuickGO/GTerm?id=GO:0019217	[]
3	3	single-organism behavior	GO:0044708	0.292	0.456	0.62	0.88	6.28718	-2.0661	Q90474|1.534980214;A2AAJ9|1.204770048;P11607|1.659978821;P22316|0.742187875	4	2763	24	24150	http://www.ebi.ac.uk/QuickGO/GTerm?id=GO:0044708	[]
7	5,6,7	positive regulation of cellular carbohydrate metabolic process	GO:0010676	0.294	0.457	0	-0.46	6.28718	-2.0661	A2AAJ9|1.204770048	1	347	24	24150	http://www.ebi.ac.uk/QuickGO/GTerm?id=GO:0010676	[]
6	5,6	regulation of cellular amine metabolic process	GO:0033238	0.294	0.457	0	-0.46	6.28718	-2.0661	P22316|0.742187875	1	347	24	24150	http://www.ebi.ac.uk/QuickGO/GTerm?id=GO:0033238	[]
5	4,5	maternal process involved in female pregnancy	GO:0060135	0.294	0.457	0	-0.46	6.28718	-2.0661	P15122|0.825682409	1	347	24	24150	http://www.ebi.ac.uk/QuickGO/GTerm?id=GO:0060135	[]
9	5,6,7,8,9	ribonucleoprotein complex export from nucleus	GO:0071426	0.294	0.457	0	-0.46	6.28718	-2.0661	Q90YS3|1.298714246	1	347	24	24150	http://www.ebi.ac.uk/QuickGO/GTerm?id=GO:0071426	[]
4	4	post-embryonic animal organ development	GO:0048569	0.294	0.457	0.22	0.02	6.28718	-2.0661	A2AAJ9|1.204770048;Q5E958|1.388334918	2	1086	24	24150	http://www.ebi.ac.uk/QuickGO/GTerm?id=GO:0048569	[]
3	3	cellular response to stimulus	GO:0051716	0.294	0.457	2.09	4.07	6.28718	-2.0661	Q90YS3|1.298714246;Q4V8J7|1.325027761;Q90474|1.534980214;Q90339|1.461933176;A2AAJ9|1.204770048;P11607|1.659978821;P68103|1.2060011;P00348|1.390561044;Q3SZ54|1.295743924;P50580|1.305524261;P13806|1.226988345;Q9I8F9|1.257151257;Q38HM4|0.595012536;P15122|0.825682409;P22316|0.742187875;Q8BZ52|0.760581757	16	14260	24	24150	http://www.ebi.ac.uk/QuickGO/GTerm?id=GO:0051716	[]
8	6,7,8	endochondral bone morphogenesis	GO:0060350	0.294	0.457	0	-0.46	6.28718	-2.0661	A2AAJ9|1.204770048	1	348	24	24150	http://www.ebi.ac.uk/QuickGO/GTerm?id=GO:0060350	[]
6	5,6	ventricular septum development	GO:0003281	0.294	0.457	0	-0.46	6.28718	-2.0661	A2AAJ9|1.204770048	1	348	24	24150	http://www.ebi.ac.uk/QuickGO/GTerm?id=GO:0003281	[]
4	4	ribonucleoprotein complex localization	GO:0071166	0.294	0.457	0	-0.46	6.28718	-2.0661	Q90YS3|1.298714246	1	348	24	24150	http://www.ebi.ac.uk/QuickGO/GTerm?id=GO:0071166	[]
4	4	cellular component disassembly	GO:0022411	0.295	0.457	-0.1	-0.68	6.28718	-2.0661	Q9I8F9|1.257151257;Q38HM4|0.595012536;Q8BZ52|0.760581757	3	1912	24	24150	http://www.ebi.ac.uk/QuickGO/GTerm?id=GO:0022411	[]
4	4	cell cycle phase transition	GO:0044770	0.296	0.458	0.4	0.41	6.28718	-2.0661	Q90474|1.534980214;P50580|1.305524261;Q9I8F9|1.257151257	3	1914	24	24150	http://www.ebi.ac.uk/QuickGO/GTerm?id=GO:0044770	[]
7	7	negative regulation of dephosphorylation	GO:0035305	0.296	0.458	0	-0.46	6.28718	-2.0661	Q8BZ52|0.760581757	1	350	24	24150	http://www.ebi.ac.uk/QuickGO/GTerm?id=GO:0035305	[]
8	7,8	regulation of protein targeting to mitochondrion	GO:1903214	0.296	0.459	0	-0.46	6.28718	-2.0661	Q9I8F9|1.257151257	1	351	24	24150	http://www.ebi.ac.uk/QuickGO/GTerm?id=GO:1903214	[]
7	6,7	regulation of neuron apoptotic process	GO:0043523	0.297	0.459	-0.06	-0.59	6.28718	-2.0661	Q90474|1.534980214;P22316|0.742187875	2	1094	24	24150	http://www.ebi.ac.uk/QuickGO/GTerm?id=GO:0043523	[]
4	4	hindbrain morphogenesis	GO:0021575	0.298	0.46	0	-0.46	6.28718	-2.0661	P22316|0.742187875	1	353	24	24150	http://www.ebi.ac.uk/QuickGO/GTerm?id=GO:0021575	[]
5	5	sensory perception	GO:0007600	0.298	0.46	0.4	0.4	6.28718	-2.0661	A2AAJ9|1.204770048;P13806|1.226988345;Q9I8F9|1.257151257;P22316|0.742187875	4	2789	24	24150	http://www.ebi.ac.uk/QuickGO/GTerm?id=GO:0007600	[]
9	6,8,9	regulation of blood vessel endothelial cell migration	GO:0043535	0.299	0.46	0	-0.46	6.28718	-2.0661	A2AAJ9|1.204770048	1	354	24	24150	http://www.ebi.ac.uk/QuickGO/GTerm?id=GO:0043535	[]
5	5	detection of mechanical stimulus	GO:0050982	0.299	0.46	0	-0.46	6.28718	-2.0661	A2AAJ9|1.204770048	1	354	24	24150	http://www.ebi.ac.uk/QuickGO/GTerm?id=GO:0050982	[]
6	6	ventricular cardiac muscle tissue development	GO:0003229	0.299	0.46	0	-0.46	6.28718	-2.0661	A2AAJ9|1.204770048	1	354	24	24150	http://www.ebi.ac.uk/QuickGO/GTerm?id=GO:0003229	[]
6	5,6	dendritic spine morphogenesis	GO:0060997	0.299	0.46	0	-0.46	6.28718	-2.0661	A2AAJ9|1.204770048	1	354	24	24150	http://www.ebi.ac.uk/QuickGO/GTerm?id=GO:0060997	[]
8	7,8	regulation of muscle cell apoptotic process	GO:0010660	0.299	0.461	0	-0.46	6.28718	-2.0661	Q9I8F9|1.257151257	1	355	24	24150	http://www.ebi.ac.uk/QuickGO/GTerm?id=GO:0010660	[]
3	3	regulation of biological quality	GO:0065008	0.3	0.461	1.57	2.95	6.28718	-2.0661	Q90YS3|1.298714246;Q90474|1.534980214;P50143|1.410027375;A2AAJ9|1.204770048;Q9W6X9|1.432255047;P11607|1.659978821;P00348|1.390561044;P13806|1.226988345;Q9I8F9|1.257151257;P15122|0.825682409;P22316|0.742187875;Q8BZ52|0.760581757	12	10306	24	24150	http://www.ebi.ac.uk/QuickGO/GTerm?id=GO:0065008	[]
7	6,7	aerobic respiration	GO:0009060	0.3	0.461	0	-0.46	6.28718	-2.0661	P08249|1.361924577	1	356	24	24150	http://www.ebi.ac.uk/QuickGO/GTerm?id=GO:0009060	[]
6	6	establishment or maintenance of apical/basal cell polarity	GO:0035088	0.3	0.461	0	-0.46	6.28718	-2.0661	A2AAJ9|1.204770048	1	356	24	24150	http://www.ebi.ac.uk/QuickGO/GTerm?id=GO:0035088	[]
7	7	mucopolysaccharide metabolic process	GO:1903510	0.3	0.461	0	-0.46	6.28718	-2.0661	Q9GLY5|1.37013909	1	356	24	24150	http://www.ebi.ac.uk/QuickGO/GTerm?id=GO:1903510	[]
7	6,7	positive regulation of striated muscle cell differentiation	GO:0051155	0.3	0.461	0	-0.46	6.28718	-2.0661	A2AAJ9|1.204770048	1	356	24	24150	http://www.ebi.ac.uk/QuickGO/GTerm?id=GO:0051155	[]
6	6	endocytosis	GO:0006897	0.301	0.461	0.54	0.71	6.28718	-2.0661	Q90474|1.534980214;Q90339|1.461933176;Q4R5B0|1.223650086;Q9I8F9|1.257151257	4	2800	24	24150	http://www.ebi.ac.uk/QuickGO/GTerm?id=GO:0006897	[]
6	5,6	positive regulation of cellular protein metabolic process	GO:0032270	0.301	0.461	0.82	1.33	6.28718	-2.0661	Q90YS3|1.298714246;Q90474|1.534980214;A2AAJ9|1.204770048;Q9I8F9|1.257151257;Q38HM4|0.595012536;Q8BZ52|0.760581757	6	4604	24	24150	http://www.ebi.ac.uk/QuickGO/GTerm?id=GO:0032270	[]
5	5	positive regulation of cell projection organization	GO:0031346	0.301	0.461	0.35	0.3	6.28718	-2.0661	Q90474|1.534980214;A2AAJ9|1.204770048;P68103|1.2060011	3	1934	24	24150	http://www.ebi.ac.uk/QuickGO/GTerm?id=GO:0031346	[]
4	4	gamete generation	GO:0007276	0.301	0.461	0.74	1.15	6.28718	-2.0661	Q90YS3|1.298714246;Q4V8J7|1.325027761;Q90474|1.534980214;P11607|1.659978821;Q9I8F9|1.257151257	5	3694	24	24150	http://www.ebi.ac.uk/QuickGO/GTerm?id=GO:0007276	[]
8	7,8	positive regulation of proteolysis involved in cellular protein catabolic process	GO:1903052	0.301	0.461	0	-0.46	6.28718	-2.0661	Q9I8F9|1.257151257	1	358	24	24150	http://www.ebi.ac.uk/QuickGO/GTerm?id=GO:1903052	[]
7	6,7	response to nicotine	GO:0035094	0.301	0.461	0	-0.46	6.28718	-2.0661	A2AAJ9|1.204770048	1	358	24	24150	http://www.ebi.ac.uk/QuickGO/GTerm?id=GO:0035094	[]
7	7	cellular response to calcium ion	GO:0071277	0.302	0.462	0	-0.46	6.28718	-2.0661	A2AAJ9|1.204770048	1	359	24	24150	http://www.ebi.ac.uk/QuickGO/GTerm?id=GO:0071277	[]
7	6,7	lysosomal transport	GO:0007041	0.304	0.465	0	-0.46	6.28718	-2.0661	Q9I8F9|1.257151257	1	362	24	24150	http://www.ebi.ac.uk/QuickGO/GTerm?id=GO:0007041	[]
6	6	striated muscle tissue development	GO:0014706	0.304	0.465	0.13	-0.18	6.28718	-2.0661	A2AAJ9|1.204770048;Q9I8F9|1.257151257;P22316|0.742187875	3	1945	24	24150	http://www.ebi.ac.uk/QuickGO/GTerm?id=GO:0014706	[]
7	6,7	negative regulation of intrinsic apoptotic signaling pathway	GO:2001243	0.305	0.465	0	-0.46	6.28718	-2.0661	Q9I8F9|1.257151257	1	363	24	24150	http://www.ebi.ac.uk/QuickGO/GTerm?id=GO:2001243	[]
9	7,8,9	regulation of protein import into nucleus	GO:0042306	0.305	0.465	0	-0.46	6.28718	-2.0661	Q90474|1.534980214	1	363	24	24150	http://www.ebi.ac.uk/QuickGO/GTerm?id=GO:0042306	[]
8	8	gluconeogenesis	GO:0006094	0.305	0.465	0	-0.46	6.28718	-2.0661	P08249|1.361924577	1	363	24	24150	http://www.ebi.ac.uk/QuickGO/GTerm?id=GO:0006094	[]
5	5	protein localization to synapse	GO:0035418	0.305	0.465	0	-0.46	6.28718	-2.0661	A2AAJ9|1.204770048	1	363	24	24150	http://www.ebi.ac.uk/QuickGO/GTerm?id=GO:0035418	[]
7	4,6,7	positive regulation of protein transport	GO:0051222	0.305	0.465	0.37	0.33	6.28718	-2.0661	Q90474|1.534980214;A2AAJ9|1.204770048;Q9I8F9|1.257151257	3	1948	24	24150	http://www.ebi.ac.uk/QuickGO/GTerm?id=GO:0051222	[]
6	6	response to dexamethasone	GO:0071548	0.306	0.465	0	-0.46	6.28718	-2.0661	Q38HM4|0.595012536	1	364	24	24150	http://www.ebi.ac.uk/QuickGO/GTerm?id=GO:0071548	[]
2	2	single-organism process	GO:0044699	0.306	0.465	2.99	6.04	6.28718	-2.0661	Q9GLY5|1.37013909;Q90YS3|1.298714246;Q4V8J7|1.325027761;Q90474|1.534980214;P50143|1.410027375;Q2EN81|1.264983797;Q9BUR5|1.285321842;Q90339|1.461933176;P08249|1.361924577;A2AAJ9|1.204770048;Q5E958|1.388334918;Q9W6X9|1.432255047;Q4R5B0|1.223650086;P11607|1.659978821;P68103|1.2060011;P00348|1.390561044;P50580|1.305524261;P13806|1.226988345;Q9I8F9|1.257151257;Q38HM4|0.595012536;P15122|0.825682409;P22…	23	21793	24	24150	http://www.ebi.ac.uk/QuickGO/GTerm?id=GO:0044699	[]
6	6	cellular response to growth factor stimulus	GO:0071363	0.307	0.466	0.45	0.51	6.28718	-2.0661	Q90474|1.534980214;A2AAJ9|1.204770048;P68103|1.2060011;Q9I8F9|1.257151257	4	2825	24	24150	http://www.ebi.ac.uk/QuickGO/GTerm?id=GO:0071363	[]
6	5,6	cytosolic transport	GO:0016482	0.307	0.467	0.32	0.23	6.28718	-2.0661	P11607|1.659978821;Q9I8F9|1.257151257	2	1122	24	24150	http://www.ebi.ac.uk/QuickGO/GTerm?id=GO:0016482	[]
8	7,8	positive regulation of T cell differentiation	GO:0045582	0.308	0.467	0	-0.46	6.28718	-2.0661	Q90474|1.534980214	1	367	24	24150	http://www.ebi.ac.uk/QuickGO/GTerm?id=GO:0045582	[]
6	5,6	regulation of gene expression	GO:0010468	0.308	0.467	1.38	2.53	6.28718	-2.0661	Q90YS3|1.298714246;A2AAJ9|1.204770048;Q5E958|1.388334918;Q9W6X9|1.432255047;P68103|1.2060011;Q3SZ54|1.295743924;P50580|1.305524261;Q9I8F9|1.257151257;Q38HM4|0.595012536;P22316|0.742187875;Q8BZ52|0.760581757	11	9386	24	24150	http://www.ebi.ac.uk/QuickGO/GTerm?id=GO:0010468	[]
8	6,7,8	positive regulation of MAPK cascade	GO:0043410	0.308	0.467	-0.08	-0.64	6.28718	-2.0661	A2AAJ9|1.204770048;Q38HM4|0.595012536;Q8BZ52|0.760581757	3	1959	24	24150	http://www.ebi.ac.uk/QuickGO/GTerm?id=GO:0043410	[]
8	7,8	positive regulation of histone modification	GO:0031058	0.308	0.467	0	-0.46	6.28718	-2.0661	A2AAJ9|1.204770048	1	368	24	24150	http://www.ebi.ac.uk/QuickGO/GTerm?id=GO:0031058	[]
6	6	skeletal muscle cell differentiation	GO:0035914	0.308	0.467	0	-0.46	6.28718	-2.0661	A2AAJ9|1.204770048	1	368	24	24150	http://www.ebi.ac.uk/QuickGO/GTerm?id=GO:0035914	[]
8	7,8	protein polymerization	GO:0051258	0.309	0.467	0.02	-0.42	6.28718	-2.0661	Q9I8F9|1.257151257;Q8BZ52|0.760581757	2	1125	24	24150	http://www.ebi.ac.uk/QuickGO/GTerm?id=GO:0051258	[]
6	6	T cell mediated immunity	GO:0002456	0.309	0.467	0	-0.46	6.28718	-2.0661	Q9I8F9|1.257151257	1	369	24	24150	http://www.ebi.ac.uk/QuickGO/GTerm?id=GO:0002456	[]
5	5	cellular response to osmotic stress	GO:0071470	0.309	0.467	0	-0.46	6.28718	-2.0661	A2AAJ9|1.204770048	1	369	24	24150	http://www.ebi.ac.uk/QuickGO/GTerm?id=GO:0071470	[]
4	4	sporulation	GO:0043934	0.309	0.467	0	-0.46	6.28718	-2.0661	P00348|1.390561044	1	369	24	24150	http://www.ebi.ac.uk/QuickGO/GTerm?id=GO:0043934	[]
5	5	coronary vasculature development	GO:0060976	0.309	0.467	0	-0.46	6.28718	-2.0661	A2AAJ9|1.204770048	1	369	24	24150	http://www.ebi.ac.uk/QuickGO/GTerm?id=GO:0060976	[]
5	5	cellular response to nerve growth factor stimulus	GO:1990090	0.31	0.468	0	-0.46	6.28718	-2.0661	P68103|1.2060011	1	370	24	24150	http://www.ebi.ac.uk/QuickGO/GTerm?id=GO:1990090	[]
5	5	cellular response to inorganic substance	GO:0071241	0.311	0.469	0.18	-0.07	6.28718	-2.0661	A2AAJ9|1.204770048;Q9I8F9|1.257151257	2	1131	24	24150	http://www.ebi.ac.uk/QuickGO/GTerm?id=GO:0071241	[]
5	5	regulation of nucleobase-containing compound metabolic process	GO:0019219	0.312	0.47	1.3	2.36	6.28718	-2.0661	Q90474|1.534980214;P50143|1.410027375;A2AAJ9|1.204770048;P68103|1.2060011;Q3SZ54|1.295743924;P50580|1.305524261;Q9I8F9|1.257151257;Q38HM4|0.595012536;P22316|0.742187875;Q8BZ52|0.760581757	10	8442	24	24150	http://www.ebi.ac.uk/QuickGO/GTerm?id=GO:0019219	[]
7	5,6,7	positive regulation of phagocytosis	GO:0050766	0.313	0.471	0	-0.46	6.28718	-2.0661	Q9I8F9|1.257151257	1	374	24	24150	http://www.ebi.ac.uk/QuickGO/GTerm?id=GO:0050766	[]
8	7,8	ephrin receptor signaling pathway	GO:0048013	0.313	0.471	0	-0.46	6.28718	-2.0661	A2AAJ9|1.204770048	1	374	24	24150	http://www.ebi.ac.uk/QuickGO/GTerm?id=GO:0048013	[]
6	6	water homeostasis	GO:0030104	0.313	0.471	0	-0.46	6.28718	-2.0661	P15122|0.825682409	1	374	24	24150	http://www.ebi.ac.uk/QuickGO/GTerm?id=GO:0030104	[]
5	5	spindle assembly	GO:0051225	0.313	0.471	0	-0.46	6.28718	-2.0661	Q9I8F9|1.257151257	1	374	24	24150	http://www.ebi.ac.uk/QuickGO/GTerm?id=GO:0051225	[]
9	8,9	cellular metal ion homeostasis	GO:0006875	0.313	0.471	0.13	-0.18	6.28718	-2.0661	P11607|1.659978821;P13806|1.226988345;P22316|0.742187875	3	1976	24	24150	http://www.ebi.ac.uk/QuickGO/GTerm?id=GO:0006875	[]
4	4	visual behavior	GO:0007632	0.313	0.471	0	-0.46	6.28718	-2.0661	P22316|0.742187875	1	375	24	24150	http://www.ebi.ac.uk/QuickGO/GTerm?id=GO:0007632	[]
8	6,7,8	tumor necrosis factor-mediated signaling pathway	GO:0033209	0.314	0.472	0	-0.46	6.28718	-2.0661	Q9I8F9|1.257151257	1	376	24	24150	http://www.ebi.ac.uk/QuickGO/GTerm?id=GO:0033209	[]
6	6	polyol metabolic process	GO:0019751	0.314	0.472	0	-0.46	6.28718	-2.0661	P15122|0.825682409	1	376	24	24150	http://www.ebi.ac.uk/QuickGO/GTerm?id=GO:0019751	[]
5	5	establishment or maintenance of bipolar cell polarity	GO:0061245	0.315	0.472	0	-0.46	6.28718	-2.0661	A2AAJ9|1.204770048	1	377	24	24150	http://www.ebi.ac.uk/QuickGO/GTerm?id=GO:0061245	[]
7	5,6,7	positive regulation of transmembrane receptor protein serine/threonine kinase signaling pathway	GO:0090100	0.315	0.473	0	-0.46	6.28718	-2.0661	Q90474|1.534980214	1	378	24	24150	http://www.ebi.ac.uk/QuickGO/GTerm?id=GO:0090100	[]
6	5,6	regulation of cellular response to oxidative stress	GO:1900407	0.315	0.473	0	-0.46	6.28718	-2.0661	Q9I8F9|1.257151257	1	378	24	24150	http://www.ebi.ac.uk/QuickGO/GTerm?id=GO:1900407	[]
5	4,5	lipid storage	GO:0019915	0.315	0.473	0	-0.46	6.28718	-2.0661	P11607|1.659978821	1	378	24	24150	http://www.ebi.ac.uk/QuickGO/GTerm?id=GO:0019915	[]
5	5	regulation of carbohydrate metabolic process	GO:0006109	0.316	0.473	0.3	0.19	6.28718	-2.0661	A2AAJ9|1.204770048;P11607|1.659978821	2	1144	24	24150	http://www.ebi.ac.uk/QuickGO/GTerm?id=GO:0006109	[]
10	7,9,10	Wnt signaling pathway, planar cell polarity pathway	GO:0060071	0.316	0.473	0	-0.46	6.28718	-2.0661	A2AAJ9|1.204770048	1	379	24	24150	http://www.ebi.ac.uk/QuickGO/GTerm?id=GO:0060071	[]
4	4	hindbrain development	GO:0030902	0.316	0.473	0.03	-0.4	6.28718	-2.0661	Q9I8F9|1.257151257;P22316|0.742187875	2	1146	24	24150	http://www.ebi.ac.uk/QuickGO/GTerm?id=GO:0030902	[]
5	4,5	regulation of vesicle-mediated transport	GO:0060627	0.317	0.475	0.13	-0.18	6.28718	-2.0661	P11607|1.659978821;Q9I8F9|1.257151257;P22316|0.742187875	3	1992	24	24150	http://www.ebi.ac.uk/QuickGO/GTerm?id=GO:0060627	[]
7	6,7	RNA modification	GO:0009451	0.318	0.475	0	-0.46	6.28718	-2.0661	Q90YS3|1.298714246	1	382	24	24150	http://www.ebi.ac.uk/QuickGO/GTerm?id=GO:0009451	[]
6	5,6	glutamate receptor signaling pathway	GO:0007215	0.318	0.475	0	-0.46	6.28718	-2.0661	A2AAJ9|1.204770048	1	382	24	24150	http://www.ebi.ac.uk/QuickGO/GTerm?id=GO:0007215	[]
5	5	response to organic cyclic compound	GO:0014070	0.319	0.476	0.11	-0.23	6.28718	-2.0661	Q90474|1.534980214;A2AAJ9|1.204770048;Q9I8F9|1.257151257;Q38HM4|0.595012536;P22316|0.742187875;Q8BZ52|0.760581757	6	4697	24	24150	http://www.ebi.ac.uk/QuickGO/GTerm?id=GO:0014070	[]
5	4,5	centrosome cycle	GO:0007098	0.319	0.476	0	-0.46	6.28718	-2.0661	Q90474|1.534980214	1	383	24	24150	http://www.ebi.ac.uk/QuickGO/GTerm?id=GO:0007098	[]
8	7,8	cAMP-mediated signaling	GO:0019933	0.319	0.476	0	-0.46	6.28718	-2.0661	A2AAJ9|1.204770048	1	384	24	24150	http://www.ebi.ac.uk/QuickGO/GTerm?id=GO:0019933	[]
8	6,7,8	negative regulation of cation transmembrane transport	GO:1904063	0.319	0.476	0	-0.46	6.28718	-2.0661	P22316|0.742187875	1	384	24	24150	http://www.ebi.ac.uk/QuickGO/GTerm?id=GO:1904063	[]
6	5,6	energy reserve metabolic process	GO:0006112	0.32	0.476	0	-0.46	6.28718	-2.0661	A2AAJ9|1.204770048	1	385	24	24150	http://www.ebi.ac.uk/QuickGO/GTerm?id=GO:0006112	[]
4	4	response to nerve growth factor	GO:1990089	0.32	0.476	0	-0.46	6.28718	-2.0661	P68103|1.2060011	1	385	24	24150	http://www.ebi.ac.uk/QuickGO/GTerm?id=GO:1990089	[]
6	6	terpenoid metabolic process	GO:0006721	0.32	0.476	0	-0.46	6.28718	-2.0661	P15122|0.825682409	1	385	24	24150	http://www.ebi.ac.uk/QuickGO/GTerm?id=GO:0006721	[]
4	4	negative regulation of cell division	GO:0051782	0.321	0.477	0	-0.46	6.28718	-2.0661	A2AAJ9|1.204770048	1	386	24	24150	http://www.ebi.ac.uk/QuickGO/GTerm?id=GO:0051782	[]
4	4	reactive nitrogen species metabolic process	GO:2001057	0.322	0.478	0	-0.46	6.28718	-2.0661	Q90474|1.534980214	1	387	24	24150	http://www.ebi.ac.uk/QuickGO/GTerm?id=GO:2001057	[]
7	6,7	segmentation	GO:0035282	0.322	0.478	0.27	0.12	6.28718	-2.0661	Q90474|1.534980214;A2AAJ9|1.204770048	2	1161	24	24150	http://www.ebi.ac.uk/QuickGO/GTerm?id=GO:0035282	[]
5	5	lipoprotein metabolic process	GO:0042157	0.322	0.478	0	-0.46	6.28718	-2.0661	A2AAJ9|1.204770048	1	388	24	24150	http://www.ebi.ac.uk/QuickGO/GTerm?id=GO:0042157	[]
6	5,6	protein complex assembly	GO:0006461	0.322	0.478	0.72	1.09	6.28718	-2.0661	Q90474|1.534980214;P50143|1.410027375;A2AAJ9|1.204770048;P68103|1.2060011;Q9I8F9|1.257151257;Q8BZ52|0.760581757	6	4717	24	24150	http://www.ebi.ac.uk/QuickGO/GTerm?id=GO:0006461	[]
4	4	protein complex biogenesis	GO:0070271	0.322	0.478	0.72	1.09	6.28718	-2.0661	Q90474|1.534980214;P50143|1.410027375;A2AAJ9|1.204770048;P68103|1.2060011;Q9I8F9|1.257151257;Q8BZ52|0.760581757	6	4717	24	24150	http://www.ebi.ac.uk/QuickGO/GTerm?id=GO:0070271	[]
10	8,9,10	positive regulation of peptidyl-serine phosphorylation	GO:0033138	0.323	0.478	0	-0.46	6.28718	-2.0661	A2AAJ9|1.204770048	1	389	24	24150	http://www.ebi.ac.uk/QuickGO/GTerm?id=GO:0033138	[]
4	4	cellular hormone metabolic process	GO:0034754	0.324	0.479	0	-0.46	6.28718	-2.0661	P15122|0.825682409	1	390	24	24150	http://www.ebi.ac.uk/QuickGO/GTerm?id=GO:0034754	[]
6	4,5,6	positive regulation of intracellular transport	GO:0032388	0.324	0.479	0.29	0.16	6.28718	-2.0661	Q90474|1.534980214;Q9I8F9|1.257151257	2	1166	24	24150	http://www.ebi.ac.uk/QuickGO/GTerm?id=GO:0032388	[]
7	6,7	viral genome replication	GO:0019079	0.324	0.479	0	-0.46	6.28718	-2.0661	Q9I8F9|1.257151257	1	391	24	24150	http://www.ebi.ac.uk/QuickGO/GTerm?id=GO:0019079	[]
5	5	granulocyte chemotaxis	GO:0071621	0.324	0.479	0	-0.46	6.28718	-2.0661	A2AAJ9|1.204770048	1	391	24	24150	http://www.ebi.ac.uk/QuickGO/GTerm?id=GO:0071621	[]
9	6,8,9	regulation of establishment of planar polarity	GO:0090175	0.324	0.479	0	-0.46	6.28718	-2.0661	A2AAJ9|1.204770048	1	391	24	24150	http://www.ebi.ac.uk/QuickGO/GTerm?id=GO:0090175	[]
5	5	proteolysis	GO:0006508	0.325	0.479	0.34	0.29	6.28718	-2.0661	Q90474|1.534980214;P50580|1.305524261;Q9I8F9|1.257151257;Q38HM4|0.595012536;Q8BZ52|0.760581757	5	3807	24	24150	http://www.ebi.ac.uk/QuickGO/GTerm?id=GO:0006508	[]
6	5,6	positive regulation of leukocyte mediated immunity	GO:0002705	0.326	0.481	0	-0.46	6.28718	-2.0661	Q9I8F9|1.257151257	1	393	24	24150	http://www.ebi.ac.uk/QuickGO/GTerm?id=GO:0002705	[]
6	6	neuromuscular process controlling balance	GO:0050885	0.326	0.481	0	-0.46	6.28718	-2.0661	P22316|0.742187875	1	394	24	24150	http://www.ebi.ac.uk/QuickGO/GTerm?id=GO:0050885	[]
4	4	carbohydrate metabolic process	GO:0005975	0.327	0.482	0.52	0.66	6.28718	-2.0661	P08249|1.361924577;A2AAJ9|1.204770048;P11607|1.659978821;P15122|0.825682409	4	2910	24	24150	http://www.ebi.ac.uk/QuickGO/GTerm?id=GO:0005975	[]
6	3,5,6	positive regulation of establishment of protein localization	GO:1904951	0.327	0.482	0.37	0.33	6.28718	-2.0661	Q90474|1.534980214;A2AAJ9|1.204770048;Q9I8F9|1.257151257	3	2026	24	24150	http://www.ebi.ac.uk/QuickGO/GTerm?id=GO:1904951	[]
10	6,7,8,10	positive regulation of neuron differentiation	GO:0045666	0.327	0.482	0.26	0.11	6.28718	-2.0661	A2AAJ9|1.204770048;P68103|1.2060011;Q9I8F9|1.257151257	3	2028	24	24150	http://www.ebi.ac.uk/QuickGO/GTerm?id=GO:0045666	[]
5	5	muscle tissue development	GO:0060537	0.328	0.482	0.13	-0.18	6.28718	-2.0661	A2AAJ9|1.204770048;Q9I8F9|1.257151257;P22316|0.742187875	3	2029	24	24150	http://www.ebi.ac.uk/QuickGO/GTerm?id=GO:0060537	[]
4	4	adaptive immune response	GO:0002250	0.328	0.482	0.18	-0.07	6.28718	-2.0661	A2AAJ9|1.204770048;Q9I8F9|1.257151257	2	1177	24	24150	http://www.ebi.ac.uk/QuickGO/GTerm?id=GO:0002250	[]
7	6,7	stress-activated MAPK cascade	GO:0051403	0.329	0.483	-0.34	-1.21	6.28718	-2.0661	Q38HM4|0.595012536;Q8BZ52|0.760581757	2	1179	24	24150	http://www.ebi.ac.uk/QuickGO/GTerm?id=GO:0051403	[]
8	7,8	viral entry into host cell	GO:0046718	0.329	0.483	0	-0.46	6.28718	-2.0661	Q38HM4|0.595012536	1	398	24	24150	http://www.ebi.ac.uk/QuickGO/GTerm?id=GO:0046718	[]
4	4	circadian behavior	GO:0048512	0.329	0.483	0	-0.46	6.28718	-2.0661	Q90474|1.534980214	1	398	24	24150	http://www.ebi.ac.uk/QuickGO/GTerm?id=GO:0048512	[]
4	4	sleep	GO:0030431	0.329	0.483	0	-0.46	6.28718	-2.0661	Q90474|1.534980214	1	398	24	24150	http://www.ebi.ac.uk/QuickGO/GTerm?id=GO:0030431	[]
4	4	negative regulation of cell cycle	GO:0045786	0.329	0.483	0.12	-0.2	6.28718	-2.0661	Q90474|1.534980214;P50580|1.305524261;Q8BZ52|0.760581757	3	2034	24	24150	http://www.ebi.ac.uk/QuickGO/GTerm?id=GO:0045786	[]
5	5	long-term synaptic potentiation	GO:0060291	0.33	0.483	0	-0.46	6.28718	-2.0661	A2AAJ9|1.204770048	1	399	24	24150	http://www.ebi.ac.uk/QuickGO/GTerm?id=GO:0060291	[]
8	5,6,7,8	negative regulation of ion transmembrane transporter activity	GO:0032413	0.33	0.484	0	-0.46	6.28718	-2.0661	P22316|0.742187875	1	400	24	24150	http://www.ebi.ac.uk/QuickGO/GTerm?id=GO:0032413	[]
5	5	sphingolipid metabolic process	GO:0006665	0.331	0.485	0	-0.46	6.28718	-2.0661	A2AAJ9|1.204770048	1	401	24	24150	http://www.ebi.ac.uk/QuickGO/GTerm?id=GO:0006665	[]
4	4	protein metabolic process	GO:0019538	0.331	0.485	1.7	3.24	6.28718	-2.0661	Q9GLY5|1.37013909;Q90YS3|1.298714246;Q90474|1.534980214;P08249|1.361924577;A2AAJ9|1.204770048;Q5E958|1.388334918;Q9W6X9|1.432255047;P68103|1.2060011;Q3SZ54|1.295743924;P50580|1.305524261;Q9I8F9|1.257151257;Q38HM4|0.595012536;Q8BZ52|0.760581757	13	11508	24	24150	http://www.ebi.ac.uk/QuickGO/GTerm?id=GO:0019538	[]
8	8	clathrin-mediated endocytosis	GO:0072583	0.332	0.485	0	-0.46	6.28718	-2.0661	Q9I8F9|1.257151257	1	402	24	24150	http://www.ebi.ac.uk/QuickGO/GTerm?id=GO:0072583	[]
6	5,6	cell death in response to oxidative stress	GO:0036473	0.332	0.485	0	-0.46	6.28718	-2.0661	Q9I8F9|1.257151257	1	402	24	24150	http://www.ebi.ac.uk/QuickGO/GTerm?id=GO:0036473	[]
6	6	neuron apoptotic process	GO:0051402	0.332	0.485	-0.06	-0.59	6.28718	-2.0661	Q90474|1.534980214;P22316|0.742187875	2	1189	24	24150	http://www.ebi.ac.uk/QuickGO/GTerm?id=GO:0051402	[]
5	5	regulation of neuronal synaptic plasticity	GO:0048168	0.332	0.485	0	-0.46	6.28718	-2.0661	A2AAJ9|1.204770048	1	403	24	24150	http://www.ebi.ac.uk/QuickGO/GTerm?id=GO:0048168	[]
6	4,5,6	synaptic growth at neuromuscular junction	GO:0051124	0.332	0.485	0	-0.46	6.28718	-2.0661	P22316|0.742187875	1	403	24	24150	http://www.ebi.ac.uk/QuickGO/GTerm?id=GO:0051124	[]
8	4,6,7,8	positive regulation of establishment of protein localization to mitochondrion	GO:1903749	0.332	0.485	0	-0.46	6.28718	-2.0661	Q9I8F9|1.257151257	1	403	24	24150	http://www.ebi.ac.uk/QuickGO/GTerm?id=GO:1903749	[]
5	4,5	regulation of cytokine production	GO:0001817	0.333	0.485	0.37	0.33	6.28718	-2.0661	Q90474|1.534980214;A2AAJ9|1.204770048;Q9I8F9|1.257151257	3	2046	24	24150	http://www.ebi.ac.uk/QuickGO/GTerm?id=GO:0001817	[]
7	7	apical junction assembly	GO:0043297	0.333	0.485	0	-0.46	6.28718	-2.0661	A2AAJ9|1.204770048	1	404	24	24150	http://www.ebi.ac.uk/QuickGO/GTerm?id=GO:0043297	[]
5	5	mitotic spindle organization	GO:0007052	0.335	0.488	0	-0.46	6.28718	-2.0661	Q9I8F9|1.257151257	1	407	24	24150	http://www.ebi.ac.uk/QuickGO/GTerm?id=GO:0007052	[]
6	6	positive regulation of transferase activity	GO:0051347	0.336	0.489	0.38	0.37	6.28718	-2.0661	Q90YS3|1.298714246;Q90474|1.534980214;P68103|1.2060011	3	2057	24	24150	http://www.ebi.ac.uk/QuickGO/GTerm?id=GO:0051347	[]
8	6,7,8	regulation of RNA splicing	GO:0043484	0.336	0.489	0	-0.46	6.28718	-2.0661	Q9I8F9|1.257151257	1	408	24	24150	http://www.ebi.ac.uk/QuickGO/GTerm?id=GO:0043484	[]
9	6,8,9	regulation of transcription from RNA polymerase II promoter in response to stress	GO:0043618	0.336	0.489	0	-0.46	6.28718	-2.0661	Q9I8F9|1.257151257	1	409	24	24150	http://www.ebi.ac.uk/QuickGO/GTerm?id=GO:0043618	[]
4	4	positive regulation of viral process	GO:0048524	0.336	0.489	0	-0.46	6.28718	-2.0661	Q9I8F9|1.257151257	1	409	24	24150	http://www.ebi.ac.uk/QuickGO/GTerm?id=GO:0048524	[]
5	5	artery morphogenesis	GO:0048844	0.336	0.489	0	-0.46	6.28718	-2.0661	A2AAJ9|1.204770048	1	409	24	24150	http://www.ebi.ac.uk/QuickGO/GTerm?id=GO:0048844	[]
4	3,4	cell growth	GO:0016049	0.337	0.489	0.43	0.46	6.28718	-2.0661	A2AAJ9|1.204770048;P50580|1.305524261;Q9I8F9|1.257151257;P22316|0.742187875	4	2952	24	24150	http://www.ebi.ac.uk/QuickGO/GTerm?id=GO:0016049	[]
6	6	phosphorylation	GO:0016310	0.337	0.489	0.88	1.45	6.28718	-2.0661	Q90474|1.534980214;A2AAJ9|1.204770048;Q4R5B0|1.223650086;P68103|1.2060011;Q9I8F9|1.257151257;Q38HM4|0.595012536;Q8BZ52|0.760581757	7	5731	24	24150	http://www.ebi.ac.uk/QuickGO/GTerm?id=GO:0016310	[]
4	4	cell cycle	GO:0007049	0.337	0.489	0.87	1.42	6.28718	-2.0661	Q4V8J7|1.325027761;Q90474|1.534980214;A2AAJ9|1.204770048;Q5E958|1.388334918;P50580|1.305524261;Q9I8F9|1.257151257;Q8BZ52|0.760581757	7	5732	24	24150	http://www.ebi.ac.uk/QuickGO/GTerm?id=GO:0007049	[]
6	5,6	regulation of cell cycle arrest	GO:0071156	0.338	0.489	0	-0.46	6.28718	-2.0661	Q90474|1.534980214	1	411	24	24150	http://www.ebi.ac.uk/QuickGO/GTerm?id=GO:0071156	[]
5	5	regulation of leukocyte chemotaxis	GO:0002688	0.338	0.489	0	-0.46	6.28718	-2.0661	A2AAJ9|1.204770048	1	411	24	24150	http://www.ebi.ac.uk/QuickGO/GTerm?id=GO:0002688	[]
7	6,7	regulation of intracellular protein transport	GO:0033157	0.338	0.489	0.29	0.16	6.28718	-2.0661	Q90474|1.534980214;Q9I8F9|1.257151257	2	1204	24	24150	http://www.ebi.ac.uk/QuickGO/GTerm?id=GO:0033157	[]
6	6	regulation of endothelial cell proliferation	GO:0001936	0.338	0.489	0	-0.46	6.28718	-2.0661	A2AAJ9|1.204770048	1	412	24	24150	http://www.ebi.ac.uk/QuickGO/GTerm?id=GO:0001936	[]
4	4	fatty acid derivative metabolic process	GO:1901568	0.338	0.489	0	-0.46	6.28718	-2.0661	P15122|0.825682409	1	412	24	24150	http://www.ebi.ac.uk/QuickGO/GTerm?id=GO:1901568	[]
3	3	leukocyte homeostasis	GO:0001776	0.338	0.489	0	-0.46	6.28718	-2.0661	P22316|0.742187875	1	412	24	24150	http://www.ebi.ac.uk/QuickGO/GTerm?id=GO:0001776	[]
5	5	response to growth factor	GO:0070848	0.339	0.489	0.45	0.51	6.28718	-2.0661	Q90474|1.534980214;A2AAJ9|1.204770048;P68103|1.2060011;Q9I8F9|1.257151257	4	2961	24	24150	http://www.ebi.ac.uk/QuickGO/GTerm?id=GO:0070848	[]
8	7,8	nucleic acid-templated transcription	GO:0097659	0.339	0.489	1.09	1.9	6.28718	-2.0661	Q4V8J7|1.325027761;A2AAJ9|1.204770048;P68103|1.2060011;Q3SZ54|1.295743924;P50580|1.305524261;Q9I8F9|1.257151257;Q38HM4|0.595012536;P22316|0.742187875;Q8BZ52|0.760581757	9	7652	24	24150	http://www.ebi.ac.uk/QuickGO/GTerm?id=GO:0097659	[]
6	6	regulation of chromosome organization	GO:0033044	0.34	0.489	0.23	0.04	6.28718	-2.0661	P50143|1.410027375;A2AAJ9|1.204770048	2	1209	24	24150	http://www.ebi.ac.uk/QuickGO/GTerm?id=GO:0033044	[]
9	6,7,8,9	tripartite regional subdivision	GO:0007351	0.34	0.489	0	-0.46	6.28718	-2.0661	Q90474|1.534980214	1	414	24	24150	http://www.ebi.ac.uk/QuickGO/GTerm?id=GO:0007351	[]
9	6,7,8,9	positive regulation of lymphocyte differentiation	GO:0045621	0.34	0.489	0	-0.46	6.28718	-2.0661	Q90474|1.534980214	1	414	24	24150	http://www.ebi.ac.uk/QuickGO/GTerm?id=GO:0045621	[]
8	8	cellular response to glucocorticoid stimulus	GO:0071385	0.34	0.489	0	-0.46	6.28718	-2.0661	Q38HM4|0.595012536	1	414	24	24150	http://www.ebi.ac.uk/QuickGO/GTerm?id=GO:0071385	[]
8	7,8	anterior/posterior axis specification, embryo	GO:0008595	0.34	0.489	0	-0.46	6.28718	-2.0661	Q90474|1.534980214	1	414	24	24150	http://www.ebi.ac.uk/QuickGO/GTerm?id=GO:0008595	[]
2	2	biological regulation	GO:0065007	0.34	0.489	2.67	5.34	6.28718	-2.0661	Q90YS3|1.298714246;Q4V8J7|1.325027761;Q90474|1.534980214;P50143|1.410027375;Q90339|1.461933176;P08249|1.361924577;A2AAJ9|1.204770048;Q5E958|1.388334918;Q9W6X9|1.432255047;P11607|1.659978821;P68103|1.2060011;P00348|1.390561044;Q3SZ54|1.295743924;P50580|1.305524261;P13806|1.226988345;Q9I8F9|1.257151257;Q38HM4|0.595012536;P15122|0.825682409;P22316|0.742187875;Q8BZ52|0.760581757	20	18694	24	24150	http://www.ebi.ac.uk/QuickGO/GTerm?id=GO:0065007	[]
6	5,6	regulation of cellular protein metabolic process	GO:0032268	0.34	0.489	1.05	1.83	6.28718	-2.0661	Q90YS3|1.298714246;Q90474|1.534980214;A2AAJ9|1.204770048;Q3SZ54|1.295743924;P50580|1.305524261;Q9I8F9|1.257151257;Q38HM4|0.595012536;Q8BZ52|0.760581757	8	6701	24	24150	http://www.ebi.ac.uk/QuickGO/GTerm?id=GO:0032268	[]
6	4,6	negative regulation of intracellular transport	GO:0032387	0.34	0.489	0	-0.46	6.28718	-2.0661	Q9I8F9|1.257151257	1	415	24	24150	http://www.ebi.ac.uk/QuickGO/GTerm?id=GO:0032387	[]
5	5	regulation of response to oxidative stress	GO:1902882	0.341	0.49	0	-0.46	6.28718	-2.0661	Q9I8F9|1.257151257	1	416	24	24150	http://www.ebi.ac.uk/QuickGO/GTerm?id=GO:1902882	[]
6	6	cellular response to retinoic acid	GO:0071300	0.342	0.491	0	-0.46	6.28718	-2.0661	A2AAJ9|1.204770048	1	417	24	24150	http://www.ebi.ac.uk/QuickGO/GTerm?id=GO:0071300	[]
5	5	cell junction assembly	GO:0034329	0.343	0.492	0.04	-0.38	6.28718	-2.0661	A2AAJ9|1.204770048;Q8BZ52|0.760581757	2	1218	24	24150	http://www.ebi.ac.uk/QuickGO/GTerm?id=GO:0034329	[]
4	4	excretion	GO:0007588	0.343	0.492	0	-0.46	6.28718	-2.0661	P22316|0.742187875	1	419	24	24150	http://www.ebi.ac.uk/QuickGO/GTerm?id=GO:0007588	[]
4	4	regulation of anatomical structure size	GO:0090066	0.344	0.494	0.12	-0.2	6.28718	-2.0661	Q90474|1.534980214;A2AAJ9|1.204770048;Q8BZ52|0.760581757	3	2088	24	24150	http://www.ebi.ac.uk/QuickGO/GTerm?id=GO:0090066	[]
10	6,7,9,10	positive regulation of actin filament polymerization	GO:0030838	0.344	0.494	0	-0.46	6.28718	-2.0661	Q8BZ52|0.760581757	1	421	24	24150	http://www.ebi.ac.uk/QuickGO/GTerm?id=GO:0030838	[]
4	4	microtubule organizing center organization	GO:0031023	0.345	0.494	0	-0.46	6.28718	-2.0661	Q90474|1.534980214	1	422	24	24150	http://www.ebi.ac.uk/QuickGO/GTerm?id=GO:0031023	[]
6	6	water-soluble vitamin metabolic process	GO:0006767	0.346	0.495	0	-0.46	6.28718	-2.0661	P15122|0.825682409	1	423	24	24150	http://www.ebi.ac.uk/QuickGO/GTerm?id=GO:0006767	[]
7	6,7	RNA biosynthetic process	GO:0032774	0.346	0.495	1.09	1.9	6.28718	-2.0661	Q4V8J7|1.325027761;A2AAJ9|1.204770048;P68103|1.2060011;Q3SZ54|1.295743924;P50580|1.305524261;Q9I8F9|1.257151257;Q38HM4|0.595012536;P22316|0.742187875;Q8BZ52|0.760581757	9	7693	24	24150	http://www.ebi.ac.uk/QuickGO/GTerm?id=GO:0032774	[]
7	5,7	positive regulation of wound healing	GO:0090303	0.347	0.496	0	-0.46	6.28718	-2.0661	A2AAJ9|1.204770048	1	425	24	24150	http://www.ebi.ac.uk/QuickGO/GTerm?id=GO:0090303	[]
7	6,7	positive regulation of cellular protein catabolic process	GO:1903364	0.347	0.496	0	-0.46	6.28718	-2.0661	Q9I8F9|1.257151257	1	425	24	24150	http://www.ebi.ac.uk/QuickGO/GTerm?id=GO:1903364	[]
5	5	positive regulation of protein metabolic process	GO:0051247	0.347	0.496	0.82	1.33	6.28718	-2.0661	Q90YS3|1.298714246;Q90474|1.534980214;A2AAJ9|1.204770048;Q9I8F9|1.257151257;Q38HM4|0.595012536;Q8BZ52|0.760581757	6	4847	24	24150	http://www.ebi.ac.uk/QuickGO/GTerm?id=GO:0051247	[]
[truncated: 793 more rows]

## Sheet: cc
maxLevel	levels	GO_Name	GO_ID	Pvalue	Pvalue_adjusted	Genes	Count	Pop_Hit	List_Total	Background_Genes	URL
[truncated: 396 more rows]

[truncated: 1 more sheets: mf]
