# Supplementary material for: Analysis of Proteins Associated with Quality Deterioration of Grouper Fillets Based on TMT Quantitative Proteomics during Refrigerated Storage
Source: Molecules. 2019 Jul 20;24(14):2641. doi: 10.3390/molecules24142641 (PMC6680736; doi:10.3390/molecules24142641)
Supplement: Supplementary file 1 [file molecules-24-02641-s001.zip › table S4.xlsx]

## Sheet: bp
maxLevel	levels	GO_Name	GO_ID	Pvalue	Pvalue_adjusted	PAS_Value	PAS_Zscore	max_zscore	min_zscore	Genes	Count	Pop_Hit	List_Total	Background_Genes	URL	PATHS
8	8	purine ribonucleoside triphosphate metabolic process	GO:0009205	3.48e-11	6.86e-08	2.49	2.13	8.09389	-1.38963	P54985|1.42746752672;Q90XG0|1.42711011761;Q2EN81|1.66806652033;P80971|1.41281287616;Q9DGE0|1.23763773087;Q0IIG5|1.31361043921;P13619|1.34324963006;P51903|1.23988248762;Q32KV0|1.29793277687;O57656|1.20170929051;Q4R5B0|1.31137465787;A7E2Y1|2.85775330166;Q589R5|1.32210405505;Q5MJ86|1.39918496478;O42249|1.32246297031;B5DGM7|1.30516635586;Q9I8F9|1.2655419609	17	968	56	24150	http://www.ebi.ac.uk/QuickGO/GTerm?id=GO:0009205	[]
7	7	ribonucleoside triphosphate metabolic process	GO:0009199	4.71e-11	6.86e-08	2.49	2.13	8.09389	-1.38963	P54985|1.42746752672;Q90XG0|1.42711011761;Q2EN81|1.66806652033;P80971|1.41281287616;Q9DGE0|1.23763773087;Q0IIG5|1.31361043921;P13619|1.34324963006;P51903|1.23988248762;Q32KV0|1.29793277687;O57656|1.20170929051;Q4R5B0|1.31137465787;A7E2Y1|2.85775330166;Q589R5|1.32210405505;Q5MJ86|1.39918496478;O42249|1.32246297031;B5DGM7|1.30516635586;Q9I8F9|1.2655419609	17	987	56	24150	http://www.ebi.ac.uk/QuickGO/GTerm?id=GO:0009199	[]
7	7	purine nucleoside triphosphate metabolic process	GO:0009144	4.86e-11	6.86e-08	2.49	2.13	8.09389	-1.38963	P54985|1.42746752672;Q90XG0|1.42711011761;Q2EN81|1.66806652033;P80971|1.41281287616;Q9DGE0|1.23763773087;Q0IIG5|1.31361043921;P13619|1.34324963006;P51903|1.23988248762;Q32KV0|1.29793277687;O57656|1.20170929051;Q4R5B0|1.31137465787;A7E2Y1|2.85775330166;Q589R5|1.32210405505;Q5MJ86|1.39918496478;O42249|1.32246297031;B5DGM7|1.30516635586;Q9I8F9|1.2655419609	17	989	56	24150	http://www.ebi.ac.uk/QuickGO/GTerm?id=GO:0009144	[]
6	6	nucleoside triphosphate metabolic process	GO:0009141	9.42e-11	9.12e-08	2.49	2.13	8.09389	-1.38963	P54985|1.42746752672;Q90XG0|1.42711011761;Q2EN81|1.66806652033;P80971|1.41281287616;Q9DGE0|1.23763773087;Q0IIG5|1.31361043921;P13619|1.34324963006;P51903|1.23988248762;Q32KV0|1.29793277687;O57656|1.20170929051;Q4R5B0|1.31137465787;A7E2Y1|2.85775330166;Q589R5|1.32210405505;Q5MJ86|1.39918496478;O42249|1.32246297031;B5DGM7|1.30516635586;Q9I8F9|1.2655419609	17	1032	56	24150	http://www.ebi.ac.uk/QuickGO/GTerm?id=GO:0009141	[]
9	8,9	ATP metabolic process	GO:0046034	1.08e-10	9.12e-08	2.37	2.01	8.09389	-1.38963	P54985|1.42746752672;Q90XG0|1.42711011761;Q2EN81|1.66806652033;P80971|1.41281287616;Q9DGE0|1.23763773087;Q0IIG5|1.31361043921;P13619|1.34324963006;P51903|1.23988248762;Q32KV0|1.29793277687;O57656|1.20170929051;Q4R5B0|1.31137465787;A7E2Y1|2.85775330166;Q589R5|1.32210405505;Q5MJ86|1.39918496478;B5DGM7|1.30516635586;Q9I8F9|1.2655419609	16	891	56	24150	http://www.ebi.ac.uk/QuickGO/GTerm?id=GO:0046034	[]
10	9,10	NADH metabolic process	GO:0006734	4.57e-10	3.03e-07	1.19	0.77	8.09389	-1.38963	Q90XG0|1.42711011761;P08249|1.76164824879;Q0IIG5|1.31361043921;P51903|1.23988248762;Q32KV0|1.29793277687;O57656|1.20170929051;Q589R5|1.32210405505;Q5MJ86|1.39918496478;B5DGM7|1.30516635586	9	187	56	24150	http://www.ebi.ac.uk/QuickGO/GTerm?id=GO:0006734	[]
8	8	purine ribonucleoside monophosphate metabolic process	GO:0009167	5.56e-10	3.03e-07	2.37	2.01	8.09389	-1.38963	P54985|1.42746752672;Q90XG0|1.42711011761;Q2EN81|1.66806652033;P80971|1.41281287616;Q9DGE0|1.23763773087;Q0IIG5|1.31361043921;P13619|1.34324963006;P51903|1.23988248762;Q32KV0|1.29793277687;O57656|1.20170929051;Q4R5B0|1.31137465787;A7E2Y1|2.85775330166;Q589R5|1.32210405505;Q5MJ86|1.39918496478;B5DGM7|1.30516635586;Q9I8F9|1.2655419609	16	997	56	24150	http://www.ebi.ac.uk/QuickGO/GTerm?id=GO:0009167	[]
7	7	purine nucleoside monophosphate metabolic process	GO:0009126	5.73e-10	3.03e-07	2.37	2.01	8.09389	-1.38963	P54985|1.42746752672;Q90XG0|1.42711011761;Q2EN81|1.66806652033;P80971|1.41281287616;Q9DGE0|1.23763773087;Q0IIG5|1.31361043921;P13619|1.34324963006;P51903|1.23988248762;Q32KV0|1.29793277687;O57656|1.20170929051;Q4R5B0|1.31137465787;A7E2Y1|2.85775330166;Q589R5|1.32210405505;Q5MJ86|1.39918496478;B5DGM7|1.30516635586;Q9I8F9|1.2655419609	16	999	56	24150	http://www.ebi.ac.uk/QuickGO/GTerm?id=GO:0009126	[]
8	8	glucose catabolic process	GO:0006007	9.86e-10	4.64e-07	0.94	0.52	8.09389	-1.38963	Q90XG0|1.42711011761;Q0IIG5|1.31361043921;P51903|1.23988248762;Q32KV0|1.29793277687;Q589R5|1.32210405505;Q5MJ86|1.39918496478;B5DGM7|1.30516635586;C0HL13|0.827490369573	8	137	56	24150	http://www.ebi.ac.uk/QuickGO/GTerm?id=GO:0006007	[]
7	7	ribonucleoside monophosphate metabolic process	GO:0009161	1.11e-09	4.72e-07	2.37	2.01	8.09389	-1.38963	P54985|1.42746752672;Q90XG0|1.42711011761;Q2EN81|1.66806652033;P80971|1.41281287616;Q9DGE0|1.23763773087;Q0IIG5|1.31361043921;P13619|1.34324963006;P51903|1.23988248762;Q32KV0|1.29793277687;O57656|1.20170929051;Q4R5B0|1.31137465787;A7E2Y1|2.85775330166;Q589R5|1.32210405505;Q5MJ86|1.39918496478;B5DGM7|1.30516635586;Q9I8F9|1.2655419609	16	1046	56	24150	http://www.ebi.ac.uk/QuickGO/GTerm?id=GO:0009161	[]
9	9	glucose catabolic process to pyruvate	GO:0061718	1.45e-09	4.77e-07	0.86	0.43	8.09389	-1.38963	Q90XG0|1.42711011761;Q0IIG5|1.31361043921;P51903|1.23988248762;Q32KV0|1.29793277687;Q589R5|1.32210405505;Q5MJ86|1.39918496478;B5DGM7|1.30516635586	7	89	56	24150	http://www.ebi.ac.uk/QuickGO/GTerm?id=GO:0061718	[]
12	6,9,11,12	canonical glycolysis	GO:0061621	1.45e-09	4.77e-07	0.86	0.43	8.09389	-1.38963	Q90XG0|1.42711011761;Q0IIG5|1.31361043921;P51903|1.23988248762;Q32KV0|1.29793277687;Q589R5|1.32210405505;Q5MJ86|1.39918496478;B5DGM7|1.30516635586	7	89	56	24150	http://www.ebi.ac.uk/QuickGO/GTerm?id=GO:0061621	[]
6	6	nucleoside monophosphate metabolic process	GO:0009123	1.46e-09	4.77e-07	2.37	2.01	8.09389	-1.38963	P54985|1.42746752672;Q90XG0|1.42711011761;Q2EN81|1.66806652033;P80971|1.41281287616;Q9DGE0|1.23763773087;Q0IIG5|1.31361043921;P13619|1.34324963006;P51903|1.23988248762;Q32KV0|1.29793277687;O57656|1.20170929051;Q4R5B0|1.31137465787;A7E2Y1|2.85775330166;Q589R5|1.32210405505;Q5MJ86|1.39918496478;B5DGM7|1.30516635586;Q9I8F9|1.2655419609	16	1066	56	24150	http://www.ebi.ac.uk/QuickGO/GTerm?id=GO:0009123	[]
5	5	NADH regeneration	GO:0006735	1.99e-09	6e-07	0.86	0.43	8.09389	-1.38963	Q90XG0|1.42711011761;Q0IIG5|1.31361043921;P51903|1.23988248762;Q32KV0|1.29793277687;Q589R5|1.32210405505;Q5MJ86|1.39918496478;B5DGM7|1.30516635586	7	93	56	24150	http://www.ebi.ac.uk/QuickGO/GTerm?id=GO:0006735	[]
11	8,10,11	glycolytic process through glucose-6-phosphate	GO:0061620	2.31e-09	6.51e-07	0.86	0.43	8.09389	-1.38963	Q90XG0|1.42711011761;Q0IIG5|1.31361043921;P51903|1.23988248762;Q32KV0|1.29793277687;Q589R5|1.32210405505;Q5MJ86|1.39918496478;B5DGM7|1.30516635586	7	95	56	24150	http://www.ebi.ac.uk/QuickGO/GTerm?id=GO:0061620	[]
10	7,9,10	glycolytic process through fructose-6-phosphate	GO:0061615	2.87e-09	7.6e-07	0.86	0.43	8.09389	-1.38963	Q90XG0|1.42711011761;Q0IIG5|1.31361043921;P51903|1.23988248762;Q32KV0|1.29793277687;Q589R5|1.32210405505;Q5MJ86|1.39918496478;B5DGM7|1.30516635586	7	98	56	24150	http://www.ebi.ac.uk/QuickGO/GTerm?id=GO:0061615	[]
9	8,9	NAD metabolic process	GO:0019674	1.57e-08	3.9e-06	1.19	0.77	8.09389	-1.38963	Q90XG0|1.42711011761;P08249|1.76164824879;Q0IIG5|1.31361043921;P51903|1.23988248762;Q32KV0|1.29793277687;O57656|1.20170929051;Q589R5|1.32210405505;Q5MJ86|1.39918496478;B5DGM7|1.30516635586	9	280	56	24150	http://www.ebi.ac.uk/QuickGO/GTerm?id=GO:0019674	[]
7	7	hexose catabolic process	GO:0019320	2.27e-08	5.33e-06	0.94	0.52	8.09389	-1.38963	Q90XG0|1.42711011761;Q0IIG5|1.31361043921;P51903|1.23988248762;Q32KV0|1.29793277687;Q589R5|1.32210405505;Q5MJ86|1.39918496478;B5DGM7|1.30516635586;C0HL13|0.827490369573	8	204	56	24150	http://www.ebi.ac.uk/QuickGO/GTerm?id=GO:0019320	[]
5	4,5	nucleobase-containing small molecule metabolic process	GO:0055086	1e-07	2.2e-05	3.07	2.75	8.09389	-1.38963	P54985|1.42746752672;Q90XG0|1.42711011761;Q2EN81|1.66806652033;P80971|1.41281287616;Q9DGE0|1.23763773087;P08249|1.76164824879;Q6AZA0|1.36330396893;Q04467|1.32560933021;Q0IIG5|1.31361043921;P13619|1.34324963006;P51903|1.23988248762;Q32KV0|1.29793277687;O57656|1.20170929051;Q3SYR3|1.2091183262;Q4R5B0|1.31137465787;A7E2Y1|2.85775330166;Q589R5|1.32210405505;Q5MJ86|1.39918496478;O42249|1.32246297031;B…	21	2551	56	24150	http://www.ebi.ac.uk/QuickGO/GTerm?id=GO:0055086	[]
6	6	monosaccharide catabolic process	GO:0046365	1.09e-07	2.2e-05	0.94	0.52	8.09389	-1.38963	Q90XG0|1.42711011761;Q0IIG5|1.31361043921;P51903|1.23988248762;Q32KV0|1.29793277687;Q589R5|1.32210405505;Q5MJ86|1.39918496478;B5DGM7|1.30516635586;C0HL13|0.827490369573	8	250	56	24150	http://www.ebi.ac.uk/QuickGO/GTerm?id=GO:0046365	[]
8	7,8	cristae formation	GO:0042407	1.09e-07	2.2e-05	0.74	0.3	8.09389	-1.38963	Q4V8J7|1.44810939069;Q2EN81|1.66806652033;Q9BUR5|1.27800770069;P13619|1.34324963006;Q4R5B0|1.31137465787	5	50	56	24150	http://www.ebi.ac.uk/QuickGO/GTerm?id=GO:0042407	[]
6	6	nucleotide metabolic process	GO:0009117	1.71e-07	3.15e-05	2.99	2.66	8.09389	-1.38963	P54985|1.42746752672;Q90XG0|1.42711011761;Q2EN81|1.66806652033;P80971|1.41281287616;Q9DGE0|1.23763773087;P08249|1.76164824879;Q6AZA0|1.36330396893;Q04467|1.32560933021;Q0IIG5|1.31361043921;P13619|1.34324963006;P51903|1.23988248762;Q32KV0|1.29793277687;O57656|1.20170929051;Q4R5B0|1.31137465787;A7E2Y1|2.85775330166;Q589R5|1.32210405505;Q5MJ86|1.39918496478;O42249|1.32246297031;B5DGM7|1.30516635586;…	20	2386	56	24150	http://www.ebi.ac.uk/QuickGO/GTerm?id=GO:0009117	[]
7	7	purine ribonucleotide metabolic process	GO:0009150	1.71e-07	3.15e-05	2.62	2.27	8.09389	-1.38963	P54985|1.42746752672;Q90XG0|1.42711011761;Q2EN81|1.66806652033;P80971|1.41281287616;Q9DGE0|1.23763773087;Q6AZA0|1.36330396893;Q0IIG5|1.31361043921;P13619|1.34324963006;P51903|1.23988248762;Q32KV0|1.29793277687;O57656|1.20170929051;Q4R5B0|1.31137465787;A7E2Y1|2.85775330166;Q589R5|1.32210405505;Q5MJ86|1.39918496478;O42249|1.32246297031;B5DGM7|1.30516635586;Q9I8F9|1.2655419609	18	1922	56	24150	http://www.ebi.ac.uk/QuickGO/GTerm?id=GO:0009150	[]
5	5	nucleoside phosphate metabolic process	GO:0006753	1.8e-07	3.18e-05	2.99	2.66	8.09389	-1.38963	P54985|1.42746752672;Q90XG0|1.42711011761;Q2EN81|1.66806652033;P80971|1.41281287616;Q9DGE0|1.23763773087;P08249|1.76164824879;Q6AZA0|1.36330396893;Q04467|1.32560933021;Q0IIG5|1.31361043921;P13619|1.34324963006;P51903|1.23988248762;Q32KV0|1.29793277687;O57656|1.20170929051;Q4R5B0|1.31137465787;A7E2Y1|2.85775330166;Q589R5|1.32210405505;Q5MJ86|1.39918496478;O42249|1.32246297031;B5DGM7|1.30516635586;…	20	2394	56	24150	http://www.ebi.ac.uk/QuickGO/GTerm?id=GO:0006753	[]
6	6	purine nucleotide metabolic process	GO:0006163	2.4e-07	4.07e-05	2.62	2.27	8.09389	-1.38963	P54985|1.42746752672;Q90XG0|1.42711011761;Q2EN81|1.66806652033;P80971|1.41281287616;Q9DGE0|1.23763773087;Q6AZA0|1.36330396893;Q0IIG5|1.31361043921;P13619|1.34324963006;P51903|1.23988248762;Q32KV0|1.29793277687;O57656|1.20170929051;Q4R5B0|1.31137465787;A7E2Y1|2.85775330166;Q589R5|1.32210405505;Q5MJ86|1.39918496478;O42249|1.32246297031;B5DGM7|1.30516635586;Q9I8F9|1.2655419609	18	1966	56	24150	http://www.ebi.ac.uk/QuickGO/GTerm?id=GO:0006163	[]
7	6,7	ribonucleotide metabolic process	GO:0009259	2.59e-07	4.22e-05	2.62	2.27	8.09389	-1.38963	P54985|1.42746752672;Q90XG0|1.42711011761;Q2EN81|1.66806652033;P80971|1.41281287616;Q9DGE0|1.23763773087;Q6AZA0|1.36330396893;Q0IIG5|1.31361043921;P13619|1.34324963006;P51903|1.23988248762;Q32KV0|1.29793277687;O57656|1.20170929051;Q4R5B0|1.31137465787;A7E2Y1|2.85775330166;Q589R5|1.32210405505;Q5MJ86|1.39918496478;O42249|1.32246297031;B5DGM7|1.30516635586;Q9I8F9|1.2655419609	18	1976	56	24150	http://www.ebi.ac.uk/QuickGO/GTerm?id=GO:0009259	[]
5	5	ribose phosphate metabolic process	GO:0019693	3.7e-07	5.8e-05	2.62	2.27	8.09389	-1.38963	P54985|1.42746752672;Q90XG0|1.42711011761;Q2EN81|1.66806652033;P80971|1.41281287616;Q9DGE0|1.23763773087;Q6AZA0|1.36330396893;Q0IIG5|1.31361043921;P13619|1.34324963006;P51903|1.23988248762;Q32KV0|1.29793277687;O57656|1.20170929051;Q4R5B0|1.31137465787;A7E2Y1|2.85775330166;Q589R5|1.32210405505;Q5MJ86|1.39918496478;O42249|1.32246297031;B5DGM7|1.30516635586;Q9I8F9|1.2655419609	18	2024	56	24150	http://www.ebi.ac.uk/QuickGO/GTerm?id=GO:0019693	[]
7	6,7	inner mitochondrial membrane organization	GO:0007007	5.21e-07	7.88e-05	0.74	0.3	8.09389	-1.38963	Q4V8J7|1.44810939069;Q2EN81|1.66806652033;Q9BUR5|1.27800770069;P13619|1.34324963006;Q4R5B0|1.31137465787	5	68	56	24150	http://www.ebi.ac.uk/QuickGO/GTerm?id=GO:0007007	[]
5	5	purine-containing compound metabolic process	GO:0072521	6.33e-07	9.25e-05	2.62	2.27	8.09389	-1.38963	P54985|1.42746752672;Q90XG0|1.42711011761;Q2EN81|1.66806652033;P80971|1.41281287616;Q9DGE0|1.23763773087;Q6AZA0|1.36330396893;Q0IIG5|1.31361043921;P13619|1.34324963006;P51903|1.23988248762;Q32KV0|1.29793277687;O57656|1.20170929051;Q4R5B0|1.31137465787;A7E2Y1|2.85775330166;Q589R5|1.32210405505;Q5MJ86|1.39918496478;O42249|1.32246297031;B5DGM7|1.30516635586;Q9I8F9|1.2655419609	18	2099	56	24150	http://www.ebi.ac.uk/QuickGO/GTerm?id=GO:0072521	[]
4	4	generation of precursor metabolites and energy	GO:0006091	8.11e-07	0.000114	1.95	1.58	8.09389	-1.38963	P54985|1.42746752672;Q90XG0|1.42711011761;P38117|1.25986331588;P80971|1.41281287616;P08249|1.76164824879;Q04467|1.32560933021;Q0IIG5|1.31361043921;P51903|1.23988248762;Q32KV0|1.29793277687;O57656|1.20170929051;Q4R5B0|1.31137465787;Q589R5|1.32210405505;Q5MJ86|1.39918496478;O42249|1.32246297031;B5DGM7|1.30516635586	15	1468	56	24150	http://www.ebi.ac.uk/QuickGO/GTerm?id=GO:0006091	[]
4	4	small molecule metabolic process	GO:0044281	1.23e-06	0.000168	4.7	4.45	8.09389	-1.38963	Q9GLY5|1.28549537945;P54985|1.42746752672;Q90XG0|1.42711011761;P38117|1.25986331588;Q2EN81|1.66806652033;P80971|1.41281287616;Q5R9I5|1.27224438284;Q9DGE0|1.23763773087;P06238|1.71824568474;P08249|1.76164824879;Q9P4E9|1.26979400707;Q6AZA0|1.36330396893;Q9CY58|1.20078532292;Q04467|1.32560933021;Q0IIG5|1.31361043921;P13619|1.34324963006;P51903|1.23988248762;Q32KV0|1.29793277687;O57656|1.20170929051;…	33	6761	56	24150	http://www.ebi.ac.uk/QuickGO/GTerm?id=GO:0044281	[]
6	5,6	mitochondrial membrane organization	GO:0007006	1.61e-06	0.000214	1.17	0.75	8.09389	-1.38963	P54985|1.42746752672;Q4V8J7|1.44810939069;Q90474|1.49431540177;Q2EN81|1.66806652033;Q9BUR5|1.27800770069;P13619|1.34324963006;Q4R5B0|1.31137465787;Q9I8F9|1.2655419609	8	357	56	24150	http://www.ebi.ac.uk/QuickGO/GTerm?id=GO:0007006	[]
8	8	gluconeogenesis	GO:0006094	1.83e-06	0.000234	1.07	0.65	8.09389	-1.38963	Q90XG0|1.42711011761;P08249|1.76164824879;P51903|1.23988248762;Q32KV0|1.29793277687;O57656|1.20170929051;Q589R5|1.32210405505;Q5MJ86|1.39918496478;B5DGM7|1.30516635586	8	363	56	24150	http://www.ebi.ac.uk/QuickGO/GTerm?id=GO:0006094	[]
8	7,8	nicotinamide nucleotide metabolic process	GO:0046496	2.29e-06	0.000281	1.31	0.9	8.09389	-1.38963	Q90XG0|1.42711011761;P08249|1.76164824879;Q04467|1.32560933021;Q0IIG5|1.31361043921;P51903|1.23988248762;Q32KV0|1.29793277687;O57656|1.20170929051;Q589R5|1.32210405505;Q5MJ86|1.39918496478;B5DGM7|1.30516635586	10	654	56	24150	http://www.ebi.ac.uk/QuickGO/GTerm?id=GO:0046496	[]
7	6,7	pyridine nucleotide metabolic process	GO:0019362	2.32e-06	0.000281	1.31	0.9	8.09389	-1.38963	Q90XG0|1.42711011761;P08249|1.76164824879;Q04467|1.32560933021;Q0IIG5|1.31361043921;P51903|1.23988248762;Q32KV0|1.29793277687;O57656|1.20170929051;Q589R5|1.32210405505;Q5MJ86|1.39918496478;B5DGM7|1.30516635586	10	655	56	24150	http://www.ebi.ac.uk/QuickGO/GTerm?id=GO:0019362	[]
7	7	hexose biosynthetic process	GO:0019319	2.67e-06	0.000314	1.07	0.65	8.09389	-1.38963	Q90XG0|1.42711011761;P08249|1.76164824879;P51903|1.23988248762;Q32KV0|1.29793277687;O57656|1.20170929051;Q589R5|1.32210405505;Q5MJ86|1.39918496478;B5DGM7|1.30516635586	8	382	56	24150	http://www.ebi.ac.uk/QuickGO/GTerm?id=GO:0019319	[]
9	6,8,9	glycolytic process	GO:0006096	3.23e-06	0.000366	0.94	0.52	8.09389	-1.38963	Q90XG0|1.42711011761;Q0IIG5|1.31361043921;P51903|1.23988248762;Q32KV0|1.29793277687;O57656|1.20170929051;Q589R5|1.32210405505;Q5MJ86|1.39918496478;B5DGM7|1.30516635586	8	392	56	24150	http://www.ebi.ac.uk/QuickGO/GTerm?id=GO:0006096	[]
10	5,9,10	ATP generation from ADP	GO:0006757	3.29e-06	0.000366	0.94	0.52	8.09389	-1.38963	Q90XG0|1.42711011761;Q0IIG5|1.31361043921;P51903|1.23988248762;Q32KV0|1.29793277687;O57656|1.20170929051;Q589R5|1.32210405505;Q5MJ86|1.39918496478;B5DGM7|1.30516635586	8	393	56	24150	http://www.ebi.ac.uk/QuickGO/GTerm?id=GO:0006757	[]
5	5	pyridine-containing compound metabolic process	GO:0072524	3.99e-06	0.000433	1.31	0.9	8.09389	-1.38963	Q90XG0|1.42711011761;P08249|1.76164824879;Q04467|1.32560933021;Q0IIG5|1.31361043921;P51903|1.23988248762;Q32KV0|1.29793277687;O57656|1.20170929051;Q589R5|1.32210405505;Q5MJ86|1.39918496478;B5DGM7|1.30516635586	10	696	56	24150	http://www.ebi.ac.uk/QuickGO/GTerm?id=GO:0072524	[]
5	5	vesicle-mediated transport	GO:0016192	4.54e-06	0.000472	4.47	4.21	8.09389	-1.38963	Q9GLY5|1.28549537945;P54985|1.42746752672;A2ASS6|1.41564724845;P0DOX8|2.29821362574;Q90474|1.49431540177;Q9BUR5|1.27800770069;P80191|1.69920451585;Q9DGE0|1.23763773087;P06238|1.71824568474;P79819|1.68677571431;Q9CY58|1.20078532292;Q8CI51|1.26898349178;Q0IIG5|1.31361043921;P13619|1.34324963006;Q32KV0|1.29793277687;P13731|1.47580409746;Q4R5B0|1.31137465787;A7E2Y1|2.85775330166;P68103|1.30064609015;…	28	5364	56	24150	http://www.ebi.ac.uk/QuickGO/GTerm?id=GO:0016192	[]
7	7	nucleoside diphosphate phosphorylation	GO:0006165	4.57e-06	0.000472	0.94	0.52	8.09389	-1.38963	Q90XG0|1.42711011761;Q0IIG5|1.31361043921;P51903|1.23988248762;Q32KV0|1.29793277687;O57656|1.20170929051;Q589R5|1.32210405505;Q5MJ86|1.39918496478;B5DGM7|1.30516635586	8	411	56	24150	http://www.ebi.ac.uk/QuickGO/GTerm?id=GO:0006165	[]
6	6	oxidoreduction coenzyme metabolic process	GO:0006733	4.81e-06	0.000485	1.31	0.9	8.09389	-1.38963	Q90XG0|1.42711011761;P08249|1.76164824879;Q04467|1.32560933021;Q0IIG5|1.31361043921;P51903|1.23988248762;Q32KV0|1.29793277687;O57656|1.20170929051;Q589R5|1.32210405505;Q5MJ86|1.39918496478;B5DGM7|1.30516635586	10	711	56	24150	http://www.ebi.ac.uk/QuickGO/GTerm?id=GO:0006733	[]
7	7	nucleotide phosphorylation	GO:0046939	5e-06	0.000489	0.94	0.52	8.09389	-1.38963	Q90XG0|1.42711011761;Q0IIG5|1.31361043921;P51903|1.23988248762;Q32KV0|1.29793277687;O57656|1.20170929051;Q589R5|1.32210405505;Q5MJ86|1.39918496478;B5DGM7|1.30516635586	8	416	56	24150	http://www.ebi.ac.uk/QuickGO/GTerm?id=GO:0046939	[]
9	8,9	ADP metabolic process	GO:0046031	5.08e-06	0.000489	0.94	0.52	8.09389	-1.38963	Q90XG0|1.42711011761;Q0IIG5|1.31361043921;P51903|1.23988248762;Q32KV0|1.29793277687;O57656|1.20170929051;Q589R5|1.32210405505;Q5MJ86|1.39918496478;B5DGM7|1.30516635586	8	417	56	24150	http://www.ebi.ac.uk/QuickGO/GTerm?id=GO:0046031	[]
4	4	organophosphate metabolic process	GO:0019637	5.28e-06	0.000497	3.33	3.01	8.09389	-1.38963	P54985|1.42746752672;A2ASS6|1.41564724845;Q90XG0|1.42711011761;Q2EN81|1.66806652033;P80971|1.41281287616;Q9DGE0|1.23763773087;P08249|1.76164824879;Q6AZA0|1.36330396893;Q04467|1.32560933021;Q0IIG5|1.31361043921;P13619|1.34324963006;P51903|1.23988248762;Q32KV0|1.29793277687;O57656|1.20170929051;Q4R5B0|1.31137465787;A7E2Y1|2.85775330166;Q589R5|1.32210405505;Q5MJ86|1.39918496478;O42249|1.32246297031;…	22	3524	56	24150	http://www.ebi.ac.uk/QuickGO/GTerm?id=GO:0019637	[]
8	8	purine ribonucleoside diphosphate metabolic process	GO:0009179	5.74e-06	0.0005	0.94	0.52	8.09389	-1.38963	Q90XG0|1.42711011761;Q0IIG5|1.31361043921;P51903|1.23988248762;Q32KV0|1.29793277687;O57656|1.20170929051;Q589R5|1.32210405505;Q5MJ86|1.39918496478;B5DGM7|1.30516635586	8	424	56	24150	http://www.ebi.ac.uk/QuickGO/GTerm?id=GO:0009179	[]
7	7	purine nucleoside diphosphate metabolic process	GO:0009135	5.74e-06	0.0005	0.94	0.52	8.09389	-1.38963	Q90XG0|1.42711011761;Q0IIG5|1.31361043921;P51903|1.23988248762;Q32KV0|1.29793277687;O57656|1.20170929051;Q589R5|1.32210405505;Q5MJ86|1.39918496478;B5DGM7|1.30516635586	8	424	56	24150	http://www.ebi.ac.uk/QuickGO/GTerm?id=GO:0009135	[]
6	6	monosaccharide biosynthetic process	GO:0046364	5.94e-06	0.0005	1.07	0.65	8.09389	-1.38963	Q90XG0|1.42711011761;P08249|1.76164824879;P51903|1.23988248762;Q32KV0|1.29793277687;O57656|1.20170929051;Q589R5|1.32210405505;Q5MJ86|1.39918496478;B5DGM7|1.30516635586	8	426	56	24150	http://www.ebi.ac.uk/QuickGO/GTerm?id=GO:0046364	[]
6	6	regulation of ATPase activity	GO:0043462	5.99e-06	0.0005	1.42	1.02	8.09389	-1.38963	P54985|1.42746752672;A2ASS6|1.41564724845;P68246|1.28095031207;P79819|1.68677571431;A7E2Y1|2.85775330166;B5DGM7|1.30516635586;P11607|0.617927998517	7	301	56	24150	http://www.ebi.ac.uk/QuickGO/GTerm?id=GO:0043462	[]
8	8	negative regulation of endopeptidase activity	GO:0010951	6.15e-06	0.0005	1.29	0.88	8.09389	-1.38963	Q9DGE0|1.23763773087;P06238|1.71824568474;P79819|1.68677571431;P20810|1.73376457966;P13731|1.47580409746;Q5MJ86|1.39918496478;Q9I8F9|1.2655419609;C0HL13|0.827490369573	8	428	56	24150	http://www.ebi.ac.uk/QuickGO/GTerm?id=GO:0010951	[]
6	6	striated muscle contraction	GO:0006941	6.25e-06	0.0005	1.73	1.34	8.09389	-1.38963	A2ASS6|1.41564724845;Q90474|1.49431540177;Q9DGE0|1.23763773087;P68246|1.28095031207;Q32KV0|1.29793277687;O57656|1.20170929051;Q3SYR3|1.2091183262;A7E2Y1|2.85775330166;B5DGM7|1.30516635586;P11607|0.617927998517;P22316|0.71601281414	11	907	56	24150	http://www.ebi.ac.uk/QuickGO/GTerm?id=GO:0006941	[]
7	7	ribonucleoside diphosphate metabolic process	GO:0009185	6.26e-06	0.0005	0.94	0.52	8.09389	-1.38963	Q90XG0|1.42711011761;Q0IIG5|1.31361043921;P51903|1.23988248762;Q32KV0|1.29793277687;O57656|1.20170929051;Q589R5|1.32210405505;Q5MJ86|1.39918496478;B5DGM7|1.30516635586	8	429	56	24150	http://www.ebi.ac.uk/QuickGO/GTerm?id=GO:0009185	[]
4	4	oxidation-reduction process	GO:0055114	6.26e-06	0.0005	2.16	1.79	8.09389	-1.38963	Q90XG0|1.42711011761;P38117|1.25986331588;P80971|1.41281287616;P08249|1.76164824879;Q6AZA0|1.36330396893;Q04467|1.32560933021;Q0IIG5|1.31361043921;P51903|1.23988248762;Q32KV0|1.29793277687;O57656|1.20170929051;P00348|1.34766100268;Q589R5|1.32210405505;Q5MJ86|1.39918496478;O42249|1.32246297031;B5DGM7|1.30516635586;P11607|0.617927998517	16	1965	56	24150	http://www.ebi.ac.uk/QuickGO/GTerm?id=GO:0055114	[]
9	6,8,9	regulated exocytosis	GO:0045055	7e-06	0.000549	2.64	2.29	8.09389	-1.38963	Q9GLY5|1.28549537945;P54985|1.42746752672;A2ASS6|1.41564724845;Q90474|1.49431540177;Q9BUR5|1.27800770069;P80191|1.69920451585;P06238|1.71824568474;P79819|1.68677571431;Q9CY58|1.20078532292;Q0IIG5|1.31361043921;Q32KV0|1.29793277687;P13731|1.47580409746;P68103|1.30064609015;Q3MHM5|1.21023193676;B5DGM7|1.30516635586;Q9I8F9|1.2655419609;P11607|0.617927998517;P22316|0.71601281414	18	2481	56	24150	http://www.ebi.ac.uk/QuickGO/GTerm?id=GO:0045055	[]
7	7	negative regulation of peptidase activity	GO:0010466	7.78e-06	0.000599	1.29	0.88	8.09389	-1.38963	Q9DGE0|1.23763773087;P06238|1.71824568474;P79819|1.68677571431;P20810|1.73376457966;P13731|1.47580409746;Q5MJ86|1.39918496478;Q9I8F9|1.2655419609;C0HL13|0.827490369573	8	442	56	24150	http://www.ebi.ac.uk/QuickGO/GTerm?id=GO:0010466	[]
7	7	glucose metabolic process	GO:0006006	7.93e-06	0.000599	1.6	1.21	8.09389	-1.38963	Q90XG0|1.42711011761;P08249|1.76164824879;Q0IIG5|1.31361043921;P51903|1.23988248762;Q32KV0|1.29793277687;O57656|1.20170929051;Q589R5|1.32210405505;Q5MJ86|1.39918496478;O42249|1.32246297031;B5DGM7|1.30516635586;C0HL13|0.827490369573;P11607|0.617927998517	12	1121	56	24150	http://www.ebi.ac.uk/QuickGO/GTerm?id=GO:0006006	[]
5	5	musculoskeletal movement	GO:0050881	8.23e-06	0.000611	1.33	0.92	8.09389	-1.38963	A2ASS6|1.41564724845;Q90474|1.49431540177;P68246|1.28095031207;Q3SYR3|1.2091183262;A7E2Y1|2.85775330166;P11607|0.617927998517;P22316|0.71601281414	7	316	56	24150	http://www.ebi.ac.uk/QuickGO/GTerm?id=GO:0050881	[]
6	6	nucleoside diphosphate metabolic process	GO:0009132	8.86e-06	0.000647	0.94	0.52	8.09389	-1.38963	Q90XG0|1.42711011761;Q0IIG5|1.31361043921;P51903|1.23988248762;Q32KV0|1.29793277687;O57656|1.20170929051;Q589R5|1.32210405505;Q5MJ86|1.39918496478;B5DGM7|1.30516635586	8	450	56	24150	http://www.ebi.ac.uk/QuickGO/GTerm?id=GO:0009132	[]
4	4	multicellular organismal movement	GO:0050879	9.49e-06	0.000681	1.33	0.92	8.09389	-1.38963	A2ASS6|1.41564724845;Q90474|1.49431540177;P68246|1.28095031207;Q3SYR3|1.2091183262;A7E2Y1|2.85775330166;P11607|0.617927998517;P22316|0.71601281414	7	323	56	24150	http://www.ebi.ac.uk/QuickGO/GTerm?id=GO:0050879	[]
10	7,9,10	platelet degranulation	GO:0002576	1.35e-05	0.000953	1.25	0.84	8.09389	-1.38963	Q9GLY5|1.28549537945;A2ASS6|1.41564724845;Q9BUR5|1.27800770069;P80191|1.69920451585;P06238|1.71824568474;P79819|1.68677571431;Q9CY58|1.20078532292;B5DGM7|1.30516635586	8	477	56	24150	http://www.ebi.ac.uk/QuickGO/GTerm?id=GO:0002576	[]
7	7	acute-phase response	GO:0006953	1.42e-05	0.000983	1.12	0.7	8.09389	-1.38963	Q9GLY5|1.28549537945;A2ASS6|1.41564724845;P80191|1.69920451585;P06238|1.71824568474;P79819|1.68677571431;P13731|1.47580409746	6	227	56	24150	http://www.ebi.ac.uk/QuickGO/GTerm?id=GO:0006953	[]
9	8,9	purine ribonucleoside triphosphate biosynthetic process	GO:0009206	1.45e-05	0.000991	0.8	0.37	8.09389	-1.38963	Q2EN81|1.66806652033;Q9DGE0|1.23763773087;P13619|1.34324963006;Q4R5B0|1.31137465787;O42249|1.32246297031;B5DGM7|1.30516635586	6	228	56	24150	http://www.ebi.ac.uk/QuickGO/GTerm?id=GO:0009206	[]
5	5	small molecule catabolic process	GO:0044282	1.48e-05	0.000996	1.76	1.38	8.09389	-1.38963	Q90XG0|1.42711011761;P38117|1.25986331588;P08249|1.76164824879;Q6AZA0|1.36330396893;Q0IIG5|1.31361043921;P51903|1.23988248762;Q32KV0|1.29793277687;P00348|1.34766100268;Q589R5|1.32210405505;Q5MJ86|1.39918496478;B5DGM7|1.30516635586;C0HL13|0.827490369573;P11607|0.617927998517	13	1404	56	24150	http://www.ebi.ac.uk/QuickGO/GTerm?id=GO:0044282	[]
8	7,8	purine nucleoside triphosphate biosynthetic process	GO:0009145	1.6e-05	0.00106	0.8	0.37	8.09389	-1.38963	Q2EN81|1.66806652033;Q9DGE0|1.23763773087;P13619|1.34324963006;Q4R5B0|1.31137465787;O42249|1.32246297031;B5DGM7|1.30516635586	6	232	56	24150	http://www.ebi.ac.uk/QuickGO/GTerm?id=GO:0009145	[]
8	8	pyruvate metabolic process	GO:0006090	1.98e-05	0.00129	0.94	0.52	8.09389	-1.38963	Q90XG0|1.42711011761;Q0IIG5|1.31361043921;P51903|1.23988248762;Q32KV0|1.29793277687;O57656|1.20170929051;Q589R5|1.32210405505;Q5MJ86|1.39918496478;B5DGM7|1.30516635586	8	503	56	24150	http://www.ebi.ac.uk/QuickGO/GTerm?id=GO:0006090	[]
8	7,8	ribonucleoside triphosphate biosynthetic process	GO:0009201	2.23e-05	0.00143	0.8	0.37	8.09389	-1.38963	Q2EN81|1.66806652033;Q9DGE0|1.23763773087;P13619|1.34324963006;Q4R5B0|1.31137465787;O42249|1.32246297031;B5DGM7|1.30516635586	6	246	56	24150	http://www.ebi.ac.uk/QuickGO/GTerm?id=GO:0009201	[]
6	6	negative regulation of proteolysis	GO:0045861	2.39e-05	0.00151	1.7	1.31	8.09389	-1.38963	Q90474|1.49431540177;P80191|1.69920451585;Q9DGE0|1.23763773087;P06238|1.71824568474;P79819|1.68677571431;P20810|1.73376457966;P13731|1.47580409746;Q5MJ86|1.39918496478;Q9I8F9|1.2655419609;C0HL13|0.827490369573	10	855	56	24150	http://www.ebi.ac.uk/QuickGO/GTerm?id=GO:0045861	[]
6	6	hexose metabolic process	GO:0019318	2.45e-05	0.00153	1.6	1.21	8.09389	-1.38963	Q90XG0|1.42711011761;P08249|1.76164824879;Q0IIG5|1.31361043921;P51903|1.23988248762;Q32KV0|1.29793277687;O57656|1.20170929051;Q589R5|1.32210405505;Q5MJ86|1.39918496478;O42249|1.32246297031;B5DGM7|1.30516635586;C0HL13|0.827490369573;P11607|0.617927998517	12	1255	56	24150	http://www.ebi.ac.uk/QuickGO/GTerm?id=GO:0019318	[]
4	4	carbohydrate derivative metabolic process	GO:1901135	2.63e-05	0.00162	3.04	2.72	8.09389	-1.38963	Q9GLY5|1.28549537945;P54985|1.42746752672;A2ASS6|1.41564724845;Q90XG0|1.42711011761;Q2EN81|1.66806652033;P80971|1.41281287616;Q9DGE0|1.23763773087;Q6AZA0|1.36330396893;Q9CY58|1.20078532292;Q0IIG5|1.31361043921;P13619|1.34324963006;P51903|1.23988248762;Q32KV0|1.29793277687;O57656|1.20170929051;Q3SYR3|1.2091183262;Q4R5B0|1.31137465787;A7E2Y1|2.85775330166;Q589R5|1.32210405505;Q5MJ86|1.39918496478;O…	22	3889	56	24150	http://www.ebi.ac.uk/QuickGO/GTerm?id=GO:1901135	[]
7	6,7	skeletal muscle contraction	GO:0003009	3.38e-05	0.00204	1.18	0.77	8.09389	-1.38963	A2ASS6|1.41564724845;Q90474|1.49431540177;P68246|1.28095031207;Q3SYR3|1.2091183262;A7E2Y1|2.85775330166;P11607|0.617927998517	6	265	56	24150	http://www.ebi.ac.uk/QuickGO/GTerm?id=GO:0003009	[]
7	6,7	nucleoside triphosphate biosynthetic process	GO:0009142	3.45e-05	0.00204	0.8	0.37	8.09389	-1.38963	Q2EN81|1.66806652033;Q9DGE0|1.23763773087;P13619|1.34324963006;Q4R5B0|1.31137465787;O42249|1.32246297031;B5DGM7|1.30516635586	6	266	56	24150	http://www.ebi.ac.uk/QuickGO/GTerm?id=GO:0009142	[]
5	5	single-organism carbohydrate catabolic process	GO:0044724	3.47e-05	0.00204	1.02	0.6	8.09389	-1.38963	Q90XG0|1.42711011761;Q0IIG5|1.31361043921;P51903|1.23988248762;Q32KV0|1.29793277687;O57656|1.20170929051;Q589R5|1.32210405505;Q5MJ86|1.39918496478;B5DGM7|1.30516635586;C0HL13|0.827490369573	9	711	56	24150	http://www.ebi.ac.uk/QuickGO/GTerm?id=GO:0044724	[]
4	4	cofactor metabolic process	GO:0051186	3.89e-05	0.00226	1.7	1.31	8.09389	-1.38963	Q90XG0|1.42711011761;P38117|1.25986331588;P08249|1.76164824879;Q6AZA0|1.36330396893;Q04467|1.32560933021;Q0IIG5|1.31361043921;P51903|1.23988248762;Q32KV0|1.29793277687;O57656|1.20170929051;Q6PHG2|1.41517579381;Q589R5|1.32210405505;Q5MJ86|1.39918496478;B5DGM7|1.30516635586	13	1539	56	24150	http://www.ebi.ac.uk/QuickGO/GTerm?id=GO:0051186	[]
5	5	response to metal ion	GO:0010038	4.52e-05	0.00259	2.47	2.11	8.09389	-1.38963	P54985|1.42746752672;A2ASS6|1.41564724845;Q90XG0|1.42711011761;Q90474|1.49431540177;Q5R9I5|1.27224438284;Q9DGE0|1.23763773087;P06238|1.71824568474;P79819|1.68677571431;P08249|1.76164824879;Q04467|1.32560933021;Q32KV0|1.29793277687;P23239|1.47708544639;O42249|1.32246297031;B5DGM7|1.30516635586;Q9I8F9|1.2655419609;P10895|0.654062257881	16	2302	56	24150	http://www.ebi.ac.uk/QuickGO/GTerm?id=GO:0010038	[]
8	5,7,8	exocytosis	GO:0006887	4.97e-05	0.00281	2.64	2.29	8.09389	-1.38963	Q9GLY5|1.28549537945;P54985|1.42746752672;A2ASS6|1.41564724845;Q90474|1.49431540177;Q9BUR5|1.27800770069;P80191|1.69920451585;P06238|1.71824568474;P79819|1.68677571431;Q9CY58|1.20078532292;Q0IIG5|1.31361043921;Q32KV0|1.29793277687;P13731|1.47580409746;P68103|1.30064609015;Q3MHM5|1.21023193676;B5DGM7|1.30516635586;Q9I8F9|1.2655419609;P11607|0.617927998517;P22316|0.71601281414	18	2863	56	24150	http://www.ebi.ac.uk/QuickGO/GTerm?id=GO:0006887	[]
4	4	organic substance catabolic process	GO:1901575	5.04e-05	0.00281	3.46	3.15	8.09389	-1.38963	Q08699|1.20437119109;A2ASS6|1.41564724845;Q90YS3|1.31348018116;Q90XG0|1.42711011761;P38117|1.25986331588;Q90474|1.49431540177;Q90YT6|1.21510412702;P08249|1.76164824879;Q6AZA0|1.36330396893;Q5E958|1.30002115911;Q04467|1.32560933021;Q0IIG5|1.31361043921;P51903|1.23988248762;Q32KV0|1.29793277687;O57656|1.20170929051;P13731|1.47580409746;Q3SYR3|1.2091183262;P00348|1.34766100268;Q3SZ54|1.29425101684;Q…	27	5702	56	24150	http://www.ebi.ac.uk/QuickGO/GTerm?id=GO:1901575	[]
4	4	leukocyte mediated immunity	GO:0002443	5.46e-05	0.003	2.72	2.37	8.09389	-1.38963	P54985|1.42746752672;A2ASS6|1.41564724845;P0DOX8|2.29821362574;Q90474|1.49431540177;P80191|1.69920451585;P06238|1.71824568474;P79819|1.68677571431;Q0IIG5|1.31361043921;Q32KV0|1.29793277687;P13731|1.47580409746;P68103|1.30064609015;Q6PHG2|1.41517579381;P0DOX6|1.64025943763;Q3MHM5|1.21023193676;B5DGM7|1.30516635586;Q9I8F9|1.2655419609	16	2338	56	24150	http://www.ebi.ac.uk/QuickGO/GTerm?id=GO:0002443	[]
7	7	monocarboxylic acid metabolic process	GO:0032787	5.56e-05	0.00302	2.12	1.75	8.09389	-1.38963	Q90XG0|1.42711011761;P38117|1.25986331588;P06238|1.71824568474;P08249|1.76164824879;Q6AZA0|1.36330396893;Q04467|1.32560933021;Q0IIG5|1.31361043921;P51903|1.23988248762;Q32KV0|1.29793277687;O57656|1.20170929051;P00348|1.34766100268;Q589R5|1.32210405505;Q5MJ86|1.39918496478;B5DGM7|1.30516635586;P11607|0.617927998517	15	2082	56	24150	http://www.ebi.ac.uk/QuickGO/GTerm?id=GO:0032787	[]
5	5	carbohydrate catabolic process	GO:0016052	6.12e-05	0.00328	1.02	0.6	8.09389	-1.38963	Q90XG0|1.42711011761;Q0IIG5|1.31361043921;P51903|1.23988248762;Q32KV0|1.29793277687;O57656|1.20170929051;Q589R5|1.32210405505;Q5MJ86|1.39918496478;B5DGM7|1.30516635586;C0HL13|0.827490369573	9	765	56	24150	http://www.ebi.ac.uk/QuickGO/GTerm?id=GO:0016052	[]
5	5	monosaccharide metabolic process	GO:0005996	6.86e-05	0.00363	1.6	1.21	8.09389	-1.38963	Q90XG0|1.42711011761;P08249|1.76164824879;Q0IIG5|1.31361043921;P51903|1.23988248762;Q32KV0|1.29793277687;O57656|1.20170929051;Q589R5|1.32210405505;Q5MJ86|1.39918496478;O42249|1.32246297031;B5DGM7|1.30516635586;C0HL13|0.827490369573;P11607|0.617927998517	12	1395	56	24150	http://www.ebi.ac.uk/QuickGO/GTerm?id=GO:0005996	[]
3	3	catabolic process	GO:0009056	7.41e-05	0.00387	3.81	3.52	8.09389	-1.38963	Q08699|1.20437119109;A2ASS6|1.41564724845;Q90YS3|1.31348018116;Q90XG0|1.42711011761;P38117|1.25986331588;Q90474|1.49431540177;Q9DGE0|1.23763773087;Q90YT6|1.21510412702;P08249|1.76164824879;Q6AZA0|1.36330396893;Q5E958|1.30002115911;Q04467|1.32560933021;Q0IIG5|1.31361043921;P51903|1.23988248762;Q32KV0|1.29793277687;O57656|1.20170929051;P13731|1.47580409746;Q3SYR3|1.2091183262;P68103|1.30064609015;P…	30	6905	56	24150	http://www.ebi.ac.uk/QuickGO/GTerm?id=GO:0009056	[]
6	6	carboxylic acid metabolic process	GO:0019752	7.66e-05	0.00396	2.7	2.36	8.09389	-1.38963	Q9GLY5|1.28549537945;Q90XG0|1.42711011761;P38117|1.25986331588;Q5R9I5|1.27224438284;P06238|1.71824568474;P08249|1.76164824879;Q6AZA0|1.36330396893;Q9CY58|1.20078532292;Q04467|1.32560933021;Q0IIG5|1.31361043921;P51903|1.23988248762;Q32KV0|1.29793277687;O57656|1.20170929051;O13276|1.39636177101;P00348|1.34766100268;Q589R5|1.32210405505;Q5MJ86|1.39918496478;B5DGM7|1.30516635586;P11607|0.617927998517…	20	3545	56	24150	http://www.ebi.ac.uk/QuickGO/GTerm?id=GO:0019752	[]
3	3	single-organism localization	GO:1902578	7.81e-05	0.00398	5.75	5.55	8.09389	-1.38963	Q9GLY5|1.28549537945;P54985|1.42746752672;Q08699|1.20437119109;A2ASS6|1.41564724845;Q90YS3|1.31348018116;P0DOX8|2.29821362574;Q90474|1.49431540177;Q2EN81|1.66806652033;Q9BUR5|1.27800770069;P80191|1.69920451585;Q9DGE0|1.23763773087;Q90YT6|1.21510412702;P06238|1.71824568474;P79819|1.68677571431;Q9P4E9|1.26979400707;Q9CY58|1.20078532292;Q5E958|1.30002115911;Q04467|1.32560933021;Q0IIG5|1.31361043921;…	38	10124	56	24150	http://www.ebi.ac.uk/QuickGO/GTerm?id=GO:1902578	[]
7	6,7	mitochondrial ATP synthesis coupled proton transport	GO:0042776	9.41e-05	0.00474	0.47	0.02	8.09389	-1.38963	Q2EN81|1.66806652033;P13619|1.34324963006;Q4R5B0|1.31137465787	3	38	56	24150	http://www.ebi.ac.uk/QuickGO/GTerm?id=GO:0042776	[]
5	5	glyceraldehyde-3-phosphate metabolic process	GO:0019682	0.0001	0.005	0.5	0.06	8.09389	-1.38963	Q90XG0|1.42711011761;Q32KV0|1.29793277687;Q589R5|1.32210405505;B5DGM7|1.30516635586	4	104	56	24150	http://www.ebi.ac.uk/QuickGO/GTerm?id=GO:0019682	[]
10	9,10	ATP biosynthetic process	GO:0006754	0.000103	0.00506	0.68	0.24	8.09389	-1.38963	Q2EN81|1.66806652033;Q9DGE0|1.23763773087;P13619|1.34324963006;Q4R5B0|1.31137465787;B5DGM7|1.30516635586	5	201	56	24150	http://www.ebi.ac.uk/QuickGO/GTerm?id=GO:0006754	[]
6	6	acute inflammatory response	GO:0002526	0.000107	0.00519	1.7	1.31	8.09389	-1.38963	Q9GLY5|1.28549537945;A2ASS6|1.41564724845;P0DOX8|2.29821362574;P80191|1.69920451585;P06238|1.71824568474;P79819|1.68677571431;P13731|1.47580409746;P0DOX6|1.64025943763	8	639	56	24150	http://www.ebi.ac.uk/QuickGO/GTerm?id=GO:0002526	[]
5	5	coenzyme metabolic process	GO:0006732	0.00012	0.00576	1.45	1.04	8.09389	-1.38963	Q90XG0|1.42711011761;P08249|1.76164824879;Q6AZA0|1.36330396893;Q04467|1.32560933021;Q0IIG5|1.31361043921;P51903|1.23988248762;Q32KV0|1.29793277687;O57656|1.20170929051;Q589R5|1.32210405505;Q5MJ86|1.39918496478;B5DGM7|1.30516635586	11	1252	56	24150	http://www.ebi.ac.uk/QuickGO/GTerm?id=GO:0006732	[]
7	7	regulation of endopeptidase activity	GO:0052548	0.000121	0.00576	1.57	1.17	8.09389	-1.38963	A2ASS6|1.41564724845;Q9DGE0|1.23763773087;P06238|1.71824568474;P79819|1.68677571431;P20810|1.73376457966;P13731|1.47580409746;Q5MJ86|1.39918496478;O42249|1.32246297031;Q9I8F9|1.2655419609;C0HL13|0.827490369573	10	1038	56	24150	http://www.ebi.ac.uk/QuickGO/GTerm?id=GO:0052548	[]
7	7	extraocular skeletal muscle development	GO:0002074	0.000127	0.00598	0.15	-0.32	8.09389	-1.38963	A2ASS6|1.41564724845;A7E2Y1|2.85775330166;P22316|0.71601281414	3	42	56	24150	http://www.ebi.ac.uk/QuickGO/GTerm?id=GO:0002074	[]
3	3	single-organism metabolic process	GO:0044710	0.000133	0.00617	6.09	5.9	8.09389	-1.38963	Q9GLY5|1.28549537945;P54985|1.42746752672;A2ASS6|1.41564724845;Q90XG0|1.42711011761;P38117|1.25986331588;P0DOX8|2.29821362574;Q2EN81|1.66806652033;P80971|1.41281287616;Q5R9I5|1.27224438284;Q9DGE0|1.23763773087;P06238|1.71824568474;P79819|1.68677571431;P08249|1.76164824879;Q9P4E9|1.26979400707;Q6AZA0|1.36330396893;Q9CY58|1.20078532292;Q04467|1.32560933021;Q0IIG5|1.31361043921;P13619|1.34324963006;…	40	11217	56	24150	http://www.ebi.ac.uk/QuickGO/GTerm?id=GO:0044710	[]
5	5	myeloid leukocyte mediated immunity	GO:0002444	0.000138	0.00634	1.99	1.61	8.09389	-1.38963	P54985|1.42746752672;A2ASS6|1.41564724845;Q90474|1.49431540177;P80191|1.69920451585;P06238|1.71824568474;P79819|1.68677571431;Q0IIG5|1.31361043921;Q32KV0|1.29793277687;P13731|1.47580409746;P68103|1.30064609015;Q3MHM5|1.21023193676;B5DGM7|1.30516635586;Q9I8F9|1.2655419609	13	1742	56	24150	http://www.ebi.ac.uk/QuickGO/GTerm?id=GO:0002444	[]
5	5	carbohydrate biosynthetic process	GO:0016051	0.000152	0.00691	1.38	0.97	8.09389	-1.38963	Q90XG0|1.42711011761;P08249|1.76164824879;P51903|1.23988248762;Q32KV0|1.29793277687;O57656|1.20170929051;Q589R5|1.32210405505;Q5MJ86|1.39918496478;O42249|1.32246297031;B5DGM7|1.30516635586;P10895|0.654062257881	10	1067	56	24150	http://www.ebi.ac.uk/QuickGO/GTerm?id=GO:0016051	[]
7	5,7	neutrophil degranulation	GO:0043312	0.000162	0.00722	1.75	1.37	8.09389	-1.38963	P54985|1.42746752672;A2ASS6|1.41564724845;Q90474|1.49431540177;P80191|1.69920451585;P79819|1.68677571431;Q0IIG5|1.31361043921;Q32KV0|1.29793277687;P13731|1.47580409746;P68103|1.30064609015;Q3MHM5|1.21023193676;B5DGM7|1.30516635586;Q9I8F9|1.2655419609	12	1527	56	24150	http://www.ebi.ac.uk/QuickGO/GTerm?id=GO:0043312	[]
6	6	neutrophil activation involved in immune response	GO:0002283	0.000162	0.00722	1.75	1.37	8.09389	-1.38963	P54985|1.42746752672;A2ASS6|1.41564724845;Q90474|1.49431540177;P80191|1.69920451585;P79819|1.68677571431;Q0IIG5|1.31361043921;Q32KV0|1.29793277687;P13731|1.47580409746;P68103|1.30064609015;Q3MHM5|1.21023193676;B5DGM7|1.30516635586;Q9I8F9|1.2655419609	12	1527	56	24150	http://www.ebi.ac.uk/QuickGO/GTerm?id=GO:0002283	[]
6	6	negative regulation of hydrolase activity	GO:0051346	0.000165	0.00728	1.56	1.16	8.09389	-1.38963	P54985|1.42746752672;Q9DGE0|1.23763773087;P06238|1.71824568474;P68246|1.28095031207;P79819|1.68677571431;P20810|1.73376457966;P13731|1.47580409746;Q5MJ86|1.39918496478;Q9I8F9|1.2655419609;C0HL13|0.827490369573	10	1078	56	24150	http://www.ebi.ac.uk/QuickGO/GTerm?id=GO:0051346	[]
6	6	regulation of peptidase activity	GO:0052547	0.000178	0.00768	1.57	1.17	8.09389	-1.38963	A2ASS6|1.41564724845;Q9DGE0|1.23763773087;P06238|1.71824568474;P79819|1.68677571431;P20810|1.73376457966;P13731|1.47580409746;Q5MJ86|1.39918496478;O42249|1.32246297031;Q9I8F9|1.2655419609;C0HL13|0.827490369573	10	1088	56	24150	http://www.ebi.ac.uk/QuickGO/GTerm?id=GO:0052547	[]
3	3	immune effector process	GO:0002252	0.000178	0.00768	3.44	3.13	8.09389	-1.38963	P54985|1.42746752672;A2ASS6|1.41564724845;P0DOX8|2.29821362574;Q90474|1.49431540177;P80191|1.69920451585;P06238|1.71824568474;P79819|1.68677571431;Q0IIG5|1.31361043921;Q32KV0|1.29793277687;P13731|1.47580409746;Q3SYR3|1.2091183262;A7E2Y1|2.85775330166;P68103|1.30064609015;Q6PHG2|1.41517579381;P0DOX6|1.64025943763;Q3MHM5|1.21023193676;B5DGM7|1.30516635586;Q9I8F9|1.2655419609;P10895|0.654062257881	19	3456	56	24150	http://www.ebi.ac.uk/QuickGO/GTerm?id=GO:0002252	[]
4	4	organonitrogen compound metabolic process	GO:1901564	0.000179	0.00768	6.84	6.69	8.09389	-1.38963	Q9GLY5|1.28549537945;P54985|1.42746752672;Q08699|1.20437119109;A2ASS6|1.41564724845;Q90YS3|1.31348018116;Q90XG0|1.42711011761;P38117|1.25986331588;P0DOX8|2.29821362574;Q90474|1.49431540177;Q2EN81|1.66806652033;P80191|1.69920451585;P80971|1.41281287616;Q5R9I5|1.27224438284;Q9DGE0|1.23763773087;Q90YT6|1.21510412702;P06238|1.71824568474;P79819|1.68677571431;P08249|1.76164824879;Q9P4E9|1.26979400707;…	46	14220	56	24150	http://www.ebi.ac.uk/QuickGO/GTerm?id=GO:1901564	[]
5	5	muscle contraction	GO:0006936	0.000194	0.00822	1.9	1.52	8.09389	-1.38963	A2ASS6|1.41564724845;Q90474|1.49431540177;Q9DGE0|1.23763773087;P68246|1.28095031207;Q32KV0|1.29793277687;O57656|1.20170929051;P23239|1.47708544639;Q3SYR3|1.2091183262;A7E2Y1|2.85775330166;B5DGM7|1.30516635586;P11607|0.617927998517;P22316|0.71601281414	12	1557	56	24150	http://www.ebi.ac.uk/QuickGO/GTerm?id=GO:0006936	[]
6	6	neutrophil activation	GO:0042119	0.000212	0.0089	1.75	1.37	8.09389	-1.38963	P54985|1.42746752672;A2ASS6|1.41564724845;Q90474|1.49431540177;P80191|1.69920451585;P79819|1.68677571431;Q0IIG5|1.31361043921;Q32KV0|1.29793277687;P13731|1.47580409746;P68103|1.30064609015;Q3MHM5|1.21023193676;B5DGM7|1.30516635586;Q9I8F9|1.2655419609	12	1572	56	24150	http://www.ebi.ac.uk/QuickGO/GTerm?id=GO:0042119	[]
4	4	cellular aldehyde metabolic process	GO:0006081	0.000218	0.00903	0.87	0.44	8.09389	-1.38963	Q90XG0|1.42711011761;P08249|1.76164824879;Q04467|1.32560933021;Q32KV0|1.29793277687;Q589R5|1.32210405505;B5DGM7|1.30516635586	6	372	56	24150	http://www.ebi.ac.uk/QuickGO/GTerm?id=GO:0006081	[]
5	4,5	single-organism transport	GO:0044765	0.00022	0.00905	5.47	5.25	8.09389	-1.38963	Q9GLY5|1.28549537945;P54985|1.42746752672;A2ASS6|1.41564724845;Q90YS3|1.31348018116;P0DOX8|2.29821362574;Q90474|1.49431540177;Q2EN81|1.66806652033;Q9BUR5|1.27800770069;P80191|1.69920451585;Q9DGE0|1.23763773087;P06238|1.71824568474;P79819|1.68677571431;Q9P4E9|1.26979400707;Q9CY58|1.20078532292;Q04467|1.32560933021;Q0IIG5|1.31361043921;P13619|1.34324963006;Q32KV0|1.29793277687;O57656|1.20170929051;…	35	9274	56	24150	http://www.ebi.ac.uk/QuickGO/GTerm?id=GO:0044765	[]
7	7	cardiac muscle contraction	GO:0060048	0.00023	0.00926	1.42	1.01	8.09389	-1.38963	A2ASS6|1.41564724845;Q90474|1.49431540177;Q9DGE0|1.23763773087;P68246|1.28095031207;O57656|1.20170929051;A7E2Y1|2.85775330166;P11607|0.617927998517;P22316|0.71601281414	8	715	56	24150	http://www.ebi.ac.uk/QuickGO/GTerm?id=GO:0060048	[]
5	5	oxoacid metabolic process	GO:0043436	0.00023	0.00926	2.7	2.36	8.09389	-1.38963	Q9GLY5|1.28549537945;Q90XG0|1.42711011761;P38117|1.25986331588;Q5R9I5|1.27224438284;P06238|1.71824568474;P08249|1.76164824879;Q6AZA0|1.36330396893;Q9CY58|1.20078532292;Q04467|1.32560933021;Q0IIG5|1.31361043921;P51903|1.23988248762;Q32KV0|1.29793277687;O57656|1.20170929051;O13276|1.39636177101;P00348|1.34766100268;Q589R5|1.32210405505;Q5MJ86|1.39918496478;B5DGM7|1.30516635586;P11607|0.617927998517…	20	3834	56	24150	http://www.ebi.ac.uk/QuickGO/GTerm?id=GO:0043436	[]
6	6	neutrophil mediated immunity	GO:0002446	0.000232	0.00926	1.75	1.37	8.09389	-1.38963	P54985|1.42746752672;A2ASS6|1.41564724845;Q90474|1.49431540177;P80191|1.69920451585;P79819|1.68677571431;Q0IIG5|1.31361043921;Q32KV0|1.29793277687;P13731|1.47580409746;P68103|1.30064609015;Q3MHM5|1.21023193676;B5DGM7|1.30516635586;Q9I8F9|1.2655419609	12	1587	56	24150	http://www.ebi.ac.uk/QuickGO/GTerm?id=GO:0002446	[]
5	5	granulocyte activation	GO:0036230	0.000237	0.00939	1.75	1.37	8.09389	-1.38963	P54985|1.42746752672;A2ASS6|1.41564724845;Q90474|1.49431540177;P80191|1.69920451585;P79819|1.68677571431;Q0IIG5|1.31361043921;Q32KV0|1.29793277687;P13731|1.47580409746;P68103|1.30064609015;Q3MHM5|1.21023193676;B5DGM7|1.30516635586;Q9I8F9|1.2655419609	12	1591	56	24150	http://www.ebi.ac.uk/QuickGO/GTerm?id=GO:0036230	[]
4	4	response to hormone	GO:0009725	0.000246	0.00963	3.68	3.38	8.09389	-1.38963	A2ASS6|1.41564724845;Q90XG0|1.42711011761;Q90474|1.49431540177;P80191|1.69920451585;Q9DGE0|1.23763773087;Q90YT6|1.21510412702;P06238|1.71824568474;P79819|1.68677571431;P08249|1.76164824879;Q9P4E9|1.26979400707;Q6AZA0|1.36330396893;Q04467|1.32560933021;P13731|1.47580409746;A7E2Y1|2.85775330166;P00348|1.34766100268;Q6PHG2|1.41517579381;O42249|1.32246297031;B5DGM7|1.30516635586;Q9I8F9|1.2655419609;C…	22	4495	56	24150	http://www.ebi.ac.uk/QuickGO/GTerm?id=GO:0009725	[]
4	4	symbiosis, encompassing mutualism through parasitism	GO:0044403	0.000254	0.00985	2.24	1.88	8.09389	-1.38963	P54985|1.42746752672;Q08699|1.20437119109;Q90YS3|1.31348018116;Q90474|1.49431540177;Q90YT6|1.21510412702;P79819|1.68677571431;Q9P4E9|1.26979400707;Q5E958|1.30002115911;P13731|1.47580409746;P23239|1.47708544639;Q3SYR3|1.2091183262;P00348|1.34766100268;Q3SZ54|1.29425101684;Q6PHG2|1.41517579381;Q5MJ86|1.39918496478;O42249|1.32246297031;Q9I8F9|1.2655419609	17	2950	56	24150	http://www.ebi.ac.uk/QuickGO/GTerm?id=GO:0044403	[]
5	5	syncytium formation by plasma membrane fusion	GO:0000768	0.000258	0.00993	0.86	0.44	8.09389	-1.38963	A2ASS6|1.41564724845;P06238|1.71824568474;Q0IIG5|1.31361043921;P51903|1.23988248762;Q589R5|1.32210405505;P22316|0.71601281414	6	384	56	24150	http://www.ebi.ac.uk/QuickGO/GTerm?id=GO:0000768	[]
4	4	syncytium formation	GO:0006949	0.000269	0.0103	0.86	0.44	8.09389	-1.38963	A2ASS6|1.41564724845;P06238|1.71824568474;Q0IIG5|1.31361043921;P51903|1.23988248762;Q589R5|1.32210405505;P22316|0.71601281414	6	387	56	24150	http://www.ebi.ac.uk/QuickGO/GTerm?id=GO:0006949	[]
4	4	organic acid metabolic process	GO:0006082	0.000276	0.0104	2.7	2.36	8.09389	-1.38963	Q9GLY5|1.28549537945;Q90XG0|1.42711011761;P38117|1.25986331588;Q5R9I5|1.27224438284;P06238|1.71824568474;P08249|1.76164824879;Q6AZA0|1.36330396893;Q9CY58|1.20078532292;Q04467|1.32560933021;Q0IIG5|1.31361043921;P51903|1.23988248762;Q32KV0|1.29793277687;O57656|1.20170929051;O13276|1.39636177101;P00348|1.34766100268;Q589R5|1.32210405505;Q5MJ86|1.39918496478;B5DGM7|1.30516635586;P11607|0.617927998517…	20	3885	56	24150	http://www.ebi.ac.uk/QuickGO/GTerm?id=GO:0006082	[]
6	6	regulation of proteolysis	GO:0030162	0.000278	0.0104	2.55	2.2	8.09389	-1.38963	A2ASS6|1.41564724845;P0DOX8|2.29821362574;Q90474|1.49431540177;P80191|1.69920451585;Q9DGE0|1.23763773087;P06238|1.71824568474;P79819|1.68677571431;P20810|1.73376457966;P13731|1.47580409746;P0DOX6|1.64025943763;Q5MJ86|1.39918496478;O42249|1.32246297031;Q9I8F9|1.2655419609;C0HL13|0.827490369573	14	2132	56	24150	http://www.ebi.ac.uk/QuickGO/GTerm?id=GO:0030162	[]
5	4,5	single-organism membrane organization	GO:0044802	0.000288	0.0107	2.88	2.54	8.09389	-1.38963	P54985|1.42746752672;Q08699|1.20437119109;A2ASS6|1.41564724845;Q90YS3|1.31348018116;Q4V8J7|1.44810939069;Q90474|1.49431540177;Q2EN81|1.66806652033;Q9BUR5|1.27800770069;Q90YT6|1.21510412702;Q5E958|1.30002115911;P13619|1.34324963006;Q4R5B0|1.31137465787;A7E2Y1|2.85775330166;Q5MJ86|1.39918496478;O42249|1.32246297031;Q9I8F9|1.2655419609;C0HL13|0.827490369573;P11607|0.617927998517;P22316|0.71601281414	19	3584	56	24150	http://www.ebi.ac.uk/QuickGO/GTerm?id=GO:0044802	[]
4	4	single-organism catabolic process	GO:0044712	0.000298	0.011	2.35	2	8.09389	-1.38963	Q90XG0|1.42711011761;P38117|1.25986331588;P08249|1.76164824879;Q6AZA0|1.36330396893;Q04467|1.32560933021;Q0IIG5|1.31361043921;P51903|1.23988248762;Q32KV0|1.29793277687;O57656|1.20170929051;Q3SYR3|1.2091183262;P00348|1.34766100268;Q589R5|1.32210405505;Q5MJ86|1.39918496478;O42249|1.32246297031;B5DGM7|1.30516635586;C0HL13|0.827490369573;P11607|0.617927998517;P10895|0.654062257881	18	3288	56	24150	http://www.ebi.ac.uk/QuickGO/GTerm?id=GO:0044712	[]
4	4	transport	GO:0006810	0.00032	0.0117	6.06	5.87	8.09389	-1.38963	Q9GLY5|1.28549537945;P54985|1.42746752672;Q08699|1.20437119109;A2ASS6|1.41564724845;Q90YS3|1.31348018116;P0DOX8|2.29821362574;Q90474|1.49431540177;P50143|1.61781646551;Q2EN81|1.66806652033;Q9BUR5|1.27800770069;P80191|1.69920451585;Q9DGE0|1.23763773087;Q90YT6|1.21510412702;P06238|1.71824568474;P79819|1.68677571431;Q9P4E9|1.26979400707;Q9CY58|1.20078532292;Q8CI51|1.26898349178;Q5E958|1.30002115911;…	40	11594	56	24150	http://www.ebi.ac.uk/QuickGO/GTerm?id=GO:0006810	[]
8	7,8	regulation of skeletal muscle contraction	GO:0014819	0.000332	0.012	0.9	0.47	8.09389	-1.38963	A2ASS6|1.41564724845;Q3SYR3|1.2091183262;A7E2Y1|2.85775330166;P11607|0.617927998517	4	142	56	24150	http://www.ebi.ac.uk/QuickGO/GTerm?id=GO:0014819	[]
3	3	organic substance metabolic process	GO:0071704	0.000334	0.012	8.07	7.98	8.09389	-1.38963	Q9GLY5|1.28549537945;P54985|1.42746752672;Q08699|1.20437119109;A2ASS6|1.41564724845;Q90YS3|1.31348018116;Q90XG0|1.42711011761;P38117|1.25986331588;P0DOX8|2.29821362574;Q4V8J7|1.44810939069;Q90474|1.49431540177;P50143|1.61781646551;Q2EN81|1.66806652033;P80191|1.69920451585;P80971|1.41281287616;Q5R9I5|1.27224438284;Q9DGE0|1.23763773087;Q90YT6|1.21510412702;P06238|1.71824568474;P68246|1.28095031207;…	54	19234	56	24150	http://www.ebi.ac.uk/QuickGO/GTerm?id=GO:0071704	[]
3	3	primary metabolic process	GO:0044238	0.000339	0.012	7.91	7.81	8.09389	-1.38963	Q9GLY5|1.28549537945;P54985|1.42746752672;Q08699|1.20437119109;A2ASS6|1.41564724845;Q90YS3|1.31348018116;Q90XG0|1.42711011761;P38117|1.25986331588;P0DOX8|2.29821362574;Q4V8J7|1.44810939069;Q90474|1.49431540177;P50143|1.61781646551;Q2EN81|1.66806652033;P80191|1.69920451585;P80971|1.41281287616;Q5R9I5|1.27224438284;Q9DGE0|1.23763773087;Q90YT6|1.21510412702;P06238|1.71824568474;P68246|1.28095031207;…	53	18537	56	24150	http://www.ebi.ac.uk/QuickGO/GTerm?id=GO:0044238	[]
8	6,7,8	regulation of viral genome replication	GO:0045069	0.000352	0.0124	0.69	0.25	8.09389	-1.38963	P54985|1.42746752672;P79819|1.68677571431;Q3SYR3|1.2091183262;O42249|1.32246297031;Q9I8F9|1.2655419609	5	262	56	24150	http://www.ebi.ac.uk/QuickGO/GTerm?id=GO:0045069	[]
7	7	regulation of striated muscle contraction	GO:0006942	0.000357	0.0125	1.33	0.92	8.09389	-1.38963	A2ASS6|1.41564724845;Q90474|1.49431540177;P68246|1.28095031207;Q3SYR3|1.2091183262;A7E2Y1|2.85775330166;P11607|0.617927998517;P22316|0.71601281414	7	576	56	24150	http://www.ebi.ac.uk/QuickGO/GTerm?id=GO:0006942	[]
6	5,6	phagocytosis	GO:0006909	0.000366	0.0127	2.23	1.87	8.09389	-1.38963	P0DOX8|2.29821362574;Q90474|1.49431540177;P80191|1.69920451585;Q9DGE0|1.23763773087;P06238|1.71824568474;P13619|1.34324963006;Q4R5B0|1.31137465787;A7E2Y1|2.85775330166;P0DOX6|1.64025943763;O42249|1.32246297031;Q9I8F9|1.2655419609	11	1423	56	24150	http://www.ebi.ac.uk/QuickGO/GTerm?id=GO:0006909	[]
4	4	cellular catabolic process	GO:0044248	0.000377	0.013	3.25	2.93	8.09389	-1.38963	Q08699|1.20437119109;A2ASS6|1.41564724845;Q90YS3|1.31348018116;Q90XG0|1.42711011761;P38117|1.25986331588;Q90474|1.49431540177;Q9DGE0|1.23763773087;Q90YT6|1.21510412702;P08249|1.76164824879;Q6AZA0|1.36330396893;Q5E958|1.30002115911;Q04467|1.32560933021;Q0IIG5|1.31361043921;Q32KV0|1.29793277687;O57656|1.20170929051;Q3SYR3|1.2091183262;P68103|1.30064609015;P00348|1.34766100268;Q3SZ54|1.29425101684;Q…	26	6013	56	24150	http://www.ebi.ac.uk/QuickGO/GTerm?id=GO:0044248	[]
4	4	cellular aromatic compound metabolic process	GO:0006725	0.000382	0.013	5.73	5.52	8.09389	-1.38963	P54985|1.42746752672;Q08699|1.20437119109;A2ASS6|1.41564724845;Q90YS3|1.31348018116;Q90XG0|1.42711011761;P38117|1.25986331588;Q4V8J7|1.44810939069;Q90474|1.49431540177;P50143|1.61781646551;Q2EN81|1.66806652033;P80971|1.41281287616;Q5R9I5|1.27224438284;Q9DGE0|1.23763773087;Q90YT6|1.21510412702;P68246|1.28095031207;P79819|1.68677571431;P08249|1.76164824879;Q9P4E9|1.26979400707;Q6AZA0|1.36330396893;…	42	12595	56	24150	http://www.ebi.ac.uk/QuickGO/GTerm?id=GO:0006725	[]
7	4,6,7	secretion by cell	GO:0032940	0.000386	0.013	3.3	2.99	8.09389	-1.38963	Q9GLY5|1.28549537945;P54985|1.42746752672;A2ASS6|1.41564724845;Q90474|1.49431540177;Q9BUR5|1.27800770069;P80191|1.69920451585;P06238|1.71824568474;P79819|1.68677571431;Q9CY58|1.20078532292;Q04467|1.32560933021;Q0IIG5|1.31361043921;Q32KV0|1.29793277687;P13731|1.47580409746;P68103|1.30064609015;P00348|1.34766100268;Q5MJ86|1.39918496478;Q3MHM5|1.21023193676;B5DGM7|1.30516635586;Q9I8F9|1.2655419609;C…	23	4972	56	24150	http://www.ebi.ac.uk/QuickGO/GTerm?id=GO:0032940	[]
7	5,7	positive regulation of striated muscle contraction	GO:0045989	0.000388	0.013	0.62	0.18	8.09389	-1.38963	A2ASS6|1.41564724845;Q90474|1.49431540177;Q3SYR3|1.2091183262;P11607|0.617927998517	4	148	56	24150	http://www.ebi.ac.uk/QuickGO/GTerm?id=GO:0045989	[]
9	8,9	NADP metabolic process	GO:0006739	0.000419	0.0139	0.51	0.07	8.09389	-1.38963	Q90XG0|1.42711011761;Q04467|1.32560933021;Q32KV0|1.29793277687;Q589R5|1.32210405505	4	151	56	24150	http://www.ebi.ac.uk/QuickGO/GTerm?id=GO:0006739	[]
10	8,9,10	regulation of twitch skeletal muscle contraction	GO:0014724	0.000425	0.0139	0.21	-0.25	8.09389	-1.38963	A2ASS6|1.41564724845;A7E2Y1|2.85775330166;P11607|0.617927998517	3	63	56	24150	http://www.ebi.ac.uk/QuickGO/GTerm?id=GO:0014724	[]
6	6	chaperone-mediated autophagy	GO:0061684	0.000425	0.0139	0.39	-0.06	8.09389	-1.38963	Q90474|1.49431540177;P68103|1.30064609015;Q9I8F9|1.2655419609	3	63	56	24150	http://www.ebi.ac.uk/QuickGO/GTerm?id=GO:0061684	[]
5	5	regulation of hydrolase activity	GO:0051336	0.000426	0.0139	2.97	2.64	8.09389	-1.38963	P54985|1.42746752672;A2ASS6|1.41564724845;Q90474|1.49431540177;Q9DGE0|1.23763773087;P06238|1.71824568474;P68246|1.28095031207;P79819|1.68677571431;P20810|1.73376457966;P13731|1.47580409746;A7E2Y1|2.85775330166;Q5MJ86|1.39918496478;O42249|1.32246297031;B5DGM7|1.30516635586;Q9I8F9|1.2655419609;C0HL13|0.827490369573;P11607|0.617927998517;P10895|0.654062257881	17	3081	56	24150	http://www.ebi.ac.uk/QuickGO/GTerm?id=GO:0051336	[]
7	7	fatty acid beta-oxidation	GO:0006635	0.000439	0.0142	0.82	0.39	8.09389	-1.38963	P38117|1.25986331588;P08249|1.76164824879;Q6AZA0|1.36330396893;P00348|1.34766100268;P11607|0.617927998517	5	275	56	24150	http://www.ebi.ac.uk/QuickGO/GTerm?id=GO:0006635	[]
4	4	membrane organization	GO:0061024	0.000446	0.0142	3.1	2.78	8.09389	-1.38963	P54985|1.42746752672;Q08699|1.20437119109;A2ASS6|1.41564724845;Q90YS3|1.31348018116;Q4V8J7|1.44810939069;Q90474|1.49431540177;Q2EN81|1.66806652033;Q9BUR5|1.27800770069;Q90YT6|1.21510412702;P79819|1.68677571431;Q5E958|1.30002115911;P13619|1.34324963006;Q4R5B0|1.31137465787;A7E2Y1|2.85775330166;Q5MJ86|1.39918496478;O42249|1.32246297031;Q9I8F9|1.2655419609;C0HL13|0.827490369573;P11607|0.617927998517…	20	4025	56	24150	http://www.ebi.ac.uk/QuickGO/GTerm?id=GO:0061024	[]
10	4,7,9,10	leukocyte degranulation	GO:0043299	0.000449	0.0142	1.75	1.37	8.09389	-1.38963	P54985|1.42746752672;A2ASS6|1.41564724845;Q90474|1.49431540177;P80191|1.69920451585;P79819|1.68677571431;Q0IIG5|1.31361043921;Q32KV0|1.29793277687;P13731|1.47580409746;P68103|1.30064609015;Q3MHM5|1.21023193676;B5DGM7|1.30516635586;Q9I8F9|1.2655419609	12	1706	56	24150	http://www.ebi.ac.uk/QuickGO/GTerm?id=GO:0043299	[]
6	6	endocytosis	GO:0006897	0.00045	0.0142	2.95	2.62	8.09389	-1.38963	A2ASS6|1.41564724845;P0DOX8|2.29821362574;Q90474|1.49431540177;P80191|1.69920451585;Q9DGE0|1.23763773087;P06238|1.71824568474;P79819|1.68677571431;Q8CI51|1.26898349178;P13619|1.34324963006;Q4R5B0|1.31137465787;A7E2Y1|2.85775330166;Q6PHG2|1.41517579381;P0DOX6|1.64025943763;O42249|1.32246297031;Q9I8F9|1.2655419609;C0HL13|0.827490369573	16	2800	56	24150	http://www.ebi.ac.uk/QuickGO/GTerm?id=GO:0006897	[]
4	4	muscle system process	GO:0003012	0.000451	0.0142	2	1.62	8.09389	-1.38963	A2ASS6|1.41564724845;Q90474|1.49431540177;Q9DGE0|1.23763773087;P68246|1.28095031207;Q8CI51|1.26898349178;Q32KV0|1.29793277687;O57656|1.20170929051;P23239|1.47708544639;Q3SYR3|1.2091183262;A7E2Y1|2.85775330166;B5DGM7|1.30516635586;P11607|0.617927998517;P22316|0.71601281414	13	1966	56	24150	http://www.ebi.ac.uk/QuickGO/GTerm?id=GO:0003012	[]
6	6	glyceraldehyde-3-phosphate biosynthetic process	GO:0046166	0.000472	0.0147	0.28	-0.18	8.09389	-1.38963	Q90XG0|1.42711011761;Q589R5|1.32210405505	2	14	56	24150	http://www.ebi.ac.uk/QuickGO/GTerm?id=GO:0046166	[]
6	5,6	secretion	GO:0046903	0.000482	0.0149	3.39	3.08	8.09389	-1.38963	Q9GLY5|1.28549537945;P54985|1.42746752672;A2ASS6|1.41564724845;Q90474|1.49431540177;Q9BUR5|1.27800770069;P80191|1.69920451585;Q9DGE0|1.23763773087;P06238|1.71824568474;P79819|1.68677571431;Q9CY58|1.20078532292;Q04467|1.32560933021;Q0IIG5|1.31361043921;Q32KV0|1.29793277687;P13731|1.47580409746;P68103|1.30064609015;P00348|1.34766100268;Q5MJ86|1.39918496478;Q3MHM5|1.21023193676;B5DGM7|1.30516635586;…	24	5392	56	24150	http://www.ebi.ac.uk/QuickGO/GTerm?id=GO:0046903	[]
5	5	myeloid cell activation involved in immune response	GO:0002275	0.000499	0.0153	1.75	1.37	8.09389	-1.38963	P54985|1.42746752672;A2ASS6|1.41564724845;Q90474|1.49431540177;P80191|1.69920451585;P79819|1.68677571431;Q0IIG5|1.31361043921;Q32KV0|1.29793277687;P13731|1.47580409746;P68103|1.30064609015;Q3MHM5|1.21023193676;B5DGM7|1.30516635586;Q9I8F9|1.2655419609	12	1726	56	24150	http://www.ebi.ac.uk/QuickGO/GTerm?id=GO:0002275	[]
6	6	pentose-phosphate shunt	GO:0006098	0.000509	0.0155	0.39	-0.06	8.09389	-1.38963	Q90XG0|1.42711011761;Q32KV0|1.29793277687;Q589R5|1.32210405505	3	67	56	24150	http://www.ebi.ac.uk/QuickGO/GTerm?id=GO:0006098	[]
3	3	response to endogenous stimulus	GO:0009719	0.00053	0.0158	4.19	3.91	8.09389	-1.38963	A2ASS6|1.41564724845;Q90XG0|1.42711011761;Q90474|1.49431540177;P80191|1.69920451585;Q9DGE0|1.23763773087;Q90YT6|1.21510412702;P06238|1.71824568474;P79819|1.68677571431;P08249|1.76164824879;Q9P4E9|1.26979400707;Q6AZA0|1.36330396893;Q04467|1.32560933021;O57656|1.20170929051;P13731|1.47580409746;P23239|1.47708544639;A7E2Y1|2.85775330166;P68103|1.30064609015;P00348|1.34766100268;Q6PHG2|1.41517579381;…	26	6137	56	24150	http://www.ebi.ac.uk/QuickGO/GTerm?id=GO:0009719	[]
5	5	anatomical structure homeostasis	GO:0060249	0.000531	0.0158	1.71	1.32	8.09389	-1.38963	Q90474|1.49431540177;P50143|1.61781646551;P80191|1.69920451585;Q9DGE0|1.23763773087;P79819|1.68677571431;Q0IIG5|1.31361043921;P51903|1.23988248762;O42249|1.32246297031;B5DGM7|1.30516635586;Q9I8F9|1.2655419609;C0HL13|0.827490369573;P22316|0.71601281414	12	1738	56	24150	http://www.ebi.ac.uk/QuickGO/GTerm?id=GO:0060249	[]
9	8,9	purine ribonucleoside monophosphate biosynthetic process	GO:0009168	0.000533	0.0158	0.68	0.24	8.09389	-1.38963	Q2EN81|1.66806652033;Q9DGE0|1.23763773087;P13619|1.34324963006;Q4R5B0|1.31137465787;B5DGM7|1.30516635586	5	287	56	24150	http://www.ebi.ac.uk/QuickGO/GTerm?id=GO:0009168	[]
8	7,8	purine nucleoside monophosphate biosynthetic process	GO:0009127	0.000533	0.0158	0.68	0.24	8.09389	-1.38963	Q2EN81|1.66806652033;Q9DGE0|1.23763773087;P13619|1.34324963006;Q4R5B0|1.31137465787;B5DGM7|1.30516635586	5	287	56	24150	http://www.ebi.ac.uk/QuickGO/GTerm?id=GO:0009127	[]
3	3	establishment of localization	GO:0051234	0.000554	0.016	6.06	5.87	8.09389	-1.38963	Q9GLY5|1.28549537945;P54985|1.42746752672;Q08699|1.20437119109;A2ASS6|1.41564724845;Q90YS3|1.31348018116;P0DOX8|2.29821362574;Q90474|1.49431540177;P50143|1.61781646551;Q2EN81|1.66806652033;Q9BUR5|1.27800770069;P80191|1.69920451585;Q9DGE0|1.23763773087;Q90YT6|1.21510412702;P06238|1.71824568474;P79819|1.68677571431;Q9P4E9|1.26979400707;Q9CY58|1.20078532292;Q8CI51|1.26898349178;Q5E958|1.30002115911;…	40	11842	56	24150	http://www.ebi.ac.uk/QuickGO/GTerm?id=GO:0051234	[]
9	8,9	energy coupled proton transport, down electrochemical gradient	GO:0015985	0.000555	0.016	0.47	0.02	8.09389	-1.38963	Q2EN81|1.66806652033;P13619|1.34324963006;Q4R5B0|1.31137465787	3	69	56	24150	http://www.ebi.ac.uk/QuickGO/GTerm?id=GO:0015985	[]
7	7	negative regulation of ATPase activity	GO:0032780	0.000555	0.016	0.49	0.04	8.09389	-1.38963	P54985|1.42746752672;P68246|1.28095031207;P79819|1.68677571431	3	69	56	24150	http://www.ebi.ac.uk/QuickGO/GTerm?id=GO:0032780	[]
10	9,10	ATP synthesis coupled proton transport	GO:0015986	0.000555	0.016	0.47	0.02	8.09389	-1.38963	Q2EN81|1.66806652033;P13619|1.34324963006;Q4R5B0|1.31137465787	3	69	56	24150	http://www.ebi.ac.uk/QuickGO/GTerm?id=GO:0015986	[]
2	2	multi-organism process	GO:0051704	0.000614	0.0176	5.04	4.81	8.09389	-1.38963	P54985|1.42746752672;Q08699|1.20437119109;A2ASS6|1.41564724845;Q90YS3|1.31348018116;P0DOX8|2.29821362574;Q4V8J7|1.44810939069;Q90474|1.49431540177;P50143|1.61781646551;Q5R9I5|1.27224438284;Q9DGE0|1.23763773087;Q90YT6|1.21510412702;P06238|1.71824568474;P79819|1.68677571431;P08249|1.76164824879;Q9P4E9|1.26979400707;Q6AZA0|1.36330396893;Q5E958|1.30002115911;Q04467|1.32560933021;Q32KV0|1.29793277687;…	33	8885	56	24150	http://www.ebi.ac.uk/QuickGO/GTerm?id=GO:0051704	[]
8	7,8	voluntary skeletal muscle contraction	GO:0003010	0.000655	0.0185	0.21	-0.25	8.09389	-1.38963	A2ASS6|1.41564724845;A7E2Y1|2.85775330166;P11607|0.617927998517	3	73	56	24150	http://www.ebi.ac.uk/QuickGO/GTerm?id=GO:0003010	[]
9	8,9	twitch skeletal muscle contraction	GO:0014721	0.000655	0.0185	0.21	-0.25	8.09389	-1.38963	A2ASS6|1.41564724845;A7E2Y1|2.85775330166;P11607|0.617927998517	3	73	56	24150	http://www.ebi.ac.uk/QuickGO/GTerm?id=GO:0014721	[]
6	5,6	muscle cell cellular homeostasis	GO:0046716	0.000669	0.0188	0.45	0	8.09389	-1.38963	Q0IIG5|1.31361043921;P51903|1.23988248762;O42249|1.32246297031;B5DGM7|1.30516635586	4	171	56	24150	http://www.ebi.ac.uk/QuickGO/GTerm?id=GO:0046716	[]
7	5,7	skeletal muscle adaptation	GO:0043501	0.000714	0.0199	-0.21	-0.69	8.09389	-1.38963	P68246|1.28095031207;A7E2Y1|2.85775330166;P11607|0.617927998517;P22316|0.71601281414	4	174	56	24150	http://www.ebi.ac.uk/QuickGO/GTerm?id=GO:0043501	[]
4	4	heterocycle metabolic process	GO:0046483	0.000718	0.0199	5.6	5.39	8.09389	-1.38963	P54985|1.42746752672;Q08699|1.20437119109;A2ASS6|1.41564724845;Q90YS3|1.31348018116;Q90XG0|1.42711011761;P38117|1.25986331588;Q4V8J7|1.44810939069;Q90474|1.49431540177;P50143|1.61781646551;Q2EN81|1.66806652033;P80971|1.41281287616;Q5R9I5|1.27224438284;Q9DGE0|1.23763773087;Q90YT6|1.21510412702;P68246|1.28095031207;P79819|1.68677571431;P08249|1.76164824879;Q9P4E9|1.26979400707;Q6AZA0|1.36330396893;…	41	12421	56	24150	http://www.ebi.ac.uk/QuickGO/GTerm?id=GO:0046483	[]
6	6	translation	GO:0006412	0.000737	0.0203	1.42	1.02	8.09389	-1.38963	Q08699|1.20437119109;A2ASS6|1.41564724845;Q90YS3|1.31348018116;Q5R9I5|1.27224438284;Q9DGE0|1.23763773087;Q90YT6|1.21510412702;Q9P4E9|1.26979400707;Q9CY58|1.20078532292;Q5E958|1.30002115911;P68103|1.30064609015;Q3SZ54|1.29425101684;Q5MJ86|1.39918496478;O42249|1.32246297031	13	2070	56	24150	http://www.ebi.ac.uk/QuickGO/GTerm?id=GO:0006412	[]
6	6	actin-mediated cell contraction	GO:0070252	0.000772	0.0211	1.32	0.91	8.09389	-1.38963	A2ASS6|1.41564724845;P68246|1.28095031207;O57656|1.20170929051;P23239|1.47708544639;A7E2Y1|2.85775330166;P11607|0.617927998517;P22316|0.71601281414	7	656	56	24150	http://www.ebi.ac.uk/QuickGO/GTerm?id=GO:0070252	[]
6	5,6	glycerol metabolic process	GO:0006071	0.000824	0.0224	0.36	-0.1	8.09389	-1.38963	Q90XG0|1.42711011761;O57656|1.20170929051;Q589R5|1.32210405505	3	79	56	24150	http://www.ebi.ac.uk/QuickGO/GTerm?id=GO:0006071	[]
8	6,8	myoblast fusion	GO:0007520	0.000846	0.0227	0.63	0.19	8.09389	-1.38963	A2ASS6|1.41564724845;Q0IIG5|1.31361043921;P51903|1.23988248762;Q589R5|1.32210405505;P22316|0.71601281414	5	318	56	24150	http://www.ebi.ac.uk/QuickGO/GTerm?id=GO:0007520	[]
2	2	cell killing	GO:0001906	0.000846	0.0227	0.9	0.47	8.09389	-1.38963	Q90474|1.49431540177;P79819|1.68677571431;P13731|1.47580409746;Q5MJ86|1.39918496478;Q3MHM5|1.21023193676;Q9I8F9|1.2655419609	6	481	56	24150	http://www.ebi.ac.uk/QuickGO/GTerm?id=GO:0001906	[]
5	5	glucose 6-phosphate metabolic process	GO:0051156	0.000855	0.0227	0.39	-0.06	8.09389	-1.38963	Q90XG0|1.42711011761;Q32KV0|1.29793277687;Q589R5|1.32210405505	3	80	56	24150	http://www.ebi.ac.uk/QuickGO/GTerm?id=GO:0051156	[]
6	5,6	regulation of blood circulation	GO:1903522	0.000859	0.0227	1.69	1.3	8.09389	-1.38963	A2ASS6|1.41564724845;Q90474|1.49431540177;Q9DGE0|1.23763773087;P68246|1.28095031207;O57656|1.20170929051;P23239|1.47708544639;A7E2Y1|2.85775330166;Q9I8F9|1.2655419609;P11607|0.617927998517;P22316|0.71601281414	10	1328	56	24150	http://www.ebi.ac.uk/QuickGO/GTerm?id=GO:1903522	[]
3	3	interspecies interaction between organisms	GO:0044419	0.000914	0.0239	2.24	1.88	8.09389	-1.38963	P54985|1.42746752672;Q08699|1.20437119109;Q90YS3|1.31348018116;Q90474|1.49431540177;Q90YT6|1.21510412702;P79819|1.68677571431;Q9P4E9|1.26979400707;Q5E958|1.30002115911;P13731|1.47580409746;P23239|1.47708544639;Q3SYR3|1.2091183262;P00348|1.34766100268;Q3SZ54|1.29425101684;Q6PHG2|1.41517579381;Q5MJ86|1.39918496478;O42249|1.32246297031;Q9I8F9|1.2655419609	17	3290	56	24150	http://www.ebi.ac.uk/QuickGO/GTerm?id=GO:0044419	[]
8	5,8	humoral immune response mediated by circulating immunoglobulin	GO:0002455	0.000915	0.0239	0.96	0.54	8.09389	-1.38963	P0DOX8|2.29821362574;P06238|1.71824568474;Q6PHG2|1.41517579381;P0DOX6|1.64025943763	4	186	56	24150	http://www.ebi.ac.uk/QuickGO/GTerm?id=GO:0002455	[]
4	4	leukocyte activation involved in immune response	GO:0002366	0.000963	0.025	1.94	1.56	8.09389	-1.38963	P54985|1.42746752672;A2ASS6|1.41564724845;Q90474|1.49431540177;P80191|1.69920451585;P79819|1.68677571431;Q0IIG5|1.31361043921;Q32KV0|1.29793277687;P13731|1.47580409746;P68103|1.30064609015;Q3MHM5|1.21023193676;B5DGM7|1.30516635586;Q9I8F9|1.2655419609;P10895|0.654062257881	13	2130	56	24150	http://www.ebi.ac.uk/QuickGO/GTerm?id=GO:0002366	[]
4	4	organic cyclic compound metabolic process	GO:1901360	0.000973	0.0251	5.73	5.52	8.09389	-1.38963	P54985|1.42746752672;Q08699|1.20437119109;A2ASS6|1.41564724845;Q90YS3|1.31348018116;Q90XG0|1.42711011761;P38117|1.25986331588;Q4V8J7|1.44810939069;Q90474|1.49431540177;P50143|1.61781646551;Q2EN81|1.66806652033;P80971|1.41281287616;Q5R9I5|1.27224438284;Q9DGE0|1.23763773087;Q90YT6|1.21510412702;P68246|1.28095031207;P79819|1.68677571431;P08249|1.76164824879;Q9P4E9|1.26979400707;Q6AZA0|1.36330396893;…	42	13034	56	24150	http://www.ebi.ac.uk/QuickGO/GTerm?id=GO:1901360	[]
2	2	metabolic process	GO:0008152	0.000994	0.0254	8.07	7.98	8.09389	-1.38963	Q9GLY5|1.28549537945;P54985|1.42746752672;Q08699|1.20437119109;A2ASS6|1.41564724845;Q90YS3|1.31348018116;Q90XG0|1.42711011761;P38117|1.25986331588;P0DOX8|2.29821362574;Q4V8J7|1.44810939069;Q90474|1.49431540177;P50143|1.61781646551;Q2EN81|1.66806652033;P80191|1.69920451585;P80971|1.41281287616;Q5R9I5|1.27224438284;Q9DGE0|1.23763773087;Q90YT6|1.21510412702;P06238|1.71824568474;P68246|1.28095031207;…	54	19690	56	24150	http://www.ebi.ac.uk/QuickGO/GTerm?id=GO:0008152	[]
8	7,8	ribonucleoside monophosphate biosynthetic process	GO:0009156	0.000998	0.0254	0.68	0.24	8.09389	-1.38963	Q2EN81|1.66806652033;Q9DGE0|1.23763773087;P13619|1.34324963006;Q4R5B0|1.31137465787;B5DGM7|1.30516635586	5	330	56	24150	http://www.ebi.ac.uk/QuickGO/GTerm?id=GO:0009156	[]
8	6,8	muscle filament sliding	GO:0030049	0.00101	0.0256	0.88	0.46	8.09389	-1.38963	A2ASS6|1.41564724845;P68246|1.28095031207;P23239|1.47708544639;A7E2Y1|2.85775330166	4	191	56	24150	http://www.ebi.ac.uk/QuickGO/GTerm?id=GO:0030049	[]
10	7,9,10	regulation of ATP metabolic process	GO:1903578	0.00102	0.0258	0.59	0.14	8.09389	-1.38963	P54985|1.42746752672;Q9DGE0|1.23763773087;Q32KV0|1.29793277687;O57656|1.20170929051;Q5MJ86|1.39918496478	5	332	56	24150	http://www.ebi.ac.uk/QuickGO/GTerm?id=GO:1903578	[]
6	6	regulation of nucleoside metabolic process	GO:0009118	0.00104	0.026	0.59	0.14	8.09389	-1.38963	P54985|1.42746752672;Q9DGE0|1.23763773087;Q32KV0|1.29793277687;O57656|1.20170929051;Q5MJ86|1.39918496478	5	333	56	24150	http://www.ebi.ac.uk/QuickGO/GTerm?id=GO:0009118	[]
5	4,5	cell activation involved in immune response	GO:0002263	0.0011	0.0273	1.94	1.56	8.09389	-1.38963	P54985|1.42746752672;A2ASS6|1.41564724845;Q90474|1.49431540177;P80191|1.69920451585;P79819|1.68677571431;Q0IIG5|1.31361043921;Q32KV0|1.29793277687;P13731|1.47580409746;P68103|1.30064609015;Q3MHM5|1.21023193676;B5DGM7|1.30516635586;Q9I8F9|1.2655419609;P10895|0.654062257881	13	2160	56	24150	http://www.ebi.ac.uk/QuickGO/GTerm?id=GO:0002263	[]
5	5	nucleoside metabolic process	GO:0009116	0.00111	0.0274	0.79	0.36	8.09389	-1.38963	P54985|1.42746752672;Q9DGE0|1.23763773087;Q32KV0|1.29793277687;O57656|1.20170929051;Q3SYR3|1.2091183262;Q5MJ86|1.39918496478;O42249|1.32246297031	7	698	56	24150	http://www.ebi.ac.uk/QuickGO/GTerm?id=GO:0009116	[]
4	4	response to inorganic substance	GO:0010035	0.00113	0.0276	2.58	2.23	8.09389	-1.38963	P54985|1.42746752672;A2ASS6|1.41564724845;Q90XG0|1.42711011761;Q90474|1.49431540177;Q5R9I5|1.27224438284;Q9DGE0|1.23763773087;P06238|1.71824568474;P79819|1.68677571431;P08249|1.76164824879;Q04467|1.32560933021;Q32KV0|1.29793277687;P23239|1.47708544639;P68103|1.30064609015;O42249|1.32246297031;B5DGM7|1.30516635586;Q9I8F9|1.2655419609;P10895|0.654062257881	17	3351	56	24150	http://www.ebi.ac.uk/QuickGO/GTerm?id=GO:0010035	[]
6	6	transition between fast and slow fiber	GO:0014883	0.00113	0.0276	0.21	-0.25	8.09389	-1.38963	P68246|1.28095031207;A7E2Y1|2.85775330166;P11607|0.617927998517	3	88	56	24150	http://www.ebi.ac.uk/QuickGO/GTerm?id=GO:0014883	[]
5	5	fructose 1,6-bisphosphate metabolic process	GO:0030388	0.00118	0.0288	0.23	-0.22	8.09389	-1.38963	Q0IIG5|1.31361043921;B5DGM7|1.30516635586	2	22	56	24150	http://www.ebi.ac.uk/QuickGO/GTerm?id=GO:0030388	[]
5	5	viral process	GO:0016032	0.00121	0.0294	1.8	1.41	8.09389	-1.38963	P54985|1.42746752672;Q08699|1.20437119109;Q90YS3|1.31348018116;Q90474|1.49431540177;Q90YT6|1.21510412702;P79819|1.68677571431;Q9P4E9|1.26979400707;Q5E958|1.30002115911;P23239|1.47708544639;Q3SYR3|1.2091183262;Q3SZ54|1.29425101684;Q6PHG2|1.41517579381;O42249|1.32246297031;Q9I8F9|1.2655419609	14	2469	56	24150	http://www.ebi.ac.uk/QuickGO/GTerm?id=GO:0016032	[]
7	6,7	nucleoside monophosphate biosynthetic process	GO:0009124	0.00123	0.0296	0.68	0.24	8.09389	-1.38963	Q2EN81|1.66806652033;Q9DGE0|1.23763773087;P13619|1.34324963006;Q4R5B0|1.31137465787;B5DGM7|1.30516635586	5	346	56	24150	http://www.ebi.ac.uk/QuickGO/GTerm?id=GO:0009124	[]
4	4	nucleobase-containing compound metabolic process	GO:0006139	0.00124	0.0297	5.34	5.12	8.09389	-1.38963	P54985|1.42746752672;Q08699|1.20437119109;A2ASS6|1.41564724845;Q90YS3|1.31348018116;Q90XG0|1.42711011761;Q4V8J7|1.44810939069;Q90474|1.49431540177;P50143|1.61781646551;Q2EN81|1.66806652033;P80971|1.41281287616;Q5R9I5|1.27224438284;Q9DGE0|1.23763773087;Q90YT6|1.21510412702;P68246|1.28095031207;P79819|1.68677571431;P08249|1.76164824879;Q9P4E9|1.26979400707;Q6AZA0|1.36330396893;Q9CY58|1.20078532292;…	39	11774	56	24150	http://www.ebi.ac.uk/QuickGO/GTerm?id=GO:0006139	[]
4	4	positive regulation of muscle contraction	GO:0045933	0.00125	0.0297	0.71	0.27	8.09389	-1.38963	A2ASS6|1.41564724845;Q90474|1.49431540177;Q9DGE0|1.23763773087;Q3SYR3|1.2091183262;P11607|0.617927998517	5	347	56	24150	http://www.ebi.ac.uk/QuickGO/GTerm?id=GO:0045933	[]
3	3	immune response	GO:0006955	0.00126	0.0298	3.82	3.53	8.09389	-1.38963	P54985|1.42746752672;A2ASS6|1.41564724845;P0DOX8|2.29821362574;Q90474|1.49431540177;P80191|1.69920451585;Q9DGE0|1.23763773087;P06238|1.71824568474;P79819|1.68677571431;Q0IIG5|1.31361043921;Q32KV0|1.29793277687;P13731|1.47580409746;Q3SYR3|1.2091183262;A7E2Y1|2.85775330166;P68103|1.30064609015;Q6PHG2|1.41517579381;P0DOX6|1.64025943763;Q5MJ86|1.39918496478;Q3MHM5|1.21023193676;B5DGM7|1.30516635586;Q…	22	5039	56	24150	http://www.ebi.ac.uk/QuickGO/GTerm?id=GO:0006955	[]
5	5	somatic muscle development	GO:0007525	0.00126	0.0298	0.48	0.04	8.09389	-1.38963	A2ASS6|1.41564724845;Q0IIG5|1.31361043921;P51903|1.23988248762;Q589R5|1.32210405505	4	203	56	24150	http://www.ebi.ac.uk/QuickGO/GTerm?id=GO:0007525	[]
3	3	response to chemical	GO:0042221	0.00129	0.0303	5.69	5.48	8.09389	-1.38963	Q9GLY5|1.28549537945;P54985|1.42746752672;A2ASS6|1.41564724845;Q90YS3|1.31348018116;Q90XG0|1.42711011761;Q90474|1.49431540177;Q90WJ9|1.24739617573;P80191|1.69920451585;P80971|1.41281287616;Q5R9I5|1.27224438284;Q9DGE0|1.23763773087;Q90YT6|1.21510412702;P06238|1.71824568474;P79819|1.68677571431;P08249|1.76164824879;Q9P4E9|1.26979400707;Q6AZA0|1.36330396893;Q8CI51|1.26898349178;Q04467|1.32560933021;…	39	11794	56	24150	http://www.ebi.ac.uk/QuickGO/GTerm?id=GO:0042221	[]
8	7,8	RNA-dependent DNA biosynthetic process	GO:0006278	0.00134	0.0311	0.63	0.19	8.09389	-1.38963	P54985|1.42746752672;Q90474|1.49431540177;P50143|1.61781646551;Q9DGE0|1.23763773087	4	206	56	24150	http://www.ebi.ac.uk/QuickGO/GTerm?id=GO:0006278	[]
5	5	actin filament-based movement	GO:0030048	0.00136	0.0314	1.32	0.91	8.09389	-1.38963	A2ASS6|1.41564724845;P68246|1.28095031207;O57656|1.20170929051;P23239|1.47708544639;A7E2Y1|2.85775330166;P11607|0.617927998517;P22316|0.71601281414	7	723	56	24150	http://www.ebi.ac.uk/QuickGO/GTerm?id=GO:0030048	[]
10	6,7,8,9,10	skeletal muscle myosin thick filament assembly	GO:0030241	0.00141	0.0323	0.41	-0.04	8.09389	-1.38963	A2ASS6|1.41564724845;Q90474|1.49431540177;Q3SYR3|1.2091183262	3	95	56	24150	http://www.ebi.ac.uk/QuickGO/GTerm?id=GO:0030241	[]
7	6,7	peptide biosynthetic process	GO:0043043	0.00144	0.0331	1.42	1.02	8.09389	-1.38963	Q08699|1.20437119109;A2ASS6|1.41564724845;Q90YS3|1.31348018116;Q5R9I5|1.27224438284;Q9DGE0|1.23763773087;Q90YT6|1.21510412702;Q9P4E9|1.26979400707;Q9CY58|1.20078532292;Q5E958|1.30002115911;P68103|1.30064609015;Q3SZ54|1.29425101684;Q5MJ86|1.39918496478;O42249|1.32246297031	13	2226	56	24150	http://www.ebi.ac.uk/QuickGO/GTerm?id=GO:0043043	[]
4	4	regulation of response to cytokine stimulus	GO:0060759	0.00157	0.0358	0.79	0.36	8.09389	-1.38963	A2ASS6|1.41564724845;Q90474|1.49431540177;Q9DGE0|1.23763773087;Q6PHG2|1.41517579381;O42249|1.32246297031;Q9I8F9|1.2655419609	6	543	56	24150	http://www.ebi.ac.uk/QuickGO/GTerm?id=GO:0060759	[]
7	6,7	fatty acid oxidation	GO:0019395	0.0016	0.0361	0.82	0.39	8.09389	-1.38963	P38117|1.25986331588;P08249|1.76164824879;Q6AZA0|1.36330396893;P00348|1.34766100268;P11607|0.617927998517	5	367	56	24150	http://www.ebi.ac.uk/QuickGO/GTerm?id=GO:0019395	[]
5	5	mitochondrion organization	GO:0007005	0.00161	0.0362	1.65	1.26	8.09389	-1.38963	P54985|1.42746752672;A2ASS6|1.41564724845;Q4V8J7|1.44810939069;Q90474|1.49431540177;Q2EN81|1.66806652033;Q9BUR5|1.27800770069;Q04467|1.32560933021;P13619|1.34324963006;Q4R5B0|1.31137465787;Q9I8F9|1.2655419609;P11607|0.617927998517	11	1702	56	24150	http://www.ebi.ac.uk/QuickGO/GTerm?id=GO:0007005	[]
6	6	response to cadmium ion	GO:0046686	0.00166	0.0372	0.94	0.52	8.09389	-1.38963	Q90XG0|1.42711011761;Q5R9I5|1.27224438284;Q9DGE0|1.23763773087;P08249|1.76164824879;Q04467|1.32560933021;O42249|1.32246297031;Q9I8F9|1.2655419609	7	749	56	24150	http://www.ebi.ac.uk/QuickGO/GTerm?id=GO:0046686	[]
5	4,5	alditol metabolic process	GO:0019400	0.00172	0.038	0.36	-0.1	8.09389	-1.38963	Q90XG0|1.42711011761;O57656|1.20170929051;Q589R5|1.32210405505	3	102	56	24150	http://www.ebi.ac.uk/QuickGO/GTerm?id=GO:0019400	[]
8	4,5,6,7,8	positive regulation of bone resorption	GO:0045780	0.00172	0.038	0.08	-0.38	8.09389	-1.38963	P80191|1.69920451585;P79819|1.68677571431;C0HL13|0.827490369573	3	102	56	24150	http://www.ebi.ac.uk/QuickGO/GTerm?id=GO:0045780	[]
7	5,6,7	positive regulation of bone remodeling	GO:0046852	0.00172	0.038	0.08	-0.38	8.09389	-1.38963	P80191|1.69920451585;P79819|1.68677571431;C0HL13|0.827490369573	3	102	56	24150	http://www.ebi.ac.uk/QuickGO/GTerm?id=GO:0046852	[]
6	6	fatty acid catabolic process	GO:0009062	0.00175	0.0383	0.82	0.39	8.09389	-1.38963	P38117|1.25986331588;P08249|1.76164824879;Q6AZA0|1.36330396893;P00348|1.34766100268;P11607|0.617927998517	5	375	56	24150	http://www.ebi.ac.uk/QuickGO/GTerm?id=GO:0009062	[]
7	7	actin-myosin filament sliding	GO:0033275	0.00176	0.0383	0.88	0.46	8.09389	-1.38963	A2ASS6|1.41564724845;P68246|1.28095031207;P23239|1.47708544639;A7E2Y1|2.85775330166	4	222	56	24150	http://www.ebi.ac.uk/QuickGO/GTerm?id=GO:0033275	[]
6	6	regulation of muscle contraction	GO:0006937	0.00181	0.0394	1.42	1.01	8.09389	-1.38963	A2ASS6|1.41564724845;Q90474|1.49431540177;Q9DGE0|1.23763773087;P68246|1.28095031207;Q3SYR3|1.2091183262;A7E2Y1|2.85775330166;P11607|0.617927998517;P22316|0.71601281414	8	981	56	24150	http://www.ebi.ac.uk/QuickGO/GTerm?id=GO:0006937	[]
6	5,6	lipid oxidation	GO:0034440	0.00184	0.0397	0.82	0.39	8.09389	-1.38963	P38117|1.25986331588;P08249|1.76164824879;Q6AZA0|1.36330396893;P00348|1.34766100268;P11607|0.617927998517	5	379	56	24150	http://www.ebi.ac.uk/QuickGO/GTerm?id=GO:0034440	[]
5	5	phosphate-containing compound metabolic process	GO:0006796	0.00191	0.041	4.48	4.22	8.09389	-1.38963	P54985|1.42746752672;A2ASS6|1.41564724845;Q90XG0|1.42711011761;Q90474|1.49431540177;Q2EN81|1.66806652033;P80971|1.41281287616;Q9DGE0|1.23763773087;P06238|1.71824568474;P79819|1.68677571431;P08249|1.76164824879;Q6AZA0|1.36330396893;Q04467|1.32560933021;Q0IIG5|1.31361043921;P13619|1.34324963006;P51903|1.23988248762;Q32KV0|1.29793277687;O57656|1.20170929051;P13731|1.47580409746;Q4R5B0|1.31137465787;…	29	7795	56	24150	http://www.ebi.ac.uk/QuickGO/GTerm?id=GO:0006796	[]
8	6,7,8	chaperone-mediated protein transport involved in chaperone-mediated autophagy	GO:0061741	0.00192	0.0411	0.28	-0.18	8.09389	-1.38963	Q90474|1.49431540177;Q9I8F9|1.2655419609	2	28	56	24150	http://www.ebi.ac.uk/QuickGO/GTerm?id=GO:0061741	[]
7	7	receptor-mediated endocytosis	GO:0006898	0.00202	0.0429	1.57	1.17	8.09389	-1.38963	A2ASS6|1.41564724845;P0DOX8|2.29821362574;Q90474|1.49431540177;P79819|1.68677571431;Q8CI51|1.26898349178;Q6PHG2|1.41517579381;P0DOX6|1.64025943763;Q9I8F9|1.2655419609;C0HL13|0.827490369573	9	1236	56	24150	http://www.ebi.ac.uk/QuickGO/GTerm?id=GO:0006898	[]
6	6	modulation by host of viral process	GO:0044788	0.00203	0.043	0.45	0	8.09389	-1.38963	P79819|1.68677571431;O42249|1.32246297031;Q9I8F9|1.2655419609	3	108	56	24150	http://www.ebi.ac.uk/QuickGO/GTerm?id=GO:0044788	[]
4	4	myeloid leukocyte activation	GO:0002274	0.00205	0.0431	1.75	1.37	8.09389	-1.38963	P54985|1.42746752672;A2ASS6|1.41564724845;Q90474|1.49431540177;P80191|1.69920451585;P79819|1.68677571431;Q0IIG5|1.31361043921;Q32KV0|1.29793277687;P13731|1.47580409746;P68103|1.30064609015;Q3MHM5|1.21023193676;B5DGM7|1.30516635586;Q9I8F9|1.2655419609	12	2029	56	24150	http://www.ebi.ac.uk/QuickGO/GTerm?id=GO:0002274	[]
4	4	carbohydrate metabolic process	GO:0005975	0.00206	0.0431	2.05	1.68	8.09389	-1.38963	Q90XG0|1.42711011761;P08249|1.76164824879;Q04467|1.32560933021;Q0IIG5|1.31361043921;P51903|1.23988248762;Q32KV0|1.29793277687;O57656|1.20170929051;O13276|1.39636177101;Q589R5|1.32210405505;Q5MJ86|1.39918496478;O42249|1.32246297031;B5DGM7|1.30516635586;C0HL13|0.827490369573;P11607|0.617927998517;P10895|0.654062257881	15	2910	56	24150	http://www.ebi.ac.uk/QuickGO/GTerm?id=GO:0005975	[]
7	6,7	viral genome replication	GO:0019079	0.0021	0.0439	0.69	0.25	8.09389	-1.38963	P54985|1.42746752672;P79819|1.68677571431;Q3SYR3|1.2091183262;O42249|1.32246297031;Q9I8F9|1.2655419609	5	391	56	24150	http://www.ebi.ac.uk/QuickGO/GTerm?id=GO:0019079	[]
6	6	response to zinc ion	GO:0010043	0.00216	0.0448	0.56	0.12	8.09389	-1.38963	Q90XG0|1.42711011761;Q04467|1.32560933021;P23239|1.47708544639;B5DGM7|1.30516635586	4	235	56	24150	http://www.ebi.ac.uk/QuickGO/GTerm?id=GO:0010043	[]
5	5	aromatic compound catabolic process	GO:0019439	0.00219	0.0452	1.05	0.63	8.09389	-1.38963	Q08699|1.20437119109;Q90YS3|1.31348018116;P38117|1.25986331588;Q90YT6|1.21510412702;Q5E958|1.30002115911;Q3SYR3|1.2091183262;P00348|1.34766100268;Q3SZ54|1.29425101684;O42249|1.32246297031;Q9I8F9|1.2655419609	10	1504	56	24150	http://www.ebi.ac.uk/QuickGO/GTerm?id=GO:0019439	[]
5	5	organophosphate biosynthetic process	GO:0090407	0.00227	0.0466	1.59	1.2	8.09389	-1.38963	Q90XG0|1.42711011761;Q2EN81|1.66806652033;Q9DGE0|1.23763773087;Q6AZA0|1.36330396893;Q04467|1.32560933021;P13619|1.34324963006;O57656|1.20170929051;Q4R5B0|1.31137465787;Q589R5|1.32210405505;O42249|1.32246297031;B5DGM7|1.30516635586;P10895|0.654062257881	12	2054	56	24150	http://www.ebi.ac.uk/QuickGO/GTerm?id=GO:0090407	[]
6	6	heart contraction	GO:0060047	0.00229	0.0468	1.58	1.19	8.09389	-1.38963	A2ASS6|1.41564724845;Q90474|1.49431540177;Q9DGE0|1.23763773087;P68246|1.28095031207;O57656|1.20170929051;P23239|1.47708544639;A7E2Y1|2.85775330166;P11607|0.617927998517;P22316|0.71601281414	9	1259	56	24150	http://www.ebi.ac.uk/QuickGO/GTerm?id=GO:0060047	[]
5	5	regulation of skeletal muscle adaptation	GO:0014733	0.00231	0.047	0.21	-0.25	8.09389	-1.38963	P68246|1.28095031207;A7E2Y1|2.85775330166;P11607|0.617927998517	3	113	56	24150	http://www.ebi.ac.uk/QuickGO/GTerm?id=GO:0014733	[]
5	5	peptide metabolic process	GO:0006518	0.00241	0.0487	1.54	1.15	8.09389	-1.38963	Q08699|1.20437119109;A2ASS6|1.41564724845;Q90YS3|1.31348018116;Q5R9I5|1.27224438284;Q9DGE0|1.23763773087;Q90YT6|1.21510412702;Q9P4E9|1.26979400707;Q9CY58|1.20078532292;Q5E958|1.30002115911;Q04467|1.32560933021;P68103|1.30064609015;Q3SZ54|1.29425101684;Q5MJ86|1.39918496478;O42249|1.32246297031	14	2652	56	24150	http://www.ebi.ac.uk/QuickGO/GTerm?id=GO:0006518	[]
5	5	lymphocyte mediated immunity	GO:0002449	0.00246	0.0496	1.32	0.91	8.09389	-1.38963	P0DOX8|2.29821362574;P06238|1.71824568474;P13731|1.47580409746;Q6PHG2|1.41517579381;P0DOX6|1.64025943763;Q3MHM5|1.21023193676;Q9I8F9|1.2655419609	7	803	56	24150	http://www.ebi.ac.uk/QuickGO/GTerm?id=GO:0002449	[]
7	7	cytoplasmic translation	GO:0002181	0.00253	0.0508	0.61	0.17	8.09389	-1.38963	Q08699|1.20437119109;Q90YS3|1.31348018116;Q5R9I5|1.27224438284;Q90YT6|1.21510412702;Q5E958|1.30002115911;Q3SZ54|1.29425101684	6	597	56	24150	http://www.ebi.ac.uk/QuickGO/GTerm?id=GO:0002181	[]
9	5,6,9	complement activation, classical pathway	GO:0006958	0.00255	0.0509	0.81	0.38	8.09389	-1.38963	P0DOX8|2.29821362574;P06238|1.71824568474;P0DOX6|1.64025943763	3	117	56	24150	http://www.ebi.ac.uk/QuickGO/GTerm?id=GO:0006958	[]
4	4	glycosyl compound metabolic process	GO:1901657	0.00266	0.0527	0.79	0.36	8.09389	-1.38963	P54985|1.42746752672;Q9DGE0|1.23763773087;Q32KV0|1.29793277687;O57656|1.20170929051;Q3SYR3|1.2091183262;Q5MJ86|1.39918496478;O42249|1.32246297031	7	814	56	24150	http://www.ebi.ac.uk/QuickGO/GTerm?id=GO:1901657	[]
9	7,8,9	modulation by organism of apoptotic process in other organism involved in symbiotic interaction	GO:0052433	0.00266	0.0527	0.31	-0.14	8.09389	-1.38963	P13731|1.47580409746;Q5MJ86|1.39918496478	2	33	56	24150	http://www.ebi.ac.uk/QuickGO/GTerm?id=GO:0052433	[]
5	5	striated muscle myosin thick filament assembly	GO:0071688	0.00267	0.0527	0.41	-0.04	8.09389	-1.38963	A2ASS6|1.41564724845;Q90474|1.49431540177;Q3SYR3|1.2091183262	3	119	56	24150	http://www.ebi.ac.uk/QuickGO/GTerm?id=GO:0071688	[]
5	5	cellular carbohydrate catabolic process	GO:0044275	0.00278	0.0545	0.51	0.06	8.09389	-1.38963	Q90XG0|1.42711011761;Q0IIG5|1.31361043921;Q32KV0|1.29793277687;Q589R5|1.32210405505	4	252	56	24150	http://www.ebi.ac.uk/QuickGO/GTerm?id=GO:0044275	[]
8	6,7,8	modulation of apoptotic process in other organism	GO:0044532	0.00282	0.0549	0.31	-0.14	8.09389	-1.38963	P13731|1.47580409746;Q5MJ86|1.39918496478	2	34	56	24150	http://www.ebi.ac.uk/QuickGO/GTerm?id=GO:0044532	[]
7	6,7	glycerol catabolic process	GO:0019563	0.00282	0.0549	0.28	-0.18	8.09389	-1.38963	Q90XG0|1.42711011761;Q589R5|1.32210405505	2	34	56	24150	http://www.ebi.ac.uk/QuickGO/GTerm?id=GO:0019563	[]
5	5	heart process	GO:0003015	0.0029	0.056	1.58	1.19	8.09389	-1.38963	A2ASS6|1.41564724845;Q90474|1.49431540177;Q9DGE0|1.23763773087;P68246|1.28095031207;O57656|1.20170929051;P23239|1.47708544639;A7E2Y1|2.85775330166;P11607|0.617927998517;P22316|0.71601281414	9	1304	56	24150	http://www.ebi.ac.uk/QuickGO/GTerm?id=GO:0003015	[]
6	6	phosphorylation	GO:0016310	0.00298	0.0574	3.17	2.85	8.09389	-1.38963	P54985|1.42746752672;A2ASS6|1.41564724845;Q90XG0|1.42711011761;Q90474|1.49431540177;P80971|1.41281287616;Q9DGE0|1.23763773087;P06238|1.71824568474;P79819|1.68677571431;Q0IIG5|1.31361043921;P51903|1.23988248762;Q32KV0|1.29793277687;O57656|1.20170929051;P13731|1.47580409746;Q4R5B0|1.31137465787;P68103|1.30064609015;Q6PHG2|1.41517579381;Q589R5|1.32210405505;Q5MJ86|1.39918496478;O42249|1.32246297031;…	23	5731	56	24150	http://www.ebi.ac.uk/QuickGO/GTerm?id=GO:0016310	[]
4	4	single-organism carbohydrate metabolic process	GO:0044723	0.00299	0.0574	1.91	1.53	8.09389	-1.38963	Q90XG0|1.42711011761;P08249|1.76164824879;Q04467|1.32560933021;Q0IIG5|1.31361043921;P51903|1.23988248762;Q32KV0|1.29793277687;O57656|1.20170929051;Q589R5|1.32210405505;Q5MJ86|1.39918496478;O42249|1.32246297031;B5DGM7|1.30516635586;C0HL13|0.827490369573;P11607|0.617927998517;P10895|0.654062257881	14	2715	56	24150	http://www.ebi.ac.uk/QuickGO/GTerm?id=GO:0044723	[]
7	6,7	regulation of heart contraction	GO:0008016	0.00304	0.0578	1.49	1.09	8.09389	-1.38963	A2ASS6|1.41564724845;Q90474|1.49431540177;P68246|1.28095031207;O57656|1.20170929051;P23239|1.47708544639;A7E2Y1|2.85775330166;P11607|0.617927998517;P22316|0.71601281414	8	1066	56	24150	http://www.ebi.ac.uk/QuickGO/GTerm?id=GO:0008016	[]
7	7	regulation of protein processing	GO:0070613	0.00305	0.0578	1.2	0.79	8.09389	-1.38963	A2ASS6|1.41564724845;P0DOX8|2.29821362574;P06238|1.71824568474;P20810|1.73376457966;P0DOX6|1.64025943763	5	426	56	24150	http://www.ebi.ac.uk/QuickGO/GTerm?id=GO:0070613	[]
4	4	phosphorus metabolic process	GO:0006793	0.0031	0.0585	4.48	4.22	8.09389	-1.38963	P54985|1.42746752672;A2ASS6|1.41564724845;Q90XG0|1.42711011761;Q90474|1.49431540177;Q2EN81|1.66806652033;P80971|1.41281287616;Q9DGE0|1.23763773087;P06238|1.71824568474;P79819|1.68677571431;P08249|1.76164824879;Q6AZA0|1.36330396893;Q04467|1.32560933021;Q0IIG5|1.31361043921;P13619|1.34324963006;P51903|1.23988248762;Q32KV0|1.29793277687;O57656|1.20170929051;P13731|1.47580409746;Q4R5B0|1.31137465787;…	29	8022	56	24150	http://www.ebi.ac.uk/QuickGO/GTerm?id=GO:0006793	[]
4	4	actin filament-based process	GO:0030029	0.00311	0.0585	2.34	1.98	8.09389	-1.38963	A2ASS6|1.41564724845;Q90474|1.49431540177;Q9DGE0|1.23763773087;P68246|1.28095031207;P79819|1.68677571431;Q9P4E9|1.26979400707;Q8CI51|1.26898349178;O57656|1.20170929051;P23239|1.47708544639;Q3SYR3|1.2091183262;A7E2Y1|2.85775330166;O42249|1.32246297031;B5DGM7|1.30516635586;P11607|0.617927998517;P22316|0.71601281414	15	3035	56	24150	http://www.ebi.ac.uk/QuickGO/GTerm?id=GO:0030029	[]
6	5,6	hydrogen transport	GO:0006818	0.00324	0.0604	0.62	0.18	8.09389	-1.38963	P54985|1.42746752672;Q2EN81|1.66806652033;P13619|1.34324963006;Q4R5B0|1.31137465787	4	263	56	24150	http://www.ebi.ac.uk/QuickGO/GTerm?id=GO:0006818	[]
7	6,7	proton transport	GO:0015992	0.00324	0.0604	0.62	0.18	8.09389	-1.38963	P54985|1.42746752672;Q2EN81|1.66806652033;P13619|1.34324963006;Q4R5B0|1.31137465787	4	263	56	24150	http://www.ebi.ac.uk/QuickGO/GTerm?id=GO:0015992	[]
3	3	single-organism cellular process	GO:0044763	0.00337	0.0625	8.07	7.98	8.09389	-1.38963	Q9GLY5|1.28549537945;P54985|1.42746752672;Q08699|1.20437119109;A2ASS6|1.41564724845;Q90YS3|1.31348018116;Q90XG0|1.42711011761;P38117|1.25986331588;P0DOX8|2.29821362574;Q4V8J7|1.44810939069;Q90474|1.49431540177;P50143|1.61781646551;Q2EN81|1.66806652033;Q9BUR5|1.27800770069;P80191|1.69920451585;P80971|1.41281287616;Q5R9I5|1.27224438284;Q9DGE0|1.23763773087;Q90YT6|1.21510412702;P06238|1.71824568474;…	54	20225	56	24150	http://www.ebi.ac.uk/QuickGO/GTerm?id=GO:0044763	[]
9	6,7,8,9	skeletal myofibril assembly	GO:0014866	0.00343	0.0634	0.41	-0.04	8.09389	-1.38963	A2ASS6|1.41564724845;Q90474|1.49431540177;Q3SYR3|1.2091183262	3	130	56	24150	http://www.ebi.ac.uk/QuickGO/GTerm?id=GO:0014866	[]
8	6,7,8	positive regulation of viral genome replication	GO:0045070	0.00351	0.0645	0.38	-0.07	8.09389	-1.38963	P54985|1.42746752672;O42249|1.32246297031;Q9I8F9|1.2655419609	3	131	56	24150	http://www.ebi.ac.uk/QuickGO/GTerm?id=GO:0045070	[]
5	4,5	cellular carbohydrate metabolic process	GO:0044262	0.00352	0.0645	1.47	1.07	8.09389	-1.38963	Q90XG0|1.42711011761;P08249|1.76164824879;Q04467|1.32560933021;Q0IIG5|1.31361043921;Q32KV0|1.29793277687;O57656|1.20170929051;Q589R5|1.32210405505;O42249|1.32246297031;P11607|0.617927998517;P10895|0.654062257881	10	1606	56	24150	http://www.ebi.ac.uk/QuickGO/GTerm?id=GO:0044262	[]
6	6	regulation of protein maturation	GO:1903317	0.0037	0.0662	1.2	0.79	8.09389	-1.38963	A2ASS6|1.41564724845;P0DOX8|2.29821362574;P06238|1.71824568474;P20810|1.73376457966;P0DOX6|1.64025943763	5	446	56	24150	http://www.ebi.ac.uk/QuickGO/GTerm?id=GO:1903317	[]
12	6,8,10,11,12	positive regulation of fast-twitch skeletal muscle fiber contraction	GO:0031448	0.0037	0.0662	0.06	-0.41	8.09389	-1.38963	A2ASS6|1.41564724845;P11607|0.617927998517	2	39	56	24150	http://www.ebi.ac.uk/QuickGO/GTerm?id=GO:0031448	[]
7	7	butyrate metabolic process	GO:0019605	0.0037	0.0662	0.23	-0.23	8.09389	-1.38963	P38117|1.25986331588;P00348|1.34766100268	2	39	56	24150	http://www.ebi.ac.uk/QuickGO/GTerm?id=GO:0019605	[]
11	9,10,11	regulation of fast-twitch skeletal muscle fiber contraction	GO:0031446	0.0037	0.0662	0.06	-0.41	8.09389	-1.38963	A2ASS6|1.41564724845;P11607|0.617927998517	2	39	56	24150	http://www.ebi.ac.uk/QuickGO/GTerm?id=GO:0031446	[]
4	4	regulation of protein complex stability	GO:0061635	0.0037	0.0662	0.28	-0.18	8.09389	-1.38963	Q90474|1.49431540177;Q9I8F9|1.2655419609	2	39	56	24150	http://www.ebi.ac.uk/QuickGO/GTerm?id=GO:0061635	[]
5	5	NADH oxidation	GO:0006116	0.0037	0.0662	0.2	-0.26	8.09389	-1.38963	O57656|1.20170929051;B5DGM7|1.30516635586	2	39	56	24150	http://www.ebi.ac.uk/QuickGO/GTerm?id=GO:0006116	[]
6	6	striated muscle cell differentiation	GO:0051146	0.00385	0.068	1.54	1.14	8.09389	-1.38963	A2ASS6|1.41564724845;Q90474|1.49431540177;Q9DGE0|1.23763773087;Q8CI51|1.26898349178;Q0IIG5|1.31361043921;P51903|1.23988248762;Q3SYR3|1.2091183262;A7E2Y1|2.85775330166;Q589R5|1.32210405505;P22316|0.71601281414	10	1626	56	24150	http://www.ebi.ac.uk/QuickGO/GTerm?id=GO:0051146	[]
5	5	glyoxylate cycle	GO:0006097	0.00389	0.068	0.37	-0.08	8.09389	-1.38963	P08249|1.76164824879;Q04467|1.32560933021	2	40	56	24150	http://www.ebi.ac.uk/QuickGO/GTerm?id=GO:0006097	[]
7	7	modulation by symbiont of host programmed cell death	GO:0052040	0.00389	0.068	0.31	-0.14	8.09389	-1.38963	P13731|1.47580409746;Q5MJ86|1.39918496478	2	40	56	24150	http://www.ebi.ac.uk/QuickGO/GTerm?id=GO:0052040	[]
8	6,7,8	modulation of programmed cell death in other organism involved in symbiotic interaction	GO:0052248	0.00389	0.068	0.31	-0.14	8.09389	-1.38963	P13731|1.47580409746;Q5MJ86|1.39918496478	2	40	56	24150	http://www.ebi.ac.uk/QuickGO/GTerm?id=GO:0052248	[]
5	5	organic cyclic compound catabolic process	GO:1901361	0.0039	0.068	1.05	0.63	8.09389	-1.38963	Q08699|1.20437119109;Q90YS3|1.31348018116;P38117|1.25986331588;Q90YT6|1.21510412702;Q5E958|1.30002115911;Q3SYR3|1.2091183262;P00348|1.34766100268;Q3SZ54|1.29425101684;O42249|1.32246297031;Q9I8F9|1.2655419609	10	1629	56	24150	http://www.ebi.ac.uk/QuickGO/GTerm?id=GO:1901361	[]
6	6	amide biosynthetic process	GO:0043604	0.00391	0.068	1.42	1.02	8.09389	-1.38963	Q08699|1.20437119109;A2ASS6|1.41564724845;Q90YS3|1.31348018116;Q5R9I5|1.27224438284;Q9DGE0|1.23763773087;Q90YT6|1.21510412702;Q9P4E9|1.26979400707;Q9CY58|1.20078532292;Q5E958|1.30002115911;P68103|1.30064609015;Q3SZ54|1.29425101684;Q5MJ86|1.39918496478;O42249|1.32246297031	13	2490	56	24150	http://www.ebi.ac.uk/QuickGO/GTerm?id=GO:0043604	[]
4	4	defense response	GO:0006952	0.00392	0.068	3.27	2.95	8.09389	-1.38963	Q9GLY5|1.28549537945;A2ASS6|1.41564724845;P0DOX8|2.29821362574;Q90474|1.49431540177;P80191|1.69920451585;Q5R9I5|1.27224438284;Q9DGE0|1.23763773087;P06238|1.71824568474;P79819|1.68677571431;P08249|1.76164824879;Q04467|1.32560933021;P13731|1.47580409746;Q3SYR3|1.2091183262;Q6PHG2|1.41517579381;P0DOX6|1.64025943763;Q5MJ86|1.39918496478;O42249|1.32246297031;Q3MHM5|1.21023193676;Q9I8F9|1.2655419609;P2…	20	4776	56	24150	http://www.ebi.ac.uk/QuickGO/GTerm?id=GO:0006952	[]
4	4	single-organism biosynthetic process	GO:0044711	0.00393	0.068	3.04	2.71	8.09389	-1.38963	Q90XG0|1.42711011761;Q2EN81|1.66806652033;Q9DGE0|1.23763773087;P06238|1.71824568474;P08249|1.76164824879;Q9P4E9|1.26979400707;Q6AZA0|1.36330396893;Q04467|1.32560933021;P13619|1.34324963006;P51903|1.23988248762;Q32KV0|1.29793277687;O57656|1.20170929051;P13731|1.47580409746;Q4R5B0|1.31137465787;P00348|1.34766100268;Q589R5|1.32210405505;Q5MJ86|1.39918496478;O42249|1.32246297031;B5DGM7|1.30516635586;…	21	5129	56	24150	http://www.ebi.ac.uk/QuickGO/GTerm?id=GO:0044711	[]
5	4,5	innate immune response	GO:0045087	0.00403	0.0694	2.19	1.82	8.09389	-1.38963	A2ASS6|1.41564724845;P0DOX8|2.29821362574;Q90474|1.49431540177;Q9DGE0|1.23763773087;P06238|1.71824568474;P79819|1.68677571431;P13731|1.47580409746;Q3SYR3|1.2091183262;Q6PHG2|1.41517579381;P0DOX6|1.64025943763;Q5MJ86|1.39918496478;Q3MHM5|1.21023193676;Q9I8F9|1.2655419609	13	2499	56	24150	http://www.ebi.ac.uk/QuickGO/GTerm?id=GO:0045087	[]
6	5,6	alditol catabolic process	GO:0019405	0.00409	0.0698	0.28	-0.18	8.09389	-1.38963	Q90XG0|1.42711011761;Q589R5|1.32210405505	2	41	56	24150	http://www.ebi.ac.uk/QuickGO/GTerm?id=GO:0019405	[]
7	5,6,7	modulation of programmed cell death in other organism	GO:0044531	0.00409	0.0698	0.31	-0.14	8.09389	-1.38963	P13731|1.47580409746;Q5MJ86|1.39918496478	2	41	56	24150	http://www.ebi.ac.uk/QuickGO/GTerm?id=GO:0044531	[]
2	2	localization	GO:0051179	0.00419	0.071	6.31	6.14	8.09389	-1.38963	Q9GLY5|1.28549537945;P54985|1.42746752672;Q08699|1.20437119109;A2ASS6|1.41564724845;Q90YS3|1.31348018116;P0DOX8|2.29821362574;Q90474|1.49431540177;P50143|1.61781646551;Q2EN81|1.66806652033;Q9BUR5|1.27800770069;P80191|1.69920451585;Q9DGE0|1.23763773087;Q90YT6|1.21510412702;P06238|1.71824568474;P79819|1.68677571431;Q9P4E9|1.26979400707;Q9CY58|1.20078532292;Q8CI51|1.26898349178;Q5E958|1.30002115911;…	42	13791	56	24150	http://www.ebi.ac.uk/QuickGO/GTerm?id=GO:0051179	[]
3	3	regulation of cell killing	GO:0031341	0.0042	0.071	0.59	0.15	8.09389	-1.38963	Q90474|1.49431540177;P13731|1.47580409746;Q5MJ86|1.39918496478;Q9I8F9|1.2655419609	4	283	56	24150	http://www.ebi.ac.uk/QuickGO/GTerm?id=GO:0031341	[]
6	5,6	muscle cell development	GO:0055001	0.00421	0.071	1.41	1.01	8.09389	-1.38963	A2ASS6|1.41564724845;Q90474|1.49431540177;Q9DGE0|1.23763773087;Q8CI51|1.26898349178;Q3SYR3|1.2091183262;A7E2Y1|2.85775330166;P11607|0.617927998517;P22316|0.71601281414	8	1125	56	24150	http://www.ebi.ac.uk/QuickGO/GTerm?id=GO:0055001	[]
10	9,10	fast-twitch skeletal muscle fiber contraction	GO:0031443	0.00428	0.072	0.06	-0.41	8.09389	-1.38963	A2ASS6|1.41564724845;P11607|0.617927998517	2	42	56	24150	http://www.ebi.ac.uk/QuickGO/GTerm?id=GO:0031443	[]
4	4	muscle structure development	GO:0061061	0.00434	0.0726	2.21	1.84	8.09389	-1.38963	A2ASS6|1.41564724845;Q90474|1.49431540177;Q9DGE0|1.23763773087;P68246|1.28095031207;Q8CI51|1.26898349178;Q0IIG5|1.31361043921;P51903|1.23988248762;P23239|1.47708544639;Q3SYR3|1.2091183262;A7E2Y1|2.85775330166;Q589R5|1.32210405505;Q9I8F9|1.2655419609;C0HL13|0.827490369573;P11607|0.617927998517;P22316|0.71601281414	15	3142	56	24150	http://www.ebi.ac.uk/QuickGO/GTerm?id=GO:0061061	[]
6	5,6	mitochondrial transport	GO:0006839	0.0045	0.0749	1.05	0.63	8.09389	-1.38963	P54985|1.42746752672;A2ASS6|1.41564724845;Q90474|1.49431540177;Q2EN81|1.66806652033;P13619|1.34324963006;Q4R5B0|1.31137465787;Q9I8F9|1.2655419609	7	896	56	24150	http://www.ebi.ac.uk/QuickGO/GTerm?id=GO:0006839	[]
7	6,7	ventricular cardiac muscle tissue morphogenesis	GO:0055010	0.00453	0.0749	0.8	0.36	8.09389	-1.38963	A2ASS6|1.41564724845;P68246|1.28095031207;A7E2Y1|2.85775330166;C0HL13|0.827490369573	4	289	56	24150	http://www.ebi.ac.uk/QuickGO/GTerm?id=GO:0055010	[]
3	3	nitrogen compound metabolic process	GO:0006807	0.00453	0.0749	7.42	7.3	8.09389	-1.38963	Q9GLY5|1.28549537945;P54985|1.42746752672;Q08699|1.20437119109;A2ASS6|1.41564724845;Q90YS3|1.31348018116;Q90XG0|1.42711011761;P38117|1.25986331588;P0DOX8|2.29821362574;Q4V8J7|1.44810939069;Q90474|1.49431540177;P50143|1.61781646551;Q2EN81|1.66806652033;P80191|1.69920451585;P80971|1.41281287616;Q5R9I5|1.27224438284;Q9DGE0|1.23763773087;Q90YT6|1.21510412702;P06238|1.71824568474;P68246|1.28095031207;…	50	17913	56	24150	http://www.ebi.ac.uk/QuickGO/GTerm?id=GO:0006807	[]
5	5	cellular amide metabolic process	GO:0043603	0.0046	0.0757	1.66	1.27	8.09389	-1.38963	Q08699|1.20437119109;A2ASS6|1.41564724845;Q90YS3|1.31348018116;Q5R9I5|1.27224438284;Q9DGE0|1.23763773087;Q90YT6|1.21510412702;Q9P4E9|1.26979400707;Q9CY58|1.20078532292;Q5E958|1.30002115911;Q04467|1.32560933021;Q32KV0|1.29793277687;P68103|1.30064609015;Q3SZ54|1.29425101684;Q5MJ86|1.39918496478;O42249|1.32246297031	15	3161	56	24150	http://www.ebi.ac.uk/QuickGO/GTerm?id=GO:0043603	[]
6	6	regulation of photorespiration	GO:0080093	0.00463	0.076	0	-0.47	8.09389	-1.38963	P08249|1.76164824879	1	2	56	24150	http://www.ebi.ac.uk/QuickGO/GTerm?id=GO:0080093	[]
9	6,7,8,9	positive regulation by host of viral genome replication	GO:0044829	0.00469	0.0767	0.22	-0.24	8.09389	-1.38963	O42249|1.32246297031;Q9I8F9|1.2655419609	2	44	56	24150	http://www.ebi.ac.uk/QuickGO/GTerm?id=GO:0044829	[]
5	4,5	defense response to other organism	GO:0098542	0.00474	0.0767	1.95	1.58	8.09389	-1.38963	P0DOX8|2.29821362574;Q5R9I5|1.27224438284;Q9DGE0|1.23763773087;P06238|1.71824568474;P79819|1.68677571431;P08249|1.76164824879;Q04467|1.32560933021;Q3SYR3|1.2091183262;P0DOX6|1.64025943763;Q5MJ86|1.39918496478;O42249|1.32246297031	11	1956	56	24150	http://www.ebi.ac.uk/QuickGO/GTerm?id=GO:0098542	[]
4	4	positive regulation of tissue remodeling	GO:0034105	0.00475	0.0767	0.08	-0.38	8.09389	-1.38963	P80191|1.69920451585;P79819|1.68677571431;C0HL13|0.827490369573	3	146	56	24150	http://www.ebi.ac.uk/QuickGO/GTerm?id=GO:0034105	[]
9	7,8,9	regulation of cardiac muscle contraction by calcium ion signaling	GO:0010882	0.00475	0.0767	-0.11	-0.58	8.09389	-1.38963	P68246|1.28095031207;P11607|0.617927998517;P22316|0.71601281414	3	146	56	24150	http://www.ebi.ac.uk/QuickGO/GTerm?id=GO:0010882	[]
3	3	activation of immune response	GO:0002253	0.0048	0.0774	2.19	1.83	8.09389	-1.38963	P0DOX8|2.29821362574;Q90474|1.49431540177;Q9DGE0|1.23763773087;P06238|1.71824568474;P79819|1.68677571431;A7E2Y1|2.85775330166;P0DOX6|1.64025943763;Q9I8F9|1.2655419609;P10895|0.654062257881;P22316|0.71601281414	10	1678	56	24150	http://www.ebi.ac.uk/QuickGO/GTerm?id=GO:0002253	[]
5	5	heterocycle catabolic process	GO:0046700	0.00483	0.0775	0.92	0.49	8.09389	-1.38963	Q08699|1.20437119109;Q90YS3|1.31348018116;P38117|1.25986331588;Q90YT6|1.21510412702;Q5E958|1.30002115911;Q3SYR3|1.2091183262;Q3SZ54|1.29425101684;O42249|1.32246297031;Q9I8F9|1.2655419609	9	1409	56	24150	http://www.ebi.ac.uk/QuickGO/GTerm?id=GO:0046700	[]
7	5,6,7	chaperone-mediated protein transport	GO:0072321	0.0049	0.0784	0.28	-0.18	8.09389	-1.38963	Q90474|1.49431540177;Q9I8F9|1.2655419609	2	45	56	24150	http://www.ebi.ac.uk/QuickGO/GTerm?id=GO:0072321	[]
6	4,6	striated muscle adaptation	GO:0014888	0.00493	0.0784	-0.21	-0.69	8.09389	-1.38963	P68246|1.28095031207;A7E2Y1|2.85775330166;P11607|0.617927998517;P22316|0.71601281414	4	296	56	24150	http://www.ebi.ac.uk/QuickGO/GTerm?id=GO:0014888	[]
7	5,7	defense response to fungus	GO:0050832	0.0051	0.0809	0.6	0.16	8.09389	-1.38963	Q5R9I5|1.27224438284;P79819|1.68677571431;Q5MJ86|1.39918496478;O42249|1.32246297031	4	299	56	24150	http://www.ebi.ac.uk/QuickGO/GTerm?id=GO:0050832	[]
6	6	visceral muscle development	GO:0007522	0.00512	0.0809	0.61	0.17	8.09389	-1.38963	A2ASS6|1.41564724845;A7E2Y1|2.85775330166	2	46	56	24150	http://www.ebi.ac.uk/QuickGO/GTerm?id=GO:0007522	[]
5	5	small molecule biosynthetic process	GO:0044283	0.00518	0.0816	1.62	1.23	8.09389	-1.38963	Q90XG0|1.42711011761;P08249|1.76164824879;Q9P4E9|1.26979400707;Q6AZA0|1.36330396893;P51903|1.23988248762;Q32KV0|1.29793277687;O57656|1.20170929051;P00348|1.34766100268;Q589R5|1.32210405505;Q5MJ86|1.39918496478;B5DGM7|1.30516635586;P10895|0.654062257881	12	2272	56	24150	http://www.ebi.ac.uk/QuickGO/GTerm?id=GO:0044283	[]
7	4,7	translational initiation	GO:0006413	0.00525	0.0823	0.59	0.15	8.09389	-1.38963	Q08699|1.20437119109;Q90YS3|1.31348018116;Q90YT6|1.21510412702;Q9CY58|1.20078532292;Q5E958|1.30002115911;Q3SZ54|1.29425101684	6	693	56	24150	http://www.ebi.ac.uk/QuickGO/GTerm?id=GO:0006413	[]
3	3	multi-organism metabolic process	GO:0044033	0.00534	0.0828	0.21	-0.25	8.09389	-1.38963	Q9DGE0|1.23763773087;O42249|1.32246297031	2	47	56	24150	http://www.ebi.ac.uk/QuickGO/GTerm?id=GO:0044033	[]
11	6,7,8,9,11	positive regulation of oligodendrocyte progenitor proliferation	GO:0070447	0.00534	0.0828	-0.14	-0.62	8.09389	-1.38963	P79819|1.68677571431;C0HL13|0.827490369573	2	47	56	24150	http://www.ebi.ac.uk/QuickGO/GTerm?id=GO:0070447	[]
7	5,6,7	vacuolar transmembrane transport	GO:0034486	0.00534	0.0828	0.28	-0.18	8.09389	-1.38963	Q90474|1.49431540177;Q9I8F9|1.2655419609	2	47	56	24150	http://www.ebi.ac.uk/QuickGO/GTerm?id=GO:0034486	[]
5	5	cellular nitrogen compound catabolic process	GO:0044270	0.00537	0.0829	0.92	0.49	8.09389	-1.38963	Q08699|1.20437119109;Q90YS3|1.31348018116;P38117|1.25986331588;Q90YT6|1.21510412702;Q5E958|1.30002115911;Q3SYR3|1.2091183262;Q3SZ54|1.29425101684;O42249|1.32246297031;Q9I8F9|1.2655419609	9	1432	56	24150	http://www.ebi.ac.uk/QuickGO/GTerm?id=GO:0044270	[]
5	5	modification by host of symbiont morphology or physiology	GO:0051851	0.00547	0.0842	0.6	0.16	8.09389	-1.38963	P79819|1.68677571431;Q5MJ86|1.39918496478;O42249|1.32246297031;Q9I8F9|1.2655419609	4	305	56	24150	http://www.ebi.ac.uk/QuickGO/GTerm?id=GO:0051851	[]
7	5,6,7	regulation of viral life cycle	GO:1903900	0.00564	0.0865	0.69	0.25	8.09389	-1.38963	P54985|1.42746752672;P79819|1.68677571431;Q3SYR3|1.2091183262;O42249|1.32246297031;Q9I8F9|1.2655419609	5	493	56	24150	http://www.ebi.ac.uk/QuickGO/GTerm?id=GO:1903900	[]
7	6,7	translational elongation	GO:0006414	0.00573	0.0871	0.47	0.02	8.09389	-1.38963	Q90YS3|1.31348018116;Q5E958|1.30002115911;P68103|1.30064609015;O42249|1.32246297031	4	309	56	24150	http://www.ebi.ac.uk/QuickGO/GTerm?id=GO:0006414	[]
4	4	response to organic substance	GO:0010033	0.00573	0.0871	4.94	4.7	8.09389	-1.38963	Q9GLY5|1.28549537945;P54985|1.42746752672;A2ASS6|1.41564724845;Q90YS3|1.31348018116;Q90XG0|1.42711011761;Q90474|1.49431540177;P80191|1.69920451585;Q9DGE0|1.23763773087;Q90YT6|1.21510412702;P06238|1.71824568474;P79819|1.68677571431;P08249|1.76164824879;Q9P4E9|1.26979400707;Q6AZA0|1.36330396893;Q04467|1.32560933021;Q0IIG5|1.31361043921;O57656|1.20170929051;P13731|1.47580409746;P23239|1.47708544639;…	32	9551	56	24150	http://www.ebi.ac.uk/QuickGO/GTerm?id=GO:0010033	[]
5	5	cellular lipid catabolic process	GO:0044242	0.00574	0.0871	0.94	0.52	8.09389	-1.38963	P38117|1.25986331588;P08249|1.76164824879;Q6AZA0|1.36330396893;Q04467|1.32560933021;P00348|1.34766100268;P11607|0.617927998517	6	706	56	24150	http://www.ebi.ac.uk/QuickGO/GTerm?id=GO:0044242	[]
5	5	regulation of cellular catabolic process	GO:0031329	0.00583	0.0879	1.55	1.15	8.09389	-1.38963	A2ASS6|1.41564724845;Q90474|1.49431540177;Q9DGE0|1.23763773087;P08249|1.76164824879;Q04467|1.32560933021;Q32KV0|1.29793277687;O57656|1.20170929051;P68103|1.30064609015;Q5MJ86|1.39918496478;O42249|1.32246297031;Q9I8F9|1.2655419609;C0HL13|0.827490369573	12	2306	56	24150	http://www.ebi.ac.uk/QuickGO/GTerm?id=GO:0031329	[]
8	5,6,7,8	myofibril assembly	GO:0030239	0.00583	0.0879	0.97	0.54	8.09389	-1.38963	A2ASS6|1.41564724845;Q90474|1.49431540177;Q8CI51|1.26898349178;Q3SYR3|1.2091183262;A7E2Y1|2.85775330166	5	497	56	24150	http://www.ebi.ac.uk/QuickGO/GTerm?id=GO:0030239	[]
8	5,7,8	regulation of complement activation	GO:0030449	0.00591	0.0887	0.81	0.38	8.09389	-1.38963	P0DOX8|2.29821362574;P06238|1.71824568474;P0DOX6|1.64025943763	3	158	56	24150	http://www.ebi.ac.uk/QuickGO/GTerm?id=GO:0030449	[]
6	5,6	negative regulation of cellular protein metabolic process	GO:0032269	0.00597	0.0893	2.31	1.95	8.09389	-1.38963	P54985|1.42746752672;A2ASS6|1.41564724845;Q90474|1.49431540177;P80191|1.69920451585;Q9DGE0|1.23763773087;P06238|1.71824568474;P79819|1.68677571431;Q9P4E9|1.26979400707;O57656|1.20170929051;P20810|1.73376457966;P13731|1.47580409746;Q5MJ86|1.39918496478;O42249|1.32246297031;Q9I8F9|1.2655419609;C0HL13|0.827490369573	15	3250	56	24150	http://www.ebi.ac.uk/QuickGO/GTerm?id=GO:0032269	[]
6	6	heme transport	GO:0015886	0.00602	0.0896	-0.07	-0.54	8.09389	-1.38963	Q6PHG2|1.41517579381;C0HL13|0.827490369573	2	50	56	24150	http://www.ebi.ac.uk/QuickGO/GTerm?id=GO:0015886	[]
5	5	lipid catabolic process	GO:0016042	0.00603	0.0896	1.13	0.71	8.09389	-1.38963	P38117|1.25986331588;P08249|1.76164824879;Q6AZA0|1.36330396893;Q04467|1.32560933021;P00348|1.34766100268;P11607|0.617927998517;P10895|0.654062257881	7	946	56	24150	http://www.ebi.ac.uk/QuickGO/GTerm?id=GO:0016042	[]
6	6	viral life cycle	GO:0019058	0.0061	0.0903	0.97	0.54	8.09389	-1.38963	P54985|1.42746752672;Q90474|1.49431540177;P79819|1.68677571431;Q9P4E9|1.26979400707;Q3SYR3|1.2091183262;O42249|1.32246297031;Q9I8F9|1.2655419609	7	948	56	24150	http://www.ebi.ac.uk/QuickGO/GTerm?id=GO:0019058	[]
3	3	regulation of molecular function	GO:0065009	0.00618	0.0911	3.82	3.53	8.09389	-1.38963	P54985|1.42746752672;A2ASS6|1.41564724845;Q90YS3|1.31348018116;Q90474|1.49431540177;Q9DGE0|1.23763773087;P06238|1.71824568474;P68246|1.28095031207;P79819|1.68677571431;Q9P4E9|1.26979400707;Q9CY58|1.20078532292;Q8CI51|1.26898349178;O57656|1.20170929051;P20810|1.73376457966;P13731|1.47580409746;A7E2Y1|2.85775330166;P68103|1.30064609015;Q3SZ54|1.29425101684;Q5MJ86|1.39918496478;O42249|1.32246297031;…	25	6806	56	24150	http://www.ebi.ac.uk/QuickGO/GTerm?id=GO:0065009	[]
6	4,5,6	immune response-activating signal transduction	GO:0002757	0.00621	0.0914	1.96	1.58	8.09389	-1.38963	P0DOX8|2.29821362574;Q90474|1.49431540177;Q9DGE0|1.23763773087;P79819|1.68677571431;A7E2Y1|2.85775330166;P0DOX6|1.64025943763;Q9I8F9|1.2655419609;P10895|0.654062257881;P22316|0.71601281414	9	1465	56	24150	http://www.ebi.ac.uk/QuickGO/GTerm?id=GO:0002757	[]
6	5,6	regulation of cytokine-mediated signaling pathway	GO:0001959	0.00628	0.0921	0.7	0.26	8.09389	-1.38963	A2ASS6|1.41564724845;Q90474|1.49431540177;Q6PHG2|1.41517579381;O42249|1.32246297031;Q9I8F9|1.2655419609	5	506	56	24150	http://www.ebi.ac.uk/QuickGO/GTerm?id=GO:0001959	[]
8	4,7,8	regulation of heart rate	GO:0002027	0.00639	0.0933	0.35	-0.1	8.09389	-1.38963	A2ASS6|1.41564724845;O57656|1.20170929051;A7E2Y1|2.85775330166;P11607|0.617927998517;P22316|0.71601281414	5	508	56	24150	http://www.ebi.ac.uk/QuickGO/GTerm?id=GO:0002027	[]
9	5,7,8,9	Fc-gamma receptor signaling pathway involved in phagocytosis	GO:0038096	0.00647	0.0938	1.21	0.79	8.09389	-1.38963	P0DOX8|2.29821362574;Q90474|1.49431540177;A7E2Y1|2.85775330166;P0DOX6|1.64025943763	4	320	56	24150	http://www.ebi.ac.uk/QuickGO/GTerm?id=GO:0038096	[]
5	5	regulation of humoral immune response	GO:0002920	0.00647	0.0938	0.96	0.54	8.09389	-1.38963	P0DOX8|2.29821362574;P06238|1.71824568474;Q6PHG2|1.41517579381;P0DOX6|1.64025943763	4	320	56	24150	http://www.ebi.ac.uk/QuickGO/GTerm?id=GO:0002920	[]
7	4,6,7	immune response-regulating cell surface receptor signaling pathway involved in phagocytosis	GO:0002433	0.00675	0.0973	1.21	0.79	8.09389	-1.38963	P0DOX8|2.29821362574;Q90474|1.49431540177;A7E2Y1|2.85775330166;P0DOX6|1.64025943763	4	324	56	24150	http://www.ebi.ac.uk/QuickGO/GTerm?id=GO:0002433	[]
7	7	cardiac muscle hypertrophy	GO:0003300	0.00676	0.0973	1.01	0.59	8.09389	-1.38963	A2ASS6|1.41564724845;Q9DGE0|1.23763773087;Q8CI51|1.26898349178;A7E2Y1|2.85775330166;P11607|0.617927998517	5	515	56	24150	http://www.ebi.ac.uk/QuickGO/GTerm?id=GO:0003300	[]
8	7,8	hydrogen ion transmembrane transport	GO:1902600	0.00688	0.0973	0.47	0.02	8.09389	-1.38963	Q2EN81|1.66806652033;P13619|1.34324963006;Q4R5B0|1.31137465787	3	167	56	24150	http://www.ebi.ac.uk/QuickGO/GTerm?id=GO:1902600	[]
4	4	organic substance biosynthetic process	GO:1901576	0.0069	0.0973	5.92	5.73	8.09389	-1.38963	P54985|1.42746752672;Q08699|1.20437119109;A2ASS6|1.41564724845;Q90YS3|1.31348018116;Q90XG0|1.42711011761;Q4V8J7|1.44810939069;Q90474|1.49431540177;P50143|1.61781646551;Q2EN81|1.66806652033;Q5R9I5|1.27224438284;Q9DGE0|1.23763773087;Q90YT6|1.21510412702;P06238|1.71824568474;P68246|1.28095031207;P79819|1.68677571431;P08249|1.76164824879;Q9P4E9|1.26979400707;Q6AZA0|1.36330396893;Q9CY58|1.20078532292;…	41	13606	56	24150	http://www.ebi.ac.uk/QuickGO/GTerm?id=GO:1901576	[]
13	6,7,12,13	extracellular sequestering of iron ion	GO:0006881	0.00694	0.0973	0	-0.47	8.09389	-1.38963	P79819|1.68677571431	1	3	56	24150	http://www.ebi.ac.uk/QuickGO/GTerm?id=GO:0006881	[]
10	6,8,9,10	regulation of RNA-directed RNA polymerase activity	GO:1900259	0.00694	0.0973	0	-0.47	8.09389	-1.38963	Q3SZ54|1.29425101684	1	3	56	24150	http://www.ebi.ac.uk/QuickGO/GTerm?id=GO:1900259	[]
7	6,7	propionyl-CoA metabolic process	GO:1902858	0.00694	0.0973	0	-0.47	8.09389	-1.38963	Q6AZA0|1.36330396893	1	3	56	24150	http://www.ebi.ac.uk/QuickGO/GTerm?id=GO:1902858	[]
8	7,8	propionyl-CoA biosynthetic process	GO:1902860	0.00694	0.0973	0	-0.47	8.09389	-1.38963	Q6AZA0|1.36330396893	1	3	56	24150	http://www.ebi.ac.uk/QuickGO/GTerm?id=GO:1902860	[]
11	8,10,11	aspartyl-tRNA aminoacylation	GO:0006422	0.00694	0.0973	0	-0.47	8.09389	-1.38963	Q5R9I5|1.27224438284	1	3	56	24150	http://www.ebi.ac.uk/QuickGO/GTerm?id=GO:0006422	[]
7	7	negative regulation of RNA-directed RNA polymerase activity	GO:1900260	0.00694	0.0973	0	-0.47	8.09389	-1.38963	Q3SZ54|1.29425101684	1	3	56	24150	http://www.ebi.ac.uk/QuickGO/GTerm?id=GO:1900260	[]
4	4	interaction with symbiont	GO:0051702	0.00697	0.0974	0.6	0.16	8.09389	-1.38963	P79819|1.68677571431;Q5MJ86|1.39918496478;O42249|1.32246297031;Q9I8F9|1.2655419609	4	327	56	24150	http://www.ebi.ac.uk/QuickGO/GTerm?id=GO:0051702	[]
8	8	C-terminal protein amino acid modification	GO:0018410	0.007	0.0975	0.47	0.02	8.09389	-1.38963	A2ASS6|1.41564724845;P06238|1.71824568474;Q3MHM5|1.21023193676	3	168	56	24150	http://www.ebi.ac.uk/QuickGO/GTerm?id=GO:0018410	[]
6	4,6	regulation of protein activation cascade	GO:2000257	0.00711	0.0978	0.81	0.38	8.09389	-1.38963	P0DOX8|2.29821362574;P06238|1.71824568474;P0DOX6|1.64025943763	3	169	56	24150	http://www.ebi.ac.uk/QuickGO/GTerm?id=GO:2000257	[]
10	7,8,9,10	positive regulation of ATP metabolic process	GO:1903580	0.00711	0.0978	0.32	-0.14	8.09389	-1.38963	Q9DGE0|1.23763773087;O57656|1.20170929051;Q5MJ86|1.39918496478	3	169	56	24150	http://www.ebi.ac.uk/QuickGO/GTerm?id=GO:1903580	[]
7	6,7	positive regulation of nucleoside metabolic process	GO:0045979	0.00711	0.0978	0.32	-0.14	8.09389	-1.38963	Q9DGE0|1.23763773087;O57656|1.20170929051;Q5MJ86|1.39918496478	3	169	56	24150	http://www.ebi.ac.uk/QuickGO/GTerm?id=GO:0045979	[]
6	6	fibril organization	GO:0097435	0.00712	0.0978	2.05	1.67	8.09389	-1.38963	A2ASS6|1.41564724845;Q90474|1.49431540177;Q9DGE0|1.23763773087;P79819|1.68677571431;Q8CI51|1.26898349178;P13731|1.47580409746;P23239|1.47708544639;Q3SYR3|1.2091183262;A7E2Y1|2.85775330166;O42249|1.32246297031;Q3MHM5|1.21023193676;B5DGM7|1.30516635586;Q9I8F9|1.2655419609	13	2673	56	24150	http://www.ebi.ac.uk/QuickGO/GTerm?id=GO:0097435	[]
6	5,6	nucleobase-containing compound catabolic process	GO:0034655	0.00714	0.0978	0.82	0.38	8.09389	-1.38963	Q08699|1.20437119109;Q90YS3|1.31348018116;Q90YT6|1.21510412702;Q5E958|1.30002115911;Q3SYR3|1.2091183262;Q3SZ54|1.29425101684;O42249|1.32246297031;Q9I8F9|1.2655419609	8	1230	56	24150	http://www.ebi.ac.uk/QuickGO/GTerm?id=GO:0034655	[]
9	7,8,9	regulation of skeletal muscle contraction by calcium ion signaling	GO:0014722	0.00725	0.0987	0.23	-0.23	8.09389	-1.38963	A2ASS6|1.41564724845;Q3SYR3|1.2091183262	2	55	56	24150	http://www.ebi.ac.uk/QuickGO/GTerm?id=GO:0014722	[]
6	5,6	regulation of cellular amide metabolic process	GO:0034248	0.00725	0.0987	1.04	0.62	8.09389	-1.38963	A2ASS6|1.41564724845;Q90YS3|1.31348018116;Q9DGE0|1.23763773087;Q9P4E9|1.26979400707;Q9CY58|1.20078532292;Q32KV0|1.29793277687;Q3SZ54|1.29425101684;Q5MJ86|1.39918496478;O42249|1.32246297031	9	1501	56	24150	http://www.ebi.ac.uk/QuickGO/GTerm?id=GO:0034248	[]
8	6,7,8	Fc receptor mediated stimulatory signaling pathway	GO:0002431	0.00727	0.0987	1.21	0.79	8.09389	-1.38963	P0DOX8|2.29821362574;Q90474|1.49431540177;A7E2Y1|2.85775330166;P0DOX6|1.64025943763	4	331	56	24150	http://www.ebi.ac.uk/QuickGO/GTerm?id=GO:0002431	[]
8	7,8	Fc-gamma receptor signaling pathway	GO:0038094	0.00742	0.1	1.21	0.79	8.09389	-1.38963	P0DOX8|2.29821362574;Q90474|1.49431540177;A7E2Y1|2.85775330166;P0DOX6|1.64025943763	4	333	56	24150	http://www.ebi.ac.uk/QuickGO/GTerm?id=GO:0038094	[]
8	7,8	myosin filament assembly	GO:0031034	0.00758	0.102	0.41	-0.04	8.09389	-1.38963	A2ASS6|1.41564724845;Q90474|1.49431540177;Q3SYR3|1.2091183262	3	173	56	24150	http://www.ebi.ac.uk/QuickGO/GTerm?id=GO:0031034	[]
8	6,7,8	mRNA catabolic process	GO:0006402	0.00773	0.104	0.61	0.17	8.09389	-1.38963	Q08699|1.20437119109;Q90YS3|1.31348018116;Q90YT6|1.21510412702;Q5E958|1.30002115911;Q3SZ54|1.29425101684;Q9I8F9|1.2655419609	6	752	56	24150	http://www.ebi.ac.uk/QuickGO/GTerm?id=GO:0006402	[]
5	5	regulation of generation of precursor metabolites and energy	GO:0043467	0.00778	0.104	0.61	0.17	8.09389	-1.38963	P54985|1.42746752672;Q32KV0|1.29793277687;O57656|1.20170929051;Q5MJ86|1.39918496478;O42249|1.32246297031	5	533	56	24150	http://www.ebi.ac.uk/QuickGO/GTerm?id=GO:0043467	[]
5	4,5	single-organism organelle organization	GO:1902589	0.0079	0.106	3.16	2.84	8.09389	-1.38963	P54985|1.42746752672;A2ASS6|1.41564724845;Q4V8J7|1.44810939069;Q90474|1.49431540177;Q2EN81|1.66806652033;Q9BUR5|1.27800770069;Q9DGE0|1.23763773087;P79819|1.68677571431;Q9P4E9|1.26979400707;Q8CI51|1.26898349178;P13619|1.34324963006;P23239|1.47708544639;Q3SYR3|1.2091183262;Q4R5B0|1.31137465787;A7E2Y1|2.85775330166;Q5MJ86|1.39918496478;O42249|1.32246297031;Q3MHM5|1.21023193676;B5DGM7|1.30516635586;Q…	21	5433	56	24150	http://www.ebi.ac.uk/QuickGO/GTerm?id=GO:1902589	[]
7	6,7	nucleotide biosynthetic process	GO:0009165	0.00795	0.106	1.05	0.63	8.09389	-1.38963	Q2EN81|1.66806652033;Q9DGE0|1.23763773087;Q6AZA0|1.36330396893;Q04467|1.32560933021;P13619|1.34324963006;Q4R5B0|1.31137465787;O42249|1.32246297031;B5DGM7|1.30516635586	8	1253	56	24150	http://www.ebi.ac.uk/QuickGO/GTerm?id=GO:0009165	[]
6	6	striated muscle hypertrophy	GO:0014897	0.00796	0.106	1.01	0.59	8.09389	-1.38963	A2ASS6|1.41564724845;Q9DGE0|1.23763773087;Q8CI51|1.26898349178;A7E2Y1|2.85775330166;P11607|0.617927998517	5	536	56	24150	http://www.ebi.ac.uk/QuickGO/GTerm?id=GO:0014897	[]
7	7	monocarboxylic acid catabolic process	GO:0072329	0.00803	0.106	0.82	0.39	8.09389	-1.38963	P38117|1.25986331588;P08249|1.76164824879;Q6AZA0|1.36330396893;P00348|1.34766100268;P11607|0.617927998517	5	537	56	24150	http://www.ebi.ac.uk/QuickGO/GTerm?id=GO:0072329	[]
9	9	negative regulation of cysteine-type endopeptidase activity	GO:2000117	0.00814	0.107	0.66	0.22	8.09389	-1.38963	Q9DGE0|1.23763773087;P79819|1.68677571431;P20810|1.73376457966;Q9I8F9|1.2655419609	4	342	56	24150	http://www.ebi.ac.uk/QuickGO/GTerm?id=GO:2000117	[]
9	8,9	SRP-dependent cotranslational protein targeting to membrane	GO:0006614	0.00814	0.107	0.4	-0.05	8.09389	-1.38963	Q08699|1.20437119109;Q90YS3|1.31348018116;Q90YT6|1.21510412702;Q5E958|1.30002115911	4	342	56	24150	http://www.ebi.ac.uk/QuickGO/GTerm?id=GO:0006614	[]
6	5,6	nucleoside phosphate biosynthetic process	GO:1901293	0.00817	0.107	1.05	0.63	8.09389	-1.38963	Q2EN81|1.66806652033;Q9DGE0|1.23763773087;Q6AZA0|1.36330396893;Q04467|1.32560933021;P13619|1.34324963006;Q4R5B0|1.31137465787;O42249|1.32246297031;B5DGM7|1.30516635586	8	1259	56	24150	http://www.ebi.ac.uk/QuickGO/GTerm?id=GO:1901293	[]
10	6,7,8,10	positive regulation of gliogenesis	GO:0014015	0.00839	0.11	0.63	0.19	8.09389	-1.38963	A2ASS6|1.41564724845;P79819|1.68677571431;P23239|1.47708544639;C0HL13|0.827490369573	4	345	56	24150	http://www.ebi.ac.uk/QuickGO/GTerm?id=GO:0014015	[]
4	4	regulation of system process	GO:0044057	0.00867	0.112	2	1.62	8.09389	-1.38963	A2ASS6|1.41564724845;Q90474|1.49431540177;Q9DGE0|1.23763773087;P68246|1.28095031207;P79819|1.68677571431;O57656|1.20170929051;P23239|1.47708544639;Q3SYR3|1.2091183262;A7E2Y1|2.85775330166;Q9I8F9|1.2655419609;P11607|0.617927998517;P22316|0.71601281414	12	2426	56	24150	http://www.ebi.ac.uk/QuickGO/GTerm?id=GO:0044057	[]
5	4,5	immune response-regulating signaling pathway	GO:0002764	0.0087	0.112	1.96	1.58	8.09389	-1.38963	P0DOX8|2.29821362574;Q90474|1.49431540177;Q9DGE0|1.23763773087;P79819|1.68677571431;A7E2Y1|2.85775330166;P0DOX6|1.64025943763;Q9I8F9|1.2655419609;P10895|0.654062257881;P22316|0.71601281414	9	1545	56	24150	http://www.ebi.ac.uk/QuickGO/GTerm?id=GO:0002764	[]
9	8,9	purine ribonucleotide biosynthetic process	GO:0009152	0.0087	0.112	0.93	0.51	8.09389	-1.38963	Q2EN81|1.66806652033;Q9DGE0|1.23763773087;Q6AZA0|1.36330396893;P13619|1.34324963006;Q4R5B0|1.31137465787;O42249|1.32246297031;B5DGM7|1.30516635586	7	1014	56	24150	http://www.ebi.ac.uk/QuickGO/GTerm?id=GO:0009152	[]
5	5	regulation of osteoblast proliferation	GO:0033688	0.00871	0.112	0.08	-0.38	8.09389	-1.38963	A2ASS6|1.41564724845;P79819|1.68677571431;C0HL13|0.827490369573	3	182	56	24150	http://www.ebi.ac.uk/QuickGO/GTerm?id=GO:0033688	[]
4	4	regulation of immune response	GO:0050776	0.00872	0.112	2.66	2.32	8.09389	-1.38963	A2ASS6|1.41564724845;P0DOX8|2.29821362574;Q90474|1.49431540177;Q9DGE0|1.23763773087;P06238|1.71824568474;P79819|1.68677571431;P13731|1.47580409746;A7E2Y1|2.85775330166;Q6PHG2|1.41517579381;P0DOX6|1.64025943763;Q9I8F9|1.2655419609;P10895|0.654062257881;P22316|0.71601281414	13	2740	56	24150	http://www.ebi.ac.uk/QuickGO/GTerm?id=GO:0050776	[]
5	5	muscle hypertrophy	GO:0014896	0.00878	0.113	1.01	0.59	8.09389	-1.38963	A2ASS6|1.41564724845;Q9DGE0|1.23763773087;Q8CI51|1.26898349178;A7E2Y1|2.85775330166;P11607|0.617927998517	5	549	56	24150	http://www.ebi.ac.uk/QuickGO/GTerm?id=GO:0014896	[]
8	7,8	cotranslational protein targeting to membrane	GO:0006613	0.00881	0.113	0.4	-0.05	8.09389	-1.38963	Q08699|1.20437119109;Q90YS3|1.31348018116;Q90YT6|1.21510412702;Q5E958|1.30002115911	4	350	56	24150	http://www.ebi.ac.uk/QuickGO/GTerm?id=GO:0006613	[]
9	8,9	telomere maintenance via telomerase	GO:0007004	0.00884	0.113	0.48	0.03	8.09389	-1.38963	Q90474|1.49431540177;P50143|1.61781646551;Q9DGE0|1.23763773087	3	183	56	24150	http://www.ebi.ac.uk/QuickGO/GTerm?id=GO:0007004	[]
7	7	positive regulation of ATPase activity	GO:0032781	0.00897	0.114	0.21	-0.25	8.09389	-1.38963	A2ASS6|1.41564724845;B5DGM7|1.30516635586;P11607|0.617927998517	3	184	56	24150	http://www.ebi.ac.uk/QuickGO/GTerm?id=GO:0032781	[]
3	3	biosynthetic process	GO:0009058	0.00916	0.116	5.92	5.73	8.09389	-1.38963	P54985|1.42746752672;Q08699|1.20437119109;A2ASS6|1.41564724845;Q90YS3|1.31348018116;Q90XG0|1.42711011761;Q4V8J7|1.44810939069;Q90474|1.49431540177;P50143|1.61781646551;Q2EN81|1.66806652033;Q5R9I5|1.27224438284;Q9DGE0|1.23763773087;Q90YT6|1.21510412702;P06238|1.71824568474;P68246|1.28095031207;P79819|1.68677571431;P08249|1.76164824879;Q9P4E9|1.26979400707;Q6AZA0|1.36330396893;Q9CY58|1.20078532292;…	41	13774	56	24150	http://www.ebi.ac.uk/QuickGO/GTerm?id=GO:0009058	[]
6	6	ventricular cardiac muscle tissue development	GO:0003229	0.00916	0.116	0.8	0.36	8.09389	-1.38963	A2ASS6|1.41564724845;P68246|1.28095031207;A7E2Y1|2.85775330166;C0HL13|0.827490369573	4	354	56	24150	http://www.ebi.ac.uk/QuickGO/GTerm?id=GO:0003229	[]
5	5	regulation of glial cell proliferation	GO:0060251	0.00924	0.116	0.44	-0.01	8.09389	-1.38963	A2ASS6|1.41564724845;Q04467|1.32560933021;P23239|1.47708544639	3	186	56	24150	http://www.ebi.ac.uk/QuickGO/GTerm?id=GO:0060251	[]
6	5,6	intracellular accumulation of glycerol	GO:0006973	0.00924	0.116	0	-0.47	8.09389	-1.38963	O57656|1.20170929051	1	4	56	24150	http://www.ebi.ac.uk/QuickGO/GTerm?id=GO:0006973	[]
5	5	muscle cell differentiation	GO:0042692	0.0093	0.116	1.75	1.36	8.09389	-1.38963	A2ASS6|1.41564724845;Q90474|1.49431540177;Q9DGE0|1.23763773087;Q8CI51|1.26898349178;Q0IIG5|1.31361043921;P51903|1.23988248762;Q3SYR3|1.2091183262;A7E2Y1|2.85775330166;Q589R5|1.32210405505;P11607|0.617927998517;P22316|0.71601281414	11	2143	56	24150	http://www.ebi.ac.uk/QuickGO/GTerm?id=GO:0042692	[]
7	7	immunoglobulin mediated immune response	GO:0016064	0.00952	0.119	0.96	0.54	8.09389	-1.38963	P0DOX8|2.29821362574;P06238|1.71824568474;Q6PHG2|1.41517579381;P0DOX6|1.64025943763	4	358	56	24150	http://www.ebi.ac.uk/QuickGO/GTerm?id=GO:0016064	[]
8	6,7,8	regulation of translation	GO:0006417	0.00952	0.119	0.92	0.5	8.09389	-1.38963	A2ASS6|1.41564724845;Q90YS3|1.31348018116;Q9DGE0|1.23763773087;Q9P4E9|1.26979400707;Q9CY58|1.20078532292;Q3SZ54|1.29425101684;Q5MJ86|1.39918496478;O42249|1.32246297031	8	1293	56	24150	http://www.ebi.ac.uk/QuickGO/GTerm?id=GO:0006417	[]
7	7	purine nucleotide biosynthetic process	GO:0006164	0.00958	0.119	0.93	0.51	8.09389	-1.38963	Q2EN81|1.66806652033;Q9DGE0|1.23763773087;Q6AZA0|1.36330396893;P13619|1.34324963006;Q4R5B0|1.31137465787;O42249|1.32246297031;B5DGM7|1.30516635586	7	1033	56	24150	http://www.ebi.ac.uk/QuickGO/GTerm?id=GO:0006164	[]
5	4,5	negative regulation of transposition	GO:0010529	0.00971	0.12	0.26	-0.2	8.09389	-1.38963	Q90474|1.49431540177;Q3SYR3|1.2091183262	2	64	56	24150	http://www.ebi.ac.uk/QuickGO/GTerm?id=GO:0010529	[]
4	4	regulation of catabolic process	GO:0009894	0.00978	0.121	1.71	1.32	8.09389	-1.38963	A2ASS6|1.41564724845;Q90474|1.49431540177;Q9DGE0|1.23763773087;P08249|1.76164824879;Q04467|1.32560933021;Q32KV0|1.29793277687;O57656|1.20170929051;P13731|1.47580409746;P68103|1.30064609015;Q5MJ86|1.39918496478;O42249|1.32246297031;Q9I8F9|1.2655419609;C0HL13|0.827490369573	13	2779	56	24150	http://www.ebi.ac.uk/QuickGO/GTerm?id=GO:0009894	[]
5	5	response to steroid hormone	GO:0048545	0.00984	0.121	1.5	1.1	8.09389	-1.38963	A2ASS6|1.41564724845;Q90474|1.49431540177;Q9DGE0|1.23763773087;Q90YT6|1.21510412702;P06238|1.71824568474;Q9P4E9|1.26979400707;Q04467|1.32560933021;P13731|1.47580409746;Q6PHG2|1.41517579381;B5DGM7|1.30516635586;Q9I8F9|1.2655419609	11	2160	56	24150	http://www.ebi.ac.uk/QuickGO/GTerm?id=GO:0048545	[]
4	4	positive regulation of immune response	GO:0050778	0.0099	0.121	2.34	1.98	8.09389	-1.38963	P0DOX8|2.29821362574;Q90474|1.49431540177;Q9DGE0|1.23763773087;P06238|1.71824568474;P79819|1.68677571431;A7E2Y1|2.85775330166;Q6PHG2|1.41517579381;P0DOX6|1.64025943763;Q9I8F9|1.2655419609;P10895|0.654062257881;P22316|0.71601281414	11	2162	56	24150	http://www.ebi.ac.uk/QuickGO/GTerm?id=GO:0050778	[]
5	5	protein maturation	GO:0051604	0.00992	0.121	1.46	1.06	8.09389	-1.38963	A2ASS6|1.41564724845;P0DOX8|2.29821362574;P06238|1.71824568474;P51903|1.23988248762;P20810|1.73376457966;P13731|1.47580409746;P0DOX6|1.64025943763	7	1040	56	24150	http://www.ebi.ac.uk/QuickGO/GTerm?id=GO:0051604	[]
7	6,7	negative regulation of intrinsic apoptotic signaling pathway	GO:2001243	0.00998	0.122	0.47	0.02	8.09389	-1.38963	P54985|1.42746752672;Q9DGE0|1.23763773087;O42249|1.32246297031;Q9I8F9|1.2655419609	4	363	56	24150	http://www.ebi.ac.uk/QuickGO/GTerm?id=GO:2001243	[]
5	5	regulation of muscle system process	GO:0090257	0.0101	0.123	1.42	1.01	8.09389	-1.38963	A2ASS6|1.41564724845;Q90474|1.49431540177;Q9DGE0|1.23763773087;P68246|1.28095031207;Q3SYR3|1.2091183262;A7E2Y1|2.85775330166;P11607|0.617927998517;P22316|0.71601281414	8	1306	56	24150	http://www.ebi.ac.uk/QuickGO/GTerm?id=GO:0090257	[]
6	6	B cell mediated immunity	GO:0019724	0.0102	0.123	0.96	0.54	8.09389	-1.38963	P0DOX8|2.29821362574;P06238|1.71824568474;Q6PHG2|1.41517579381;P0DOX6|1.64025943763	4	365	56	24150	http://www.ebi.ac.uk/QuickGO/GTerm?id=GO:0019724	[]
5	5	modification of morphology or physiology of other organism involved in symbiotic interaction	GO:0051817	0.0105	0.127	0.77	0.33	8.09389	-1.38963	P79819|1.68677571431;P13731|1.47580409746;Q5MJ86|1.39918496478;O42249|1.32246297031;Q9I8F9|1.2655419609	5	574	56	24150	http://www.ebi.ac.uk/QuickGO/GTerm?id=GO:0051817	[]
7	5,6,7	positive regulation of sarcomere organization	GO:0060298	0.0106	0.128	0.23	-0.23	8.09389	-1.38963	A2ASS6|1.41564724845;Q3SYR3|1.2091183262	2	67	56	24150	http://www.ebi.ac.uk/QuickGO/GTerm?id=GO:0060298	[]
4	4	regulation of catalytic activity	GO:0050790	0.0109	0.129	3.31	3	8.09389	-1.38963	P54985|1.42746752672;A2ASS6|1.41564724845;Q90YS3|1.31348018116;Q90474|1.49431540177;Q9DGE0|1.23763773087;P06238|1.71824568474;P68246|1.28095031207;P79819|1.68677571431;P20810|1.73376457966;P13731|1.47580409746;A7E2Y1|2.85775330166;P68103|1.30064609015;Q3SZ54|1.29425101684;Q5MJ86|1.39918496478;O42249|1.32246297031;B5DGM7|1.30516635586;Q9I8F9|1.2655419609;C0HL13|0.827490369573;P11607|0.617927998517…	20	5219	56	24150	http://www.ebi.ac.uk/QuickGO/GTerm?id=GO:0050790	[]
5	3,5	adhesion of symbiont to host	GO:0044406	0.0109	0.129	0.4	-0.05	8.09389	-1.38963	Q90474|1.49431540177;P79819|1.68677571431	2	68	56	24150	http://www.ebi.ac.uk/QuickGO/GTerm?id=GO:0044406	[]
7	5,7	positive regulation by host of viral process	GO:0044794	0.0109	0.129	0.22	-0.24	8.09389	-1.38963	O42249|1.32246297031;Q9I8F9|1.2655419609	2	68	56	24150	http://www.ebi.ac.uk/QuickGO/GTerm?id=GO:0044794	[]
5	4,5	regulation of symbiosis, encompassing mutualism through parasitism	GO:0043903	0.0109	0.129	0.83	0.4	8.09389	-1.38963	P54985|1.42746752672;P79819|1.68677571431;Q3SYR3|1.2091183262;Q5MJ86|1.39918496478;O42249|1.32246297031;Q9I8F9|1.2655419609	6	810	56	24150	http://www.ebi.ac.uk/QuickGO/GTerm?id=GO:0043903	[]
7	4,5,6,7	regulation of bone resorption	GO:0045124	0.0109	0.129	0.08	-0.38	8.09389	-1.38963	P80191|1.69920451585;P79819|1.68677571431;C0HL13|0.827490369573	3	198	56	24150	http://www.ebi.ac.uk/QuickGO/GTerm?id=GO:0045124	[]
8	7,8	ribonucleotide biosynthetic process	GO:0009260	0.0109	0.129	0.93	0.51	8.09389	-1.38963	Q2EN81|1.66806652033;Q9DGE0|1.23763773087;Q6AZA0|1.36330396893;P13619|1.34324963006;Q4R5B0|1.31137465787;O42249|1.32246297031;B5DGM7|1.30516635586	7	1060	56	24150	http://www.ebi.ac.uk/QuickGO/GTerm?id=GO:0009260	[]
5	5	negative regulation of protein metabolic process	GO:0051248	0.0109	0.129	2.31	1.95	8.09389	-1.38963	P54985|1.42746752672;A2ASS6|1.41564724845;Q90474|1.49431540177;P80191|1.69920451585;Q9DGE0|1.23763773087;P06238|1.71824568474;P79819|1.68677571431;Q9P4E9|1.26979400707;O57656|1.20170929051;P20810|1.73376457966;P13731|1.47580409746;Q5MJ86|1.39918496478;O42249|1.32246297031;Q9I8F9|1.2655419609;C0HL13|0.827490369573	15	3474	56	24150	http://www.ebi.ac.uk/QuickGO/GTerm?id=GO:0051248	[]
7	6,7	striated muscle cell development	GO:0055002	0.011	0.13	1.21	0.79	8.09389	-1.38963	A2ASS6|1.41564724845;Q90474|1.49431540177;Q9DGE0|1.23763773087;Q8CI51|1.26898349178;Q3SYR3|1.2091183262;A7E2Y1|2.85775330166;P22316|0.71601281414	7	1061	56	24150	http://www.ebi.ac.uk/QuickGO/GTerm?id=GO:0055002	[]
4	4	osteoblast proliferation	GO:0033687	0.0111	0.13	0.08	-0.38	8.09389	-1.38963	A2ASS6|1.41564724845;P79819|1.68677571431;C0HL13|0.827490369573	3	199	56	24150	http://www.ebi.ac.uk/QuickGO/GTerm?id=GO:0033687	[]
8	8	smooth muscle cell apoptotic process	GO:0034390	0.0112	0.131	-0.01	-0.48	8.09389	-1.38963	Q9DGE0|1.23763773087;C0HL13|0.827490369573	2	69	56	24150	http://www.ebi.ac.uk/QuickGO/GTerm?id=GO:0034390	[]
9	8,9	regulation of smooth muscle cell apoptotic process	GO:0034391	0.0112	0.131	-0.01	-0.48	8.09389	-1.38963	Q9DGE0|1.23763773087;C0HL13|0.827490369573	2	69	56	24150	http://www.ebi.ac.uk/QuickGO/GTerm?id=GO:0034391	[]
8	6,7,8	sarcomerogenesis	GO:0048769	0.0112	0.131	0.33	-0.13	8.09389	-1.38963	A2ASS6|1.41564724845;Q90474|1.49431540177	2	69	56	24150	http://www.ebi.ac.uk/QuickGO/GTerm?id=GO:0048769	[]
6	6	polyol metabolic process	GO:0019751	0.0112	0.131	0.54	0.1	8.09389	-1.38963	Q90XG0|1.42711011761;O57656|1.20170929051;Q589R5|1.32210405505;P10895|0.654062257881	4	376	56	24150	http://www.ebi.ac.uk/QuickGO/GTerm?id=GO:0019751	[]
6	6	purine-containing compound biosynthetic process	GO:0072522	0.0113	0.131	0.93	0.51	8.09389	-1.38963	Q2EN81|1.66806652033;Q9DGE0|1.23763773087;Q6AZA0|1.36330396893;P13619|1.34324963006;Q4R5B0|1.31137465787;O42249|1.32246297031;B5DGM7|1.30516635586	7	1067	56	24150	http://www.ebi.ac.uk/QuickGO/GTerm?id=GO:0072522	[]
5	4,5	energy derivation by oxidation of organic compounds	GO:0015980	0.0115	0.131	0.94	0.51	8.09389	-1.38963	P38117|1.25986331588;P80971|1.41281287616;P08249|1.76164824879;Q04467|1.32560933021;Q0IIG5|1.31361043921;O57656|1.20170929051;O42249|1.32246297031	7	1070	56	24150	http://www.ebi.ac.uk/QuickGO/GTerm?id=GO:0015980	[]
6	5,6	animal organ regeneration	GO:0031100	0.0115	0.131	0.66	0.23	8.09389	-1.38963	A2ASS6|1.41564724845;P80191|1.69920451585;Q90YT6|1.21510412702;B5DGM7|1.30516635586;C0HL13|0.827490369573	5	587	56	24150	http://www.ebi.ac.uk/QuickGO/GTerm?id=GO:0031100	[]
7	7	modulation by host of viral genome replication	GO:0044827	0.0115	0.131	0.22	-0.24	8.09389	-1.38963	O42249|1.32246297031;Q9I8F9|1.2655419609	2	70	56	24150	http://www.ebi.ac.uk/QuickGO/GTerm?id=GO:0044827	[]
7	6,7	nuclear membrane fusion	GO:0000740	0.0115	0.131	0	-0.47	8.09389	-1.38963	Q5MJ86|1.39918496478	1	5	56	24150	http://www.ebi.ac.uk/QuickGO/GTerm?id=GO:0000740	[]
9	9	peptidyl-cysteine S-trans-nitrosylation	GO:0035606	0.0115	0.131	0	-0.47	8.09389	-1.38963	Q5MJ86|1.39918496478	1	5	56	24150	http://www.ebi.ac.uk/QuickGO/GTerm?id=GO:0035606	[]
13	7,10,12,13	glycolysis from storage polysaccharide through glucose-1-phosphate	GO:0093001	0.0115	0.131	0	-0.47	8.09389	-1.38963	Q0IIG5|1.31361043921	1	5	56	24150	http://www.ebi.ac.uk/QuickGO/GTerm?id=GO:0093001	[]
9	8,9	DNA cytosine deamination	GO:0070383	0.0115	0.131	0	-0.47	8.09389	-1.38963	Q3SYR3|1.2091183262	1	5	56	24150	http://www.ebi.ac.uk/QuickGO/GTerm?id=GO:0070383	[]
8	5,7,8	acetyl-CoA catabolic process	GO:0046356	0.0115	0.131	0	-0.47	8.09389	-1.38963	Q6AZA0|1.36330396893	1	5	56	24150	http://www.ebi.ac.uk/QuickGO/GTerm?id=GO:0046356	[]
9	7,8,9	protein targeting to ER	GO:0045047	0.0115	0.131	0.4	-0.05	8.09389	-1.38963	Q08699|1.20437119109;Q90YS3|1.31348018116;Q90YT6|1.21510412702;Q5E958|1.30002115911	4	379	56	24150	http://www.ebi.ac.uk/QuickGO/GTerm?id=GO:0045047	[]
5	5	blood circulation	GO:0008015	0.0116	0.131	1.77	1.38	8.09389	-1.38963	A2ASS6|1.41564724845;Q90474|1.49431540177;Q9DGE0|1.23763773087;P68246|1.28095031207;O57656|1.20170929051;P23239|1.47708544639;A7E2Y1|2.85775330166;Q9I8F9|1.2655419609;C0HL13|0.827490369573;P11607|0.617927998517;P22316|0.71601281414	11	2210	56	24150	http://www.ebi.ac.uk/QuickGO/GTerm?id=GO:0008015	[]
5	3,5	response to other organism	GO:0051707	0.0116	0.131	2.52	2.17	8.09389	-1.38963	A2ASS6|1.41564724845;P0DOX8|2.29821362574;Q5R9I5|1.27224438284;Q9DGE0|1.23763773087;P06238|1.71824568474;P79819|1.68677571431;P08249|1.76164824879;Q04467|1.32560933021;P13731|1.47580409746;Q3SYR3|1.2091183262;P00348|1.34766100268;P0DOX6|1.64025943763;Q5MJ86|1.39918496478;O42249|1.32246297031;B5DGM7|1.30516635586	15	3498	56	24150	http://www.ebi.ac.uk/QuickGO/GTerm?id=GO:0051707	[]
7	6,7	phagocytosis, engulfment	GO:0006911	0.0118	0.132	0.9	0.48	8.09389	-1.38963	P0DOX8|2.29821362574;Q9DGE0|1.23763773087;P06238|1.71824568474;P0DOX6|1.64025943763	4	381	56	24150	http://www.ebi.ac.uk/QuickGO/GTerm?id=GO:0006911	[]
8	6,7,8	sarcomere organization	GO:0045214	0.0119	0.133	0.79	0.36	8.09389	-1.38963	A2ASS6|1.41564724845;Q8CI51|1.26898349178;Q3SYR3|1.2091183262;A7E2Y1|2.85775330166	4	382	56	24150	http://www.ebi.ac.uk/QuickGO/GTerm?id=GO:0045214	[]
4	4	response to external biotic stimulus	GO:0043207	0.0119	0.133	2.52	2.17	8.09389	-1.38963	A2ASS6|1.41564724845;P0DOX8|2.29821362574;Q5R9I5|1.27224438284;Q9DGE0|1.23763773087;P06238|1.71824568474;P79819|1.68677571431;P08249|1.76164824879;Q04467|1.32560933021;P13731|1.47580409746;Q3SYR3|1.2091183262;P00348|1.34766100268;P0DOX6|1.64025943763;Q5MJ86|1.39918496478;O42249|1.32246297031;B5DGM7|1.30516635586	15	3506	56	24150	http://www.ebi.ac.uk/QuickGO/GTerm?id=GO:0043207	[]
6	6	ribose phosphate biosynthetic process	GO:0046390	0.0119	0.133	0.93	0.51	8.09389	-1.38963	Q2EN81|1.66806652033;Q9DGE0|1.23763773087;Q6AZA0|1.36330396893;P13619|1.34324963006;Q4R5B0|1.31137465787;O42249|1.32246297031;B5DGM7|1.30516635586	7	1078	56	24150	http://www.ebi.ac.uk/QuickGO/GTerm?id=GO:0046390	[]
6	6	myosin filament organization	GO:0031033	0.012	0.133	0.41	-0.04	8.09389	-1.38963	A2ASS6|1.41564724845;Q90474|1.49431540177;Q3SYR3|1.2091183262	3	205	56	24150	http://www.ebi.ac.uk/QuickGO/GTerm?id=GO:0031033	[]
7	6,7	Fc receptor signaling pathway	GO:0038093	0.0121	0.134	1.3	0.89	8.09389	-1.38963	P0DOX8|2.29821362574;Q90474|1.49431540177;Q9DGE0|1.23763773087;A7E2Y1|2.85775330166;P0DOX6|1.64025943763	5	594	56	24150	http://www.ebi.ac.uk/QuickGO/GTerm?id=GO:0038093	[]
6	5,6	gamma-aminobutyric acid signaling pathway	GO:0007214	0.0125	0.138	-0.33	-0.81	8.09389	-1.38963	P10895|0.654062257881;P22316|0.71601281414	2	73	56	24150	http://www.ebi.ac.uk/QuickGO/GTerm?id=GO:0007214	[]
7	4,5,7	calcium ion-regulated exocytosis of neurotransmitter	GO:0048791	0.0125	0.138	-0.35	-0.84	8.09389	-1.38963	P11607|0.617927998517;P22316|0.71601281414	2	73	56	24150	http://www.ebi.ac.uk/QuickGO/GTerm?id=GO:0048791	[]
4	4	cellular nitrogen compound metabolic process	GO:0034641	0.0126	0.138	5.45	5.23	8.09389	-1.38963	P54985|1.42746752672;Q08699|1.20437119109;A2ASS6|1.41564724845;Q90YS3|1.31348018116;Q90XG0|1.42711011761;P38117|1.25986331588;Q4V8J7|1.44810939069;Q90474|1.49431540177;P50143|1.61781646551;Q2EN81|1.66806652033;P80971|1.41281287616;Q5R9I5|1.27224438284;Q9DGE0|1.23763773087;Q90YT6|1.21510412702;P68246|1.28095031207;P79819|1.68677571431;P08249|1.76164824879;Q9P4E9|1.26979400707;Q6AZA0|1.36330396893;…	40	13507	56	24150	http://www.ebi.ac.uk/QuickGO/GTerm?id=GO:0034641	[]
2	2	response to stimulus	GO:0050896	0.0126	0.138	6.96	6.82	8.09389	-1.38963	Q9GLY5|1.28549537945;P54985|1.42746752672;A2ASS6|1.41564724845;Q90YS3|1.31348018116;Q90XG0|1.42711011761;P0DOX8|2.29821362574;Q4V8J7|1.44810939069;Q90474|1.49431540177;Q90WJ9|1.24739617573;P80191|1.69920451585;P80971|1.41281287616;Q5R9I5|1.27224438284;Q9DGE0|1.23763773087;Q90YT6|1.21510412702;P06238|1.71824568474;P68246|1.28095031207;P79819|1.68677571431;P08249|1.76164824879;Q9P4E9|1.26979400707;…	47	16884	56	24150	http://www.ebi.ac.uk/QuickGO/GTerm?id=GO:0050896	[]
3	3	response to external stimulus	GO:0009605	0.0126	0.138	4.48	4.22	8.09389	-1.38963	A2ASS6|1.41564724845;P0DOX8|2.29821362574;P80191|1.69920451585;P80971|1.41281287616;Q5R9I5|1.27224438284;Q9DGE0|1.23763773087;P06238|1.71824568474;P79819|1.68677571431;P08249|1.76164824879;Q9P4E9|1.26979400707;Q6AZA0|1.36330396893;Q9CY58|1.20078532292;Q8CI51|1.26898349178;Q04467|1.32560933021;P13731|1.47580409746;P23239|1.47708544639;Q3SYR3|1.2091183262;A7E2Y1|2.85775330166;P00348|1.34766100268;P…	28	8362	56	24150	http://www.ebi.ac.uk/QuickGO/GTerm?id=GO:0009605	[]
4	4	circulatory system process	GO:0003013	0.0128	0.14	1.77	1.38	8.09389	-1.38963	A2ASS6|1.41564724845;Q90474|1.49431540177;Q9DGE0|1.23763773087;P68246|1.28095031207;O57656|1.20170929051;P23239|1.47708544639;A7E2Y1|2.85775330166;Q9I8F9|1.2655419609;C0HL13|0.827490369573;P11607|0.617927998517;P22316|0.71601281414	11	2243	56	24150	http://www.ebi.ac.uk/QuickGO/GTerm?id=GO:0003013	[]
7	6,7	RNA catabolic process	GO:0006401	0.0129	0.14	0.61	0.17	8.09389	-1.38963	Q08699|1.20437119109;Q90YS3|1.31348018116;Q90YT6|1.21510412702;Q5E958|1.30002115911;Q3SZ54|1.29425101684;Q9I8F9|1.2655419609	6	840	56	24150	http://www.ebi.ac.uk/QuickGO/GTerm?id=GO:0006401	[]
5	5	glyoxylate metabolic process	GO:0046487	0.0132	0.142	0.37	-0.08	8.09389	-1.38963	P08249|1.76164824879;Q04467|1.32560933021	2	75	56	24150	http://www.ebi.ac.uk/QuickGO/GTerm?id=GO:0046487	[]
7	7	muscle cell apoptotic process	GO:0010657	0.0132	0.142	0.45	0	8.09389	-1.38963	Q90474|1.49431540177;Q9DGE0|1.23763773087;Q9I8F9|1.2655419609;C0HL13|0.827490369573	4	394	56	24150	http://www.ebi.ac.uk/QuickGO/GTerm?id=GO:0010657	[]
7	6,7	mRNA metabolic process	GO:0016071	0.0132	0.142	0.9	0.47	8.09389	-1.38963	Q08699|1.20437119109;Q90YS3|1.31348018116;Q90YT6|1.21510412702;Q9CY58|1.20078532292;Q5E958|1.30002115911;Q3SYR3|1.2091183262;Q3SZ54|1.29425101684;O42249|1.32246297031;Q9I8F9|1.2655419609	9	1653	56	24150	http://www.ebi.ac.uk/QuickGO/GTerm?id=GO:0016071	[]
3	3	cellular metabolic process	GO:0044237	0.0133	0.143	7.33	7.2	8.09389	-1.38963	Q9GLY5|1.28549537945;P54985|1.42746752672;Q08699|1.20437119109;A2ASS6|1.41564724845;Q90YS3|1.31348018116;Q90XG0|1.42711011761;P38117|1.25986331588;Q4V8J7|1.44810939069;Q90474|1.49431540177;P50143|1.61781646551;Q2EN81|1.66806652033;P80191|1.69920451585;P80971|1.41281287616;Q5R9I5|1.27224438284;Q9DGE0|1.23763773087;Q90YT6|1.21510412702;P06238|1.71824568474;P68246|1.28095031207;P79819|1.68677571431;…	51	19055	56	24150	http://www.ebi.ac.uk/QuickGO/GTerm?id=GO:0044237	[]
4	4	response to arsenic-containing substance	GO:0046685	0.0135	0.145	0.35	-0.1	8.09389	-1.38963	P54985|1.42746752672;Q9DGE0|1.23763773087;Q9I8F9|1.2655419609	3	214	56	24150	http://www.ebi.ac.uk/QuickGO/GTerm?id=GO:0046685	[]
6	5,6	iron coordination entity transport	GO:1901678	0.0135	0.145	-0.07	-0.54	8.09389	-1.38963	Q6PHG2|1.41517579381;C0HL13|0.827490369573	2	76	56	24150	http://www.ebi.ac.uk/QuickGO/GTerm?id=GO:1901678	[]
5	5	response to lipid	GO:0033993	0.0137	0.145	2.43	2.08	8.09389	-1.38963	A2ASS6|1.41564724845;Q90474|1.49431540177;Q9DGE0|1.23763773087;Q90YT6|1.21510412702;P06238|1.71824568474;P79819|1.68677571431;Q9P4E9|1.26979400707;Q04467|1.32560933021;P13731|1.47580409746;P23239|1.47708544639;Q6PHG2|1.41517579381;O42249|1.32246297031;B5DGM7|1.30516635586;Q9I8F9|1.2655419609;C0HL13|0.827490369573;P10895|0.654062257881;P22316|0.71601281414	17	4254	56	24150	http://www.ebi.ac.uk/QuickGO/GTerm?id=GO:0033993	[]
6	6	response to copper ion	GO:0046688	0.0138	0.145	0.31	-0.14	8.09389	-1.38963	Q9DGE0|1.23763773087;B5DGM7|1.30516635586;Q9I8F9|1.2655419609	3	216	56	24150	http://www.ebi.ac.uk/QuickGO/GTerm?id=GO:0046688	[]
8	7,8	telomere maintenance via telomere lengthening	GO:0010833	0.0138	0.145	0.48	0.03	8.09389	-1.38963	Q90474|1.49431540177;P50143|1.61781646551;Q9DGE0|1.23763773087	3	216	56	24150	http://www.ebi.ac.uk/QuickGO/GTerm?id=GO:0010833	[]
6	4,6	single-species biofilm formation in or on host organism	GO:0044407	0.0138	0.145	0	-0.47	8.09389	-1.38963	P79819|1.68677571431	1	6	56	24150	http://www.ebi.ac.uk/QuickGO/GTerm?id=GO:0044407	[]
11	7,8,10,11	pre-miRNA export from nucleus	GO:0035281	0.0138	0.145	0	-0.47	8.09389	-1.38963	Q9P4E9|1.26979400707	1	6	56	24150	http://www.ebi.ac.uk/QuickGO/GTerm?id=GO:0035281	[]
9	6,7,9	regulation of systemic arterial blood pressure by ischemic conditions	GO:0001980	0.0138	0.145	0	-0.47	8.09389	-1.38963	P68246|1.28095031207	1	6	56	24150	http://www.ebi.ac.uk/QuickGO/GTerm?id=GO:0001980	[]
7	5,6,7	negative regulation of single-species biofilm formation in or on host organism	GO:1900229	0.0138	0.145	0	-0.47	8.09389	-1.38963	P79819|1.68677571431	1	6	56	24150	http://www.ebi.ac.uk/QuickGO/GTerm?id=GO:1900229	[]
6	5,6	establishment of protein localization to juxtaparanode region of axon	GO:0071206	0.0138	0.145	0	-0.47	8.09389	-1.38963	A2ASS6|1.41564724845	1	6	56	24150	http://www.ebi.ac.uk/QuickGO/GTerm?id=GO:0071206	[]
8	6,7,8	negative regulation of tumor necrosis factor (ligand) superfamily member 11 production	GO:2000308	0.0138	0.145	0	-0.47	8.09389	-1.38963	P79819|1.68677571431	1	6	56	24150	http://www.ebi.ac.uk/QuickGO/GTerm?id=GO:2000308	[]
6	5,6	regulation of single-species biofilm formation in or on host organism	GO:1900228	0.0138	0.145	0	-0.47	8.09389	-1.38963	P79819|1.68677571431	1	6	56	24150	http://www.ebi.ac.uk/QuickGO/GTerm?id=GO:1900228	[]
6	4,6	response to fungus	GO:0009620	0.014	0.145	0.6	0.16	8.09389	-1.38963	Q5R9I5|1.27224438284;P79819|1.68677571431;Q5MJ86|1.39918496478;O42249|1.32246297031	4	401	56	24150	http://www.ebi.ac.uk/QuickGO/GTerm?id=GO:0009620	[]
8	6,7,8	regulation of glycolytic process	GO:0006110	0.014	0.145	0.34	-0.11	8.09389	-1.38963	Q32KV0|1.29793277687;O57656|1.20170929051;Q5MJ86|1.39918496478	3	217	56	24150	http://www.ebi.ac.uk/QuickGO/GTerm?id=GO:0006110	[]
5	4,5	complement activation	GO:0006956	0.014	0.145	0.81	0.38	8.09389	-1.38963	P0DOX8|2.29821362574;P06238|1.71824568474;P0DOX6|1.64025943763	3	217	56	24150	http://www.ebi.ac.uk/QuickGO/GTerm?id=GO:0006956	[]
7	6,7	telomere maintenance	GO:0000723	0.0141	0.146	0.58	0.14	8.09389	-1.38963	Q90474|1.49431540177;P50143|1.61781646551;Q9DGE0|1.23763773087;Q9I8F9|1.2655419609	4	402	56	24150	http://www.ebi.ac.uk/QuickGO/GTerm?id=GO:0000723	[]
5	5	regulation of sprouting of injured axon	GO:0048686	0.0142	0.146	0.24	-0.21	8.09389	-1.38963	A2ASS6|1.41564724845;Q9DGE0|1.23763773087	2	78	56	24150	http://www.ebi.ac.uk/QuickGO/GTerm?id=GO:0048686	[]
8	6,8	regulation of axon extension involved in regeneration	GO:0048690	0.0142	0.146	0.24	-0.21	8.09389	-1.38963	A2ASS6|1.41564724845;Q9DGE0|1.23763773087	2	78	56	24150	http://www.ebi.ac.uk/QuickGO/GTerm?id=GO:0048690	[]
4	4	response to oxygen levels	GO:0070482	0.0143	0.147	1.34	0.94	8.09389	-1.38963	A2ASS6|1.41564724845;P80971|1.41281287616;Q9DGE0|1.23763773087;P79819|1.68677571431;Q8CI51|1.26898349178;P51903|1.23988248762;O57656|1.20170929051;O13276|1.39636177101;B5DGM7|1.30516635586;P10895|0.654062257881	10	1971	56	24150	http://www.ebi.ac.uk/QuickGO/GTerm?id=GO:0070482	[]
3	3	positive regulation of transport	GO:0051050	0.0143	0.147	2.48	2.12	8.09389	-1.38963	P54985|1.42746752672;A2ASS6|1.41564724845;Q90474|1.49431540177;P80191|1.69920451585;Q9DGE0|1.23763773087;P06238|1.71824568474;P79819|1.68677571431;Q9P4E9|1.26979400707;Q0IIG5|1.31361043921;O57656|1.20170929051;Q5MJ86|1.39918496478;O42249|1.32246297031;Q9I8F9|1.2655419609;P11607|0.617927998517;P10895|0.654062257881;P22316|0.71601281414	16	3924	56	24150	http://www.ebi.ac.uk/QuickGO/GTerm?id=GO:0051050	[]
8	4,8	glial cell proliferation	GO:0014009	0.0143	0.147	0.44	-0.01	8.09389	-1.38963	A2ASS6|1.41564724845;Q04467|1.32560933021;P23239|1.47708544639	3	219	56	24150	http://www.ebi.ac.uk/QuickGO/GTerm?id=GO:0014009	[]
7	6,7	posttranscriptional regulation of gene expression	GO:0010608	0.0144	0.147	1.03	0.61	8.09389	-1.38963	A2ASS6|1.41564724845;Q90YS3|1.31348018116;Q9DGE0|1.23763773087;Q9P4E9|1.26979400707;Q9CY58|1.20078532292;Q3SZ54|1.29425101684;Q5MJ86|1.39918496478;O42249|1.32246297031;Q9I8F9|1.2655419609	9	1678	56	24150	http://www.ebi.ac.uk/QuickGO/GTerm?id=GO:0010608	[]
8	7,8	chaperone-mediated protein complex assembly	GO:0051131	0.0145	0.148	0.28	-0.18	8.09389	-1.38963	Q90474|1.49431540177;Q9I8F9|1.2655419609	2	79	56	24150	http://www.ebi.ac.uk/QuickGO/GTerm?id=GO:0051131	[]
8	6,7,8	establishment of protein localization to endoplasmic reticulum	GO:0072599	0.0145	0.148	0.4	-0.05	8.09389	-1.38963	Q08699|1.20437119109;Q90YS3|1.31348018116;Q90YT6|1.21510412702;Q5E958|1.30002115911	4	406	56	24150	http://www.ebi.ac.uk/QuickGO/GTerm?id=GO:0072599	[]
6	6	cellular response to organic cyclic compound	GO:0071407	0.0146	0.148	1.92	1.54	8.09389	-1.38963	A2ASS6|1.41564724845;Q90474|1.49431540177;Q9DGE0|1.23763773087;Q90YT6|1.21510412702;P79819|1.68677571431;Q9P4E9|1.26979400707;O57656|1.20170929051;P13731|1.47580409746;A7E2Y1|2.85775330166;Q6PHG2|1.41517579381;C0HL13|0.827490369573;P22316|0.71601281414	12	2599	56	24150	http://www.ebi.ac.uk/QuickGO/GTerm?id=GO:0071407	[]
3	3	response to stress	GO:0006950	0.0147	0.148	5.52	5.31	8.09389	-1.38963	Q9GLY5|1.28549537945;P54985|1.42746752672;A2ASS6|1.41564724845;Q90XG0|1.42711011761;P0DOX8|2.29821362574;Q90474|1.49431540177;P80191|1.69920451585;P80971|1.41281287616;Q5R9I5|1.27224438284;Q9DGE0|1.23763773087;P06238|1.71824568474;P79819|1.68677571431;P08249|1.76164824879;Q9P4E9|1.26979400707;Q6AZA0|1.36330396893;Q8CI51|1.26898349178;Q04467|1.32560933021;P51903|1.23988248762;O57656|1.20170929051;…	34	10945	56	24150	http://www.ebi.ac.uk/QuickGO/GTerm?id=GO:0006950	[]
5	5	response to cytokine	GO:0034097	0.0147	0.149	1.75	1.36	8.09389	-1.38963	Q9GLY5|1.28549537945;P54985|1.42746752672;A2ASS6|1.41564724845;Q90YS3|1.31348018116;Q90474|1.49431540177;Q9DGE0|1.23763773087;Q0IIG5|1.31361043921;O57656|1.20170929051;Q3SZ54|1.29425101684;Q6PHG2|1.41517579381;Q5MJ86|1.39918496478;O42249|1.32246297031;B5DGM7|1.30516635586;Q9I8F9|1.2655419609	14	3257	56	24150	http://www.ebi.ac.uk/QuickGO/GTerm?id=GO:0034097	[]
7	6,7	cellular response to interferon-gamma	GO:0071346	0.0148	0.149	0.62	0.18	8.09389	-1.38963	A2ASS6|1.41564724845;Q90474|1.49431540177;Q6PHG2|1.41517579381;Q5MJ86|1.39918496478	4	408	56	24150	http://www.ebi.ac.uk/QuickGO/GTerm?id=GO:0071346	[]
5	5	aldehyde biosynthetic process	GO:0046184	0.0149	0.149	0.28	-0.18	8.09389	-1.38963	Q90XG0|1.42711011761;Q589R5|1.32210405505	2	80	56	24150	http://www.ebi.ac.uk/QuickGO/GTerm?id=GO:0046184	[]
6	6	telomere organization	GO:0032200	0.0149	0.149	0.58	0.14	8.09389	-1.38963	Q90474|1.49431540177;P50143|1.61781646551;Q9DGE0|1.23763773087;Q9I8F9|1.2655419609	4	409	56	24150	http://www.ebi.ac.uk/QuickGO/GTerm?id=GO:0032200	[]
10	6,7,8,10	regulation of extrinsic apoptotic signaling pathway in absence of ligand	GO:2001239	0.015	0.15	0.35	-0.11	8.09389	-1.38963	A2ASS6|1.41564724845;Q9DGE0|1.23763773087;Q9I8F9|1.2655419609	3	223	56	24150	http://www.ebi.ac.uk/QuickGO/GTerm?id=GO:2001239	[]
4	4	response to ischemia	GO:0002931	0.015	0.15	0.35	-0.1	8.09389	-1.38963	P54985|1.42746752672;Q9DGE0|1.23763773087;Q9I8F9|1.2655419609	3	223	56	24150	http://www.ebi.ac.uk/QuickGO/GTerm?id=GO:0002931	[]
5	5	organelle assembly	GO:0070925	0.0151	0.15	1.47	1.06	8.09389	-1.38963	Q08699|1.20437119109;A2ASS6|1.41564724845;Q90YS3|1.31348018116;Q90474|1.49431540177;Q8CI51|1.26898349178;Q5E958|1.30002115911;Q3SYR3|1.2091183262;A7E2Y1|2.85775330166;Q3MHM5|1.21023193676;Q9I8F9|1.2655419609	10	1989	56	24150	http://www.ebi.ac.uk/QuickGO/GTerm?id=GO:0070925	[]
5	4,5	regulation of transposition	GO:0010528	0.0152	0.15	0.26	-0.2	8.09389	-1.38963	Q90474|1.49431540177;Q3SYR3|1.2091183262	2	81	56	24150	http://www.ebi.ac.uk/QuickGO/GTerm?id=GO:0010528	[]
8	7,8	Bergmann glial cell differentiation	GO:0060020	0.0152	0.15	0.26	-0.2	8.09389	-1.38963	Q9DGE0|1.23763773087;P23239|1.47708544639	2	81	56	24150	http://www.ebi.ac.uk/QuickGO/GTerm?id=GO:0060020	[]
7	5,6,7	positive regulation of glycolytic process	GO:0045821	0.0152	0.15	0.23	-0.23	8.09389	-1.38963	O57656|1.20170929051;Q5MJ86|1.39918496478	2	81	56	24150	http://www.ebi.ac.uk/QuickGO/GTerm?id=GO:0045821	[]
6	5,6	immune response-regulating cell surface receptor signaling pathway	GO:0002768	0.0155	0.152	1.63	1.24	8.09389	-1.38963	P0DOX8|2.29821362574;Q90474|1.49431540177;Q9DGE0|1.23763773087;A7E2Y1|2.85775330166;P0DOX6|1.64025943763;P10895|0.654062257881;P22316|0.71601281414	7	1135	56	24150	http://www.ebi.ac.uk/QuickGO/GTerm?id=GO:0002768	[]
5	5	negative regulation of catalytic activity	GO:0043086	0.0155	0.152	1.67	1.28	8.09389	-1.38963	P54985|1.42746752672;Q9DGE0|1.23763773087;P06238|1.71824568474;P68246|1.28095031207;P79819|1.68677571431;P20810|1.73376457966;P13731|1.47580409746;Q3SZ54|1.29425101684;Q5MJ86|1.39918496478;Q9I8F9|1.2655419609;C0HL13|0.827490369573	11	2304	56	24150	http://www.ebi.ac.uk/QuickGO/GTerm?id=GO:0043086	[]
7	5,7	trachea morphogenesis	GO:0060439	0.0156	0.153	-0.01	-0.48	8.09389	-1.38963	Q9DGE0|1.23763773087;C0HL13|0.827490369573	2	82	56	24150	http://www.ebi.ac.uk/QuickGO/GTerm?id=GO:0060439	[]
5	5	lipid modification	GO:0030258	0.0159	0.155	0.82	0.39	8.09389	-1.38963	P38117|1.25986331588;P08249|1.76164824879;Q6AZA0|1.36330396893;P00348|1.34766100268;P11607|0.617927998517	5	637	56	24150	http://www.ebi.ac.uk/QuickGO/GTerm?id=GO:0030258	[]
8	7,8	skeletal muscle thin filament assembly	GO:0030240	0.0159	0.155	0.33	-0.13	8.09389	-1.38963	A2ASS6|1.41564724845;Q90474|1.49431540177	2	83	56	24150	http://www.ebi.ac.uk/QuickGO/GTerm?id=GO:0030240	[]
7	7	cellular response to sorbitol	GO:0072709	0.0161	0.156	0	-0.47	8.09389	-1.38963	Q9DGE0|1.23763773087	1	7	56	24150	http://www.ebi.ac.uk/QuickGO/GTerm?id=GO:0072709	[]
5	4,5	chlorophyll catabolic process	GO:0015996	0.0161	0.156	0	-0.47	8.09389	-1.38963	P38117|1.25986331588	1	7	56	24150	http://www.ebi.ac.uk/QuickGO/GTerm?id=GO:0015996	[]
9	7,8,9	B cell receptor signaling pathway	GO:0050853	0.0161	0.156	0.18	-0.28	8.09389	-1.38963	P0DOX8|2.29821362574;P0DOX6|1.64025943763;P10895|0.654062257881	3	229	56	24150	http://www.ebi.ac.uk/QuickGO/GTerm?id=GO:0050853	[]
3	3	leukocyte activation	GO:0045321	0.0162	0.157	2.51	2.16	8.09389	-1.38963	P54985|1.42746752672;A2ASS6|1.41564724845;P0DOX8|2.29821362574;Q90474|1.49431540177;P80191|1.69920451585;P79819|1.68677571431;Q0IIG5|1.31361043921;Q32KV0|1.29793277687;P13731|1.47580409746;P68103|1.30064609015;P0DOX6|1.64025943763;Q3MHM5|1.21023193676;B5DGM7|1.30516635586;Q9I8F9|1.2655419609;P10895|0.654062257881	15	3634	56	24150	http://www.ebi.ac.uk/QuickGO/GTerm?id=GO:0045321	[]
8	8	regulation of cysteine-type endopeptidase activity	GO:2000116	0.0164	0.158	0.93	0.51	8.09389	-1.38963	A2ASS6|1.41564724845;Q9DGE0|1.23763773087;P79819|1.68677571431;P20810|1.73376457966;O42249|1.32246297031;Q9I8F9|1.2655419609	6	886	56	24150	http://www.ebi.ac.uk/QuickGO/GTerm?id=GO:2000116	[]
3	3	response to biotic stimulus	GO:0009607	0.0166	0.159	2.52	2.17	8.09389	-1.38963	A2ASS6|1.41564724845;P0DOX8|2.29821362574;Q5R9I5|1.27224438284;Q9DGE0|1.23763773087;P06238|1.71824568474;P79819|1.68677571431;P08249|1.76164824879;Q04467|1.32560933021;P13731|1.47580409746;Q3SYR3|1.2091183262;P00348|1.34766100268;P0DOX6|1.64025943763;Q5MJ86|1.39918496478;O42249|1.32246297031;B5DGM7|1.30516635586	15	3643	56	24150	http://www.ebi.ac.uk/QuickGO/GTerm?id=GO:0009607	[]
9	7,8,9	nuclear-transcribed mRNA catabolic process	GO:0000956	0.0166	0.159	0.51	0.06	8.09389	-1.38963	Q08699|1.20437119109;Q90YS3|1.31348018116;Q90YT6|1.21510412702;Q5E958|1.30002115911;Q3SZ54|1.29425101684	5	644	56	24150	http://www.ebi.ac.uk/QuickGO/GTerm?id=GO:0000956	[]
5	5	response to organic cyclic compound	GO:0014070	0.0166	0.159	2.8	2.46	8.09389	-1.38963	A2ASS6|1.41564724845;Q90474|1.49431540177;Q9DGE0|1.23763773087;Q90YT6|1.21510412702;P06238|1.71824568474;P79819|1.68677571431;Q9P4E9|1.26979400707;Q6AZA0|1.36330396893;Q04467|1.32560933021;O57656|1.20170929051;P13731|1.47580409746;P23239|1.47708544639;A7E2Y1|2.85775330166;Q6PHG2|1.41517579381;B5DGM7|1.30516635586;Q9I8F9|1.2655419609;C0HL13|0.827490369573;P22316|0.71601281414	18	4697	56	24150	http://www.ebi.ac.uk/QuickGO/GTerm?id=GO:0014070	[]
6	5,6	positive regulation of glial cell proliferation	GO:0060252	0.0167	0.159	0.32	-0.13	8.09389	-1.38963	A2ASS6|1.41564724845;P23239|1.47708544639	2	85	56	24150	http://www.ebi.ac.uk/QuickGO/GTerm?id=GO:0060252	[]
8	7,8	rRNA metabolic process	GO:0016072	0.017	0.161	0.66	0.22	8.09389	-1.38963	Q08699|1.20437119109;Q90YS3|1.31348018116;Q4V8J7|1.44810939069;Q90YT6|1.21510412702;Q9P4E9|1.26979400707;Q5E958|1.30002115911	6	893	56	24150	http://www.ebi.ac.uk/QuickGO/GTerm?id=GO:0016072	[]
9	7,9	regulation of gliogenesis	GO:0014013	0.017	0.161	0.75	0.32	8.09389	-1.38963	A2ASS6|1.41564724845;P79819|1.68677571431;Q04467|1.32560933021;P23239|1.47708544639;C0HL13|0.827490369573	5	648	56	24150	http://www.ebi.ac.uk/QuickGO/GTerm?id=GO:0014013	[]
7	5,6,7	epithelial cell proliferation involved in lung morphogenesis	GO:0060502	0.017	0.161	0.24	-0.21	8.09389	-1.38963	A2ASS6|1.41564724845;Q9DGE0|1.23763773087	2	86	56	24150	http://www.ebi.ac.uk/QuickGO/GTerm?id=GO:0060502	[]
5	5	cellular response to arsenic-containing substance	GO:0071243	0.017	0.161	0.25	-0.21	8.09389	-1.38963	P54985|1.42746752672;Q9DGE0|1.23763773087	2	86	56	24150	http://www.ebi.ac.uk/QuickGO/GTerm?id=GO:0071243	[]
5	5	phagocytosis, recognition	GO:0006910	0.017	0.161	0.58	0.13	8.09389	-1.38963	P0DOX8|2.29821362574;P0DOX6|1.64025943763	2	86	56	24150	http://www.ebi.ac.uk/QuickGO/GTerm?id=GO:0006910	[]
6	6	negative regulation of sprouting angiogenesis	GO:1903671	0.0174	0.164	0.24	-0.21	8.09389	-1.38963	A2ASS6|1.41564724845;Q9DGE0|1.23763773087	2	87	56	24150	http://www.ebi.ac.uk/QuickGO/GTerm?id=GO:1903671	[]
8	6,7,8	positive regulation of DNA biosynthetic process	GO:2000573	0.0175	0.164	0.48	0.03	8.09389	-1.38963	Q90474|1.49431540177;P50143|1.61781646551;Q9DGE0|1.23763773087	3	236	56	24150	http://www.ebi.ac.uk/QuickGO/GTerm?id=GO:2000573	[]
7	5,7	defense response to bacterium	GO:0042742	0.0175	0.164	1.5	1.1	8.09389	-1.38963	P0DOX8|2.29821362574;Q9DGE0|1.23763773087;P06238|1.71824568474;P79819|1.68677571431;P08249|1.76164824879;Q04467|1.32560933021;P0DOX6|1.64025943763	7	1163	56	24150	http://www.ebi.ac.uk/QuickGO/GTerm?id=GO:0042742	[]
5	5	alcohol metabolic process	GO:0006066	0.0175	0.164	0.86	0.43	8.09389	-1.38963	Q90XG0|1.42711011761;Q9P4E9|1.26979400707;Q6AZA0|1.36330396893;O57656|1.20170929051;Q589R5|1.32210405505;C0HL13|0.827490369573;P10895|0.654062257881	7	1164	56	24150	http://www.ebi.ac.uk/QuickGO/GTerm?id=GO:0006066	[]
6	6	regulation of lymphocyte mediated immunity	GO:0002706	0.0176	0.164	0.66	0.22	8.09389	-1.38963	P06238|1.71824568474;P13731|1.47580409746;Q6PHG2|1.41517579381;Q9I8F9|1.2655419609	4	430	56	24150	http://www.ebi.ac.uk/QuickGO/GTerm?id=GO:0002706	[]
6	5,6	cardiac ventricle morphogenesis	GO:0003208	0.0179	0.167	0.8	0.36	8.09389	-1.38963	A2ASS6|1.41564724845;P68246|1.28095031207;A7E2Y1|2.85775330166;C0HL13|0.827490369573	4	432	56	24150	http://www.ebi.ac.uk/QuickGO/GTerm?id=GO:0003208	[]
6	5,6	cellular respiration	GO:0045333	0.0179	0.167	0.7	0.26	8.09389	-1.38963	P38117|1.25986331588;P80971|1.41281287616;P08249|1.76164824879;Q04467|1.32560933021;O57656|1.20170929051	5	657	56	24150	http://www.ebi.ac.uk/QuickGO/GTerm?id=GO:0045333	[]
9	8,9	vascular endothelial growth factor receptor-1 signaling pathway	GO:0036323	0.0184	0.169	0	-0.47	8.09389	-1.38963	A2ASS6|1.41564724845	1	8	56	24150	http://www.ebi.ac.uk/QuickGO/GTerm?id=GO:0036323	[]
6	6	glycerol-3-phosphate catabolic process	GO:0046168	0.0184	0.169	0	-0.47	8.09389	-1.38963	O57656|1.20170929051	1	8	56	24150	http://www.ebi.ac.uk/QuickGO/GTerm?id=GO:0046168	[]
8	7,8	metanephric proximal convoluted tubule development	GO:0072229	0.0184	0.169	0	-0.47	8.09389	-1.38963	Q6AZA0|1.36330396893	1	8	56	24150	http://www.ebi.ac.uk/QuickGO/GTerm?id=GO:0072229	[]
6	5,6	regulation of autophagosome size	GO:0016243	0.0184	0.169	0	-0.47	8.09389	-1.38963	O42249|1.32246297031	1	8	56	24150	http://www.ebi.ac.uk/QuickGO/GTerm?id=GO:0016243	[]
9	7,8,9	regulation of proton-transporting ATPase activity, rotational mechanism	GO:0010849	0.0184	0.169	0	-0.47	8.09389	-1.38963	P54985|1.42746752672	1	8	56	24150	http://www.ebi.ac.uk/QuickGO/GTerm?id=GO:0010849	[]
7	7	pyrimidine ribonucleoside metabolic process	GO:0046131	0.0186	0.171	0.2	-0.26	8.09389	-1.38963	Q3SYR3|1.2091183262;O42249|1.32246297031	2	90	56	24150	http://www.ebi.ac.uk/QuickGO/GTerm?id=GO:0046131	[]
7	6,7	negative regulation of translation	GO:0017148	0.0188	0.172	0.61	0.17	8.09389	-1.38963	A2ASS6|1.41564724845;Q9DGE0|1.23763773087;Q9P4E9|1.26979400707;Q5MJ86|1.39918496478;O42249|1.32246297031	5	665	56	24150	http://www.ebi.ac.uk/QuickGO/GTerm?id=GO:0017148	[]
6	4,5,6	regulation of viral process	GO:0050792	0.0189	0.173	0.69	0.25	8.09389	-1.38963	P54985|1.42746752672;P79819|1.68677571431;Q3SYR3|1.2091183262;O42249|1.32246297031;Q9I8F9|1.2655419609	5	666	56	24150	http://www.ebi.ac.uk/QuickGO/GTerm?id=GO:0050792	[]
8	4,7,8	positive regulation of protein localization to cell surface	GO:2000010	0.019	0.173	0.25	-0.2	8.09389	-1.38963	Q90474|1.49431540177;O57656|1.20170929051	2	91	56	24150	http://www.ebi.ac.uk/QuickGO/GTerm?id=GO:2000010	[]
7	7	protein localization to Golgi apparatus	GO:0034067	0.019	0.173	0.23	-0.23	8.09389	-1.38963	A2ASS6|1.41564724845;Q3SYR3|1.2091183262	2	91	56	24150	http://www.ebi.ac.uk/QuickGO/GTerm?id=GO:0034067	[]
6	6	viral gene expression	GO:0019080	0.019	0.173	0.52	0.07	8.09389	-1.38963	Q08699|1.20437119109;Q90YS3|1.31348018116;Q90YT6|1.21510412702;Q5E958|1.30002115911;O42249|1.32246297031	5	667	56	24150	http://www.ebi.ac.uk/QuickGO/GTerm?id=GO:0019080	[]
6	5,6	regulation of bone remodeling	GO:0046850	0.0191	0.173	0.08	-0.38	8.09389	-1.38963	P80191|1.69920451585;P79819|1.68677571431;C0HL13|0.827490369573	3	244	56	24150	http://www.ebi.ac.uk/QuickGO/GTerm?id=GO:0046850	[]
5	3,5	positive regulation of homeostatic process	GO:0032846	0.0193	0.174	0.99	0.56	8.09389	-1.38963	P50143|1.61781646551;P80191|1.69920451585;Q9DGE0|1.23763773087;P79819|1.68677571431;C0HL13|0.827490369573;P22316|0.71601281414	6	919	56	24150	http://www.ebi.ac.uk/QuickGO/GTerm?id=GO:0032846	[]
6	6	cardiac muscle tissue morphogenesis	GO:0055008	0.0197	0.177	0.8	0.36	8.09389	-1.38963	A2ASS6|1.41564724845;P68246|1.28095031207;A7E2Y1|2.85775330166;C0HL13|0.827490369573	4	445	56	24150	http://www.ebi.ac.uk/QuickGO/GTerm?id=GO:0055008	[]
8	7,8	regulation of cardiac muscle contraction	GO:0055117	0.0197	0.177	0.07	-0.39	8.09389	-1.38963	Q90474|1.49431540177;P68246|1.28095031207;P11607|0.617927998517;P22316|0.71601281414	4	445	56	24150	http://www.ebi.ac.uk/QuickGO/GTerm?id=GO:0055117	[]
4	4	negative regulation of molecular function	GO:0044092	0.0197	0.177	2	1.62	8.09389	-1.38963	P54985|1.42746752672;Q9DGE0|1.23763773087;P06238|1.71824568474;P68246|1.28095031207;P79819|1.68677571431;Q9CY58|1.20078532292;Q8CI51|1.26898349178;P20810|1.73376457966;P13731|1.47580409746;Q3SZ54|1.29425101684;Q5MJ86|1.39918496478;Q9I8F9|1.2655419609;C0HL13|0.827490369573;P22316|0.71601281414	14	3376	56	24150	http://www.ebi.ac.uk/QuickGO/GTerm?id=GO:0044092	[]
8	5,8	cytoplasmic translational initiation	GO:0002183	0.0197	0.177	0.23	-0.23	8.09389	-1.38963	Q90YS3|1.31348018116;Q3SZ54|1.29425101684	2	93	56	24150	http://www.ebi.ac.uk/QuickGO/GTerm?id=GO:0002183	[]
9	6,7,8,9	negative regulation of hydrogen peroxide-induced cell death	GO:1903206	0.0197	0.177	0.22	-0.24	8.09389	-1.38963	O42249|1.32246297031;Q9I8F9|1.2655419609	2	93	56	24150	http://www.ebi.ac.uk/QuickGO/GTerm?id=GO:1903206	[]
6	4,5,6	positive regulation of carbohydrate metabolic process	GO:0045913	0.0198	0.177	0.53	0.09	8.09389	-1.38963	O57656|1.20170929051;Q5MJ86|1.39918496478;O42249|1.32246297031;P10895|0.654062257881	4	446	56	24150	http://www.ebi.ac.uk/QuickGO/GTerm?id=GO:0045913	[]
7	6,7	transmembrane receptor protein serine/threonine kinase signaling pathway	GO:0007178	0.0201	0.179	1.6	1.2	8.09389	-1.38963	A2ASS6|1.41564724845;Q90474|1.49431540177;P06238|1.71824568474;P79819|1.68677571431;P23239|1.47708544639;A7E2Y1|2.85775330166;Q9I8F9|1.2655419609;C0HL13|0.827490369573	8	1480	56	24150	http://www.ebi.ac.uk/QuickGO/GTerm?id=GO:0007178	[]
6	6	intestinal stem cell homeostasis	GO:0036335	0.0201	0.179	0.12	-0.35	8.09389	-1.38963	Q9DGE0|1.23763773087;P11607|0.617927998517	2	94	56	24150	http://www.ebi.ac.uk/QuickGO/GTerm?id=GO:0036335	[]
10	8,9,10	nuclear-transcribed mRNA catabolic process, nonsense-mediated decay	GO:0000184	0.0204	0.181	0.4	-0.05	8.09389	-1.38963	Q08699|1.20437119109;Q90YS3|1.31348018116;Q90YT6|1.21510412702;Q5E958|1.30002115911	4	450	56	24150	http://www.ebi.ac.uk/QuickGO/GTerm?id=GO:0000184	[]
8	6,8	branched-chain amino acid catabolic process	GO:0009083	0.0205	0.182	0.23	-0.22	8.09389	-1.38963	P38117|1.25986331588;Q6AZA0|1.36330396893	2	95	56	24150	http://www.ebi.ac.uk/QuickGO/GTerm?id=GO:0009083	[]
7	5,7	negative regulation of response to reactive oxygen species	GO:1901032	0.0205	0.182	0.22	-0.24	8.09389	-1.38963	O42249|1.32246297031;Q9I8F9|1.2655419609	2	95	56	24150	http://www.ebi.ac.uk/QuickGO/GTerm?id=GO:1901032	[]
7	6,7	negative regulation of complement activation, lectin pathway	GO:0001869	0.0207	0.182	0	-0.47	8.09389	-1.38963	P06238|1.71824568474	1	9	56	24150	http://www.ebi.ac.uk/QuickGO/GTerm?id=GO:0001869	[]
13	12,13	iron assimilation by chelation and transport	GO:0033214	0.0207	0.182	0	-0.47	8.09389	-1.38963	P79819|1.68677571431	1	9	56	24150	http://www.ebi.ac.uk/QuickGO/GTerm?id=GO:0033214	[]
6	5,6	response to interferon-gamma	GO:0034341	0.0207	0.182	0.62	0.18	8.09389	-1.38963	A2ASS6|1.41564724845;Q90474|1.49431540177;Q6PHG2|1.41517579381;Q5MJ86|1.39918496478	4	452	56	24150	http://www.ebi.ac.uk/QuickGO/GTerm?id=GO:0034341	[]
4	4	humoral immune response	GO:0006959	0.0208	0.182	1.19	0.78	8.09389	-1.38963	P0DOX8|2.29821362574;P06238|1.71824568474;P79819|1.68677571431;Q6PHG2|1.41517579381;P0DOX6|1.64025943763	5	683	56	24150	http://www.ebi.ac.uk/QuickGO/GTerm?id=GO:0006959	[]
5	5	ribosomal small subunit biogenesis	GO:0042274	0.021	0.183	0.31	-0.14	8.09389	-1.38963	Q08699|1.20437119109;Q90YS3|1.31348018116;Q5E958|1.30002115911	3	253	56	24150	http://www.ebi.ac.uk/QuickGO/GTerm?id=GO:0042274	[]
6	5,6	regulation of endoplasmic reticulum unfolded protein response	GO:1900101	0.021	0.183	0.22	-0.24	8.09389	-1.38963	O42249|1.32246297031;Q9I8F9|1.2655419609	2	96	56	24150	http://www.ebi.ac.uk/QuickGO/GTerm?id=GO:1900101	[]
7	6,7	axon extension involved in regeneration	GO:0048677	0.021	0.183	0.24	-0.21	8.09389	-1.38963	A2ASS6|1.41564724845;Q9DGE0|1.23763773087	2	96	56	24150	http://www.ebi.ac.uk/QuickGO/GTerm?id=GO:0048677	[]
6	6	protein processing	GO:0016485	0.0211	0.183	1.29	0.89	8.09389	-1.38963	A2ASS6|1.41564724845;P0DOX8|2.29821362574;P06238|1.71824568474;P51903|1.23988248762;P20810|1.73376457966;P0DOX6|1.64025943763	6	938	56	24150	http://www.ebi.ac.uk/QuickGO/GTerm?id=GO:0016485	[]
4	4	aging	GO:0007568	0.0216	0.187	1.55	1.15	8.09389	-1.38963	A2ASS6|1.41564724845;Q9DGE0|1.23763773087;P23239|1.47708544639;A7E2Y1|2.85775330166;P68103|1.30064609015;Q589R5|1.32210405505;B5DGM7|1.30516635586;Q9I8F9|1.2655419609;C0HL13|0.827490369573;P22316|0.71601281414	10	2103	56	24150	http://www.ebi.ac.uk/QuickGO/GTerm?id=GO:0007568	[]
4	4	modification of morphology or physiology of other organism	GO:0035821	0.0218	0.187	0.77	0.33	8.09389	-1.38963	P79819|1.68677571431;P13731|1.47580409746;Q5MJ86|1.39918496478;O42249|1.32246297031;Q9I8F9|1.2655419609	5	691	56	24150	http://www.ebi.ac.uk/QuickGO/GTerm?id=GO:0035821	[]
6	6	regulation of oligodendrocyte progenitor proliferation	GO:0070445	0.0218	0.187	-0.14	-0.62	8.09389	-1.38963	P79819|1.68677571431;C0HL13|0.827490369573	2	98	56	24150	http://www.ebi.ac.uk/QuickGO/GTerm?id=GO:0070445	[]
5	5	regulation of sarcomere organization	GO:0060297	0.0218	0.187	0.23	-0.23	8.09389	-1.38963	A2ASS6|1.41564724845;Q3SYR3|1.2091183262	2	98	56	24150	http://www.ebi.ac.uk/QuickGO/GTerm?id=GO:0060297	[]
8	5,8	oligodendrocyte progenitor proliferation	GO:0070444	0.0218	0.187	-0.14	-0.62	8.09389	-1.38963	P79819|1.68677571431;C0HL13|0.827490369573	2	98	56	24150	http://www.ebi.ac.uk/QuickGO/GTerm?id=GO:0070444	[]
5	5	extracellular matrix organization	GO:0030198	0.0218	0.187	2.28	1.92	8.09389	-1.38963	A2ASS6|1.41564724845;Q90474|1.49431540177;Q9DGE0|1.23763773087;P06238|1.71824568474;P79819|1.68677571431;Q8CI51|1.26898349178;P13731|1.47580409746;P23239|1.47708544639;Q3SYR3|1.2091183262;A7E2Y1|2.85775330166;O42249|1.32246297031;Q3MHM5|1.21023193676;B5DGM7|1.30516635586;Q9I8F9|1.2655419609	14	3419	56	24150	http://www.ebi.ac.uk/QuickGO/GTerm?id=GO:0030198	[]
6	6	regulation of glial cell migration	GO:1903975	0.0222	0.189	0.29	-0.16	8.09389	-1.38963	Q04467|1.32560933021;P23239|1.47708544639	2	99	56	24150	http://www.ebi.ac.uk/QuickGO/GTerm?id=GO:1903975	[]
6	5,6	positive regulation of osteoblast proliferation	GO:0033690	0.0222	0.189	-0.14	-0.62	8.09389	-1.38963	P79819|1.68677571431;C0HL13|0.827490369573	2	99	56	24150	http://www.ebi.ac.uk/QuickGO/GTerm?id=GO:0033690	[]
6	5,6	respiratory electron transport chain	GO:0022904	0.0225	0.189	0.33	-0.12	8.09389	-1.38963	P38117|1.25986331588;P80971|1.41281287616;O57656|1.20170929051	3	260	56	24150	http://www.ebi.ac.uk/QuickGO/GTerm?id=GO:0022904	[]
9	6,7,8,9	positive regulation of telomere maintenance via telomerase	GO:0032212	0.0226	0.189	0.3	-0.15	8.09389	-1.38963	P50143|1.61781646551;Q9DGE0|1.23763773087	2	100	56	24150	http://www.ebi.ac.uk/QuickGO/GTerm?id=GO:0032212	[]
3	3	response to estrogen	GO:0043627	0.0227	0.189	0.85	0.42	8.09389	-1.38963	Q90474|1.49431540177;P06238|1.71824568474;P13731|1.47580409746;Q6PHG2|1.41517579381;B5DGM7|1.30516635586	5	699	56	24150	http://www.ebi.ac.uk/QuickGO/GTerm?id=GO:0043627	[]
7	7	myotube differentiation	GO:0014902	0.0229	0.189	0.63	0.19	8.09389	-1.38963	A2ASS6|1.41564724845;Q0IIG5|1.31361043921;P51903|1.23988248762;Q589R5|1.32210405505;P22316|0.71601281414	5	700	56	24150	http://www.ebi.ac.uk/QuickGO/GTerm?id=GO:0014902	[]
6	6	ribosome assembly	GO:0042255	0.0229	0.189	0.31	-0.14	8.09389	-1.38963	Q08699|1.20437119109;Q90YS3|1.31348018116;Q5E958|1.30002115911	3	262	56	24150	http://www.ebi.ac.uk/QuickGO/GTerm?id=GO:0042255	[]
10	10	cytidine deamination	GO:0009972	0.023	0.189	0	-0.47	8.09389	-1.38963	Q3SYR3|1.2091183262	1	10	56	24150	http://www.ebi.ac.uk/QuickGO/GTerm?id=GO:0009972	[]
7	6,7	regulation of mitochondrial membrane permeability involved in programmed necrotic cell death	GO:1902445	0.023	0.189	0	-0.47	8.09389	-1.38963	P54985|1.42746752672	1	10	56	24150	http://www.ebi.ac.uk/QuickGO/GTerm?id=GO:1902445	[]
9	9	cytidine catabolic process	GO:0006216	0.023	0.189	0	-0.47	8.09389	-1.38963	Q3SYR3|1.2091183262	1	10	56	24150	http://www.ebi.ac.uk/QuickGO/GTerm?id=GO:0006216	[]
7	7	isoleucine catabolic process	GO:0006550	0.023	0.189	0	-0.47	8.09389	-1.38963	Q6AZA0|1.36330396893	1	10	56	24150	http://www.ebi.ac.uk/QuickGO/GTerm?id=GO:0006550	[]
7	5,6,7	negative regulation of vascular endothelial growth factor production	GO:1904046	0.023	0.189	0	-0.47	8.09389	-1.38963	A2ASS6|1.41564724845	1	10	56	24150	http://www.ebi.ac.uk/QuickGO/GTerm?id=GO:1904046	[]
8	6,7,8	post-embryonic camera-type eye morphogenesis	GO:0048597	0.023	0.189	0	-0.47	8.09389	-1.38963	A2ASS6|1.41564724845	1	10	56	24150	http://www.ebi.ac.uk/QuickGO/GTerm?id=GO:0048597	[]
8	8	cytidine metabolic process	GO:0046087	0.023	0.189	0	-0.47	8.09389	-1.38963	Q3SYR3|1.2091183262	1	10	56	24150	http://www.ebi.ac.uk/QuickGO/GTerm?id=GO:0046087	[]
6	4,5,6	negative regulation of single-species biofilm formation	GO:1900191	0.023	0.189	0	-0.47	8.09389	-1.38963	P79819|1.68677571431	1	10	56	24150	http://www.ebi.ac.uk/QuickGO/GTerm?id=GO:1900191	[]
11	6,7,8,9,10,11	negative regulation of matrix metallopeptidase secretion	GO:1904465	0.023	0.189	0	-0.47	8.09389	-1.38963	Q04467|1.32560933021	1	10	56	24150	http://www.ebi.ac.uk/QuickGO/GTerm?id=GO:1904465	[]
6	4,6	response to bacterium	GO:0009617	0.023	0.189	2.04	1.67	8.09389	-1.38963	A2ASS6|1.41564724845;P0DOX8|2.29821362574;Q5R9I5|1.27224438284;Q9DGE0|1.23763773087;P06238|1.71824568474;P79819|1.68677571431;P08249|1.76164824879;Q04467|1.32560933021;P13731|1.47580409746;P0DOX6|1.64025943763;B5DGM7|1.30516635586	11	2443	56	24150	http://www.ebi.ac.uk/QuickGO/GTerm?id=GO:0009617	[]
4	4	protein refolding	GO:0042026	0.023	0.189	0.28	-0.18	8.09389	-1.38963	Q90474|1.49431540177;Q9I8F9|1.2655419609	2	101	56	24150	http://www.ebi.ac.uk/QuickGO/GTerm?id=GO:0042026	[]
4	4	extracellular structure organization	GO:0043062	0.0231	0.189	2.28	1.92	8.09389	-1.38963	A2ASS6|1.41564724845;Q90474|1.49431540177;Q9DGE0|1.23763773087;P06238|1.71824568474;P79819|1.68677571431;Q8CI51|1.26898349178;P13731|1.47580409746;P23239|1.47708544639;Q3SYR3|1.2091183262;A7E2Y1|2.85775330166;O42249|1.32246297031;Q3MHM5|1.21023193676;B5DGM7|1.30516635586;Q9I8F9|1.2655419609	14	3443	56	24150	http://www.ebi.ac.uk/QuickGO/GTerm?id=GO:0043062	[]
7	7	protein localization to endoplasmic reticulum	GO:0070972	0.0233	0.189	0.4	-0.05	8.09389	-1.38963	Q08699|1.20437119109;Q90YS3|1.31348018116;Q90YT6|1.21510412702;Q5E958|1.30002115911	4	469	56	24150	http://www.ebi.ac.uk/QuickGO/GTerm?id=GO:0070972	[]
5	5	regulation of response to interferon-gamma	GO:0060330	0.0235	0.189	0.33	-0.13	8.09389	-1.38963	Q90474|1.49431540177;Q6PHG2|1.41517579381	2	102	56	24150	http://www.ebi.ac.uk/QuickGO/GTerm?id=GO:0060330	[]
9	6,7,8,9	regulation of interferon-gamma-mediated signaling pathway	GO:0060334	0.0235	0.189	0.33	-0.13	8.09389	-1.38963	Q90474|1.49431540177;Q6PHG2|1.41517579381	2	102	56	24150	http://www.ebi.ac.uk/QuickGO/GTerm?id=GO:0060334	[]
6	5,6	regulation of actin filament-based movement	GO:1903115	0.0236	0.189	-0.15	-0.63	8.09389	-1.38963	A2ASS6|1.41564724845;P11607|0.617927998517;P22316|0.71601281414	3	265	56	24150	http://www.ebi.ac.uk/QuickGO/GTerm?id=GO:1903115	[]
5	3,4,5	regulation of homeostatic process	GO:0032844	0.0237	0.189	1.4	0.99	8.09389	-1.38963	P50143|1.61781646551;P80191|1.69920451585;Q9DGE0|1.23763773087;P79819|1.68677571431;O57656|1.20170929051;O42249|1.32246297031;C0HL13|0.827490369573;P11607|0.617927998517;P22316|0.71601281414	9	1826	56	24150	http://www.ebi.ac.uk/QuickGO/GTerm?id=GO:0032844	[]
5	5	flight behavior	GO:0007629	0.0239	0.189	0.13	-0.33	8.09389	-1.38963	O57656|1.20170929051;P11607|0.617927998517	2	103	56	24150	http://www.ebi.ac.uk/QuickGO/GTerm?id=GO:0007629	[]
6	6	ribosomal small subunit assembly	GO:0000028	0.0239	0.189	0.2	-0.26	8.09389	-1.38963	Q08699|1.20437119109;Q90YS3|1.31348018116	2	103	56	24150	http://www.ebi.ac.uk/QuickGO/GTerm?id=GO:0000028	[]
7	7	polyol catabolic process	GO:0046174	0.0239	0.189	0.28	-0.18	8.09389	-1.38963	Q90XG0|1.42711011761;Q589R5|1.32210405505	2	103	56	24150	http://www.ebi.ac.uk/QuickGO/GTerm?id=GO:0046174	[]
5	5	proteolysis	GO:0006508	0.024	0.189	2.64	2.29	8.09389	-1.38963	A2ASS6|1.41564724845;P0DOX8|2.29821362574;Q90474|1.49431540177;P80191|1.69920451585;Q9DGE0|1.23763773087;P06238|1.71824568474;P79819|1.68677571431;P51903|1.23988248762;P20810|1.73376457966;P13731|1.47580409746;P0DOX6|1.64025943763;Q5MJ86|1.39918496478;O42249|1.32246297031;Q9I8F9|1.2655419609;C0HL13|0.827490369573	15	3807	56	24150	http://www.ebi.ac.uk/QuickGO/GTerm?id=GO:0006508	[]
11	6,8,10,11	rRNA methylation	GO:0031167	0.0243	0.189	0.2	-0.26	8.09389	-1.38963	Q08699|1.20437119109;Q90YS3|1.31348018116	2	104	56	24150	http://www.ebi.ac.uk/QuickGO/GTerm?id=GO:0031167	[]
5	5	cofactor catabolic process	GO:0051187	0.0243	0.189	0.23	-0.22	8.09389	-1.38963	P38117|1.25986331588;Q6AZA0|1.36330396893	2	104	56	24150	http://www.ebi.ac.uk/QuickGO/GTerm?id=GO:0051187	[]
5	5	positive regulation of cellular catabolic process	GO:0031331	0.0244	0.189	0.78	0.34	8.09389	-1.38963	A2ASS6|1.41564724845;Q9DGE0|1.23763773087;O57656|1.20170929051;Q5MJ86|1.39918496478;O42249|1.32246297031;Q9I8F9|1.2655419609;C0HL13|0.827490369573	7	1245	56	24150	http://www.ebi.ac.uk/QuickGO/GTerm?id=GO:0031331	[]
8	6,7,8	interferon-gamma-mediated signaling pathway	GO:0060333	0.0246	0.189	0.48	0.03	8.09389	-1.38963	A2ASS6|1.41564724845;Q90474|1.49431540177;Q6PHG2|1.41517579381	3	269	56	24150	http://www.ebi.ac.uk/QuickGO/GTerm?id=GO:0060333	[]
2	2	immune system process	GO:0002376	0.0249	0.189	4.1	3.82	8.09389	-1.38963	P54985|1.42746752672;Q08699|1.20437119109;A2ASS6|1.41564724845;P0DOX8|2.29821362574;Q90474|1.49431540177;P80191|1.69920451585;Q9DGE0|1.23763773087;P06238|1.71824568474;P79819|1.68677571431;Q5E958|1.30002115911;Q0IIG5|1.31361043921;Q32KV0|1.29793277687;P13731|1.47580409746;Q3SYR3|1.2091183262;A7E2Y1|2.85775330166;P68103|1.30064609015;Q6PHG2|1.41517579381;P0DOX6|1.64025943763;Q5MJ86|1.39918496478;Q…	25	7571	56	24150	http://www.ebi.ac.uk/QuickGO/GTerm?id=GO:0002376	[]
4	4	response to osmotic stress	GO:0006970	0.025	0.189	1.02	0.6	8.09389	-1.38963	A2ASS6|1.41564724845;Q90XG0|1.42711011761;Q90474|1.49431540177;Q9DGE0|1.23763773087;P08249|1.76164824879;Q04467|1.32560933021;O57656|1.20170929051	7	1252	56	24150	http://www.ebi.ac.uk/QuickGO/GTerm?id=GO:0006970	[]
7	5,7	oxidative phosphorylation	GO:0006119	0.025	0.189	0.42	-0.03	8.09389	-1.38963	P54985|1.42746752672;P80971|1.41281287616;Q4R5B0|1.31137465787	3	271	56	24150	http://www.ebi.ac.uk/QuickGO/GTerm?id=GO:0006119	[]
7	5,6,7	negative regulation of cellular amide metabolic process	GO:0034249	0.0252	0.189	0.61	0.17	8.09389	-1.38963	A2ASS6|1.41564724845;Q9DGE0|1.23763773087;Q9P4E9|1.26979400707;Q5MJ86|1.39918496478;O42249|1.32246297031	5	718	56	24150	http://www.ebi.ac.uk/QuickGO/GTerm?id=GO:0034249	[]
5	5	sprouting of injured axon	GO:0048682	0.0252	0.189	0.24	-0.21	8.09389	-1.38963	A2ASS6|1.41564724845;Q9DGE0|1.23763773087	2	106	56	24150	http://www.ebi.ac.uk/QuickGO/GTerm?id=GO:0048682	[]
10	6,7,8,9,10	rRNA-containing ribonucleoprotein complex export from nucleus	GO:0071428	0.0252	0.189	0.22	-0.24	8.09389	-1.38963	Q90YS3|1.31348018116;Q9P4E9|1.26979400707	2	106	56	24150	http://www.ebi.ac.uk/QuickGO/GTerm?id=GO:0071428	[]
6	6	positive regulation of coenzyme metabolic process	GO:0051197	0.0252	0.189	0.23	-0.23	8.09389	-1.38963	O57656|1.20170929051;Q5MJ86|1.39918496478	2	106	56	24150	http://www.ebi.ac.uk/QuickGO/GTerm?id=GO:0051197	[]
6	5,6	cofactor transport	GO:0051181	0.0252	0.189	-0.07	-0.54	8.09389	-1.38963	Q6PHG2|1.41517579381;C0HL13|0.827490369573	2	106	56	24150	http://www.ebi.ac.uk/QuickGO/GTerm?id=GO:0051181	[]
4	3,4	negative regulation of cell killing	GO:0031342	0.0252	0.189	0.34	-0.11	8.09389	-1.38963	Q90474|1.49431540177;P13731|1.47580409746	2	106	56	24150	http://www.ebi.ac.uk/QuickGO/GTerm?id=GO:0031342	[]
6	5,6	positive regulation by organism of programmed cell death in other organism involved in symbiotic interaction	GO:0052330	0.0252	0.189	0	-0.47	8.09389	-1.38963	Q5MJ86|1.39918496478	1	11	56	24150	http://www.ebi.ac.uk/QuickGO/GTerm?id=GO:0052330	[]
9	6,7,8,9	negative regulation of canonical Wnt signaling pathway involved in osteoblast differentiation	GO:1905240	0.0252	0.189	0	-0.47	8.09389	-1.38963	A2ASS6|1.41564724845	1	11	56	24150	http://www.ebi.ac.uk/QuickGO/GTerm?id=GO:1905240	[]
9	7,8,9	type IIa hypersensitivity	GO:0001794	0.0252	0.189	0	-0.47	8.09389	-1.38963	P06238|1.71824568474	1	11	56	24150	http://www.ebi.ac.uk/QuickGO/GTerm?id=GO:0001794	[]
8	7,8	calcium ion import into sarcoplasmic reticulum	GO:1990036	0.0252	0.189	0	-0.47	8.09389	-1.38963	P11607|0.617927998517	1	11	56	24150	http://www.ebi.ac.uk/QuickGO/GTerm?id=GO:1990036	[]
7	7	positive regulation of cyclic-nucleotide phosphodiesterase activity	GO:0051343	0.0252	0.189	0	-0.47	8.09389	-1.38963	O42249|1.32246297031	1	11	56	24150	http://www.ebi.ac.uk/QuickGO/GTerm?id=GO:0051343	[]
8	7,8	positive regulation of apoptotic process in other organism	GO:0044533	0.0252	0.189	0	-0.47	8.09389	-1.38963	Q5MJ86|1.39918496478	1	11	56	24150	http://www.ebi.ac.uk/QuickGO/GTerm?id=GO:0044533	[]
6	5,6	regulation of pentose-phosphate shunt	GO:0043456	0.0252	0.189	0	-0.47	8.09389	-1.38963	Q32KV0|1.29793277687	1	11	56	24150	http://www.ebi.ac.uk/QuickGO/GTerm?id=GO:0043456	[]
8	6,7,8	positive regulation of adenosine receptor signaling pathway	GO:0060168	0.0252	0.189	0	-0.47	8.09389	-1.38963	A2ASS6|1.41564724845	1	11	56	24150	http://www.ebi.ac.uk/QuickGO/GTerm?id=GO:0060168	[]
4	4	poly(3-hydroxyalkanoate) metabolic process	GO:0042620	0.0252	0.189	0	-0.47	8.09389	-1.38963	Q6AZA0|1.36330396893	1	11	56	24150	http://www.ebi.ac.uk/QuickGO/GTerm?id=GO:0042620	[]
6	4,6	proteolysis in other organism	GO:0035897	0.0252	0.189	0	-0.47	8.09389	-1.38963	Q9DGE0|1.23763773087	1	11	56	24150	http://www.ebi.ac.uk/QuickGO/GTerm?id=GO:0035897	[]
5	5	vestibular nucleus development	GO:0021750	0.0252	0.189	0	-0.47	8.09389	-1.38963	P22316|0.71601281414	1	11	56	24150	http://www.ebi.ac.uk/QuickGO/GTerm?id=GO:0021750	[]
9	7,8,9	positive regulation by organism of apoptotic process in other organism involved in symbiotic interaction	GO:0052501	0.0252	0.189	0	-0.47	8.09389	-1.38963	Q5MJ86|1.39918496478	1	11	56	24150	http://www.ebi.ac.uk/QuickGO/GTerm?id=GO:0052501	[]
9	6,7,8,9	regulation of canonical Wnt signaling pathway involved in osteoblast differentiation	GO:1905239	0.0252	0.189	0	-0.47	8.09389	-1.38963	A2ASS6|1.41564724845	1	11	56	24150	http://www.ebi.ac.uk/QuickGO/GTerm?id=GO:1905239	[]
9	8,9	cytidine to uridine editing	GO:0016554	0.0252	0.189	0	-0.47	8.09389	-1.38963	Q3SYR3|1.2091183262	1	11	56	24150	http://www.ebi.ac.uk/QuickGO/GTerm?id=GO:0016554	[]
8	6,7,8	positive regulation by symbiont of host programmed cell death	GO:0052042	0.0252	0.189	0	-0.47	8.09389	-1.38963	Q5MJ86|1.39918496478	1	11	56	24150	http://www.ebi.ac.uk/QuickGO/GTerm?id=GO:0052042	[]
5	5	cerebellum maturation	GO:0021590	0.0252	0.189	0	-0.47	8.09389	-1.38963	P22316|0.71601281414	1	11	56	24150	http://www.ebi.ac.uk/QuickGO/GTerm?id=GO:0021590	[]
9	8,9	positive regulation of type IIa hypersensitivity	GO:0001798	0.0252	0.189	0	-0.47	8.09389	-1.38963	P06238|1.71824568474	1	11	56	24150	http://www.ebi.ac.uk/QuickGO/GTerm?id=GO:0001798	[]
8	7,8	DNA deamination	GO:0045006	0.0252	0.189	0	-0.47	8.09389	-1.38963	Q3SYR3|1.2091183262	1	11	56	24150	http://www.ebi.ac.uk/QuickGO/GTerm?id=GO:0045006	[]
11	11	calcium ion transport from cytosol to endoplasmic reticulum	GO:1903515	0.0252	0.189	0	-0.47	8.09389	-1.38963	P11607|0.617927998517	1	11	56	24150	http://www.ebi.ac.uk/QuickGO/GTerm?id=GO:1903515	[]
12	9,11,12	glycolytic process through glucose-1-phosphate	GO:0061622	0.0252	0.189	0	-0.47	8.09389	-1.38963	Q0IIG5|1.31361043921	1	11	56	24150	http://www.ebi.ac.uk/QuickGO/GTerm?id=GO:0061622	[]
8	6,7,8	type II hypersensitivity	GO:0002445	0.0252	0.189	0	-0.47	8.09389	-1.38963	P06238|1.71824568474	1	11	56	24150	http://www.ebi.ac.uk/QuickGO/GTerm?id=GO:0002445	[]
10	8,9,10	positive regulation of cAMP catabolic process	GO:0030822	0.0252	0.189	0	-0.47	8.09389	-1.38963	O42249|1.32246297031	1	11	56	24150	http://www.ebi.ac.uk/QuickGO/GTerm?id=GO:0030822	[]
8	7,8	metanephric proximal tubule development	GO:0072237	0.0252	0.189	0	-0.47	8.09389	-1.38963	Q6AZA0|1.36330396893	1	11	56	24150	http://www.ebi.ac.uk/QuickGO/GTerm?id=GO:0072237	[]
10	8,9,10	regulation of type IIa hypersensitivity	GO:0001796	0.0252	0.189	0	-0.47	8.09389	-1.38963	P06238|1.71824568474	1	11	56	24150	http://www.ebi.ac.uk/QuickGO/GTerm?id=GO:0001796	[]
9	7,8,9	regulation of type II hypersensitivity	GO:0002892	0.0252	0.189	0	-0.47	8.09389	-1.38963	P06238|1.71824568474	1	11	56	24150	http://www.ebi.ac.uk/QuickGO/GTerm?id=GO:0002892	[]
9	7,8,9	positive regulation of cyclic nucleotide catabolic process	GO:0030807	0.0252	0.189	0	-0.47	8.09389	-1.38963	O42249|1.32246297031	1	11	56	24150	http://www.ebi.ac.uk/QuickGO/GTerm?id=GO:0030807	[]
5	5	poly(3-hydroxyalkanoate) biosynthetic process	GO:0042621	0.0252	0.189	0	-0.47	8.09389	-1.38963	Q6AZA0|1.36330396893	1	11	56	24150	http://www.ebi.ac.uk/QuickGO/GTerm?id=GO:0042621	[]
12	11,12	positive regulation of endoplasmic reticulum calcium ion concentration	GO:0032470	0.0252	0.189	0	-0.47	8.09389	-1.38963	P11607|0.617927998517	1	11	56	24150	http://www.ebi.ac.uk/QuickGO/GTerm?id=GO:0032470	[]
8	7,8	positive regulation of type II hypersensitivity	GO:0002894	0.0252	0.189	0	-0.47	8.09389	-1.38963	P06238|1.71824568474	1	11	56	24150	http://www.ebi.ac.uk/QuickGO/GTerm?id=GO:0002894	[]
6	6	uncoating of virus	GO:0019061	0.0252	0.189	0	-0.47	8.09389	-1.38963	P54985|1.42746752672	1	11	56	24150	http://www.ebi.ac.uk/QuickGO/GTerm?id=GO:0019061	[]
4	4	imaginal disc eversion	GO:0007561	0.0252	0.189	0	-0.47	8.09389	-1.38963	Q9DGE0|1.23763773087	1	11	56	24150	http://www.ebi.ac.uk/QuickGO/GTerm?id=GO:0007561	[]
6	6	regulation of coenzyme metabolic process	GO:0051196	0.0253	0.189	0.34	-0.11	8.09389	-1.38963	Q32KV0|1.29793277687;O57656|1.20170929051;Q5MJ86|1.39918496478	3	272	56	24150	http://www.ebi.ac.uk/QuickGO/GTerm?id=GO:0051196	[]
4	4	regeneration	GO:0031099	0.0253	0.189	1.03	0.61	8.09389	-1.38963	A2ASS6|1.41564724845;P80191|1.69920451585;Q9DGE0|1.23763773087;Q90YT6|1.21510412702;P23239|1.47708544639;B5DGM7|1.30516635586;Q9I8F9|1.2655419609;C0HL13|0.827490369573	8	1545	56	24150	http://www.ebi.ac.uk/QuickGO/GTerm?id=GO:0031099	[]
7	5,6,7	positive regulation of cofactor metabolic process	GO:0051194	0.0256	0.191	0.23	-0.23	8.09389	-1.38963	O57656|1.20170929051;Q5MJ86|1.39918496478	2	107	56	24150	http://www.ebi.ac.uk/QuickGO/GTerm?id=GO:0051194	[]
7	6,7	RNA processing	GO:0006396	0.0257	0.191	0.98	0.56	8.09389	-1.38963	Q08699|1.20437119109;Q90YS3|1.31348018116;Q9DGE0|1.23763773087;Q90YT6|1.21510412702;Q9P4E9|1.26979400707;Q9CY58|1.20078532292;Q5E958|1.30002115911;Q3SYR3|1.2091183262;O42249|1.32246297031;Q9I8F9|1.2655419609	10	2164	56	24150	http://www.ebi.ac.uk/QuickGO/GTerm?id=GO:0006396	[]
3	3	response to abiotic stimulus	GO:0009628	0.0258	0.192	3.31	2.99	8.09389	-1.38963	A2ASS6|1.41564724845;Q90XG0|1.42711011761;Q90474|1.49431540177;P80971|1.41281287616;Q9DGE0|1.23763773087;P79819|1.68677571431;P08249|1.76164824879;Q9CY58|1.20078532292;Q8CI51|1.26898349178;Q04467|1.32560933021;P51903|1.23988248762;O57656|1.20170929051;P23239|1.47708544639;A7E2Y1|2.85775330166;P68103|1.30064609015;O13276|1.39636177101;Q589R5|1.32210405505;B5DGM7|1.30516635586;Q9I8F9|1.2655419609;C…	22	6421	56	24150	http://www.ebi.ac.uk/QuickGO/GTerm?id=GO:0009628	[]
8	6,7,8	cardiac muscle cell development	GO:0055013	0.0263	0.195	0.8	0.37	8.09389	-1.38963	A2ASS6|1.41564724845;Q9DGE0|1.23763773087;Q8CI51|1.26898349178;A7E2Y1|2.85775330166	4	487	56	24150	http://www.ebi.ac.uk/QuickGO/GTerm?id=GO:0055013	[]
5	5	positive regulation of viral life cycle	GO:1903902	0.0265	0.196	0.38	-0.07	8.09389	-1.38963	P54985|1.42746752672;O42249|1.32246297031;Q9I8F9|1.2655419609	3	277	56	24150	http://www.ebi.ac.uk/QuickGO/GTerm?id=GO:1903902	[]
7	7	positive regulation of B cell mediated immunity	GO:0002714	0.0265	0.196	0.39	-0.07	8.09389	-1.38963	P06238|1.71824568474;Q6PHG2|1.41517579381	2	109	56	24150	http://www.ebi.ac.uk/QuickGO/GTerm?id=GO:0002714	[]
9	8,9	positive regulation of immunoglobulin mediated immune response	GO:0002891	0.0265	0.196	0.39	-0.07	8.09389	-1.38963	P06238|1.71824568474;Q6PHG2|1.41517579381	2	109	56	24150	http://www.ebi.ac.uk/QuickGO/GTerm?id=GO:0002891	[]
6	5,6	regulation of carbohydrate catabolic process	GO:0043470	0.0267	0.197	0.34	-0.11	8.09389	-1.38963	Q32KV0|1.29793277687;O57656|1.20170929051;Q5MJ86|1.39918496478	3	278	56	24150	http://www.ebi.ac.uk/QuickGO/GTerm?id=GO:0043470	[]
4	4	cerebellum development	GO:0021549	0.0272	0.197	0.23	-0.23	8.09389	-1.38963	A2ASS6|1.41564724845;Q9DGE0|1.23763773087;Q9I8F9|1.2655419609;C0HL13|0.827490369573;P22316|0.71601281414	5	733	56	24150	http://www.ebi.ac.uk/QuickGO/GTerm?id=GO:0021549	[]
4	4	cellular response to chemical stimulus	GO:0070887	0.0273	0.197	4.24	3.96	8.09389	-1.38963	P54985|1.42746752672;A2ASS6|1.41564724845;Q90YS3|1.31348018116;Q90474|1.49431540177;P80191|1.69920451585;P80971|1.41281287616;Q9DGE0|1.23763773087;Q90YT6|1.21510412702;P06238|1.71824568474;P79819|1.68677571431;Q9P4E9|1.26979400707;Q0IIG5|1.31361043921;P51903|1.23988248762;O57656|1.20170929051;P13731|1.47580409746;P23239|1.47708544639;A7E2Y1|2.85775330166;P68103|1.30064609015;P00348|1.34766100268;…	28	8837	56	24150	http://www.ebi.ac.uk/QuickGO/GTerm?id=GO:0070887	[]
6	5,6	glycerophosphate shuttle	GO:0006127	0.0275	0.197	0	-0.47	8.09389	-1.38963	O57656|1.20170929051	1	12	56	24150	http://www.ebi.ac.uk/QuickGO/GTerm?id=GO:0006127	[]
4	4	cerebellar molecular layer development	GO:0021679	0.0275	0.197	0	-0.47	8.09389	-1.38963	P22316|0.71601281414	1	12	56	24150	http://www.ebi.ac.uk/QuickGO/GTerm?id=GO:0021679	[]
8	7,8	regulation of hydrogen peroxide-induced neuron death	GO:1903207	0.0275	0.197	0	-0.47	8.09389	-1.38963	O42249|1.32246297031	1	12	56	24150	http://www.ebi.ac.uk/QuickGO/GTerm?id=GO:1903207	[]
7	7	cytotoxic T cell differentiation	GO:0045065	0.0275	0.197	0	-0.47	8.09389	-1.38963	Q90474|1.49431540177	1	12	56	24150	http://www.ebi.ac.uk/QuickGO/GTerm?id=GO:0045065	[]
8	8	regulation of cytotoxic T cell differentiation	GO:0045583	0.0275	0.197	0	-0.47	8.09389	-1.38963	Q90474|1.49431540177	1	12	56	24150	http://www.ebi.ac.uk/QuickGO/GTerm?id=GO:0045583	[]
6	6	glycolytic process through fructose-1-phosphate	GO:0061625	0.0275	0.197	0	-0.47	8.09389	-1.38963	B5DGM7|1.30516635586	1	12	56	24150	http://www.ebi.ac.uk/QuickGO/GTerm?id=GO:0061625	[]
12	9,12	ferrous iron import into cell	GO:0097460	0.0275	0.197	0	-0.47	8.09389	-1.38963	P79819|1.68677571431	1	12	56	24150	http://www.ebi.ac.uk/QuickGO/GTerm?id=GO:0097460	[]
7	5,7	negative regulation of oxidative phosphorylation uncoupler activity	GO:2000276	0.0275	0.197	0	-0.47	8.09389	-1.38963	P54985|1.42746752672	1	12	56	24150	http://www.ebi.ac.uk/QuickGO/GTerm?id=GO:2000276	[]
7	6,7	regulation of adenosine receptor signaling pathway	GO:0060167	0.0275	0.197	0	-0.47	8.09389	-1.38963	A2ASS6|1.41564724845	1	12	56	24150	http://www.ebi.ac.uk/QuickGO/GTerm?id=GO:0060167	[]
9	7,8,9	negative regulation of hydrogen peroxide-induced neuron death	GO:1903208	0.0275	0.197	0	-0.47	8.09389	-1.38963	O42249|1.32246297031	1	12	56	24150	http://www.ebi.ac.uk/QuickGO/GTerm?id=GO:1903208	[]
9	8,9	positive regulation of cytotoxic T cell differentiation	GO:0045585	0.0275	0.197	0	-0.47	8.09389	-1.38963	Q90474|1.49431540177	1	12	56	24150	http://www.ebi.ac.uk/QuickGO/GTerm?id=GO:0045585	[]
12	7,8,10,11,12	ferrous iron import across plasma membrane	GO:0098707	0.0275	0.197	0	-0.47	8.09389	-1.38963	P79819|1.68677571431	1	12	56	24150	http://www.ebi.ac.uk/QuickGO/GTerm?id=GO:0098707	[]
13	5,6,8,9,10,12,13	regulation of calcium ion-dependent exocytosis of neurotransmitter	GO:1903233	0.0275	0.197	0	-0.47	8.09389	-1.38963	P11607|0.617927998517	1	12	56	24150	http://www.ebi.ac.uk/QuickGO/GTerm?id=GO:1903233	[]
8	7,8	neuron death in response to hydrogen peroxide	GO:0036476	0.0275	0.197	0	-0.47	8.09389	-1.38963	O42249|1.32246297031	1	12	56	24150	http://www.ebi.ac.uk/QuickGO/GTerm?id=GO:0036476	[]
10	9,10	inhibition of cysteine-type endopeptidase activity	GO:0097340	0.0275	0.197	0	-0.47	8.09389	-1.38963	P20810|1.73376457966	1	12	56	24150	http://www.ebi.ac.uk/QuickGO/GTerm?id=GO:0097340	[]
5	5	ribosome biogenesis	GO:0042254	0.0276	0.197	0.62	0.18	8.09389	-1.38963	Q08699|1.20437119109;Q90YS3|1.31348018116;Q90YT6|1.21510412702;Q9P4E9|1.26979400707;Q5E958|1.30002115911;O42249|1.32246297031	6	999	56	24150	http://www.ebi.ac.uk/QuickGO/GTerm?id=GO:0042254	[]
3	3	cellular localization	GO:0051641	0.0278	0.198	3.69	3.39	8.09389	-1.38963	P54985|1.42746752672;Q08699|1.20437119109;A2ASS6|1.41564724845;Q90YS3|1.31348018116;Q90474|1.49431540177;P50143|1.61781646551;Q2EN81|1.66806652033;Q9DGE0|1.23763773087;Q90YT6|1.21510412702;P79819|1.68677571431;Q9P4E9|1.26979400707;Q8CI51|1.26898349178;Q5E958|1.30002115911;Q04467|1.32560933021;Q0IIG5|1.31361043921;P13619|1.34324963006;O57656|1.20170929051;Q3SYR3|1.2091183262;Q4R5B0|1.31137465787;P…	28	8849	56	24150	http://www.ebi.ac.uk/QuickGO/GTerm?id=GO:0051641	[]
9	7,8,9	cardiac muscle fiber development	GO:0048739	0.0279	0.199	0.61	0.17	8.09389	-1.38963	A2ASS6|1.41564724845;A7E2Y1|2.85775330166	2	112	56	24150	http://www.ebi.ac.uk/QuickGO/GTerm?id=GO:0048739	[]
7	6,7	convergent extension	GO:0060026	0.0282	0.201	0.08	-0.38	8.09389	-1.38963	A2ASS6|1.41564724845;O42249|1.32246297031;C0HL13|0.827490369573	3	284	56	24150	http://www.ebi.ac.uk/QuickGO/GTerm?id=GO:0060026	[]
5	5	positive regulation of lipid storage	GO:0010884	0.0284	0.201	-0.03	-0.5	8.09389	-1.38963	P06238|1.71824568474;P11607|0.617927998517	2	113	56	24150	http://www.ebi.ac.uk/QuickGO/GTerm?id=GO:0010884	[]
4	4	cerebellum morphogenesis	GO:0021587	0.029	0.204	-0.09	-0.57	8.09389	-1.38963	Q9DGE0|1.23763773087;C0HL13|0.827490369573;P22316|0.71601281414	3	287	56	24150	http://www.ebi.ac.uk/QuickGO/GTerm?id=GO:0021587	[]
7	7	monovalent inorganic cation transport	GO:0015672	0.0291	0.204	1	0.58	8.09389	-1.38963	P54985|1.42746752672;A2ASS6|1.41564724845;Q2EN81|1.66806652033;P13619|1.34324963006;O57656|1.20170929051;Q4R5B0|1.31137465787;P22316|0.71601281414	7	1292	56	24150	http://www.ebi.ac.uk/QuickGO/GTerm?id=GO:0015672	[]
9	9	transition metal ion homeostasis	GO:0055076	0.0292	0.204	0.74	0.3	8.09389	-1.38963	A2ASS6|1.41564724845;P79819|1.68677571431;Q6PHG2|1.41517579381;P11607|0.617927998517	4	503	56	24150	http://www.ebi.ac.uk/QuickGO/GTerm?id=GO:0055076	[]
10	5,6,7,8,9,10	positive regulation of telomere maintenance via telomere lengthening	GO:1904358	0.0293	0.204	0.3	-0.15	8.09389	-1.38963	P50143|1.61781646551;Q9DGE0|1.23763773087	2	115	56	24150	http://www.ebi.ac.uk/QuickGO/GTerm?id=GO:1904358	[]
9	7,8,9	positive regulation of telomerase activity	GO:0051973	0.0293	0.204	0.27	-0.19	8.09389	-1.38963	Q90474|1.49431540177;Q9DGE0|1.23763773087	2	115	56	24150	http://www.ebi.ac.uk/QuickGO/GTerm?id=GO:0051973	[]
4	4	cellular lipid metabolic process	GO:0044255	0.0294	0.204	1.8	1.41	8.09389	-1.38963	A2ASS6|1.41564724845;P38117|1.25986331588;P06238|1.71824568474;P08249|1.76164824879;Q6AZA0|1.36330396893;Q04467|1.32560933021;O57656|1.20170929051;P00348|1.34766100268;O42249|1.32246297031;C0HL13|0.827490369573;P11607|0.617927998517;P10895|0.654062257881	12	2868	56	24150	http://www.ebi.ac.uk/QuickGO/GTerm?id=GO:0044255	[]
5	5	regulation of defense response	GO:0031347	0.0295	0.204	2.04	1.67	8.09389	-1.38963	P0DOX8|2.29821362574;Q90474|1.49431540177;P80191|1.69920451585;Q9DGE0|1.23763773087;P06238|1.71824568474;P79819|1.68677571431;P13731|1.47580409746;Q3SYR3|1.2091183262;Q6PHG2|1.41517579381;P0DOX6|1.64025943763;Q9I8F9|1.2655419609	11	2537	56	24150	http://www.ebi.ac.uk/QuickGO/GTerm?id=GO:0031347	[]
9	7,8,9	positive regulation of mRNA endonucleolytic cleavage involved in unfolded protein response	GO:1904722	0.0297	0.204	0	-0.47	8.09389	-1.38963	Q9I8F9|1.2655419609	1	13	56	24150	http://www.ebi.ac.uk/QuickGO/GTerm?id=GO:1904722	[]
9	8,9	slow axonal transport	GO:1990832	0.0297	0.204	0	-0.47	8.09389	-1.38963	Q9I8F9|1.2655419609	1	13	56	24150	http://www.ebi.ac.uk/QuickGO/GTerm?id=GO:1990832	[]
6	5,6	musculoskeletal movement, spinal reflex action	GO:0050883	0.0297	0.204	0	-0.47	8.09389	-1.38963	P22316|0.71601281414	1	13	56	24150	http://www.ebi.ac.uk/QuickGO/GTerm?id=GO:0050883	[]
6	5,6	regulation of exocyst assembly	GO:0001928	0.0297	0.204	0	-0.47	8.09389	-1.38963	A2ASS6|1.41564724845	1	13	56	24150	http://www.ebi.ac.uk/QuickGO/GTerm?id=GO:0001928	[]
7	6,7	positive regulation of activation of membrane attack complex	GO:0001970	0.0297	0.204	0	-0.47	8.09389	-1.38963	P06238|1.71824568474	1	13	56	24150	http://www.ebi.ac.uk/QuickGO/GTerm?id=GO:0001970	[]
6	5,6	positive regulation of protein refolding	GO:1904592	0.0297	0.204	0	-0.47	8.09389	-1.38963	Q9I8F9|1.2655419609	1	13	56	24150	http://www.ebi.ac.uk/QuickGO/GTerm?id=GO:1904592	[]
4	4	turning behavior	GO:0035178	0.0297	0.204	0	-0.47	8.09389	-1.38963	Q9DGE0|1.23763773087	1	13	56	24150	http://www.ebi.ac.uk/QuickGO/GTerm?id=GO:0035178	[]
9	6,7,8,9	positive regulation of endoribonuclease activity	GO:1902380	0.0297	0.204	0	-0.47	8.09389	-1.38963	Q9I8F9|1.2655419609	1	13	56	24150	http://www.ebi.ac.uk/QuickGO/GTerm?id=GO:1902380	[]
9	7,8,9	positive regulation of mRNA cleavage	GO:0031439	0.0297	0.204	0	-0.47	8.09389	-1.38963	Q9I8F9|1.2655419609	1	13	56	24150	http://www.ebi.ac.uk/QuickGO/GTerm?id=GO:0031439	[]
7	5,6,7	turning behavior involved in mating	GO:0034607	0.0297	0.204	0	-0.47	8.09389	-1.38963	Q9DGE0|1.23763773087	1	13	56	24150	http://www.ebi.ac.uk/QuickGO/GTerm?id=GO:0034607	[]
11	10,11	ferrous iron import	GO:0070627	0.0297	0.204	0	-0.47	8.09389	-1.38963	P79819|1.68677571431	1	13	56	24150	http://www.ebi.ac.uk/QuickGO/GTerm?id=GO:0070627	[]
6	6	positive regulation of lysosomal membrane permeability	GO:0097214	0.0297	0.204	0	-0.47	8.09389	-1.38963	Q9I8F9|1.2655419609	1	13	56	24150	http://www.ebi.ac.uk/QuickGO/GTerm?id=GO:0097214	[]
3	3	response to activity	GO:0014823	0.0301	0.207	0.84	0.41	8.09389	-1.38963	A2ASS6|1.41564724845;A7E2Y1|2.85775330166;P00348|1.34766100268;Q9I8F9|1.2655419609	4	508	56	24150	http://www.ebi.ac.uk/QuickGO/GTerm?id=GO:0014823	[]
7	7	post-translational protein modification	GO:0043687	0.0302	0.207	1.04	0.61	8.09389	-1.38963	Q9GLY5|1.28549537945;A2ASS6|1.41564724845;P80191|1.69920451585;P06238|1.71824568474;P79819|1.68677571431;Q3MHM5|1.21023193676	6	1020	56	24150	http://www.ebi.ac.uk/QuickGO/GTerm?id=GO:0043687	[]
5	5	positive regulation of humoral immune response	GO:0002922	0.0302	0.207	0.39	-0.07	8.09389	-1.38963	P06238|1.71824568474;Q6PHG2|1.41517579381	2	117	56	24150	http://www.ebi.ac.uk/QuickGO/GTerm?id=GO:0002922	[]
5	5	regulation of cofactor metabolic process	GO:0051193	0.0303	0.207	0.34	-0.11	8.09389	-1.38963	Q32KV0|1.29793277687;O57656|1.20170929051;Q5MJ86|1.39918496478	3	292	56	24150	http://www.ebi.ac.uk/QuickGO/GTerm?id=GO:0051193	[]
7	5,6,7	bone morphogenesis	GO:0060349	0.0307	0.208	0.63	0.19	8.09389	-1.38963	A2ASS6|1.41564724845;P79819|1.68677571431;P13731|1.47580409746;C0HL13|0.827490369573	4	511	56	24150	http://www.ebi.ac.uk/QuickGO/GTerm?id=GO:0060349	[]
4	4	negative regulation of response to endoplasmic reticulum stress	GO:1903573	0.0307	0.208	0.22	-0.24	8.09389	-1.38963	O42249|1.32246297031;Q9I8F9|1.2655419609	2	118	56	24150	http://www.ebi.ac.uk/QuickGO/GTerm?id=GO:1903573	[]
5	4,5	thalamus development	GO:0021794	0.0307	0.208	-0.07	-0.54	8.09389	-1.38963	A2ASS6|1.41564724845;C0HL13|0.827490369573	2	118	56	24150	http://www.ebi.ac.uk/QuickGO/GTerm?id=GO:0021794	[]
7	7	cellular response to follicle-stimulating hormone stimulus	GO:0071372	0.0307	0.208	0.38	-0.07	8.09389	-1.38963	A2ASS6|1.41564724845;P79819|1.68677571431	2	118	56	24150	http://www.ebi.ac.uk/QuickGO/GTerm?id=GO:0071372	[]
4	4	'de novo' protein folding	GO:0006458	0.0312	0.211	0.31	-0.14	8.09389	-1.38963	P50143|1.61781646551;Q9I8F9|1.2655419609	2	119	56	24150	http://www.ebi.ac.uk/QuickGO/GTerm?id=GO:0006458	[]
10	8,9,10	negative regulation of peptidyl-serine phosphorylation	GO:0033137	0.0312	0.211	0.2	-0.26	8.09389	-1.38963	O57656|1.20170929051;O42249|1.32246297031	2	119	56	24150	http://www.ebi.ac.uk/QuickGO/GTerm?id=GO:0033137	[]
7	5,6,7	muscle tissue morphogenesis	GO:0060415	0.0314	0.211	0.8	0.36	8.09389	-1.38963	A2ASS6|1.41564724845;P68246|1.28095031207;A7E2Y1|2.85775330166;C0HL13|0.827490369573	4	515	56	24150	http://www.ebi.ac.uk/QuickGO/GTerm?id=GO:0060415	[]
6	6	positive regulation of lymphocyte mediated immunity	GO:0002708	0.0316	0.211	0.49	0.04	8.09389	-1.38963	P06238|1.71824568474;Q6PHG2|1.41517579381;Q9I8F9|1.2655419609	3	297	56	24150	http://www.ebi.ac.uk/QuickGO/GTerm?id=GO:0002708	[]
7	6,7	regulation of receptor localization to synapse	GO:1902683	0.032	0.211	0	-0.47	8.09389	-1.38963	A2ASS6|1.41564724845	1	14	56	24150	http://www.ebi.ac.uk/QuickGO/GTerm?id=GO:1902683	[]
8	7,8	calcium-mediated signaling using extracellular calcium source	GO:0035585	0.032	0.211	0	-0.47	8.09389	-1.38963	P22316|0.71601281414	1	14	56	24150	http://www.ebi.ac.uk/QuickGO/GTerm?id=GO:0035585	[]
8	6,7,8	intermediate filament polymerization	GO:0045107	0.032	0.211	0	-0.47	8.09389	-1.38963	P23239|1.47708544639	1	14	56	24150	http://www.ebi.ac.uk/QuickGO/GTerm?id=GO:0045107	[]
6	5,6	activation of membrane attack complex	GO:0001905	0.032	0.211	0	-0.47	8.09389	-1.38963	P06238|1.71824568474	1	14	56	24150	http://www.ebi.ac.uk/QuickGO/GTerm?id=GO:0001905	[]
7	7	chaperone-mediated autophagy translocation complex disassembly	GO:1904764	0.032	0.211	0	-0.47	8.09389	-1.38963	Q9I8F9|1.2655419609	1	14	56	24150	http://www.ebi.ac.uk/QuickGO/GTerm?id=GO:1904764	[]
6	6	response to sorbitol	GO:0072708	0.032	0.211	0	-0.47	8.09389	-1.38963	Q9DGE0|1.23763773087	1	14	56	24150	http://www.ebi.ac.uk/QuickGO/GTerm?id=GO:0072708	[]
7	6,7	regulation of activation of membrane attack complex	GO:0001969	0.032	0.211	0	-0.47	8.09389	-1.38963	P06238|1.71824568474	1	14	56	24150	http://www.ebi.ac.uk/QuickGO/GTerm?id=GO:0001969	[]
7	7	regulation of NADP metabolic process	GO:1902031	0.032	0.211	0	-0.47	8.09389	-1.38963	Q32KV0|1.29793277687	1	14	56	24150	http://www.ebi.ac.uk/QuickGO/GTerm?id=GO:1902031	[]
4	4	micropyle formation	GO:0046844	0.032	0.211	0	-0.47	8.09389	-1.38963	Q9DGE0|1.23763773087	1	14	56	24150	http://www.ebi.ac.uk/QuickGO/GTerm?id=GO:0046844	[]
7	7	branch elongation involved in salivary gland morphogenesis	GO:0060667	0.032	0.211	0	-0.47	8.09389	-1.38963	A2ASS6|1.41564724845	1	14	56	24150	http://www.ebi.ac.uk/QuickGO/GTerm?id=GO:0060667	[]
7	7	cellular response to thyroxine stimulus	GO:0097069	0.032	0.211	0	-0.47	8.09389	-1.38963	A2ASS6|1.41564724845	1	14	56	24150	http://www.ebi.ac.uk/QuickGO/GTerm?id=GO:0097069	[]
5	5	squamous basal epithelial stem cell differentiation involved in prostate gland acinus development	GO:0060529	0.032	0.211	0	-0.47	8.09389	-1.38963	A2ASS6|1.41564724845	1	14	56	24150	http://www.ebi.ac.uk/QuickGO/GTerm?id=GO:0060529	[]
8	5,7,8	mesenchymal cell differentiation involved in lung development	GO:0060915	0.032	0.211	0	-0.47	8.09389	-1.38963	A2ASS6|1.41564724845	1	14	56	24150	http://www.ebi.ac.uk/QuickGO/GTerm?id=GO:0060915	[]
9	7,8,9	rescue of stalled ribosome	GO:0072344	0.032	0.211	0	-0.47	8.09389	-1.38963	O42249|1.32246297031	1	14	56	24150	http://www.ebi.ac.uk/QuickGO/GTerm?id=GO:0072344	[]
6	5,6	osteoblast development	GO:0002076	0.0322	0.212	-0.07	-0.54	8.09389	-1.38963	A2ASS6|1.41564724845;C0HL13|0.827490369573	2	121	56	24150	http://www.ebi.ac.uk/QuickGO/GTerm?id=GO:0002076	[]
7	7	regulation of purine nucleotide metabolic process	GO:1900542	0.0326	0.215	0.71	0.27	8.09389	-1.38963	P54985|1.42746752672;Q9DGE0|1.23763773087;Q32KV0|1.29793277687;O57656|1.20170929051;Q5MJ86|1.39918496478;O42249|1.32246297031	6	1039	56	24150	http://www.ebi.ac.uk/QuickGO/GTerm?id=GO:1900542	[]
7	7	protein alkylation	GO:0008213	0.0328	0.215	0.44	-0.01	8.09389	-1.38963	Q90YS3|1.31348018116;P38117|1.25986331588;P68103|1.30064609015;Q9I8F9|1.2655419609	4	522	56	24150	http://www.ebi.ac.uk/QuickGO/GTerm?id=GO:0008213	[]
6	6	alcohol biosynthetic process	GO:0046165	0.0328	0.215	0.5	0.06	8.09389	-1.38963	Q9P4E9|1.26979400707;Q6AZA0|1.36330396893;O57656|1.20170929051;P10895|0.654062257881	4	522	56	24150	http://www.ebi.ac.uk/QuickGO/GTerm?id=GO:0046165	[]
8	5,7,8	protein methylation	GO:0006479	0.0328	0.215	0.44	-0.01	8.09389	-1.38963	Q90YS3|1.31348018116;P38117|1.25986331588;P68103|1.30064609015;Q9I8F9|1.2655419609	4	522	56	24150	http://www.ebi.ac.uk/QuickGO/GTerm?id=GO:0006479	[]
7	7	negative regulation of protein processing	GO:0010955	0.0331	0.216	0.47	0.03	8.09389	-1.38963	P06238|1.71824568474;P20810|1.73376457966	2	123	56	24150	http://www.ebi.ac.uk/QuickGO/GTerm?id=GO:0010955	[]
7	6,7	negative regulation of protein maturation	GO:1903318	0.0331	0.216	0.47	0.03	8.09389	-1.38963	P06238|1.71824568474;P20810|1.73376457966	2	123	56	24150	http://www.ebi.ac.uk/QuickGO/GTerm?id=GO:1903318	[]
7	5,6,7	immune response-activating cell surface receptor signaling pathway	GO:0002429	0.0332	0.216	1.54	1.14	8.09389	-1.38963	P0DOX8|2.29821362574;Q90474|1.49431540177;A7E2Y1|2.85775330166;P0DOX6|1.64025943763;P10895|0.654062257881;P22316|0.71601281414	6	1043	56	24150	http://www.ebi.ac.uk/QuickGO/GTerm?id=GO:0002429	[]
3	3	regulation of localization	GO:0032879	0.0333	0.217	3.66	3.36	8.09389	-1.38963	P54985|1.42746752672;A2ASS6|1.41564724845;Q90474|1.49431540177;P50143|1.61781646551;P80191|1.69920451585;Q9DGE0|1.23763773087;P06238|1.71824568474;P79819|1.68677571431;Q9P4E9|1.26979400707;Q8CI51|1.26898349178;Q04467|1.32560933021;Q0IIG5|1.31361043921;Q32KV0|1.29793277687;O57656|1.20170929051;P13731|1.47580409746;P23239|1.47708544639;P00348|1.34766100268;Q5MJ86|1.39918496478;O42249|1.32246297031;…	25	7756	56	24150	http://www.ebi.ac.uk/QuickGO/GTerm?id=GO:0032879	[]
6	5,6	fluid transport	GO:0042044	0.0336	0.218	-0.01	-0.48	8.09389	-1.38963	A2ASS6|1.41564724845;P22316|0.71601281414	2	124	56	24150	http://www.ebi.ac.uk/QuickGO/GTerm?id=GO:0042044	[]
6	6	regulation of nucleotide metabolic process	GO:0006140	0.0338	0.218	0.71	0.27	8.09389	-1.38963	P54985|1.42746752672;Q9DGE0|1.23763773087;Q32KV0|1.29793277687;O57656|1.20170929051;Q5MJ86|1.39918496478;O42249|1.32246297031	6	1048	56	24150	http://www.ebi.ac.uk/QuickGO/GTerm?id=GO:0006140	[]
5	5	carbohydrate derivative catabolic process	GO:1901136	0.034	0.218	0.43	-0.01	8.09389	-1.38963	A2ASS6|1.41564724845;O57656|1.20170929051;Q3SYR3|1.2091183262;O42249|1.32246297031	4	528	56	24150	http://www.ebi.ac.uk/QuickGO/GTerm?id=GO:1901136	[]
6	5,6	cardiac cell development	GO:0055006	0.034	0.218	0.8	0.37	8.09389	-1.38963	A2ASS6|1.41564724845;Q9DGE0|1.23763773087;Q8CI51|1.26898349178;A7E2Y1|2.85775330166	4	528	56	24150	http://www.ebi.ac.uk/QuickGO/GTerm?id=GO:0055006	[]
7	6,7	bone resorption	GO:0045453	0.0341	0.218	0.08	-0.38	8.09389	-1.38963	P80191|1.69920451585;P79819|1.68677571431;C0HL13|0.827490369573	3	306	56	24150	http://www.ebi.ac.uk/QuickGO/GTerm?id=GO:0045453	[]
4	4	behavioral response to pain	GO:0048266	0.0341	0.218	-0.01	-0.48	8.09389	-1.38963	A2ASS6|1.41564724845;P22316|0.71601281414	2	125	56	24150	http://www.ebi.ac.uk/QuickGO/GTerm?id=GO:0048266	[]
8	6,7,8	protein transmembrane import into intracellular organelle	GO:0044743	0.0341	0.218	0.28	-0.18	8.09389	-1.38963	Q90474|1.49431540177;Q9I8F9|1.2655419609	2	125	56	24150	http://www.ebi.ac.uk/QuickGO/GTerm?id=GO:0044743	[]
5	5	positive regulation of translational fidelity	GO:0045903	0.0342	0.218	0	-0.47	8.09389	-1.38963	Q90YS3|1.31348018116	1	15	56	24150	http://www.ebi.ac.uk/QuickGO/GTerm?id=GO:0045903	[]
7	6,7	glycerol biosynthetic process	GO:0006114	0.0342	0.218	0	-0.47	8.09389	-1.38963	O57656|1.20170929051	1	15	56	24150	http://www.ebi.ac.uk/QuickGO/GTerm?id=GO:0006114	[]
4	4	negative regulation of complement-dependent cytotoxicity	GO:1903660	0.0342	0.218	0	-0.47	8.09389	-1.38963	Q90474|1.49431540177	1	15	56	24150	http://www.ebi.ac.uk/QuickGO/GTerm?id=GO:1903660	[]
9	7,8,9	regulation of mRNA cleavage	GO:0031437	0.0342	0.218	0	-0.47	8.09389	-1.38963	Q9I8F9|1.2655419609	1	15	56	24150	http://www.ebi.ac.uk/QuickGO/GTerm?id=GO:0031437	[]
9	6,8,9	regulation of complement activation, lectin pathway	GO:0001868	0.0342	0.218	0	-0.47	8.09389	-1.38963	P06238|1.71824568474	1	15	56	24150	http://www.ebi.ac.uk/QuickGO/GTerm?id=GO:0001868	[]
3	3	protein unfolding	GO:0043335	0.0342	0.218	0	-0.47	8.09389	-1.38963	Q90474|1.49431540177	1	15	56	24150	http://www.ebi.ac.uk/QuickGO/GTerm?id=GO:0043335	[]
9	7,8,9	regulation of mRNA endonucleolytic cleavage involved in unfolded protein response	GO:1904720	0.0342	0.218	0	-0.47	8.09389	-1.38963	Q9I8F9|1.2655419609	1	15	56	24150	http://www.ebi.ac.uk/QuickGO/GTerm?id=GO:1904720	[]
7	6,7	regulation of phagocytosis	GO:0050764	0.0348	0.219	0.69	0.25	8.09389	-1.38963	P80191|1.69920451585;P06238|1.71824568474;O42249|1.32246297031;Q9I8F9|1.2655419609	4	532	56	24150	http://www.ebi.ac.uk/QuickGO/GTerm?id=GO:0050764	[]
6	5,6	extrinsic apoptotic signaling pathway in absence of ligand	GO:0097192	0.035	0.219	0.35	-0.11	8.09389	-1.38963	A2ASS6|1.41564724845;Q9DGE0|1.23763773087;Q9I8F9|1.2655419609	3	309	56	24150	http://www.ebi.ac.uk/QuickGO/GTerm?id=GO:0097192	[]
5	4,5	signal transduction in absence of ligand	GO:0038034	0.035	0.219	0.35	-0.11	8.09389	-1.38963	A2ASS6|1.41564724845;Q9DGE0|1.23763773087;Q9I8F9|1.2655419609	3	309	56	24150	http://www.ebi.ac.uk/QuickGO/GTerm?id=GO:0038034	[]
9	6,8,9	rRNA processing	GO:0006364	0.0351	0.219	0.5	0.06	8.09389	-1.38963	Q08699|1.20437119109;Q90YS3|1.31348018116;Q90YT6|1.21510412702;Q9P4E9|1.26979400707;Q5E958|1.30002115911	5	785	56	24150	http://www.ebi.ac.uk/QuickGO/GTerm?id=GO:0006364	[]
8	8	C-terminal protein lipidation	GO:0006501	0.0351	0.219	0.39	-0.07	8.09389	-1.38963	A2ASS6|1.41564724845;P06238|1.71824568474	2	127	56	24150	http://www.ebi.ac.uk/QuickGO/GTerm?id=GO:0006501	[]
9	9	neuromuscular synaptic transmission	GO:0007274	0.0352	0.219	-0.15	-0.63	8.09389	-1.38963	A2ASS6|1.41564724845;P11607|0.617927998517;P22316|0.71601281414	3	310	56	24150	http://www.ebi.ac.uk/QuickGO/GTerm?id=GO:0007274	[]
5	3,4,5	protein activation cascade	GO:0072376	0.0352	0.219	0.81	0.38	8.09389	-1.38963	P0DOX8|2.29821362574;P06238|1.71824568474;P0DOX6|1.64025943763	3	310	56	24150	http://www.ebi.ac.uk/QuickGO/GTerm?id=GO:0072376	[]
4	4	regulation of immune effector process	GO:0002697	0.0358	0.219	1.32	0.91	8.09389	-1.38963	P0DOX8|2.29821362574;P06238|1.71824568474;P13731|1.47580409746;Q3SYR3|1.2091183262;Q6PHG2|1.41517579381;P0DOX6|1.64025943763;Q9I8F9|1.2655419609	7	1351	56	24150	http://www.ebi.ac.uk/QuickGO/GTerm?id=GO:0002697	[]
8	5,6,8	negative regulation of peptide hormone secretion	GO:0090278	0.0361	0.219	0.4	-0.05	8.09389	-1.38963	A2ASS6|1.41564724845;Q0IIG5|1.31361043921;P00348|1.34766100268	3	313	56	24150	http://www.ebi.ac.uk/QuickGO/GTerm?id=GO:0090278	[]
6	6	pyrimidine nucleoside metabolic process	GO:0006213	0.0361	0.219	0.2	-0.26	8.09389	-1.38963	Q3SYR3|1.2091183262;O42249|1.32246297031	2	129	56	24150	http://www.ebi.ac.uk/QuickGO/GTerm?id=GO:0006213	[]
7	5,6,7	regulation of protein transport	GO:0051223	0.0362	0.219	1.55	1.15	8.09389	-1.38963	P54985|1.42746752672;A2ASS6|1.41564724845;Q90474|1.49431540177;Q9P4E9|1.26979400707;Q04467|1.32560933021;Q0IIG5|1.31361043921;P00348|1.34766100268;Q5MJ86|1.39918496478;O42249|1.32246297031;Q9I8F9|1.2655419609;C0HL13|0.827490369573;P22316|0.71601281414	12	2957	56	24150	http://www.ebi.ac.uk/QuickGO/GTerm?id=GO:0051223	[]
7	6,7	negative regulation of planar cell polarity pathway involved in cardiac muscle tissue morphogenesis	GO:2000151	0.0365	0.219	0	-0.47	8.09389	-1.38963	C0HL13|0.827490369573	1	16	56	24150	http://www.ebi.ac.uk/QuickGO/GTerm?id=GO:2000151	[]
10	7,8,9,10	negative regulation of single stranded viral RNA replication via double stranded DNA intermediate	GO:0045869	0.0365	0.219	0	-0.47	8.09389	-1.38963	Q3SYR3|1.2091183262	1	16	56	24150	http://www.ebi.ac.uk/QuickGO/GTerm?id=GO:0045869	[]
7	6,7	regulation of tumor necrosis factor (ligand) superfamily member 11 production	GO:2000307	0.0365	0.219	0	-0.47	8.09389	-1.38963	P79819|1.68677571431	1	16	56	24150	http://www.ebi.ac.uk/QuickGO/GTerm?id=GO:2000307	[]
6	6	tumor necrosis factor (ligand) superfamily member 11 production	GO:0072535	0.0365	0.219	0	-0.47	8.09389	-1.38963	P79819|1.68677571431	1	16	56	24150	http://www.ebi.ac.uk/QuickGO/GTerm?id=GO:0072535	[]
6	5,6	intracellular sequestering of iron ion	GO:0006880	0.0365	0.219	0	-0.47	8.09389	-1.38963	P79819|1.68677571431	1	16	56	24150	http://www.ebi.ac.uk/QuickGO/GTerm?id=GO:0006880	[]
5	5	regulation of membrane potential in photoreceptor cell	GO:0016057	0.0365	0.219	0	-0.47	8.09389	-1.38963	P22316|0.71601281414	1	16	56	24150	http://www.ebi.ac.uk/QuickGO/GTerm?id=GO:0016057	[]
12	11,12	iron assimilation	GO:0033212	0.0365	0.219	0	-0.47	8.09389	-1.38963	P79819|1.68677571431	1	16	56	24150	http://www.ebi.ac.uk/QuickGO/GTerm?id=GO:0033212	[]
6	6	canonical Wnt signaling pathway involved in cardiac neural crest cell differentiation involved in heart development	GO:0061310	0.0365	0.219	0	-0.47	8.09389	-1.38963	C0HL13|0.827490369573	1	16	56	24150	http://www.ebi.ac.uk/QuickGO/GTerm?id=GO:0061310	[]
8	6,8	regulation of planar cell polarity pathway involved in heart morphogenesis	GO:2000159	0.0365	0.219	0	-0.47	8.09389	-1.38963	C0HL13|0.827490369573	1	16	56	24150	http://www.ebi.ac.uk/QuickGO/GTerm?id=GO:2000159	[]
9	9	excitatory chemical synaptic transmission	GO:0098976	0.0365	0.219	0	-0.47	8.09389	-1.38963	Q8CI51|1.26898349178	1	16	56	24150	http://www.ebi.ac.uk/QuickGO/GTerm?id=GO:0098976	[]
7	7	regulation of planar cell polarity pathway involved in cardiac muscle tissue morphogenesis	GO:2000150	0.0365	0.219	0	-0.47	8.09389	-1.38963	C0HL13|0.827490369573	1	16	56	24150	http://www.ebi.ac.uk/QuickGO/GTerm?id=GO:2000150	[]
5	5	negative regulation of planar cell polarity pathway involved in pericardium morphogenesis	GO:2000166	0.0365	0.219	0	-0.47	8.09389	-1.38963	C0HL13|0.827490369573	1	16	56	24150	http://www.ebi.ac.uk/QuickGO/GTerm?id=GO:2000166	[]
10	6,7,8,10	negative regulation of planar cell polarity pathway involved in outflow tract morphogenesis	GO:2000164	0.0365	0.219	0	-0.47	8.09389	-1.38963	C0HL13|0.827490369573	1	16	56	24150	http://www.ebi.ac.uk/QuickGO/GTerm?id=GO:2000164	[]
12	5,6,11,12	sequestering of iron ion	GO:0097577	0.0365	0.219	0	-0.47	8.09389	-1.38963	P79819|1.68677571431	1	16	56	24150	http://www.ebi.ac.uk/QuickGO/GTerm?id=GO:0097577	[]
7	7	exocyst assembly	GO:0001927	0.0365	0.219	0	-0.47	8.09389	-1.38963	A2ASS6|1.41564724845	1	16	56	24150	http://www.ebi.ac.uk/QuickGO/GTerm?id=GO:0001927	[]
9	5,7,9	negative regulation of planar cell polarity pathway involved in heart morphogenesis	GO:2000160	0.0365	0.219	0	-0.47	8.09389	-1.38963	C0HL13|0.827490369573	1	16	56	24150	http://www.ebi.ac.uk/QuickGO/GTerm?id=GO:2000160	[]
9	5,6,7,8,9	negative regulation of planar cell polarity pathway involved in cardiac right atrium morphogenesis	GO:2000162	0.0365	0.219	0	-0.47	8.09389	-1.38963	C0HL13|0.827490369573	1	16	56	24150	http://www.ebi.ac.uk/QuickGO/GTerm?id=GO:2000162	[]
4	4	negative regulation of cardiac ventricle development	GO:1904413	0.0365	0.219	0	-0.47	8.09389	-1.38963	C0HL13|0.827490369573	1	16	56	24150	http://www.ebi.ac.uk/QuickGO/GTerm?id=GO:1904413	[]
9	7,9	positive regulation of transcription from RNA polymerase II promoter involved in defense response to Gram-negative bacterium	GO:1902097	0.0365	0.219	0	-0.47	8.09389	-1.38963	Q9DGE0|1.23763773087	1	16	56	24150	http://www.ebi.ac.uk/QuickGO/GTerm?id=GO:1902097	[]
5	5	negative regulation of planar cell polarity pathway involved in neural tube closure	GO:2000168	0.0365	0.219	0	-0.47	8.09389	-1.38963	C0HL13|0.827490369573	1	16	56	24150	http://www.ebi.ac.uk/QuickGO/GTerm?id=GO:2000168	[]
7	6,7	regulation of planar cell polarity pathway involved in ventricular septum morphogenesis	GO:2000148	0.0365	0.219	0	-0.47	8.09389	-1.38963	C0HL13|0.827490369573	1	16	56	24150	http://www.ebi.ac.uk/QuickGO/GTerm?id=GO:2000148	[]
9	6,7,9	regulation of planar cell polarity pathway involved in outflow tract morphogenesis	GO:2000163	0.0365	0.219	0	-0.47	8.09389	-1.38963	C0HL13|0.827490369573	1	16	56	24150	http://www.ebi.ac.uk/QuickGO/GTerm?id=GO:2000163	[]
6	6	phenylacetate catabolic process	GO:0010124	0.0365	0.219	0	-0.47	8.09389	-1.38963	P00348|1.34766100268	1	16	56	24150	http://www.ebi.ac.uk/QuickGO/GTerm?id=GO:0010124	[]
7	6,7	regulation of planar cell polarity pathway involved in pericardium morphogenesis	GO:2000165	0.0365	0.219	0	-0.47	8.09389	-1.38963	C0HL13|0.827490369573	1	16	56	24150	http://www.ebi.ac.uk/QuickGO/GTerm?id=GO:2000165	[]
11	5,8,9,11	positive regulation of protein localization to Cajal body	GO:1904871	0.0365	0.219	0	-0.47	8.09389	-1.38963	P50143|1.61781646551	1	16	56	24150	http://www.ebi.ac.uk/QuickGO/GTerm?id=GO:1904871	[]
7	5,6,7	negative regulation of planar cell polarity pathway involved in ventricular septum morphogenesis	GO:2000149	0.0365	0.219	0	-0.47	8.09389	-1.38963	C0HL13|0.827490369573	1	16	56	24150	http://www.ebi.ac.uk/QuickGO/GTerm?id=GO:2000149	[]
9	6,7,8,9	regulation of planar cell polarity pathway involved in cardiac right atrium morphogenesis	GO:2000161	0.0365	0.219	0	-0.47	8.09389	-1.38963	C0HL13|0.827490369573	1	16	56	24150	http://www.ebi.ac.uk/QuickGO/GTerm?id=GO:2000161	[]
11	7,8,9,11	regulation of protein localization to Cajal body	GO:1904869	0.0365	0.219	0	-0.47	8.09389	-1.38963	P50143|1.61781646551	1	16	56	24150	http://www.ebi.ac.uk/QuickGO/GTerm?id=GO:1904869	[]
5	5	regulation of lysosomal membrane permeability	GO:0097213	0.0365	0.219	0	-0.47	8.09389	-1.38963	Q9I8F9|1.2655419609	1	16	56	24150	http://www.ebi.ac.uk/QuickGO/GTerm?id=GO:0097213	[]
7	6,7	positive regulation of nucleotide metabolic process	GO:0045981	0.0366	0.219	0.44	-0.01	8.09389	-1.38963	Q9DGE0|1.23763773087;O57656|1.20170929051;Q5MJ86|1.39918496478;O42249|1.32246297031	4	541	56	24150	http://www.ebi.ac.uk/QuickGO/GTerm?id=GO:0045981	[]
7	7	positive regulation of purine nucleotide metabolic process	GO:1900544	0.0366	0.219	0.44	-0.01	8.09389	-1.38963	Q9DGE0|1.23763773087;O57656|1.20170929051;Q5MJ86|1.39918496478;O42249|1.32246297031	4	541	56	24150	http://www.ebi.ac.uk/QuickGO/GTerm?id=GO:1900544	[]
6	6	response to follicle-stimulating hormone	GO:0032354	0.0367	0.219	0.38	-0.07	8.09389	-1.38963	A2ASS6|1.41564724845;P79819|1.68677571431	2	130	56	24150	http://www.ebi.ac.uk/QuickGO/GTerm?id=GO:0032354	[]
4	4	metencephalon development	GO:0022037	0.0369	0.22	0.23	-0.23	8.09389	-1.38963	A2ASS6|1.41564724845;Q9DGE0|1.23763773087;Q9I8F9|1.2655419609;C0HL13|0.827490369573;P22316|0.71601281414	5	796	56	24150	http://www.ebi.ac.uk/QuickGO/GTerm?id=GO:0022037	[]
5	4,5	electron transport chain	GO:0022900	0.037	0.221	0.33	-0.12	8.09389	-1.38963	P38117|1.25986331588;P80971|1.41281287616;O57656|1.20170929051	3	316	56	24150	http://www.ebi.ac.uk/QuickGO/GTerm?id=GO:0022900	[]
4	4	regulation of protein localization	GO:0032880	0.0374	0.223	1.94	1.56	8.09389	-1.38963	P54985|1.42746752672;A2ASS6|1.41564724845;Q90474|1.49431540177;P50143|1.61781646551;Q9P4E9|1.26979400707;Q8CI51|1.26898349178;Q04467|1.32560933021;Q0IIG5|1.31361043921;O57656|1.20170929051;P00348|1.34766100268;Q5MJ86|1.39918496478;O42249|1.32246297031;Q9I8F9|1.2655419609;C0HL13|0.827490369573;P22316|0.71601281414	15	4023	56	24150	http://www.ebi.ac.uk/QuickGO/GTerm?id=GO:0032880	[]
5	5	binding of sperm to zona pellucida	GO:0007339	0.0377	0.224	0.31	-0.14	8.09389	-1.38963	P50143|1.61781646551;Q9I8F9|1.2655419609	2	132	56	24150	http://www.ebi.ac.uk/QuickGO/GTerm?id=GO:0007339	[]
5	4,5	cellular homeostasis	GO:0019725	0.0382	0.226	1.79	1.4	8.09389	-1.38963	A2ASS6|1.41564724845;P68246|1.28095031207;P79819|1.68677571431;Q0IIG5|1.31361043921;P51903|1.23988248762;O57656|1.20170929051;Q6PHG2|1.41517579381;O42249|1.32246297031;B5DGM7|1.30516635586;C0HL13|0.827490369573;P11607|0.617927998517;P10895|0.654062257881;P22316|0.71601281414	13	3326	56	24150	http://www.ebi.ac.uk/QuickGO/GTerm?id=GO:0019725	[]
7	6,7	positive regulation of adaptive immune response based on somatic recombination of immune receptors built from immunoglobulin superfamily domains	GO:0002824	0.0382	0.226	0.49	0.04	8.09389	-1.38963	P06238|1.71824568474;Q6PHG2|1.41517579381;Q9I8F9|1.2655419609	3	320	56	24150	http://www.ebi.ac.uk/QuickGO/GTerm?id=GO:0002824	[]
8	7,8	protein homooligomerization	GO:0051260	0.0383	0.226	0.99	0.57	8.09389	-1.38963	A2ASS6|1.41564724845;P06238|1.71824568474;Q6AZA0|1.36330396893;Q0IIG5|1.31361043921;P68103|1.30064609015;O42249|1.32246297031;B5DGM7|1.30516635586	7	1371	56	24150	http://www.ebi.ac.uk/QuickGO/GTerm?id=GO:0051260	[]
5	5	autophagy	GO:0006914	0.0384	0.226	1.05	0.63	8.09389	-1.38963	A2ASS6|1.41564724845;Q90474|1.49431540177;Q9DGE0|1.23763773087;P68103|1.30064609015;Q5MJ86|1.39918496478;O42249|1.32246297031;Q9I8F9|1.2655419609;P22316|0.71601281414	8	1675	56	24150	http://www.ebi.ac.uk/QuickGO/GTerm?id=GO:0006914	[]
5	4,5	regulation of vesicle-mediated transport	GO:0060627	0.0386	0.226	1.51	1.12	8.09389	-1.38963	A2ASS6|1.41564724845;P80191|1.69920451585;Q9DGE0|1.23763773087;P06238|1.71824568474;P79819|1.68677571431;O42249|1.32246297031;Q9I8F9|1.2655419609;P11607|0.617927998517;P22316|0.71601281414	9	1992	56	24150	http://www.ebi.ac.uk/QuickGO/GTerm?id=GO:0060627	[]
7	7	regulation of Golgi inheritance	GO:0090170	0.0387	0.226	0	-0.47	8.09389	-1.38963	Q9DGE0|1.23763773087	1	17	56	24150	http://www.ebi.ac.uk/QuickGO/GTerm?id=GO:0090170	[]
5	5	membrane disruption in other organism	GO:0051673	0.0387	0.226	0	-0.47	8.09389	-1.38963	P79819|1.68677571431	1	17	56	24150	http://www.ebi.ac.uk/QuickGO/GTerm?id=GO:0051673	[]
11	9,10,11	ferrous iron transmembrane transport	GO:1903874	0.0387	0.226	0	-0.47	8.09389	-1.38963	P79819|1.68677571431	1	17	56	24150	http://www.ebi.ac.uk/QuickGO/GTerm?id=GO:1903874	[]
6	5,6	maintenance of mitochondrion location	GO:0051659	0.0387	0.226	0	-0.47	8.09389	-1.38963	P11607|0.617927998517	1	17	56	24150	http://www.ebi.ac.uk/QuickGO/GTerm?id=GO:0051659	[]
5	5	response to arsenite ion	GO:1903842	0.0387	0.226	0	-0.47	8.09389	-1.38963	Q9I8F9|1.2655419609	1	17	56	24150	http://www.ebi.ac.uk/QuickGO/GTerm?id=GO:1903842	[]
5	5	cell-cell signaling involved in mammary gland development	GO:0060764	0.0387	0.226	0	-0.47	8.09389	-1.38963	C0HL13|0.827490369573	1	17	56	24150	http://www.ebi.ac.uk/QuickGO/GTerm?id=GO:0060764	[]
9	6,7,9	negative regulation of glial cell migration	GO:1903976	0.0387	0.226	0	-0.47	8.09389	-1.38963	Q04467|1.32560933021	1	17	56	24150	http://www.ebi.ac.uk/QuickGO/GTerm?id=GO:1903976	[]
10	8,9,10	growth hormone secretion	GO:0030252	0.0387	0.226	-0.01	-0.48	8.09389	-1.38963	A2ASS6|1.41564724845;P22316|0.71601281414	2	134	56	24150	http://www.ebi.ac.uk/QuickGO/GTerm?id=GO:0030252	[]
7	6,7	nucleotide-binding oligomerization domain containing signaling pathway	GO:0070423	0.0387	0.226	0.19	-0.27	8.09389	-1.38963	Q9DGE0|1.23763773087;Q9I8F9|1.2655419609	2	134	56	24150	http://www.ebi.ac.uk/QuickGO/GTerm?id=GO:0070423	[]
9	5,7,8,9	negative regulation of peptide secretion	GO:0002792	0.0391	0.227	0.4	-0.05	8.09389	-1.38963	A2ASS6|1.41564724845;Q0IIG5|1.31361043921;P00348|1.34766100268	3	323	56	24150	http://www.ebi.ac.uk/QuickGO/GTerm?id=GO:0002792	[]
10	7,9,10	rRNA modification	GO:0000154	0.0393	0.228	0.2	-0.26	8.09389	-1.38963	Q08699|1.20437119109;Q90YS3|1.31348018116	2	135	56	24150	http://www.ebi.ac.uk/QuickGO/GTerm?id=GO:0000154	[]
3	3	leukocyte mediated cytotoxicity	GO:0001909	0.0394	0.229	0.35	-0.1	8.09389	-1.38963	P13731|1.47580409746;Q3MHM5|1.21023193676;Q9I8F9|1.2655419609	3	324	56	24150	http://www.ebi.ac.uk/QuickGO/GTerm?id=GO:0001909	[]
6	6	response to progesterone	GO:0032570	0.0397	0.23	0.51	0.07	8.09389	-1.38963	Q90474|1.49431540177;P06238|1.71824568474;Q9I8F9|1.2655419609	3	325	56	24150	http://www.ebi.ac.uk/QuickGO/GTerm?id=GO:0032570	[]
4	4	single-organism cellular localization	GO:1902580	0.04	0.231	1.48	1.08	8.09389	-1.38963	Q08699|1.20437119109;A2ASS6|1.41564724845;Q90YS3|1.31348018116;Q90474|1.49431540177;Q9DGE0|1.23763773087;Q90YT6|1.21510412702;Q9P4E9|1.26979400707;Q5E958|1.30002115911;O42249|1.32246297031;C0HL13|0.827490369573;P11607|0.617927998517;P22316|0.71601281414	12	3002	56	24150	http://www.ebi.ac.uk/QuickGO/GTerm?id=GO:1902580	[]
6	5,6	muscle organ morphogenesis	GO:0048644	0.0401	0.231	0.8	0.36	8.09389	-1.38963	A2ASS6|1.41564724845;P68246|1.28095031207;A7E2Y1|2.85775330166;C0HL13|0.827490369573	4	557	56	24150	http://www.ebi.ac.uk/QuickGO/GTerm?id=GO:0048644	[]
8	6,7,8	negative regulation of viral genome replication	GO:0045071	0.0403	0.231	0.31	-0.15	8.09389	-1.38963	P79819|1.68677571431;Q3SYR3|1.2091183262	2	137	56	24150	http://www.ebi.ac.uk/QuickGO/GTerm?id=GO:0045071	[]
7	7	cellular response to interleukin-4	GO:0071353	0.0403	0.231	0.29	-0.16	8.09389	-1.38963	Q90YS3|1.31348018116;Q90474|1.49431540177	2	137	56	24150	http://www.ebi.ac.uk/QuickGO/GTerm?id=GO:0071353	[]
4	4	cellular response to endogenous stimulus	GO:0071495	0.0405	0.231	2.91	2.58	8.09389	-1.38963	A2ASS6|1.41564724845;Q90474|1.49431540177;P80191|1.69920451585;Q90YT6|1.21510412702;P06238|1.71824568474;P79819|1.68677571431;Q9P4E9|1.26979400707;O57656|1.20170929051;P13731|1.47580409746;P23239|1.47708544639;A7E2Y1|2.85775330166;P68103|1.30064609015;Q6PHG2|1.41517579381;O42249|1.32246297031;B5DGM7|1.30516635586;Q9I8F9|1.2655419609;C0HL13|0.827490369573;P22316|0.71601281414	18	5168	56	24150	http://www.ebi.ac.uk/QuickGO/GTerm?id=GO:0071495	[]
9	6,7,8,9	positive regulation of RNA splicing	GO:0033120	0.0408	0.231	0.18	-0.28	8.09389	-1.38963	Q9CY58|1.20078532292;Q9I8F9|1.2655419609	2	138	56	24150	http://www.ebi.ac.uk/QuickGO/GTerm?id=GO:0033120	[]
6	5,6	nucleotide-binding domain, leucine rich repeat containing receptor signaling pathway	GO:0035872	0.0408	0.231	0.19	-0.27	8.09389	-1.38963	Q9DGE0|1.23763773087;Q9I8F9|1.2655419609	2	138	56	24150	http://www.ebi.ac.uk/QuickGO/GTerm?id=GO:0035872	[]
6	4,6	macromolecule methylation	GO:0043414	0.0409	0.231	0.52	0.07	8.09389	-1.38963	Q08699|1.20437119109;Q90YS3|1.31348018116;P38117|1.25986331588;P68103|1.30064609015;Q9I8F9|1.2655419609	5	819	56	24150	http://www.ebi.ac.uk/QuickGO/GTerm?id=GO:0043414	[]
4	4	placenta development	GO:0001890	0.0409	0.231	0.77	0.34	8.09389	-1.38963	A2ASS6|1.41564724845;Q90474|1.49431540177;Q9DGE0|1.23763773087;P23239|1.47708544639;P10895|0.654062257881	5	819	56	24150	http://www.ebi.ac.uk/QuickGO/GTerm?id=GO:0001890	[]
8	6,7,8	regulation of sulfur amino acid metabolic process	GO:0031335	0.0409	0.231	0	-0.47	8.09389	-1.38963	P22316|0.71601281414	1	18	56	24150	http://www.ebi.ac.uk/QuickGO/GTerm?id=GO:0031335	[]
9	7,8,9	regulation of single stranded viral RNA replication via double stranded DNA intermediate	GO:0045091	0.0409	0.231	0	-0.47	8.09389	-1.38963	Q3SYR3|1.2091183262	1	18	56	24150	http://www.ebi.ac.uk/QuickGO/GTerm?id=GO:0045091	[]
9	9	protein localization to nuclear body	GO:1903405	0.0409	0.231	0	-0.47	8.09389	-1.38963	P50143|1.61781646551	1	18	56	24150	http://www.ebi.ac.uk/QuickGO/GTerm?id=GO:1903405	[]
8	8	protein localization to nucleolus	GO:1902570	0.0409	0.231	0	-0.47	8.09389	-1.38963	Q9P4E9|1.26979400707	1	18	56	24150	http://www.ebi.ac.uk/QuickGO/GTerm?id=GO:1902570	[]
12	7,8,9,11,12	regulation of planar cell polarity pathway involved in neural tube closure	GO:2000167	0.0409	0.231	0	-0.47	8.09389	-1.38963	C0HL13|0.827490369573	1	18	56	24150	http://www.ebi.ac.uk/QuickGO/GTerm?id=GO:2000167	[]
5	5	central nervous system maturation	GO:0021626	0.0409	0.231	0	-0.47	8.09389	-1.38963	P22316|0.71601281414	1	18	56	24150	http://www.ebi.ac.uk/QuickGO/GTerm?id=GO:0021626	[]
6	5,6	hindbrain maturation	GO:0021578	0.0409	0.231	0	-0.47	8.09389	-1.38963	P22316|0.71601281414	1	18	56	24150	http://www.ebi.ac.uk/QuickGO/GTerm?id=GO:0021578	[]
10	10	protein localization to Cajal body	GO:1904867	0.0409	0.231	0	-0.47	8.09389	-1.38963	P50143|1.61781646551	1	18	56	24150	http://www.ebi.ac.uk/QuickGO/GTerm?id=GO:1904867	[]
7	5,7	regulation of vascular permeability involved in acute inflammatory response	GO:0002528	0.0409	0.231	0	-0.47	8.09389	-1.38963	A2ASS6|1.41564724845	1	18	56	24150	http://www.ebi.ac.uk/QuickGO/GTerm?id=GO:0002528	[]
7	7	protein targeting to lysosome involved in chaperone-mediated autophagy	GO:0061740	0.0409	0.231	0	-0.47	8.09389	-1.38963	Q9I8F9|1.2655419609	1	18	56	24150	http://www.ebi.ac.uk/QuickGO/GTerm?id=GO:0061740	[]
10	7,8,9,10	mRNA endonucleolytic cleavage involved in unfolded protein response	GO:0070055	0.0409	0.231	0	-0.47	8.09389	-1.38963	Q9I8F9|1.2655419609	1	18	56	24150	http://www.ebi.ac.uk/QuickGO/GTerm?id=GO:0070055	[]
4	4	face development	GO:0060324	0.0412	0.232	0.08	-0.38	8.09389	-1.38963	Q9DGE0|1.23763773087;A7E2Y1|2.85775330166;C0HL13|0.827490369573	3	330	56	24150	http://www.ebi.ac.uk/QuickGO/GTerm?id=GO:0060324	[]
4	4	positive regulation of nervous system development	GO:0051962	0.0412	0.232	1.42	1.01	8.09389	-1.38963	A2ASS6|1.41564724845;Q9DGE0|1.23763773087;P79819|1.68677571431;P13731|1.47580409746;P23239|1.47708544639;Q3SYR3|1.2091183262;P68103|1.30064609015;Q3MHM5|1.21023193676;Q9I8F9|1.2655419609;C0HL13|0.827490369573;P22316|0.71601281414	11	2675	56	24150	http://www.ebi.ac.uk/QuickGO/GTerm?id=GO:0051962	[]
7	5,6,7	positive regulation of G-protein coupled receptor protein signaling pathway	GO:0045745	0.0414	0.232	0.39	-0.07	8.09389	-1.38963	A2ASS6|1.41564724845;P06238|1.71824568474	2	139	56	24150	http://www.ebi.ac.uk/QuickGO/GTerm?id=GO:0045745	[]
8	6,7,8	regulation of hydrogen peroxide-induced cell death	GO:1903205	0.0414	0.232	0.22	-0.24	8.09389	-1.38963	O42249|1.32246297031;Q9I8F9|1.2655419609	2	139	56	24150	http://www.ebi.ac.uk/QuickGO/GTerm?id=GO:1903205	[]
4	4	cell activation	GO:0001775	0.0415	0.233	2.51	2.16	8.09389	-1.38963	P54985|1.42746752672;A2ASS6|1.41564724845;P0DOX8|2.29821362574;Q90474|1.49431540177;P80191|1.69920451585;P79819|1.68677571431;Q0IIG5|1.31361043921;Q32KV0|1.29793277687;P13731|1.47580409746;P68103|1.30064609015;P0DOX6|1.64025943763;Q3MHM5|1.21023193676;B5DGM7|1.30516635586;Q9I8F9|1.2655419609;P10895|0.654062257881	15	4078	56	24150	http://www.ebi.ac.uk/QuickGO/GTerm?id=GO:0001775	[]
4	3,4	regulation of metabolic process	GO:0019222	0.0419	0.235	5.89	5.69	8.09389	-1.38963	P54985|1.42746752672;Q08699|1.20437119109;A2ASS6|1.41564724845;Q90YS3|1.31348018116;P0DOX8|2.29821362574;Q90474|1.49431540177;P50143|1.61781646551;P80191|1.69920451585;Q9DGE0|1.23763773087;Q90YT6|1.21510412702;P06238|1.71824568474;P68246|1.28095031207;P79819|1.68677571431;P08249|1.76164824879;Q9P4E9|1.26979400707;Q9CY58|1.20078532292;Q8CI51|1.26898349178;Q5E958|1.30002115911;Q04467|1.32560933021;…	37	12981	56	24150	http://www.ebi.ac.uk/QuickGO/GTerm?id=GO:0019222	[]
5	5	fatty acid metabolic process	GO:0006631	0.0419	0.235	1.05	0.63	8.09389	-1.38963	P38117|1.25986331588;P06238|1.71824568474;P08249|1.76164824879;Q6AZA0|1.36330396893;P00348|1.34766100268;P11607|0.617927998517	6	1104	56	24150	http://www.ebi.ac.uk/QuickGO/GTerm?id=GO:0006631	[]
4	4	organelle organization	GO:0006996	0.0422	0.236	4.1	3.82	8.09389	-1.38963	P54985|1.42746752672;Q08699|1.20437119109;A2ASS6|1.41564724845;Q90YS3|1.31348018116;Q4V8J7|1.44810939069;Q90474|1.49431540177;P50143|1.61781646551;Q2EN81|1.66806652033;Q9BUR5|1.27800770069;Q9DGE0|1.23763773087;P79819|1.68677571431;Q9P4E9|1.26979400707;Q8CI51|1.26898349178;Q5E958|1.30002115911;Q04467|1.32560933021;P13619|1.34324963006;P23239|1.47708544639;Q3SYR3|1.2091183262;Q4R5B0|1.31137465787;A…	28	9135	56	24150	http://www.ebi.ac.uk/QuickGO/GTerm?id=GO:0006996	[]
4	4	cellular component assembly involved in morphogenesis	GO:0010927	0.0422	0.236	1.06	0.64	8.09389	-1.38963	A2ASS6|1.41564724845;Q90474|1.49431540177;Q9DGE0|1.23763773087;Q8CI51|1.26898349178;Q3SYR3|1.2091183262;A7E2Y1|2.85775330166	6	1106	56	24150	http://www.ebi.ac.uk/QuickGO/GTerm?id=GO:0010927	[]
6	5,6	negative regulation of signal transduction in absence of ligand	GO:1901099	0.0425	0.236	0.19	-0.27	8.09389	-1.38963	Q9DGE0|1.23763773087;Q9I8F9|1.2655419609	2	141	56	24150	http://www.ebi.ac.uk/QuickGO/GTerm?id=GO:1901099	[]
6	6	short-chain fatty acid metabolic process	GO:0046459	0.0425	0.236	0.23	-0.23	8.09389	-1.38963	P38117|1.25986331588;P00348|1.34766100268	2	141	56	24150	http://www.ebi.ac.uk/QuickGO/GTerm?id=GO:0046459	[]
7	6,7	negative regulation of extrinsic apoptotic signaling pathway in absence of ligand	GO:2001240	0.0425	0.236	0.19	-0.27	8.09389	-1.38963	Q9DGE0|1.23763773087;Q9I8F9|1.2655419609	2	141	56	24150	http://www.ebi.ac.uk/QuickGO/GTerm?id=GO:2001240	[]
6	6	cardiac muscle cell action potential	GO:0086001	0.0428	0.236	-0.08	-0.55	8.09389	-1.38963	O57656|1.20170929051;P11607|0.617927998517;P22316|0.71601281414	3	335	56	24150	http://www.ebi.ac.uk/QuickGO/GTerm?id=GO:0086001	[]
4	4	sperm-egg recognition	GO:0035036	0.043	0.236	0.31	-0.14	8.09389	-1.38963	P50143|1.61781646551;Q9I8F9|1.2655419609	2	142	56	24150	http://www.ebi.ac.uk/QuickGO/GTerm?id=GO:0035036	[]
7	6,7	cell death in response to hydrogen peroxide	GO:0036474	0.043	0.236	0.22	-0.24	8.09389	-1.38963	O42249|1.32246297031;Q9I8F9|1.2655419609	2	142	56	24150	http://www.ebi.ac.uk/QuickGO/GTerm?id=GO:0036474	[]
6	5,6	establishment of protein localization to membrane	GO:0090150	0.043	0.236	0.69	0.26	8.09389	-1.38963	Q08699|1.20437119109;Q90YS3|1.31348018116;Q90474|1.49431540177;Q90YT6|1.21510412702;Q5E958|1.30002115911;O42249|1.32246297031	6	1111	56	24150	http://www.ebi.ac.uk/QuickGO/GTerm?id=GO:0090150	[]
6	5,6	regulation of innate immune response	GO:0045088	0.0431	0.236	1.15	0.74	8.09389	-1.38963	Q90474|1.49431540177;Q9DGE0|1.23763773087;P06238|1.71824568474;P79819|1.68677571431;P13731|1.47580409746;Q6PHG2|1.41517579381;Q9I8F9|1.2655419609	7	1407	56	24150	http://www.ebi.ac.uk/QuickGO/GTerm?id=GO:0045088	[]
8	8	protein localization to nucleoplasm	GO:1990173	0.0432	0.236	0	-0.47	8.09389	-1.38963	P50143|1.61781646551	1	19	56	24150	http://www.ebi.ac.uk/QuickGO/GTerm?id=GO:1990173	[]
8	6,7,8	negative regulation of chemokine (C-X-C motif) ligand 2 production	GO:2000342	0.0432	0.236	0	-0.47	8.09389	-1.38963	Q9DGE0|1.23763773087	1	19	56	24150	http://www.ebi.ac.uk/QuickGO/GTerm?id=GO:2000342	[]
8	7,8	regulation of endoribonuclease activity	GO:0060699	0.0432	0.236	0	-0.47	8.09389	-1.38963	Q9I8F9|1.2655419609	1	19	56	24150	http://www.ebi.ac.uk/QuickGO/GTerm?id=GO:0060699	[]
11	7,8,9,10,11	regulation of matrix metallopeptidase secretion	GO:1904464	0.0432	0.236	0	-0.47	8.09389	-1.38963	Q04467|1.32560933021	1	19	56	24150	http://www.ebi.ac.uk/QuickGO/GTerm?id=GO:1904464	[]
5	5	external genitalia morphogenesis	GO:0035261	0.0432	0.236	0	-0.47	8.09389	-1.38963	C0HL13|0.827490369573	1	19	56	24150	http://www.ebi.ac.uk/QuickGO/GTerm?id=GO:0035261	[]
10	6,7,8,9,10	matrix metallopeptidase secretion	GO:1990773	0.0432	0.236	0	-0.47	8.09389	-1.38963	Q04467|1.32560933021	1	19	56	24150	http://www.ebi.ac.uk/QuickGO/GTerm?id=GO:1990773	[]
4	4	lipid metabolic process	GO:0006629	0.0432	0.236	2.01	1.64	8.09389	-1.38963	A2ASS6|1.41564724845;P38117|1.25986331588;P06238|1.71824568474;P08249|1.76164824879;Q9P4E9|1.26979400707;Q6AZA0|1.36330396893;Q04467|1.32560933021;O57656|1.20170929051;P68103|1.30064609015;P00348|1.34766100268;O42249|1.32246297031;C0HL13|0.827490369573;P11607|0.617927998517;P10895|0.654062257881	14	3740	56	24150	http://www.ebi.ac.uk/QuickGO/GTerm?id=GO:0006629	[]
10	5,6,7,8,9,10	negative regulation of protein secretion	GO:0050709	0.0433	0.236	0.52	0.08	8.09389	-1.38963	A2ASS6|1.41564724845;Q04467|1.32560933021;Q0IIG5|1.31361043921;P00348|1.34766100268	4	571	56	24150	http://www.ebi.ac.uk/QuickGO/GTerm?id=GO:0050709	[]
7	7	hyaluronan metabolic process	GO:0030212	0.0436	0.237	0.19	-0.27	8.09389	-1.38963	Q9GLY5|1.28549537945;Q9CY58|1.20078532292	2	143	56	24150	http://www.ebi.ac.uk/QuickGO/GTerm?id=GO:0030212	[]
8	4,5,6,7,8	positive regulation of telomere maintenance	GO:0032206	0.0436	0.237	0.3	-0.15	8.09389	-1.38963	P50143|1.61781646551;Q9DGE0|1.23763773087	2	143	56	24150	http://www.ebi.ac.uk/QuickGO/GTerm?id=GO:0032206	[]
7	7	cardiac muscle cell contraction	GO:0086003	0.0437	0.238	-0.08	-0.55	8.09389	-1.38963	O57656|1.20170929051;P11607|0.617927998517;P22316|0.71601281414	3	338	56	24150	http://www.ebi.ac.uk/QuickGO/GTerm?id=GO:0086003	[]
6	5,6	regulation of osteoblast differentiation	GO:0045667	0.0437	0.238	0.56	0.12	8.09389	-1.38963	A2ASS6|1.41564724845;P79819|1.68677571431;Q8CI51|1.26898349178;C0HL13|0.827490369573	4	573	56	24150	http://www.ebi.ac.uk/QuickGO/GTerm?id=GO:0045667	[]
3	3	positive regulation of immune system process	GO:0002684	0.0438	0.238	2.5	2.14	8.09389	-1.38963	A2ASS6|1.41564724845;P0DOX8|2.29821362574;Q90474|1.49431540177;Q9DGE0|1.23763773087;P06238|1.71824568474;P79819|1.68677571431;A7E2Y1|2.85775330166;Q6PHG2|1.41517579381;P0DOX6|1.64025943763;Q9I8F9|1.2655419609;P10895|0.654062257881;P22316|0.71601281414	12	3044	56	24150	http://www.ebi.ac.uk/QuickGO/GTerm?id=GO:0002684	[]
6	6	modulation by symbiont of host cellular process	GO:0044068	0.0441	0.239	0.31	-0.14	8.09389	-1.38963	P13731|1.47580409746;Q5MJ86|1.39918496478	2	144	56	24150	http://www.ebi.ac.uk/QuickGO/GTerm?id=GO:0044068	[]
4	4	genitalia morphogenesis	GO:0035112	0.0441	0.239	-0.01	-0.48	8.09389	-1.38963	Q9DGE0|1.23763773087;C0HL13|0.827490369573	2	144	56	24150	http://www.ebi.ac.uk/QuickGO/GTerm?id=GO:0035112	[]
3	3	protein folding	GO:0006457	0.0442	0.239	0.64	0.2	8.09389	-1.38963	P54985|1.42746752672;Q90474|1.49431540177;P50143|1.61781646551;Q9I8F9|1.2655419609	4	575	56	24150	http://www.ebi.ac.uk/QuickGO/GTerm?id=GO:0006457	[]
5	5	heart growth	GO:0060419	0.0442	0.239	0.8	0.37	8.09389	-1.38963	A2ASS6|1.41564724845;Q9DGE0|1.23763773087;Q8CI51|1.26898349178;A7E2Y1|2.85775330166	4	575	56	24150	http://www.ebi.ac.uk/QuickGO/GTerm?id=GO:0060419	[]
5	5	regulation of protein metabolic process	GO:0051246	0.0443	0.239	3.64	3.34	8.09389	-1.38963	P54985|1.42746752672;A2ASS6|1.41564724845;Q90YS3|1.31348018116;P0DOX8|2.29821362574;Q90474|1.49431540177;P80191|1.69920451585;Q9DGE0|1.23763773087;P06238|1.71824568474;P79819|1.68677571431;Q9P4E9|1.26979400707;Q9CY58|1.20078532292;O57656|1.20170929051;P20810|1.73376457966;P13731|1.47580409746;P68103|1.30064609015;Q3SZ54|1.29425101684;Q6PHG2|1.41517579381;P0DOX6|1.64025943763;Q5MJ86|1.39918496478;…	23	7150	56	24150	http://www.ebi.ac.uk/QuickGO/GTerm?id=GO:0051246	[]
5	5	positive regulation of adaptive immune response	GO:0002821	0.0444	0.239	0.49	0.04	8.09389	-1.38963	P06238|1.71824568474;Q6PHG2|1.41517579381;Q9I8F9|1.2655419609	3	340	56	24150	http://www.ebi.ac.uk/QuickGO/GTerm?id=GO:0002821	[]
7	6,7	calcium-mediated signaling	GO:0019722	0.0444	0.239	0.35	-0.1	8.09389	-1.38963	A2ASS6|1.41564724845;P68246|1.28095031207;Q3SYR3|1.2091183262;P11607|0.617927998517;P22316|0.71601281414	5	838	56	24150	http://www.ebi.ac.uk/QuickGO/GTerm?id=GO:0019722	[]
5	5	response to unfolded protein	GO:0006986	0.0447	0.24	0.57	0.12	8.09389	-1.38963	Q90474|1.49431540177;P13731|1.47580409746;O42249|1.32246297031;Q9I8F9|1.2655419609	4	577	56	24150	http://www.ebi.ac.uk/QuickGO/GTerm?id=GO:0006986	[]
5	5	organonitrogen compound biosynthetic process	GO:1901566	0.0451	0.24	2.5	2.15	8.09389	-1.38963	Q08699|1.20437119109;A2ASS6|1.41564724845;Q90YS3|1.31348018116;Q2EN81|1.66806652033;Q5R9I5|1.27224438284;Q9DGE0|1.23763773087;Q90YT6|1.21510412702;P06238|1.71824568474;Q9P4E9|1.26979400707;Q6AZA0|1.36330396893;Q9CY58|1.20078532292;Q5E958|1.30002115911;Q04467|1.32560933021;P13619|1.34324963006;Q4R5B0|1.31137465787;P68103|1.30064609015;Q3SZ54|1.29425101684;Q5MJ86|1.39918496478;O42249|1.32246297031;…	20	5993	56	24150	http://www.ebi.ac.uk/QuickGO/GTerm?id=GO:1901566	[]
7	6,7	positive regulation of cell cycle G2/M phase transition	GO:1902751	0.0452	0.24	0.27	-0.19	8.09389	-1.38963	Q90474|1.49431540177;Q9DGE0|1.23763773087	2	146	56	24150	http://www.ebi.ac.uk/QuickGO/GTerm?id=GO:1902751	[]
6	5,6	prostate epithelial cord elongation	GO:0060523	0.0454	0.24	0	-0.47	8.09389	-1.38963	A2ASS6|1.41564724845	1	20	56	24150	http://www.ebi.ac.uk/QuickGO/GTerm?id=GO:0060523	[]
8	7,8	folic acid import into cell	GO:1904447	0.0454	0.24	0	-0.47	8.09389	-1.38963	C0HL13|0.827490369573	1	20	56	24150	http://www.ebi.ac.uk/QuickGO/GTerm?id=GO:1904447	[]
9	9	UTP biosynthetic process	GO:0006228	0.0454	0.24	0	-0.47	8.09389	-1.38963	O42249|1.32246297031	1	20	56	24150	http://www.ebi.ac.uk/QuickGO/GTerm?id=GO:0006228	[]
10	8,9,10	mRNA splicing, via endonucleolytic cleavage and ligation	GO:0070054	0.0454	0.24	0	-0.47	8.09389	-1.38963	Q9I8F9|1.2655419609	1	20	56	24150	http://www.ebi.ac.uk/QuickGO/GTerm?id=GO:0070054	[]
8	6,7,8	mRNA splicing via endonucleolytic cleavage and ligation involved in unfolded protein response	GO:0030969	0.0454	0.24	0	-0.47	8.09389	-1.38963	Q9I8F9|1.2655419609	1	20	56	24150	http://www.ebi.ac.uk/QuickGO/GTerm?id=GO:0030969	[]
9	5,7,8,9	positive regulation of nucleotide-binding oligomerization domain containing 2 signaling pathway	GO:0070434	0.0454	0.24	0	-0.47	8.09389	-1.38963	Q9I8F9|1.2655419609	1	20	56	24150	http://www.ebi.ac.uk/QuickGO/GTerm?id=GO:0070434	[]
7	6,7	ERK5 cascade	GO:0070375	0.0454	0.24	0	-0.47	8.09389	-1.38963	Q9DGE0|1.23763773087	1	20	56	24150	http://www.ebi.ac.uk/QuickGO/GTerm?id=GO:0070375	[]
8	8	fructose catabolic process	GO:0006001	0.0454	0.24	0	-0.47	8.09389	-1.38963	B5DGM7|1.30516635586	1	20	56	24150	http://www.ebi.ac.uk/QuickGO/GTerm?id=GO:0006001	[]
7	5,6,7	protein import into mitochondrial outer membrane	GO:0045040	0.0454	0.24	0	-0.47	8.09389	-1.38963	Q90474|1.49431540177	1	20	56	24150	http://www.ebi.ac.uk/QuickGO/GTerm?id=GO:0045040	[]
6	6	fructose catabolic process to hydroxyacetone phosphate and glyceraldehyde-3-phosphate	GO:0061624	0.0454	0.24	0	-0.47	8.09389	-1.38963	B5DGM7|1.30516635586	1	20	56	24150	http://www.ebi.ac.uk/QuickGO/GTerm?id=GO:0061624	[]
8	4,6,7,8	positive regulation of nucleotide-binding oligomerization domain containing signaling pathway	GO:0070426	0.0454	0.24	0	-0.47	8.09389	-1.38963	Q9I8F9|1.2655419609	1	20	56	24150	http://www.ebi.ac.uk/QuickGO/GTerm?id=GO:0070426	[]
6	5,6	regulation of establishment of protein localization	GO:0070201	0.0457	0.241	1.55	1.15	8.09389	-1.38963	P54985|1.42746752672;A2ASS6|1.41564724845;Q90474|1.49431540177;Q9P4E9|1.26979400707;Q04467|1.32560933021;Q0IIG5|1.31361043921;P00348|1.34766100268;Q5MJ86|1.39918496478;O42249|1.32246297031;Q9I8F9|1.2655419609;C0HL13|0.827490369573;P22316|0.71601281414	12	3064	56	24150	http://www.ebi.ac.uk/QuickGO/GTerm?id=GO:0070201	[]
6	6	cellular response to gonadotropin stimulus	GO:0071371	0.0458	0.241	0.38	-0.07	8.09389	-1.38963	A2ASS6|1.41564724845;P79819|1.68677571431	2	147	56	24150	http://www.ebi.ac.uk/QuickGO/GTerm?id=GO:0071371	[]
7	4,5,6,7	regulation of cardiac muscle cell action potential	GO:0098901	0.0463	0.244	-0.35	-0.84	8.09389	-1.38963	P11607|0.617927998517;P22316|0.71601281414	2	148	56	24150	http://www.ebi.ac.uk/QuickGO/GTerm?id=GO:0098901	[]
5	4,5	positive regulation of catabolic process	GO:0009896	0.0465	0.245	0.78	0.34	8.09389	-1.38963	A2ASS6|1.41564724845;Q9DGE0|1.23763773087;O57656|1.20170929051;Q5MJ86|1.39918496478;O42249|1.32246297031;Q9I8F9|1.2655419609;C0HL13|0.827490369573	7	1431	56	24150	http://www.ebi.ac.uk/QuickGO/GTerm?id=GO:0009896	[]
7	6,7	regulation of acute inflammatory response	GO:0002673	0.0466	0.245	0.81	0.38	8.09389	-1.38963	P0DOX8|2.29821362574;P06238|1.71824568474;P0DOX6|1.64025943763	3	347	56	24150	http://www.ebi.ac.uk/QuickGO/GTerm?id=GO:0002673	[]
5	5	adaptive immune response based on somatic recombination of immune receptors built from immunoglobulin superfamily domains	GO:0002460	0.0467	0.245	1.06	0.64	8.09389	-1.38963	P0DOX8|2.29821362574;P06238|1.71824568474;Q6PHG2|1.41517579381;P0DOX6|1.64025943763;Q9I8F9|1.2655419609	5	850	56	24150	http://www.ebi.ac.uk/QuickGO/GTerm?id=GO:0002460	[]
5	5	action potential	GO:0001508	0.0468	0.245	0.12	-0.34	8.09389	-1.38963	A2ASS6|1.41564724845;O57656|1.20170929051;P11607|0.617927998517;P22316|0.71601281414	4	586	56	24150	http://www.ebi.ac.uk/QuickGO/GTerm?id=GO:0001508	[]
10	6,7,8,9,10	regulation of telomere maintenance via telomerase	GO:0032210	0.0469	0.245	0.3	-0.15	8.09389	-1.38963	P50143|1.61781646551;Q9DGE0|1.23763773087	2	149	56	24150	http://www.ebi.ac.uk/QuickGO/GTerm?id=GO:0032210	[]
9	5,6,7,9	positive regulation of neurogenesis	GO:0050769	0.0474	0.245	1.27	0.86	8.09389	-1.38963	A2ASS6|1.41564724845;Q9DGE0|1.23763773087;P79819|1.68677571431;P13731|1.47580409746;P23239|1.47708544639;Q3SYR3|1.2091183262;P68103|1.30064609015;Q3MHM5|1.21023193676;Q9I8F9|1.2655419609;C0HL13|0.827490369573	10	2399	56	24150	http://www.ebi.ac.uk/QuickGO/GTerm?id=GO:0050769	[]
6	6	relaxation of cardiac muscle	GO:0055119	0.0474	0.245	0.06	-0.41	8.09389	-1.38963	A2ASS6|1.41564724845;P11607|0.617927998517	2	150	56	24150	http://www.ebi.ac.uk/QuickGO/GTerm?id=GO:0055119	[]
4	4	transposition	GO:0032196	0.0474	0.245	0.26	-0.2	8.09389	-1.38963	Q90474|1.49431540177;Q3SYR3|1.2091183262	2	150	56	24150	http://www.ebi.ac.uk/QuickGO/GTerm?id=GO:0032196	[]
5	5	carbohydrate derivative biosynthetic process	GO:1901137	0.0475	0.245	1.36	0.95	8.09389	-1.38963	A2ASS6|1.41564724845;Q90XG0|1.42711011761;Q2EN81|1.66806652033;Q9DGE0|1.23763773087;Q6AZA0|1.36330396893;P13619|1.34324963006;Q4R5B0|1.31137465787;Q589R5|1.32210405505;O42249|1.32246297031;B5DGM7|1.30516635586	10	2400	56	24150	http://www.ebi.ac.uk/QuickGO/GTerm?id=GO:1901137	[]
7	5,6,7	intermediate filament polymerization or depolymerization	GO:0045105	0.0476	0.245	0	-0.47	8.09389	-1.38963	P23239|1.47708544639	1	21	56	24150	http://www.ebi.ac.uk/QuickGO/GTerm?id=GO:0045105	[]
6	6	chemorepulsion involved in postnatal olfactory bulb interneuron migration	GO:0021836	0.0476	0.245	0	-0.47	8.09389	-1.38963	A2ASS6|1.41564724845	1	21	56	24150	http://www.ebi.ac.uk/QuickGO/GTerm?id=GO:0021836	[]
8	8	zymogen inhibition	GO:0097341	0.0476	0.245	0	-0.47	8.09389	-1.38963	P20810|1.73376457966	1	21	56	24150	http://www.ebi.ac.uk/QuickGO/GTerm?id=GO:0097341	[]
6	5,6	negative regulation of negative chemotaxis	GO:0050925	0.0476	0.245	0	-0.47	8.09389	-1.38963	A2ASS6|1.41564724845	1	21	56	24150	http://www.ebi.ac.uk/QuickGO/GTerm?id=GO:0050925	[]
6	6	late endosomal microautophagy	GO:0061738	0.0476	0.245	0	-0.47	8.09389	-1.38963	Q9I8F9|1.2655419609	1	21	56	24150	http://www.ebi.ac.uk/QuickGO/GTerm?id=GO:0061738	[]
9	9	B-1a B cell differentiation	GO:0002337	0.0476	0.245	0	-0.47	8.09389	-1.38963	P10895|0.654062257881	1	21	56	24150	http://www.ebi.ac.uk/QuickGO/GTerm?id=GO:0002337	[]
7	6,7	cellular response to L-phenylalanine derivative	GO:1904387	0.0476	0.245	0	-0.47	8.09389	-1.38963	A2ASS6|1.41564724845	1	21	56	24150	http://www.ebi.ac.uk/QuickGO/GTerm?id=GO:1904387	[]
6	5,6	canonical Wnt signaling pathway involved in positive regulation of cardiac outflow tract cell proliferation	GO:0061324	0.0476	0.245	0	-0.47	8.09389	-1.38963	C0HL13|0.827490369573	1	21	56	24150	http://www.ebi.ac.uk/QuickGO/GTerm?id=GO:0061324	[]
7	7	Wnt signaling pathway involved in forebrain neuroblast division	GO:0021874	0.0476	0.245	0	-0.47	8.09389	-1.38963	C0HL13|0.827490369573	1	21	56	24150	http://www.ebi.ac.uk/QuickGO/GTerm?id=GO:0021874	[]
7	5,7	negative regulation of transforming growth factor beta activation	GO:1901389	0.0476	0.245	0	-0.47	8.09389	-1.38963	Q90474|1.49431540177	1	21	56	24150	http://www.ebi.ac.uk/QuickGO/GTerm?id=GO:1901389	[]
5	5	response to nematicide	GO:0093002	0.0476	0.245	0	-0.47	8.09389	-1.38963	Q9DGE0|1.23763773087	1	21	56	24150	http://www.ebi.ac.uk/QuickGO/GTerm?id=GO:0093002	[]
5	4,5	cerebellar cortex formation	GO:0021697	0.048	0.246	0.05	-0.41	8.09389	-1.38963	Q9DGE0|1.23763773087;P22316|0.71601281414	2	151	56	24150	http://www.ebi.ac.uk/QuickGO/GTerm?id=GO:0021697	[]
7	7	positive regulation of protein processing	GO:0010954	0.048	0.246	0.39	-0.07	8.09389	-1.38963	A2ASS6|1.41564724845;P06238|1.71824568474	2	151	56	24150	http://www.ebi.ac.uk/QuickGO/GTerm?id=GO:0010954	[]
6	4,6	response to hypoxia	GO:0001666	0.0482	0.246	1.08	0.66	8.09389	-1.38963	A2ASS6|1.41564724845;P80971|1.41281287616;Q9DGE0|1.23763773087;P79819|1.68677571431;Q8CI51|1.26898349178;P51903|1.23988248762;O13276|1.39636177101;B5DGM7|1.30516635586	8	1754	56	24150	http://www.ebi.ac.uk/QuickGO/GTerm?id=GO:0001666	[]
5	5	regulation of carbohydrate metabolic process	GO:0006109	0.0484	0.246	0.85	0.42	8.09389	-1.38963	Q32KV0|1.29793277687;O57656|1.20170929051;Q5MJ86|1.39918496478;O42249|1.32246297031;P11607|0.617927998517;P10895|0.654062257881	6	1144	56	24150	http://www.ebi.ac.uk/QuickGO/GTerm?id=GO:0006109	[]
5	5	adult heart development	GO:0007512	0.0486	0.246	0.61	0.17	8.09389	-1.38963	A2ASS6|1.41564724845;A7E2Y1|2.85775330166	2	152	56	24150	http://www.ebi.ac.uk/QuickGO/GTerm?id=GO:0007512	[]
7	7	regulation of B cell mediated immunity	GO:0002712	0.0486	0.246	0.39	-0.07	8.09389	-1.38963	P06238|1.71824568474;Q6PHG2|1.41517579381	2	152	56	24150	http://www.ebi.ac.uk/QuickGO/GTerm?id=GO:0002712	[]
8	8	regulation of immunoglobulin mediated immune response	GO:0002889	0.0486	0.246	0.39	-0.07	8.09389	-1.38963	P06238|1.71824568474;Q6PHG2|1.41517579381	2	152	56	24150	http://www.ebi.ac.uk/QuickGO/GTerm?id=GO:0002889	[]
4	4	hindbrain morphogenesis	GO:0021575	0.0486	0.246	-0.09	-0.57	8.09389	-1.38963	Q9DGE0|1.23763773087;C0HL13|0.827490369573;P22316|0.71601281414	3	353	56	24150	http://www.ebi.ac.uk/QuickGO/GTerm?id=GO:0021575	[]
4	4	muscle hypertrophy in response to stress	GO:0003299	0.0492	0.246	-0.25	-0.73	8.09389	-1.38963	A7E2Y1|2.85775330166;P11607|0.617927998517	2	153	56	24150	http://www.ebi.ac.uk/QuickGO/GTerm?id=GO:0003299	[]
6	4,6	trachea development	GO:0060438	0.0492	0.246	-0.01	-0.48	8.09389	-1.38963	Q9DGE0|1.23763773087;C0HL13|0.827490369573	2	153	56	24150	http://www.ebi.ac.uk/QuickGO/GTerm?id=GO:0060438	[]
8	5,6,8	cardiac muscle hypertrophy in response to stress	GO:0014898	0.0492	0.246	-0.25	-0.73	8.09389	-1.38963	A7E2Y1|2.85775330166;P11607|0.617927998517	2	153	56	24150	http://www.ebi.ac.uk/QuickGO/GTerm?id=GO:0014898	[]
6	6	response to interleukin-4	GO:0070670	0.0492	0.246	0.29	-0.16	8.09389	-1.38963	Q90YS3|1.31348018116;Q90474|1.49431540177	2	153	56	24150	http://www.ebi.ac.uk/QuickGO/GTerm?id=GO:0070670	[]
8	7,8	regulation of muscle cell apoptotic process	GO:0010660	0.0493	0.246	0.08	-0.38	8.09389	-1.38963	Q9DGE0|1.23763773087;Q9I8F9|1.2655419609;C0HL13|0.827490369573	3	355	56	24150	http://www.ebi.ac.uk/QuickGO/GTerm?id=GO:0010660	[]
5	4,5	regulation of tissue remodeling	GO:0034103	0.0496	0.246	0.08	-0.38	8.09389	-1.38963	P80191|1.69920451585;P79819|1.68677571431;C0HL13|0.827490369573	3	356	56	24150	http://www.ebi.ac.uk/QuickGO/GTerm?id=GO:0034103	[]
8	5,6,7,8	negative regulation of apoptotic signaling pathway	GO:2001234	0.0497	0.246	0.62	0.18	8.09389	-1.38963	P54985|1.42746752672;A2ASS6|1.41564724845;Q9DGE0|1.23763773087;O42249|1.32246297031;Q9I8F9|1.2655419609	5	865	56	24150	http://www.ebi.ac.uk/QuickGO/GTerm?id=GO:2001234	[]
5	5	cellular response to organic substance	GO:0071310	0.0497	0.246	3.65	3.36	8.09389	-1.38963	P54985|1.42746752672;A2ASS6|1.41564724845;Q90YS3|1.31348018116;Q90474|1.49431540177;P80191|1.69920451585;Q9DGE0|1.23763773087;Q90YT6|1.21510412702;P06238|1.71824568474;P79819|1.68677571431;Q9P4E9|1.26979400707;Q0IIG5|1.31361043921;O57656|1.20170929051;P13731|1.47580409746;P23239|1.47708544639;A7E2Y1|2.85775330166;P68103|1.30064609015;Q3SZ54|1.29425101684;Q6PHG2|1.41517579381;Q5MJ86|1.39918496478;…	24	7628	56	24150	http://www.ebi.ac.uk/QuickGO/GTerm?id=GO:0071310	[]
11	7,8,10,11	maturation of SSU-rRNA from tricistronic rRNA transcript (SSU-rRNA, 5.8S rRNA, LSU-rRNA)	GO:0000462	0.0497	0.246	0.19	-0.27	8.09389	-1.38963	Q08699|1.20437119109;Q5E958|1.30002115911	2	154	56	24150	http://www.ebi.ac.uk/QuickGO/GTerm?id=GO:0000462	[]
6	5,6	regulation of vascular endothelial growth factor production	GO:0010574	0.0497	0.246	0.39	-0.07	8.09389	-1.38963	A2ASS6|1.41564724845;P06238|1.71824568474	2	154	56	24150	http://www.ebi.ac.uk/QuickGO/GTerm?id=GO:0010574	[]
11	5,7,10,11	chemoattraction of axon	GO:0061642	0.0498	0.246	0	-0.47	8.09389	-1.38963	A2ASS6|1.41564724845	1	22	56	24150	http://www.ebi.ac.uk/QuickGO/GTerm?id=GO:0061642	[]
9	8,9	positive regulation of lysosomal protein catabolic process	GO:1905167	0.0498	0.246	0	-0.47	8.09389	-1.38963	C0HL13|0.827490369573	1	22	56	24150	http://www.ebi.ac.uk/QuickGO/GTerm?id=GO:1905167	[]
8	4,8	positive regulation of Wnt signaling pathway involved in dorsal/ventral axis specification	GO:2000055	0.0498	0.246	0	-0.47	8.09389	-1.38963	C0HL13|0.827490369573	1	22	56	24150	http://www.ebi.ac.uk/QuickGO/GTerm?id=GO:2000055	[]
7	5,6,7	gibberellin mediated signaling pathway	GO:0010476	0.0498	0.246	0	-0.47	8.09389	-1.38963	O42249|1.32246297031	1	22	56	24150	http://www.ebi.ac.uk/QuickGO/GTerm?id=GO:0010476	[]
5	5	embryonic liver development	GO:1990402	0.0498	0.246	0	-0.47	8.09389	-1.38963	P06238|1.71824568474	1	22	56	24150	http://www.ebi.ac.uk/QuickGO/GTerm?id=GO:1990402	[]
6	6	cellular response to gibberellin stimulus	GO:0071370	0.0498	0.246	0	-0.47	8.09389	-1.38963	O42249|1.32246297031	1	22	56	24150	http://www.ebi.ac.uk/QuickGO/GTerm?id=GO:0071370	[]
6	6	response to prostaglandin F	GO:0034696	0.0498	0.246	0	-0.47	8.09389	-1.38963	P10895|0.654062257881	1	22	56	24150	http://www.ebi.ac.uk/QuickGO/GTerm?id=GO:0034696	[]
8	7,8	negative regulation by symbiont of host programmed cell death	GO:0052041	0.0498	0.246	0	-0.47	8.09389	-1.38963	P13731|1.47580409746	1	22	56	24150	http://www.ebi.ac.uk/QuickGO/GTerm?id=GO:0052041	[]
7	4,6,7	positive regulation of establishment of protein localization to plasma membrane	GO:0090004	0.0498	0.246	0	-0.47	8.09389	-1.38963	O42249|1.32246297031	1	22	56	24150	http://www.ebi.ac.uk/QuickGO/GTerm?id=GO:0090004	[]
11	8,9,10,11	negative regulation by symbiont of host apoptotic process	GO:0033668	0.0498	0.246	0	-0.47	8.09389	-1.38963	P13731|1.47580409746	1	22	56	24150	http://www.ebi.ac.uk/QuickGO/GTerm?id=GO:0033668	[]
10	6,10	osteoclast fusion	GO:0072675	0.0498	0.246	0	-0.47	8.09389	-1.38963	P06238|1.71824568474	1	22	56	24150	http://www.ebi.ac.uk/QuickGO/GTerm?id=GO:0072675	[]
7	5,6,7	T-tubule organization	GO:0033292	0.0498	0.246	0	-0.47	8.09389	-1.38963	P11607|0.617927998517	1	22	56	24150	http://www.ebi.ac.uk/QuickGO/GTerm?id=GO:0033292	[]
11	5,6,7,8,9,10,11	positive regulation of Golgi to plasma membrane protein transport	GO:0042998	0.0498	0.246	0	-0.47	8.09389	-1.38963	O42249|1.32246297031	1	22	56	24150	http://www.ebi.ac.uk/QuickGO/GTerm?id=GO:0042998	[]
10	9,10	NADP biosynthetic process	GO:0006741	0.0498	0.246	0	-0.47	8.09389	-1.38963	Q04467|1.32560933021	1	22	56	24150	http://www.ebi.ac.uk/QuickGO/GTerm?id=GO:0006741	[]
7	6,7	negative regulation by organism of programmed cell death in other organism involved in symbiotic interaction	GO:0052490	0.0498	0.246	0	-0.47	8.09389	-1.38963	P13731|1.47580409746	1	22	56	24150	http://www.ebi.ac.uk/QuickGO/GTerm?id=GO:0052490	[]
3	3	methylation	GO:0032259	0.0501	0.247	0.52	0.07	8.09389	-1.38963	Q08699|1.20437119109;Q90YS3|1.31348018116;P38117|1.25986331588;P68103|1.30064609015;Q9I8F9|1.2655419609	5	867	56	24150	http://www.ebi.ac.uk/QuickGO/GTerm?id=GO:0032259	[]
5	3,5	muscle adaptation	GO:0043500	0.0503	0.248	-0.21	-0.69	8.09389	-1.38963	P68246|1.28095031207;A7E2Y1|2.85775330166;P11607|0.617927998517;P22316|0.71601281414	4	600	56	24150	http://www.ebi.ac.uk/QuickGO/GTerm?id=GO:0043500	[]
7	5,7	cardiac muscle adaptation	GO:0014887	0.0503	0.248	-0.25	-0.73	8.09389	-1.38963	A7E2Y1|2.85775330166;P11607|0.617927998517	2	155	56	24150	http://www.ebi.ac.uk/QuickGO/GTerm?id=GO:0014887	[]
10	10	iron ion homeostasis	GO:0055072	0.0514	0.249	0.53	0.08	8.09389	-1.38963	A2ASS6|1.41564724845;P79819|1.68677571431;Q6PHG2|1.41517579381	3	361	56	24150	http://www.ebi.ac.uk/QuickGO/GTerm?id=GO:0055072	[]
5	5	protein stabilization	GO:0050821	0.0518	0.249	0.63	0.19	8.09389	-1.38963	Q90474|1.49431540177;P50143|1.61781646551;Q5MJ86|1.39918496478;Q9I8F9|1.2655419609	4	606	56	24150	http://www.ebi.ac.uk/QuickGO/GTerm?id=GO:0050821	[]
3	3	developmental process involved in reproduction	GO:0003006	0.0518	0.249	2.52	2.17	8.09389	-1.38963	A2ASS6|1.41564724845;Q90YS3|1.31348018116;Q90474|1.49431540177;P80191|1.69920451585;Q9DGE0|1.23763773087;P06238|1.71824568474;P08249|1.76164824879;Q9P4E9|1.26979400707;Q6AZA0|1.36330396893;Q04467|1.32560933021;P23239|1.47708544639;Q5MJ86|1.39918496478;O42249|1.32246297031;C0HL13|0.827490369573;P11607|0.617927998517;P10895|0.654062257881	16	4567	56	24150	http://www.ebi.ac.uk/QuickGO/GTerm?id=GO:0003006	[]
6	5,6	alditol biosynthetic process	GO:0019401	0.052	0.249	0	-0.47	8.09389	-1.38963	O57656|1.20170929051	1	23	56	24150	http://www.ebi.ac.uk/QuickGO/GTerm?id=GO:0019401	[]
7	6,7	outer mitochondrial membrane organization	GO:0007008	0.052	0.249	0	-0.47	8.09389	-1.38963	Q90474|1.49431540177	1	23	56	24150	http://www.ebi.ac.uk/QuickGO/GTerm?id=GO:0007008	[]
10	6,7,8,9,10	receptor-mediated endocytosis of low-density lipoprotein particle involved in cholesterol transport	GO:0090118	0.052	0.249	0	-0.47	8.09389	-1.38963	C0HL13|0.827490369573	1	23	56	24150	http://www.ebi.ac.uk/QuickGO/GTerm?id=GO:0090118	[]
9	9	ferrous iron transport	GO:0015684	0.052	0.249	0	-0.47	8.09389	-1.38963	P79819|1.68677571431	1	23	56	24150	http://www.ebi.ac.uk/QuickGO/GTerm?id=GO:0015684	[]
4	4	positive regulation of protein activation cascade	GO:2000259	0.052	0.249	0	-0.47	8.09389	-1.38963	P06238|1.71824568474	1	23	56	24150	http://www.ebi.ac.uk/QuickGO/GTerm?id=GO:2000259	[]
9	8,9	UTP metabolic process	GO:0046051	0.052	0.249	0	-0.47	8.09389	-1.38963	O42249|1.32246297031	1	23	56	24150	http://www.ebi.ac.uk/QuickGO/GTerm?id=GO:0046051	[]
9	8,9	proton-transporting V-type ATPase complex assembly	GO:0070070	0.052	0.249	0	-0.47	8.09389	-1.38963	B5DGM7|1.30516635586	1	23	56	24150	http://www.ebi.ac.uk/QuickGO/GTerm?id=GO:0070070	[]
7	5,7	planar cell polarity pathway involved in outflow tract morphogenesis	GO:0061347	0.052	0.249	0	-0.47	8.09389	-1.38963	C0HL13|0.827490369573	1	23	56	24150	http://www.ebi.ac.uk/QuickGO/GTerm?id=GO:0061347	[]
6	6	planar cell polarity pathway involved in pericardium morphogenesis	GO:0061354	0.052	0.249	0	-0.47	8.09389	-1.38963	C0HL13|0.827490369573	1	23	56	24150	http://www.ebi.ac.uk/QuickGO/GTerm?id=GO:0061354	[]
6	5,6	positive regulation of chondrocyte proliferation	GO:1902732	0.052	0.249	0	-0.47	8.09389	-1.38963	P79819|1.68677571431	1	23	56	24150	http://www.ebi.ac.uk/QuickGO/GTerm?id=GO:1902732	[]
9	9	multinuclear osteoclast differentiation	GO:0072674	0.052	0.249	0	-0.47	8.09389	-1.38963	P06238|1.71824568474	1	23	56	24150	http://www.ebi.ac.uk/QuickGO/GTerm?id=GO:0072674	[]
4	4	chorion-containing eggshell pattern formation	GO:0030381	0.052	0.249	0	-0.47	8.09389	-1.38963	Q9DGE0|1.23763773087	1	23	56	24150	http://www.ebi.ac.uk/QuickGO/GTerm?id=GO:0030381	[]
6	6	planar cell polarity pathway involved in ventricular septum morphogenesis	GO:0061348	0.052	0.249	0	-0.47	8.09389	-1.38963	C0HL13|0.827490369573	1	23	56	24150	http://www.ebi.ac.uk/QuickGO/GTerm?id=GO:0061348	[]
10	9,10	vacuolar proton-transporting V-type ATPase complex assembly	GO:0070072	0.052	0.249	0	-0.47	8.09389	-1.38963	B5DGM7|1.30516635586	1	23	56	24150	http://www.ebi.ac.uk/QuickGO/GTerm?id=GO:0070072	[]
7	6,7	clustering of voltage-gated potassium channels	GO:0045163	0.052	0.249	0	-0.47	8.09389	-1.38963	A2ASS6|1.41564724845	1	23	56	24150	http://www.ebi.ac.uk/QuickGO/GTerm?id=GO:0045163	[]
5	5	positive regulation of complement activation	GO:0045917	0.052	0.249	0	-0.47	8.09389	-1.38963	P06238|1.71824568474	1	23	56	24150	http://www.ebi.ac.uk/QuickGO/GTerm?id=GO:0045917	[]
8	7,8	planar cell polarity pathway involved in cardiac right atrium morphogenesis	GO:0061349	0.052	0.249	0	-0.47	8.09389	-1.38963	C0HL13|0.827490369573	1	23	56	24150	http://www.ebi.ac.uk/QuickGO/GTerm?id=GO:0061349	[]
9	6,7,8,9	positive regulation of protein homooligomerization	GO:0032464	0.052	0.249	0	-0.47	8.09389	-1.38963	O42249|1.32246297031	1	23	56	24150	http://www.ebi.ac.uk/QuickGO/GTerm?id=GO:0032464	[]
10	10	manganese ion homeostasis	GO:0055071	0.052	0.249	0	-0.47	8.09389	-1.38963	P11607|0.617927998517	1	23	56	24150	http://www.ebi.ac.uk/QuickGO/GTerm?id=GO:0055071	[]
8	8	B-1 B cell differentiation	GO:0001923	0.052	0.249	0	-0.47	8.09389	-1.38963	P10895|0.654062257881	1	23	56	24150	http://www.ebi.ac.uk/QuickGO/GTerm?id=GO:0001923	[]
7	7	planar cell polarity pathway involved in cardiac muscle tissue morphogenesis	GO:0061350	0.052	0.249	0	-0.47	8.09389	-1.38963	C0HL13|0.827490369573	1	23	56	24150	http://www.ebi.ac.uk/QuickGO/GTerm?id=GO:0061350	[]
4	4	cell recognition	GO:0008037	0.0526	0.251	1.04	0.62	8.09389	-1.38963	A2ASS6|1.41564724845;P0DOX8|2.29821362574;P50143|1.61781646551;P0DOX6|1.64025943763;Q9I8F9|1.2655419609	5	879	56	24150	http://www.ebi.ac.uk/QuickGO/GTerm?id=GO:0008037	[]
6	6	response to corticosteroid	GO:0031960	0.0535	0.254	0.78	0.35	8.09389	-1.38963	A2ASS6|1.41564724845;Q9DGE0|1.23763773087;Q90YT6|1.21510412702;P06238|1.71824568474;Q9P4E9|1.26979400707;B5DGM7|1.30516635586	6	1173	56	24150	http://www.ebi.ac.uk/QuickGO/GTerm?id=GO:0031960	[]
5	5	limb development	GO:0060173	0.0538	0.254	0.23	-0.23	8.09389	-1.38963	A2ASS6|1.41564724845;Q8CI51|1.26898349178;A7E2Y1|2.85775330166;C0HL13|0.827490369573;P22316|0.71601281414	5	885	56	24150	http://www.ebi.ac.uk/QuickGO/GTerm?id=GO:0060173	[]
8	7,8	embryonic forelimb morphogenesis	GO:0035115	0.0538	0.254	-0.23	-0.71	8.09389	-1.38963	C0HL13|0.827490369573;P22316|0.71601281414	2	161	56	24150	http://www.ebi.ac.uk/QuickGO/GTerm?id=GO:0035115	[]
4	4	regulation of cellular localization	GO:0060341	0.0539	0.254	2.33	1.96	8.09389	-1.38963	P54985|1.42746752672;A2ASS6|1.41564724845;Q90474|1.49431540177;P50143|1.61781646551;Q9DGE0|1.23763773087;Q9P4E9|1.26979400707;Q04467|1.32560933021;Q0IIG5|1.31361043921;O57656|1.20170929051;P00348|1.34766100268;Q5MJ86|1.39918496478;O42249|1.32246297031;Q9I8F9|1.2655419609;C0HL13|0.827490369573;P11607|0.617927998517;P10895|0.654062257881;P22316|0.71601281414	17	4963	56	24150	http://www.ebi.ac.uk/QuickGO/GTerm?id=GO:0060341	[]
5	5	regulation of lipid metabolic process	GO:0019216	0.054	0.254	1.09	0.68	8.09389	-1.38963	A2ASS6|1.41564724845;P06238|1.71824568474;P08249|1.76164824879;Q9P4E9|1.26979400707;Q04467|1.32560933021;P68103|1.30064609015;O42249|1.32246297031	7	1480	56	24150	http://www.ebi.ac.uk/QuickGO/GTerm?id=GO:0019216	[]
7	6,7	regulation of intrinsic apoptotic signaling pathway	GO:2001242	0.0541	0.254	0.47	0.02	8.09389	-1.38963	P54985|1.42746752672;Q9DGE0|1.23763773087;O42249|1.32246297031;Q9I8F9|1.2655419609	4	615	56	24150	http://www.ebi.ac.uk/QuickGO/GTerm?id=GO:2001242	[]
5	5	cellular response to osmotic stress	GO:0071470	0.0542	0.254	0.32	-0.13	8.09389	-1.38963	A2ASS6|1.41564724845;Q9DGE0|1.23763773087;O57656|1.20170929051	3	369	56	24150	http://www.ebi.ac.uk/QuickGO/GTerm?id=GO:0071470	[]
11	9,10,11	regulation of slow-twitch skeletal muscle fiber contraction	GO:0031449	0.0542	0.254	0	-0.47	8.09389	-1.38963	A7E2Y1|2.85775330166	1	24	56	24150	http://www.ebi.ac.uk/QuickGO/GTerm?id=GO:0031449	[]
6	5,6	regulation of cardiac ventricle development	GO:1904412	0.0542	0.254	0	-0.47	8.09389	-1.38963	C0HL13|0.827490369573	1	24	56	24150	http://www.ebi.ac.uk/QuickGO/GTerm?id=GO:1904412	[]
3	3	positive regulation of telomerase RNA localization to Cajal body	GO:1904874	0.0542	0.254	0	-0.47	8.09389	-1.38963	P50143|1.61781646551	1	24	56	24150	http://www.ebi.ac.uk/QuickGO/GTerm?id=GO:1904874	[]
7	6,7	negative regulation of interleukin-8 biosynthetic process	GO:0045415	0.0542	0.254	0	-0.47	8.09389	-1.38963	Q9DGE0|1.23763773087	1	24	56	24150	http://www.ebi.ac.uk/QuickGO/GTerm?id=GO:0045415	[]
5	5	pigment catabolic process	GO:0046149	0.0542	0.254	0	-0.47	8.09389	-1.38963	P38117|1.25986331588	1	24	56	24150	http://www.ebi.ac.uk/QuickGO/GTerm?id=GO:0046149	[]
6	6	protein targeting to vacuole involved in autophagy	GO:0071211	0.0542	0.254	0	-0.47	8.09389	-1.38963	Q9I8F9|1.2655419609	1	24	56	24150	http://www.ebi.ac.uk/QuickGO/GTerm?id=GO:0071211	[]
9	6,9	formation of translation preinitiation complex	GO:0001731	0.0542	0.254	0	-0.47	8.09389	-1.38963	Q90YS3|1.31348018116	1	24	56	24150	http://www.ebi.ac.uk/QuickGO/GTerm?id=GO:0001731	[]
5	4,5	apoptotic process involved in luteolysis	GO:0061364	0.0542	0.254	0	-0.47	8.09389	-1.38963	A2ASS6|1.41564724845	1	24	56	24150	http://www.ebi.ac.uk/QuickGO/GTerm?id=GO:0061364	[]
9	7,8,9	negative regulation of motor neuron apoptotic process	GO:2000672	0.0542	0.254	0	-0.47	8.09389	-1.38963	Q9DGE0|1.23763773087	1	24	56	24150	http://www.ebi.ac.uk/QuickGO/GTerm?id=GO:2000672	[]
9	8,9	single stranded viral RNA replication via double stranded DNA intermediate	GO:0039692	0.0542	0.254	0	-0.47	8.09389	-1.38963	Q3SYR3|1.2091183262	1	24	56	24150	http://www.ebi.ac.uk/QuickGO/GTerm?id=GO:0039692	[]
8	5,7,8	negative regulation of hypoxia-induced intrinsic apoptotic signaling pathway	GO:1903298	0.0542	0.254	0	-0.47	8.09389	-1.38963	Q9DGE0|1.23763773087	1	24	56	24150	http://www.ebi.ac.uk/QuickGO/GTerm?id=GO:1903298	[]
7	5,7	regulation of transforming growth factor beta activation	GO:1901388	0.0542	0.254	0	-0.47	8.09389	-1.38963	Q90474|1.49431540177	1	24	56	24150	http://www.ebi.ac.uk/QuickGO/GTerm?id=GO:1901388	[]
8	6,7,8	regulation of hypoxia-induced intrinsic apoptotic signaling pathway	GO:1903297	0.0542	0.254	0	-0.47	8.09389	-1.38963	Q9DGE0|1.23763773087	1	24	56	24150	http://www.ebi.ac.uk/QuickGO/GTerm?id=GO:1903297	[]
5	4,5	regulation of macromolecule metabolic process	GO:0060255	0.0546	0.255	5.31	5.09	8.09389	-1.38963	P54985|1.42746752672;Q08699|1.20437119109;A2ASS6|1.41564724845;Q90YS3|1.31348018116;P0DOX8|2.29821362574;Q90474|1.49431540177;P50143|1.61781646551;P80191|1.69920451585;Q9DGE0|1.23763773087;Q90YT6|1.21510412702;P06238|1.71824568474;P68246|1.28095031207;P79819|1.68677571431;Q9P4E9|1.26979400707;Q9CY58|1.20078532292;Q8CI51|1.26898349178;Q5E958|1.30002115911;Q32KV0|1.29793277687;O57656|1.20170929051;…	34	11869	56	24150	http://www.ebi.ac.uk/QuickGO/GTerm?id=GO:0060255	[]
6	6	smooth muscle contraction	GO:0006939	0.0547	0.255	0.5	0.05	8.09389	-1.38963	A2ASS6|1.41564724845;Q9DGE0|1.23763773087;P68246|1.28095031207;P22316|0.71601281414	4	617	56	24150	http://www.ebi.ac.uk/QuickGO/GTerm?id=GO:0006939	[]
3	3	ovulation cycle	GO:0042698	0.0547	0.255	0.58	0.14	8.09389	-1.38963	A2ASS6|1.41564724845;Q9DGE0|1.23763773087;P06238|1.71824568474;Q9I8F9|1.2655419609	4	617	56	24150	http://www.ebi.ac.uk/QuickGO/GTerm?id=GO:0042698	[]
4	4	negative regulation of ossification	GO:0030279	0.0549	0.256	0.08	-0.38	8.09389	-1.38963	A2ASS6|1.41564724845;P80191|1.69920451585;C0HL13|0.827490369573	3	371	56	24150	http://www.ebi.ac.uk/QuickGO/GTerm?id=GO:0030279	[]
5	5	spermatid development	GO:0007286	0.0552	0.257	0.52	0.08	8.09389	-1.38963	A2ASS6|1.41564724845;Q9P4E9|1.26979400707;Q5MJ86|1.39918496478;O42249|1.32246297031	4	619	56	24150	http://www.ebi.ac.uk/QuickGO/GTerm?id=GO:0007286	[]
7	5,6,7	positive regulation of cytokine-mediated signaling pathway	GO:0001961	0.0556	0.258	0.25	-0.2	8.09389	-1.38963	Q6PHG2|1.41517579381;Q9I8F9|1.2655419609	2	164	56	24150	http://www.ebi.ac.uk/QuickGO/GTerm?id=GO:0001961	[]
7	5,6,7	positive regulation of phagocytosis	GO:0050766	0.056	0.258	0.57	0.12	8.09389	-1.38963	P80191|1.69920451585;P06238|1.71824568474;Q9I8F9|1.2655419609	3	374	56	24150	http://www.ebi.ac.uk/QuickGO/GTerm?id=GO:0050766	[]
5	5	inflammatory response	GO:0006954	0.056	0.258	1.79	1.4	8.09389	-1.38963	Q9GLY5|1.28549537945;A2ASS6|1.41564724845;P0DOX8|2.29821362574;P80191|1.69920451585;Q9DGE0|1.23763773087;P06238|1.71824568474;P79819|1.68677571431;P13731|1.47580409746;P0DOX6|1.64025943763	9	2136	56	24150	http://www.ebi.ac.uk/QuickGO/GTerm?id=GO:0006954	[]
7	6,7	viral transcription	GO:0019083	0.056	0.258	0.4	-0.05	8.09389	-1.38963	Q08699|1.20437119109;Q90YS3|1.31348018116;Q90YT6|1.21510412702;Q5E958|1.30002115911	4	622	56	24150	http://www.ebi.ac.uk/QuickGO/GTerm?id=GO:0019083	[]
8	8	ventricular cardiac muscle cell action potential	GO:0086005	0.0562	0.258	0.07	-0.4	8.09389	-1.38963	O57656|1.20170929051;P22316|0.71601281414	2	165	56	24150	http://www.ebi.ac.uk/QuickGO/GTerm?id=GO:0086005	[]
5	5	branched-chain amino acid metabolic process	GO:0009081	0.0562	0.258	0.23	-0.22	8.09389	-1.38963	P38117|1.25986331588;Q6AZA0|1.36330396893	2	165	56	24150	http://www.ebi.ac.uk/QuickGO/GTerm?id=GO:0009081	[]
11	6,8,9,10,11	regulation of somatostatin secretion	GO:0090273	0.0564	0.258	0	-0.47	8.09389	-1.38963	P22316|0.71601281414	1	25	56	24150	http://www.ebi.ac.uk/QuickGO/GTerm?id=GO:0090273	[]
11	6,7,8,9,10,11	positive regulation of microtubule nucleation	GO:0090063	0.0564	0.258	0	-0.47	8.09389	-1.38963	Q9I8F9|1.2655419609	1	25	56	24150	http://www.ebi.ac.uk/QuickGO/GTerm?id=GO:0090063	[]
7	6,7	porphyrin-containing compound catabolic process	GO:0006787	0.0564	0.258	0	-0.47	8.09389	-1.38963	P38117|1.25986331588	1	25	56	24150	http://www.ebi.ac.uk/QuickGO/GTerm?id=GO:0006787	[]
5	5	ketone body catabolic process	GO:0046952	0.0564	0.258	0	-0.47	8.09389	-1.38963	Q6AZA0|1.36330396893	1	25	56	24150	http://www.ebi.ac.uk/QuickGO/GTerm?id=GO:0046952	[]
6	6	regulation of cyclic-nucleotide phosphodiesterase activity	GO:0051342	0.0564	0.258	0	-0.47	8.09389	-1.38963	O42249|1.32246297031	1	25	56	24150	http://www.ebi.ac.uk/QuickGO/GTerm?id=GO:0051342	[]
11	6,8,9,10,11	activation of MAPK activity involved in innate immune response	GO:0035419	0.0564	0.258	0	-0.47	8.09389	-1.38963	Q9DGE0|1.23763773087	1	25	56	24150	http://www.ebi.ac.uk/QuickGO/GTerm?id=GO:0035419	[]
7	7	protein localization to M-band	GO:0036309	0.0564	0.258	0	-0.47	8.09389	-1.38963	A2ASS6|1.41564724845	1	25	56	24150	http://www.ebi.ac.uk/QuickGO/GTerm?id=GO:0036309	[]
8	7,8	proximal convoluted tubule development	GO:0072019	0.0564	0.258	0	-0.47	8.09389	-1.38963	Q6AZA0|1.36330396893	1	25	56	24150	http://www.ebi.ac.uk/QuickGO/GTerm?id=GO:0072019	[]
6	6	tetrapyrrole catabolic process	GO:0033015	0.0564	0.258	0	-0.47	8.09389	-1.38963	P38117|1.25986331588	1	25	56	24150	http://www.ebi.ac.uk/QuickGO/GTerm?id=GO:0033015	[]
9	8,9	canonical Wnt signaling pathway involved in neural crest cell differentiation	GO:0044335	0.0564	0.258	0	-0.47	8.09389	-1.38963	C0HL13|0.827490369573	1	25	56	24150	http://www.ebi.ac.uk/QuickGO/GTerm?id=GO:0044335	[]
9	6,8,9	determination of left/right asymmetry in nervous system	GO:0035545	0.0564	0.258	0	-0.47	8.09389	-1.38963	Q9DGE0|1.23763773087	1	25	56	24150	http://www.ebi.ac.uk/QuickGO/GTerm?id=GO:0035545	[]
7	7	regulation of smooth muscle contraction	GO:0006940	0.0567	0.259	0.35	-0.1	8.09389	-1.38963	A2ASS6|1.41564724845;Q9DGE0|1.23763773087;P68246|1.28095031207	3	376	56	24150	http://www.ebi.ac.uk/QuickGO/GTerm?id=GO:0006940	[]
6	4,5,6	positive regulation of neurological system process	GO:0031646	0.0568	0.259	0.38	-0.07	8.09389	-1.38963	A2ASS6|1.41564724845;P79819|1.68677571431	2	166	56	24150	http://www.ebi.ac.uk/QuickGO/GTerm?id=GO:0031646	[]
6	5,6	regulation of transmembrane receptor protein serine/threonine kinase signaling pathway	GO:0090092	0.0571	0.26	0.74	0.31	8.09389	-1.38963	A2ASS6|1.41564724845;Q90474|1.49431540177;P06238|1.71824568474;Q9I8F9|1.2655419609;C0HL13|0.827490369573	5	900	56	24150	http://www.ebi.ac.uk/QuickGO/GTerm?id=GO:0090092	[]
5	5	response to decreased oxygen levels	GO:0036293	0.0571	0.26	1.08	0.66	8.09389	-1.38963	A2ASS6|1.41564724845;P80971|1.41281287616;Q9DGE0|1.23763773087;P79819|1.68677571431;Q8CI51|1.26898349178;P51903|1.23988248762;O13276|1.39636177101;B5DGM7|1.30516635586	8	1817	56	24150	http://www.ebi.ac.uk/QuickGO/GTerm?id=GO:0036293	[]
8	6,7,8	regulation of telomerase activity	GO:0051972	0.058	0.263	0.27	-0.19	8.09389	-1.38963	Q90474|1.49431540177;Q9DGE0|1.23763773087	2	168	56	24150	http://www.ebi.ac.uk/QuickGO/GTerm?id=GO:0051972	[]
6	6	planar cell polarity pathway involved in heart morphogenesis	GO:0061346	0.0586	0.263	0	-0.47	8.09389	-1.38963	C0HL13|0.827490369573	1	26	56	24150	http://www.ebi.ac.uk/QuickGO/GTerm?id=GO:0061346	[]
7	4,6,7	positive regulation of protein folding	GO:1903334	0.0586	0.263	0	-0.47	8.09389	-1.38963	Q9I8F9|1.2655419609	1	26	56	24150	http://www.ebi.ac.uk/QuickGO/GTerm?id=GO:1903334	[]
5	5	non-canonical Wnt signaling pathway involved in heart development	GO:0061341	0.0586	0.263	0	-0.47	8.09389	-1.38963	C0HL13|0.827490369573	1	26	56	24150	http://www.ebi.ac.uk/QuickGO/GTerm?id=GO:0061341	[]
10	8,9,10	positive regulation of smooth muscle cell apoptotic process	GO:0034393	0.0586	0.263	0	-0.47	8.09389	-1.38963	Q9DGE0|1.23763773087	1	26	56	24150	http://www.ebi.ac.uk/QuickGO/GTerm?id=GO:0034393	[]
9	8,9	Type II pneumocyte differentiation	GO:0060510	0.0586	0.263	0	-0.47	8.09389	-1.38963	A2ASS6|1.41564724845	1	26	56	24150	http://www.ebi.ac.uk/QuickGO/GTerm?id=GO:0060510	[]
9	6,7,8,9	negative regulation of chemokine-mediated signaling pathway	GO:0070100	0.0586	0.263	0	-0.47	8.09389	-1.38963	A2ASS6|1.41564724845	1	26	56	24150	http://www.ebi.ac.uk/QuickGO/GTerm?id=GO:0070100	[]
5	5	regulation of protein refolding	GO:0061083	0.0586	0.263	0	-0.47	8.09389	-1.38963	Q9I8F9|1.2655419609	1	26	56	24150	http://www.ebi.ac.uk/QuickGO/GTerm?id=GO:0061083	[]
8	7,8	regulation of cyclic nucleotide catabolic process	GO:0030805	0.0586	0.263	0	-0.47	8.09389	-1.38963	O42249|1.32246297031	1	26	56	24150	http://www.ebi.ac.uk/QuickGO/GTerm?id=GO:0030805	[]
10	7,8,9,10	ventricular cardiac myofibril assembly	GO:0055005	0.0586	0.263	0	-0.47	8.09389	-1.38963	A2ASS6|1.41564724845	1	26	56	24150	http://www.ebi.ac.uk/QuickGO/GTerm?id=GO:0055005	[]
9	8,9	regulation of cAMP catabolic process	GO:0030820	0.0586	0.263	0	-0.47	8.09389	-1.38963	O42249|1.32246297031	1	26	56	24150	http://www.ebi.ac.uk/QuickGO/GTerm?id=GO:0030820	[]
6	6	cellular heat acclimation	GO:0070370	0.0586	0.263	0	-0.47	8.09389	-1.38963	Q9I8F9|1.2655419609	1	26	56	24150	http://www.ebi.ac.uk/QuickGO/GTerm?id=GO:0070370	[]
7	6,7	RNA modification	GO:0009451	0.0589	0.264	0.28	-0.17	8.09389	-1.38963	Q08699|1.20437119109;Q90YS3|1.31348018116;Q3SYR3|1.2091183262	3	382	56	24150	http://www.ebi.ac.uk/QuickGO/GTerm?id=GO:0009451	[]
4	4	negative regulation of cellular response to growth factor stimulus	GO:0090288	0.059	0.264	0.57	0.13	8.09389	-1.38963	A2ASS6|1.41564724845;P06238|1.71824568474;Q9I8F9|1.2655419609;C0HL13|0.827490369573	4	633	56	24150	http://www.ebi.ac.uk/QuickGO/GTerm?id=GO:0090288	[]
10	7,8,10	regulation of neuron projection development	GO:0010975	0.0597	0.264	1.19	0.78	8.09389	-1.38963	A2ASS6|1.41564724845;Q9DGE0|1.23763773087;Q8CI51|1.26898349178;P13731|1.47580409746;P23239|1.47708544639;Q3SYR3|1.2091183262;P68103|1.30064609015;Q3MHM5|1.21023193676;C0HL13|0.827490369573;P22316|0.71601281414	10	2500	56	24150	http://www.ebi.ac.uk/QuickGO/GTerm?id=GO:0010975	[]
5	4,5	regulation of ossification	GO:0030278	0.0597	0.264	0.79	0.36	8.09389	-1.38963	A2ASS6|1.41564724845;P80191|1.69920451585;P79819|1.68677571431;Q8CI51|1.26898349178;C0HL13|0.827490369573	5	912	56	24150	http://www.ebi.ac.uk/QuickGO/GTerm?id=GO:0030278	[]
6	4,6	reproductive structure development	GO:0048608	0.0598	0.264	1.81	1.42	8.09389	-1.38963	A2ASS6|1.41564724845;Q90474|1.49431540177;P80191|1.69920451585;Q9DGE0|1.23763773087;P06238|1.71824568474;P08249|1.76164824879;Q04467|1.32560933021;P23239|1.47708544639;O42249|1.32246297031;C0HL13|0.827490369573;P10895|0.654062257881	11	2845	56	24150	http://www.ebi.ac.uk/QuickGO/GTerm?id=GO:0048608	[]
7	6,7	positive regulation of protein maturation	GO:1903319	0.0599	0.264	0.39	-0.07	8.09389	-1.38963	A2ASS6|1.41564724845;P06238|1.71824568474	2	171	56	24150	http://www.ebi.ac.uk/QuickGO/GTerm?id=GO:1903319	[]
5	5	vascular endothelial growth factor production	GO:0010573	0.0599	0.264	0.39	-0.07	8.09389	-1.38963	A2ASS6|1.41564724845;P06238|1.71824568474	2	171	56	24150	http://www.ebi.ac.uk/QuickGO/GTerm?id=GO:0010573	[]
7	6,7	cation transmembrane transport	GO:0098655	0.06	0.264	1.28	0.87	8.09389	-1.38963	P54985|1.42746752672;Q2EN81|1.66806652033;P79819|1.68677571431;P13619|1.34324963006;O57656|1.20170929051;Q4R5B0|1.31137465787;P11607|0.617927998517;P22316|0.71601281414	8	1836	56	24150	http://www.ebi.ac.uk/QuickGO/GTerm?id=GO:0098655	[]
7	6,7	regulation of transforming growth factor beta receptor signaling pathway	GO:0017015	0.0604	0.264	0.51	0.07	8.09389	-1.38963	Q90474|1.49431540177;P06238|1.71824568474;Q9I8F9|1.2655419609	3	386	56	24150	http://www.ebi.ac.uk/QuickGO/GTerm?id=GO:0017015	[]
7	5,7	RNA methylation	GO:0001510	0.0605	0.264	0.2	-0.26	8.09389	-1.38963	Q08699|1.20437119109;Q90YS3|1.31348018116	2	172	56	24150	http://www.ebi.ac.uk/QuickGO/GTerm?id=GO:0001510	[]
11	8,9,10,11	activation of JUN kinase activity	GO:0007257	0.0605	0.264	0.32	-0.13	8.09389	-1.38963	Q9DGE0|1.23763773087;P79819|1.68677571431	2	172	56	24150	http://www.ebi.ac.uk/QuickGO/GTerm?id=GO:0007257	[]
6	6	mitochondrial outer membrane permeabilization involved in programmed cell death	GO:1902686	0.0605	0.264	0.26	-0.2	8.09389	-1.38963	P54985|1.42746752672;Q9I8F9|1.2655419609	2	172	56	24150	http://www.ebi.ac.uk/QuickGO/GTerm?id=GO:1902686	[]
7	6,7	apoptotic mitochondrial changes	GO:0008637	0.0607	0.264	0.21	-0.25	8.09389	-1.38963	P54985|1.42746752672;Q9I8F9|1.2655419609;P11607|0.617927998517	3	387	56	24150	http://www.ebi.ac.uk/QuickGO/GTerm?id=GO:0008637	[]
10	9,10	GTP biosynthetic process	GO:0006183	0.0608	0.264	0	-0.47	8.09389	-1.38963	O42249|1.32246297031	1	27	56	24150	http://www.ebi.ac.uk/QuickGO/GTerm?id=GO:0006183	[]
8	8	isocitrate metabolic process	GO:0006102	0.0608	0.264	0	-0.47	8.09389	-1.38963	Q04467|1.32560933021	1	27	56	24150	http://www.ebi.ac.uk/QuickGO/GTerm?id=GO:0006102	[]
8	8	membrane depolarization during atrial cardiac muscle cell action potential	GO:0098912	0.0608	0.264	0	-0.47	8.09389	-1.38963	P22316|0.71601281414	1	27	56	24150	http://www.ebi.ac.uk/QuickGO/GTerm?id=GO:0098912	[]
5	5	positive regulation of response to interferon-gamma	GO:0060332	0.0608	0.264	0	-0.47	8.09389	-1.38963	Q6PHG2|1.41517579381	1	27	56	24150	http://www.ebi.ac.uk/QuickGO/GTerm?id=GO:0060332	[]
6	6	positive regulation of interferon-gamma-mediated signaling pathway	GO:0060335	0.0608	0.264	0	-0.47	8.09389	-1.38963	Q6PHG2|1.41517579381	1	27	56	24150	http://www.ebi.ac.uk/QuickGO/GTerm?id=GO:0060335	[]
7	6,7	folic acid transport	GO:0015884	0.0608	0.264	0	-0.47	8.09389	-1.38963	C0HL13|0.827490369573	1	27	56	24150	http://www.ebi.ac.uk/QuickGO/GTerm?id=GO:0015884	[]
8	4,7,8	IRES-dependent viral translational initiation	GO:0075522	0.0608	0.264	0	-0.47	8.09389	-1.38963	O42249|1.32246297031	1	27	56	24150	http://www.ebi.ac.uk/QuickGO/GTerm?id=GO:0075522	[]
6	6	response to lead ion	GO:0010288	0.0611	0.264	0.38	-0.07	8.09389	-1.38963	A2ASS6|1.41564724845;P79819|1.68677571431	2	173	56	24150	http://www.ebi.ac.uk/QuickGO/GTerm?id=GO:0010288	[]
9	5,6,7,8,9	regulation of telomere maintenance via telomere lengthening	GO:1904356	0.0611	0.264	0.3	-0.15	8.09389	-1.38963	P50143|1.61781646551;Q9DGE0|1.23763773087	2	173	56	24150	http://www.ebi.ac.uk/QuickGO/GTerm?id=GO:1904356	[]
5	5	cardiac muscle tissue development	GO:0048738	0.0614	0.264	0.99	0.57	8.09389	-1.38963	A2ASS6|1.41564724845;Q9DGE0|1.23763773087;P68246|1.28095031207;Q8CI51|1.26898349178;A7E2Y1|2.85775330166;C0HL13|0.827490369573	6	1215	56	24150	http://www.ebi.ac.uk/QuickGO/GTerm?id=GO:0048738	[]
5	5	reproductive system development	GO:0061458	0.0614	0.264	1.81	1.42	8.09389	-1.38963	A2ASS6|1.41564724845;Q90474|1.49431540177;P80191|1.69920451585;Q9DGE0|1.23763773087;P06238|1.71824568474;P08249|1.76164824879;Q04467|1.32560933021;P23239|1.47708544639;O42249|1.32246297031;C0HL13|0.827490369573;P10895|0.654062257881	11	2858	56	24150	http://www.ebi.ac.uk/QuickGO/GTerm?id=GO:0061458	[]
7	6,7	astrocyte differentiation	GO:0048708	0.0615	0.264	0.41	-0.04	8.09389	-1.38963	A2ASS6|1.41564724845;Q9DGE0|1.23763773087;P23239|1.47708544639	3	389	56	24150	http://www.ebi.ac.uk/QuickGO/GTerm?id=GO:0048708	[]
5	5	female gamete generation	GO:0007292	0.0616	0.264	1.13	0.71	8.09389	-1.38963	A2ASS6|1.41564724845;Q90YS3|1.31348018116;Q4V8J7|1.44810939069;Q90474|1.49431540177;Q9DGE0|1.23763773087;Q9P4E9|1.26979400707;O42249|1.32246297031;P11607|0.617927998517	8	1846	56	24150	http://www.ebi.ac.uk/QuickGO/GTerm?id=GO:0007292	[]
10	6,7,9,10	maturation of SSU-rRNA	GO:0030490	0.0617	0.264	0.19	-0.27	8.09389	-1.38963	Q08699|1.20437119109;Q5E958|1.30002115911	2	174	56	24150	http://www.ebi.ac.uk/QuickGO/GTerm?id=GO:0030490	[]
4	4	tricarboxylic acid cycle	GO:0006099	0.0617	0.264	0.37	-0.08	8.09389	-1.38963	P08249|1.76164824879;Q04467|1.32560933021	2	174	56	24150	http://www.ebi.ac.uk/QuickGO/GTerm?id=GO:0006099	[]
4	4	positive regulation of response to cytokine stimulus	GO:0060760	0.0617	0.264	0.25	-0.2	8.09389	-1.38963	Q6PHG2|1.41517579381;Q9I8F9|1.2655419609	2	174	56	24150	http://www.ebi.ac.uk/QuickGO/GTerm?id=GO:0060760	[]
3	3	positive regulation of cellular protein localization	GO:1903829	0.0617	0.264	0.94	0.52	8.09389	-1.38963	A2ASS6|1.41564724845;Q90474|1.49431540177;P50143|1.61781646551;Q9P4E9|1.26979400707;O57656|1.20170929051;O42249|1.32246297031;Q9I8F9|1.2655419609	7	1526	56	24150	http://www.ebi.ac.uk/QuickGO/GTerm?id=GO:1903829	[]
6	5,6	cellular chemical homeostasis	GO:0055082	0.0618	0.264	1.58	1.18	8.09389	-1.38963	A2ASS6|1.41564724845;P68246|1.28095031207;P79819|1.68677571431;Q0IIG5|1.31361043921;O57656|1.20170929051;Q6PHG2|1.41517579381;O42249|1.32246297031;C0HL13|0.827490369573;P11607|0.617927998517;P10895|0.654062257881;P22316|0.71601281414	11	2861	56	24150	http://www.ebi.ac.uk/QuickGO/GTerm?id=GO:0055082	[]
7	6,7	regulation of vasoconstriction	GO:0019229	0.0619	0.264	0.15	-0.32	8.09389	-1.38963	Q9DGE0|1.23763773087;Q9I8F9|1.2655419609;P22316|0.71601281414	3	390	56	24150	http://www.ebi.ac.uk/QuickGO/GTerm?id=GO:0019229	[]
8	7,8	Fc-epsilon receptor signaling pathway	GO:0038095	0.0619	0.264	0.67	0.23	8.09389	-1.38963	P0DOX8|2.29821362574;Q9DGE0|1.23763773087;P0DOX6|1.64025943763	3	390	56	24150	http://www.ebi.ac.uk/QuickGO/GTerm?id=GO:0038095	[]
3	3	single organism reproductive process	GO:0044702	0.062	0.264	3.11	2.78	8.09389	-1.38963	A2ASS6|1.41564724845;Q90YS3|1.31348018116;Q4V8J7|1.44810939069;Q90474|1.49431540177;P50143|1.61781646551;P80191|1.69920451585;Q9DGE0|1.23763773087;P06238|1.71824568474;P08249|1.76164824879;Q9P4E9|1.26979400707;Q6AZA0|1.36330396893;Q04467|1.32560933021;Q32KV0|1.29793277687;P23239|1.47708544639;Q5MJ86|1.39918496478;O42249|1.32246297031;Q9I8F9|1.2655419609;C0HL13|0.827490369573;P11607|0.617927998517…	20	6202	56	24150	http://www.ebi.ac.uk/QuickGO/GTerm?id=GO:0044702	[]
7	7	polyol biosynthetic process	GO:0046173	0.0623	0.264	0.1	-0.36	8.09389	-1.38963	O57656|1.20170929051;P10895|0.654062257881	2	175	56	24150	http://www.ebi.ac.uk/QuickGO/GTerm?id=GO:0046173	[]
5	5	response to cytokinin	GO:0009735	0.0623	0.264	0.4	-0.05	8.09389	-1.38963	Q90XG0|1.42711011761;P08249|1.76164824879	2	175	56	24150	http://www.ebi.ac.uk/QuickGO/GTerm?id=GO:0009735	[]
4	4	response to drug	GO:0042493	0.0624	0.264	1.4	0.99	8.09389	-1.38963	A2ASS6|1.41564724845;Q90474|1.49431540177;Q9DGE0|1.23763773087;P79819|1.68677571431;P68103|1.30064609015;P00348|1.34766100268;B5DGM7|1.30516635586;Q9I8F9|1.2655419609;C0HL13|0.827490369573;P11607|0.617927998517	10	2520	56	24150	http://www.ebi.ac.uk/QuickGO/GTerm?id=GO:0042493	[]
5	5	regulation of leukocyte mediated immunity	GO:0002703	0.0626	0.264	0.66	0.22	8.09389	-1.38963	P06238|1.71824568474;P13731|1.47580409746;Q6PHG2|1.41517579381;Q9I8F9|1.2655419609	4	646	56	24150	http://www.ebi.ac.uk/QuickGO/GTerm?id=GO:0002703	[]
6	5,6	osteoblast differentiation	GO:0001649	0.0629	0.264	0.69	0.25	8.09389	-1.38963	A2ASS6|1.41564724845;P79819|1.68677571431;Q8CI51|1.26898349178;O42249|1.32246297031;C0HL13|0.827490369573	5	926	56	24150	http://www.ebi.ac.uk/QuickGO/GTerm?id=GO:0001649	[]
5	5	poly(hydroxyalkanoate) biosynthetic process	GO:1901441	0.063	0.264	0	-0.47	8.09389	-1.38963	Q6AZA0|1.36330396893	1	28	56	24150	http://www.ebi.ac.uk/QuickGO/GTerm?id=GO:1901441	[]
4	4	poly(hydroxyalkanoate) metabolic process	GO:1901440	0.063	0.264	0	-0.47	8.09389	-1.38963	Q6AZA0|1.36330396893	1	28	56	24150	http://www.ebi.ac.uk/QuickGO/GTerm?id=GO:1901440	[]
5	5	negative regulation of homophilic cell adhesion	GO:1903386	0.063	0.264	0	-0.47	8.09389	-1.38963	A2ASS6|1.41564724845	1	28	56	24150	http://www.ebi.ac.uk/QuickGO/GTerm?id=GO:1903386	[]
7	6,7	regulation of oxidative phosphorylation uncoupler activity	GO:2000275	0.063	0.264	0	-0.47	8.09389	-1.38963	P54985|1.42746752672	1	28	56	24150	http://www.ebi.ac.uk/QuickGO/GTerm?id=GO:2000275	[]
9	9	CTP biosynthetic process	GO:0006241	0.063	0.264	0	-0.47	8.09389	-1.38963	O42249|1.32246297031	1	28	56	24150	http://www.ebi.ac.uk/QuickGO/GTerm?id=GO:0006241	[]
9	6,7,8,9	mitochondrial electron transport, cytochrome c to oxygen	GO:0006123	0.063	0.264	0	-0.47	8.09389	-1.38963	P80971|1.41281287616	1	28	56	24150	http://www.ebi.ac.uk/QuickGO/GTerm?id=GO:0006123	[]
7	5,7	mesenchymal cell proliferation involved in lung development	GO:0060916	0.063	0.264	0	-0.47	8.09389	-1.38963	A2ASS6|1.41564724845	1	28	56	24150	http://www.ebi.ac.uk/QuickGO/GTerm?id=GO:0060916	[]
7	5,6,7	regulation of cardiac chamber morphogenesis	GO:1901219	0.063	0.264	0	-0.47	8.09389	-1.38963	C0HL13|0.827490369573	1	28	56	24150	http://www.ebi.ac.uk/QuickGO/GTerm?id=GO:1901219	[]
11	8,11	iron ion import into cell	GO:0097459	0.063	0.264	0	-0.47	8.09389	-1.38963	P79819|1.68677571431	1	28	56	24150	http://www.ebi.ac.uk/QuickGO/GTerm?id=GO:0097459	[]
7	6,7	hemoglobin import	GO:0020028	0.063	0.264	0	-0.47	8.09389	-1.38963	C0HL13|0.827490369573	1	28	56	24150	http://www.ebi.ac.uk/QuickGO/GTerm?id=GO:0020028	[]
6	6	poly-hydroxybutyrate biosynthetic process	GO:0042619	0.063	0.264	0	-0.47	8.09389	-1.38963	Q6AZA0|1.36330396893	1	28	56	24150	http://www.ebi.ac.uk/QuickGO/GTerm?id=GO:0042619	[]
6	5,6	innate immune response in mucosa	GO:0002227	0.063	0.264	0	-0.47	8.09389	-1.38963	P79819|1.68677571431	1	28	56	24150	http://www.ebi.ac.uk/QuickGO/GTerm?id=GO:0002227	[]
12	7,8,9,10,11,12	ribosomal small subunit export from nucleus	GO:0000056	0.063	0.264	0	-0.47	8.09389	-1.38963	Q9P4E9|1.26979400707	1	28	56	24150	http://www.ebi.ac.uk/QuickGO/GTerm?id=GO:0000056	[]
8	8	pyrimidine ribonucleoside catabolic process	GO:0046133	0.063	0.264	0	-0.47	8.09389	-1.38963	Q3SYR3|1.2091183262	1	28	56	24150	http://www.ebi.ac.uk/QuickGO/GTerm?id=GO:0046133	[]
10	8,9,10	somatostatin secretion	GO:0070253	0.063	0.264	0	-0.47	8.09389	-1.38963	P22316|0.71601281414	1	28	56	24150	http://www.ebi.ac.uk/QuickGO/GTerm?id=GO:0070253	[]
7	4,7	regulation of telomerase RNA localization to Cajal body	GO:1904872	0.063	0.264	0	-0.47	8.09389	-1.38963	P50143|1.61781646551	1	28	56	24150	http://www.ebi.ac.uk/QuickGO/GTerm?id=GO:1904872	[]
5	5	poly-hydroxybutyrate metabolic process	GO:0042618	0.063	0.264	0	-0.47	8.09389	-1.38963	Q6AZA0|1.36330396893	1	28	56	24150	http://www.ebi.ac.uk/QuickGO/GTerm?id=GO:0042618	[]
7	6,7	intrinsic apoptotic signaling pathway in response to hypoxia	GO:1990144	0.063	0.264	0	-0.47	8.09389	-1.38963	Q9DGE0|1.23763773087	1	28	56	24150	http://www.ebi.ac.uk/QuickGO/GTerm?id=GO:1990144	[]
6	6	post-embryonic eye morphogenesis	GO:0048050	0.063	0.264	0	-0.47	8.09389	-1.38963	A2ASS6|1.41564724845	1	28	56	24150	http://www.ebi.ac.uk/QuickGO/GTerm?id=GO:0048050	[]
6	6	relaxation of skeletal muscle	GO:0090076	0.063	0.264	0	-0.47	8.09389	-1.38963	P11607|0.617927998517	1	28	56	24150	http://www.ebi.ac.uk/QuickGO/GTerm?id=GO:0090076	[]
6	6	regulation of axon diameter	GO:0031133	0.063	0.264	0	-0.47	8.09389	-1.38963	A2ASS6|1.41564724845	1	28	56	24150	http://www.ebi.ac.uk/QuickGO/GTerm?id=GO:0031133	[]
7	6,7	cardiac right atrium morphogenesis	GO:0003213	0.063	0.264	0	-0.47	8.09389	-1.38963	C0HL13|0.827490369573	1	28	56	24150	http://www.ebi.ac.uk/QuickGO/GTerm?id=GO:0003213	[]
4	4	negative regulation of cardiac chamber morphogenesis	GO:1901220	0.063	0.264	0	-0.47	8.09389	-1.38963	C0HL13|0.827490369573	1	28	56	24150	http://www.ebi.ac.uk/QuickGO/GTerm?id=GO:1901220	[]
12	11,12	negative regulation of endoplasmic reticulum calcium ion concentration	GO:0032471	0.063	0.264	0	-0.47	8.09389	-1.38963	P11607|0.617927998517	1	28	56	24150	http://www.ebi.ac.uk/QuickGO/GTerm?id=GO:0032471	[]
12	6,7,9,12	iron ion import across plasma membrane	GO:0098711	0.063	0.264	0	-0.47	8.09389	-1.38963	P79819|1.68677571431	1	28	56	24150	http://www.ebi.ac.uk/QuickGO/GTerm?id=GO:0098711	[]
10	8,9,10	negative regulation of type B pancreatic cell apoptotic process	GO:2000675	0.063	0.264	0	-0.47	8.09389	-1.38963	P20810|1.73376457966	1	28	56	24150	http://www.ebi.ac.uk/QuickGO/GTerm?id=GO:2000675	[]
6	5,6	positive regulation of leukocyte mediated immunity	GO:0002705	0.063	0.264	0.49	0.04	8.09389	-1.38963	P06238|1.71824568474;Q6PHG2|1.41517579381;Q9I8F9|1.2655419609	3	393	56	24150	http://www.ebi.ac.uk/QuickGO/GTerm?id=GO:0002705	[]
4	4	behavioral fear response	GO:0001662	0.0636	0.266	-0.01	-0.48	8.09389	-1.38963	A2ASS6|1.41564724845;P22316|0.71601281414	2	177	56	24150	http://www.ebi.ac.uk/QuickGO/GTerm?id=GO:0001662	[]
7	5,7	spinal cord motor neuron differentiation	GO:0021522	0.0636	0.266	-0.01	-0.48	8.09389	-1.38963	A2ASS6|1.41564724845;P22316|0.71601281414	2	177	56	24150	http://www.ebi.ac.uk/QuickGO/GTerm?id=GO:0021522	[]
7	7	cellular response to cadmium ion	GO:0071276	0.0642	0.267	0.19	-0.27	8.09389	-1.38963	Q9DGE0|1.23763773087;Q9I8F9|1.2655419609	2	178	56	24150	http://www.ebi.ac.uk/QuickGO/GTerm?id=GO:0071276	[]
9	5,6,7,8,9	cell growth involved in cardiac muscle cell development	GO:0061049	0.0642	0.267	0.2	-0.26	8.09389	-1.38963	Q9DGE0|1.23763773087;Q8CI51|1.26898349178	2	178	56	24150	http://www.ebi.ac.uk/QuickGO/GTerm?id=GO:0061049	[]
7	5,6,7	physiological cardiac muscle hypertrophy	GO:0003301	0.0642	0.267	0.2	-0.26	8.09389	-1.38963	Q9DGE0|1.23763773087;Q8CI51|1.26898349178	2	178	56	24150	http://www.ebi.ac.uk/QuickGO/GTerm?id=GO:0003301	[]
7	5,7	outflow tract septum morphogenesis	GO:0003148	0.0642	0.267	-0.07	-0.54	8.09389	-1.38963	A2ASS6|1.41564724845;C0HL13|0.827490369573	2	178	56	24150	http://www.ebi.ac.uk/QuickGO/GTerm?id=GO:0003148	[]
6	6	physiological muscle hypertrophy	GO:0003298	0.0642	0.267	0.2	-0.26	8.09389	-1.38963	Q9DGE0|1.23763773087;Q8CI51|1.26898349178	2	178	56	24150	http://www.ebi.ac.uk/QuickGO/GTerm?id=GO:0003298	[]
4	4	spermatid differentiation	GO:0048515	0.0646	0.267	0.52	0.08	8.09389	-1.38963	A2ASS6|1.41564724845;Q9P4E9|1.26979400707;Q5MJ86|1.39918496478;O42249|1.32246297031	4	653	56	24150	http://www.ebi.ac.uk/QuickGO/GTerm?id=GO:0048515	[]
6	5,6	regulation of cellular response to transforming growth factor beta stimulus	GO:1903844	0.0649	0.267	0.51	0.07	8.09389	-1.38963	Q90474|1.49431540177;P06238|1.71824568474;Q9I8F9|1.2655419609	3	398	56	24150	http://www.ebi.ac.uk/QuickGO/GTerm?id=GO:1903844	[]
7	6,7	regulation of DNA biosynthetic process	GO:2000278	0.0649	0.267	0.48	0.03	8.09389	-1.38963	Q90474|1.49431540177;P50143|1.61781646551;Q9DGE0|1.23763773087	3	398	56	24150	http://www.ebi.ac.uk/QuickGO/GTerm?id=GO:2000278	[]
7	6,7	negative regulation of apoptotic process	GO:0043066	0.065	0.267	1.8	1.42	8.09389	-1.38963	P54985|1.42746752672;A2ASS6|1.41564724845;Q90474|1.49431540177;Q9DGE0|1.23763773087;P79819|1.68677571431;P20810|1.73376457966;P13731|1.47580409746;Q5MJ86|1.39918496478;O42249|1.32246297031;Q9I8F9|1.2655419609;C0HL13|0.827490369573;P22316|0.71601281414	12	3239	56	24150	http://www.ebi.ac.uk/QuickGO/GTerm?id=GO:0043066	[]
5	4,5	prostate gland morphogenetic growth	GO:0060737	0.0651	0.267	0	-0.47	8.09389	-1.38963	A2ASS6|1.41564724845	1	29	56	24150	http://www.ebi.ac.uk/QuickGO/GTerm?id=GO:0060737	[]
8	7,8	proton-transporting two-sector ATPase complex assembly	GO:0070071	0.0651	0.267	0	-0.47	8.09389	-1.38963	B5DGM7|1.30516635586	1	29	56	24150	http://www.ebi.ac.uk/QuickGO/GTerm?id=GO:0070071	[]
7	6,7	regulation of ribonuclease activity	GO:0060700	0.0651	0.267	0	-0.47	8.09389	-1.38963	Q9I8F9|1.2655419609	1	29	56	24150	http://www.ebi.ac.uk/QuickGO/GTerm?id=GO:0060700	[]
6	5,6	lysosomal membrane organization	GO:0097212	0.0651	0.267	0	-0.47	8.09389	-1.38963	Q9I8F9|1.2655419609	1	29	56	24150	http://www.ebi.ac.uk/QuickGO/GTerm?id=GO:0097212	[]
10	8,9,10	modulation by symbiont of host apoptotic process	GO:0052150	0.0651	0.267	0	-0.47	8.09389	-1.38963	P13731|1.47580409746	1	29	56	24150	http://www.ebi.ac.uk/QuickGO/GTerm?id=GO:0052150	[]
9	6,9	smooth muscle contraction involved in micturition	GO:0060083	0.0651	0.267	0	-0.47	8.09389	-1.38963	P22316|0.71601281414	1	29	56	24150	http://www.ebi.ac.uk/QuickGO/GTerm?id=GO:0060083	[]
4	4	medulla oblongata development	GO:0021550	0.0651	0.267	0	-0.47	8.09389	-1.38963	P22316|0.71601281414	1	29	56	24150	http://www.ebi.ac.uk/QuickGO/GTerm?id=GO:0021550	[]
11	8,10,11	exonucleolytic trimming to generate mature 3'-end of 5.8S rRNA from tricistronic rRNA transcript (SSU-rRNA, 5.8S rRNA, LSU-rRNA)	GO:0000467	0.0651	0.267	0	-0.47	8.09389	-1.38963	Q9P4E9|1.26979400707	1	29	56	24150	http://www.ebi.ac.uk/QuickGO/GTerm?id=GO:0000467	[]
9	7,8,9	positive regulation of purine nucleotide catabolic process	GO:0033123	0.0651	0.267	0	-0.47	8.09389	-1.38963	O42249|1.32246297031	1	29	56	24150	http://www.ebi.ac.uk/QuickGO/GTerm?id=GO:0033123	[]
4	4	regulation of complement-dependent cytotoxicity	GO:1903659	0.0651	0.267	0	-0.47	8.09389	-1.38963	Q90474|1.49431540177	1	29	56	24150	http://www.ebi.ac.uk/QuickGO/GTerm?id=GO:1903659	[]
5	5	positive regulation of bone mineralization involved in bone maturation	GO:1900159	0.0651	0.267	0	-0.47	8.09389	-1.38963	P79819|1.68677571431	1	29	56	24150	http://www.ebi.ac.uk/QuickGO/GTerm?id=GO:1900159	[]
7	5,6,7	protection from natural killer cell mediated cytotoxicity	GO:0042270	0.0651	0.267	0	-0.47	8.09389	-1.38963	P13731|1.47580409746	1	29	56	24150	http://www.ebi.ac.uk/QuickGO/GTerm?id=GO:0042270	[]
3	3	anatomical structure development	GO:0048856	0.0653	0.268	5.78	5.58	8.09389	-1.38963	P54985|1.42746752672;Q08699|1.20437119109;A2ASS6|1.41564724845;Q90YS3|1.31348018116;Q90XG0|1.42711011761;Q4V8J7|1.44810939069;Q90474|1.49431540177;P50143|1.61781646551;P80191|1.69920451585;Q9DGE0|1.23763773087;Q90YT6|1.21510412702;P06238|1.71824568474;P68246|1.28095031207;P79819|1.68677571431;P08249|1.76164824879;Q9P4E9|1.26979400707;Q6AZA0|1.36330396893;Q8CI51|1.26898349178;Q5E958|1.30002115911;…	39	14227	56	24150	http://www.ebi.ac.uk/QuickGO/GTerm?id=GO:0048856	[]
5	5	membrane depolarization	GO:0051899	0.0653	0.268	0.15	-0.32	8.09389	-1.38963	O57656|1.20170929051;O42249|1.32246297031;P22316|0.71601281414	3	399	56	24150	http://www.ebi.ac.uk/QuickGO/GTerm?id=GO:0051899	[]
4	4	placenta blood vessel development	GO:0060674	0.0655	0.268	0.09	-0.37	8.09389	-1.38963	Q9DGE0|1.23763773087;P10895|0.654062257881	2	180	56	24150	http://www.ebi.ac.uk/QuickGO/GTerm?id=GO:0060674	[]
5	4,5	SMAD protein signal transduction	GO:0060395	0.0655	0.268	0.4	-0.05	8.09389	-1.38963	P79819|1.68677571431;P23239|1.47708544639	2	180	56	24150	http://www.ebi.ac.uk/QuickGO/GTerm?id=GO:0060395	[]
5	4,5	positive regulation of cellular component organization	GO:0051130	0.0656	0.268	2.37	2.01	8.09389	-1.38963	P54985|1.42746752672;A2ASS6|1.41564724845;Q90474|1.49431540177;P50143|1.61781646551;P80191|1.69920451585;Q9DGE0|1.23763773087;P06238|1.71824568474;P79819|1.68677571431;P13731|1.47580409746;Q3SYR3|1.2091183262;P68103|1.30064609015;O42249|1.32246297031;Q3MHM5|1.21023193676;Q9I8F9|1.2655419609;C0HL13|0.827490369573;P22316|0.71601281414	16	4709	56	24150	http://www.ebi.ac.uk/QuickGO/GTerm?id=GO:0051130	[]
4	3,4	reproductive behavior	GO:0019098	0.0661	0.268	0.51	0.06	8.09389	-1.38963	A2ASS6|1.41564724845;Q9DGE0|1.23763773087;O42249|1.32246297031;P22316|0.71601281414	4	658	56	24150	http://www.ebi.ac.uk/QuickGO/GTerm?id=GO:0019098	[]
6	6	cellular response to cytokine stimulus	GO:0071345	0.0661	0.268	1.43	1.03	8.09389	-1.38963	P54985|1.42746752672;A2ASS6|1.41564724845;Q90YS3|1.31348018116;Q90474|1.49431540177;Q0IIG5|1.31361043921;O57656|1.20170929051;Q3SZ54|1.29425101684;Q6PHG2|1.41517579381;Q5MJ86|1.39918496478;O42249|1.32246297031;Q9I8F9|1.2655419609	11	2894	56	24150	http://www.ebi.ac.uk/QuickGO/GTerm?id=GO:0071345	[]
6	5,6	single-organism intracellular transport	GO:1902582	0.0665	0.268	1.65	1.25	8.09389	-1.38963	A2ASS6|1.41564724845;Q90YS3|1.31348018116;Q90474|1.49431540177;Q2EN81|1.66806652033;Q9DGE0|1.23763773087;Q9P4E9|1.26979400707;P13619|1.34324963006;Q4R5B0|1.31137465787;Q9I8F9|1.2655419609;C0HL13|0.827490369573;P11607|0.617927998517;P22316|0.71601281414	12	3251	56	24150	http://www.ebi.ac.uk/QuickGO/GTerm?id=GO:1902582	[]
8	6,7,8	positive regulation of mitochondrial membrane permeability	GO:0035794	0.0668	0.268	0.26	-0.2	8.09389	-1.38963	P54985|1.42746752672;Q9I8F9|1.2655419609	2	182	56	24150	http://www.ebi.ac.uk/QuickGO/GTerm?id=GO:0035794	[]
4	3,4	positive regulation of cell killing	GO:0031343	0.0668	0.268	0.25	-0.21	8.09389	-1.38963	Q5MJ86|1.39918496478;Q9I8F9|1.2655419609	2	182	56	24150	http://www.ebi.ac.uk/QuickGO/GTerm?id=GO:0031343	[]
9	6,7,8,9	regulation of tumor necrosis factor-mediated signaling pathway	GO:0010803	0.0668	0.268	0.22	-0.24	8.09389	-1.38963	O42249|1.32246297031;Q9I8F9|1.2655419609	2	182	56	24150	http://www.ebi.ac.uk/QuickGO/GTerm?id=GO:0010803	[]
6	4,5,6	synaptic growth at neuromuscular junction	GO:0051124	0.0669	0.268	0.15	-0.32	8.09389	-1.38963	A2ASS6|1.41564724845;Q9DGE0|1.23763773087;P22316|0.71601281414	3	403	56	24150	http://www.ebi.ac.uk/QuickGO/GTerm?id=GO:0051124	[]
5	5	cardiocyte differentiation	GO:0035051	0.067	0.268	0.89	0.46	8.09389	-1.38963	A2ASS6|1.41564724845;Q9DGE0|1.23763773087;Q8CI51|1.26898349178;A7E2Y1|2.85775330166;C0HL13|0.827490369573	5	943	56	24150	http://www.ebi.ac.uk/QuickGO/GTerm?id=GO:0035051	[]
7	6,7	DNA biosynthetic process	GO:0071897	0.0672	0.268	0.63	0.19	8.09389	-1.38963	P54985|1.42746752672;Q90474|1.49431540177;P50143|1.61781646551;Q9DGE0|1.23763773087	4	662	56	24150	http://www.ebi.ac.uk/QuickGO/GTerm?id=GO:0071897	[]
8	7,8	male courtship behavior, veined wing generated song production	GO:0045433	0.0673	0.268	0	-0.47	8.09389	-1.38963	P22316|0.71601281414	1	30	56	24150	http://www.ebi.ac.uk/QuickGO/GTerm?id=GO:0045433	[]
9	8,9	CTP metabolic process	GO:0046036	0.0673	0.268	0	-0.47	8.09389	-1.38963	O42249|1.32246297031	1	30	56	24150	http://www.ebi.ac.uk/QuickGO/GTerm?id=GO:0046036	[]
7	6,7	MAPK cascade involved in axon regeneration	GO:1903616	0.0673	0.268	0	-0.47	8.09389	-1.38963	Q9DGE0|1.23763773087	1	30	56	24150	http://www.ebi.ac.uk/QuickGO/GTerm?id=GO:1903616	[]
5	5	RNA localization to Cajal body	GO:0090670	0.0673	0.268	0	-0.47	8.09389	-1.38963	P50143|1.61781646551	1	30	56	24150	http://www.ebi.ac.uk/QuickGO/GTerm?id=GO:0090670	[]
9	6,7,8,9	positive regulation of tumor necrosis factor-mediated signaling pathway	GO:1903265	0.0673	0.268	0	-0.47	8.09389	-1.38963	Q9I8F9|1.2655419609	1	30	56	24150	http://www.ebi.ac.uk/QuickGO/GTerm?id=GO:1903265	[]
7	5,6,7	prostate glandular acinus morphogenesis	GO:0060526	0.0673	0.268	0	-0.47	8.09389	-1.38963	A2ASS6|1.41564724845	1	30	56	24150	http://www.ebi.ac.uk/QuickGO/GTerm?id=GO:0060526	[]
6	6	telomerase RNA localization to Cajal body	GO:0090671	0.0673	0.268	0	-0.47	8.09389	-1.38963	P50143|1.61781646551	1	30	56	24150	http://www.ebi.ac.uk/QuickGO/GTerm?id=GO:0090671	[]
8	6,7,8	positive regulation of IRE1-mediated unfolded protein response	GO:1903896	0.0673	0.268	0	-0.47	8.09389	-1.38963	Q9I8F9|1.2655419609	1	30	56	24150	http://www.ebi.ac.uk/QuickGO/GTerm?id=GO:1903896	[]
5	5	telomerase RNA localization	GO:0090672	0.0673	0.268	0	-0.47	8.09389	-1.38963	P50143|1.61781646551	1	30	56	24150	http://www.ebi.ac.uk/QuickGO/GTerm?id=GO:0090672	[]
5	5	autocrine signaling	GO:0035425	0.0673	0.268	0	-0.47	8.09389	-1.38963	P13731|1.47580409746	1	30	56	24150	http://www.ebi.ac.uk/QuickGO/GTerm?id=GO:0035425	[]
8	6,7,8	prostate epithelial cord arborization involved in prostate glandular acinus morphogenesis	GO:0060527	0.0673	0.268	0	-0.47	8.09389	-1.38963	A2ASS6|1.41564724845	1	30	56	24150	http://www.ebi.ac.uk/QuickGO/GTerm?id=GO:0060527	[]
8	7,8	base conversion or substitution editing	GO:0016553	0.0673	0.268	0	-0.47	8.09389	-1.38963	Q3SYR3|1.2091183262	1	30	56	24150	http://www.ebi.ac.uk/QuickGO/GTerm?id=GO:0016553	[]
5	5	mammary placode formation	GO:0060596	0.0673	0.268	0	-0.47	8.09389	-1.38963	C0HL13|0.827490369573	1	30	56	24150	http://www.ebi.ac.uk/QuickGO/GTerm?id=GO:0060596	[]
9	8,9	exonucleolytic trimming involved in rRNA processing	GO:0000459	0.0673	0.268	0	-0.47	8.09389	-1.38963	Q9P4E9|1.26979400707	1	30	56	24150	http://www.ebi.ac.uk/QuickGO/GTerm?id=GO:0000459	[]
5	3,5	behavioral defense response	GO:0002209	0.0674	0.268	-0.01	-0.48	8.09389	-1.38963	A2ASS6|1.41564724845;P22316|0.71601281414	2	183	56	24150	http://www.ebi.ac.uk/QuickGO/GTerm?id=GO:0002209	[]
7	6,7	sarcoplasmic reticulum calcium ion transport	GO:0070296	0.0674	0.268	-0.35	-0.84	8.09389	-1.38963	P11607|0.617927998517;P22316|0.71601281414	2	183	56	24150	http://www.ebi.ac.uk/QuickGO/GTerm?id=GO:0070296	[]
6	5,6	positive regulation of mesenchymal cell proliferation	GO:0002053	0.0674	0.268	-0.07	-0.54	8.09389	-1.38963	A2ASS6|1.41564724845;C0HL13|0.827490369573	2	183	56	24150	http://www.ebi.ac.uk/QuickGO/GTerm?id=GO:0002053	[]
8	4,7,8	regulation of the force of heart contraction	GO:0002026	0.0674	0.268	-0.25	-0.73	8.09389	-1.38963	A7E2Y1|2.85775330166;P11607|0.617927998517	2	183	56	24150	http://www.ebi.ac.uk/QuickGO/GTerm?id=GO:0002026	[]
6	6	regulation of response to reactive oxygen species	GO:1901031	0.0674	0.268	0.22	-0.24	8.09389	-1.38963	O42249|1.32246297031;Q9I8F9|1.2655419609	2	183	56	24150	http://www.ebi.ac.uk/QuickGO/GTerm?id=GO:1901031	[]
6	4,5,6	cardiac chamber morphogenesis	GO:0003206	0.0678	0.269	0.8	0.36	8.09389	-1.38963	A2ASS6|1.41564724845;P68246|1.28095031207;A7E2Y1|2.85775330166;C0HL13|0.827490369573	4	664	56	24150	http://www.ebi.ac.uk/QuickGO/GTerm?id=GO:0003206	[]
3	3	killing of cells of other organism	GO:0031640	0.068	0.27	0.37	-0.08	8.09389	-1.38963	P79819|1.68677571431;Q5MJ86|1.39918496478	2	184	56	24150	http://www.ebi.ac.uk/QuickGO/GTerm?id=GO:0031640	[]
5	5	response to salt stress	GO:0009651	0.0681	0.27	0.7	0.26	8.09389	-1.38963	Q90XG0|1.42711011761;Q90474|1.49431540177;P08249|1.76164824879;Q04467|1.32560933021	4	665	56	24150	http://www.ebi.ac.uk/QuickGO/GTerm?id=GO:0009651	[]
7	6,7	ncRNA metabolic process	GO:0034660	0.0682	0.27	0.77	0.33	8.09389	-1.38963	Q08699|1.20437119109;Q90YS3|1.31348018116;Q4V8J7|1.44810939069;Q5R9I5|1.27224438284;Q90YT6|1.21510412702;Q9P4E9|1.26979400707;Q5E958|1.30002115911	7	1562	56	24150	http://www.ebi.ac.uk/QuickGO/GTerm?id=GO:0034660	[]
6	6	protein localization to organelle	GO:0033365	0.0682	0.27	1.34	0.94	8.09389	-1.38963	Q08699|1.20437119109;A2ASS6|1.41564724845;Q90YS3|1.31348018116;Q90474|1.49431540177;P50143|1.61781646551;Q90YT6|1.21510412702;Q9P4E9|1.26979400707;Q5E958|1.30002115911;Q3SYR3|1.2091183262;O42249|1.32246297031;Q9I8F9|1.2655419609	11	2910	56	24150	http://www.ebi.ac.uk/QuickGO/GTerm?id=GO:0033365	[]
4	4	response to topologically incorrect protein	GO:0035966	0.0684	0.27	0.57	0.12	8.09389	-1.38963	Q90474|1.49431540177;P13731|1.47580409746;O42249|1.32246297031;Q9I8F9|1.2655419609	4	666	56	24150	http://www.ebi.ac.uk/QuickGO/GTerm?id=GO:0035966	[]
6	6	cardiac muscle cell differentiation	GO:0055007	0.0684	0.27	0.8	0.37	8.09389	-1.38963	A2ASS6|1.41564724845;Q9DGE0|1.23763773087;Q8CI51|1.26898349178;A7E2Y1|2.85775330166	4	666	56	24150	http://www.ebi.ac.uk/QuickGO/GTerm?id=GO:0055007	[]
4	4	positive regulation of viral process	GO:0048524	0.0693	0.271	0.38	-0.07	8.09389	-1.38963	P54985|1.42746752672;O42249|1.32246297031;Q9I8F9|1.2655419609	3	409	56	24150	http://www.ebi.ac.uk/QuickGO/GTerm?id=GO:0048524	[]
4	4	response to oxygen-containing compound	GO:1901700	0.0694	0.271	3.38	3.07	8.09389	-1.38963	P54985|1.42746752672;A2ASS6|1.41564724845;Q90YS3|1.31348018116;Q90474|1.49431540177;P80191|1.69920451585;Q9DGE0|1.23763773087;Q90YT6|1.21510412702;P06238|1.71824568474;P79819|1.68677571431;Q0IIG5|1.31361043921;O57656|1.20170929051;P23239|1.47708544639;A7E2Y1|2.85775330166;P00348|1.34766100268;O42249|1.32246297031;B5DGM7|1.30516635586;Q9I8F9|1.2655419609;C0HL13|0.827490369573;P11607|0.617927998517…	21	6674	56	24150	http://www.ebi.ac.uk/QuickGO/GTerm?id=GO:1901700	[]
6	5,6	protein localization to membrane	GO:0072657	0.0694	0.271	1.07	0.65	8.09389	-1.38963	Q08699|1.20437119109;A2ASS6|1.41564724845;Q90YS3|1.31348018116;Q90474|1.49431540177;Q90YT6|1.21510412702;Q5E958|1.30002115911;O42249|1.32246297031;C0HL13|0.827490369573;P22316|0.71601281414	9	2228	56	24150	http://www.ebi.ac.uk/QuickGO/GTerm?id=GO:0072657	[]
7	6,7	positive regulation of nucleotide catabolic process	GO:0030813	0.0695	0.271	0	-0.47	8.09389	-1.38963	O42249|1.32246297031	1	31	56	24150	http://www.ebi.ac.uk/QuickGO/GTerm?id=GO:0030813	[]
8	8	malate metabolic process	GO:0006108	0.0695	0.271	0	-0.47	8.09389	-1.38963	P08249|1.76164824879	1	31	56	24150	http://www.ebi.ac.uk/QuickGO/GTerm?id=GO:0006108	[]
6	5,6	positive regulation of hematopoietic progenitor cell differentiation	GO:1901534	0.0695	0.271	0	-0.47	8.09389	-1.38963	A2ASS6|1.41564724845	1	31	56	24150	http://www.ebi.ac.uk/QuickGO/GTerm?id=GO:1901534	[]
6	5,6	positive regulation of sperm motility	GO:1902093	0.0695	0.271	0	-0.47	8.09389	-1.38963	Q32KV0|1.29793277687	1	31	56	24150	http://www.ebi.ac.uk/QuickGO/GTerm?id=GO:1902093	[]
9	8,9	regulation of lysosomal protein catabolic process	GO:1905165	0.0695	0.271	0	-0.47	8.09389	-1.38963	C0HL13|0.827490369573	1	31	56	24150	http://www.ebi.ac.uk/QuickGO/GTerm?id=GO:1905165	[]
7	5,7	epithelial cell proliferation involved in salivary gland morphogenesis	GO:0060664	0.0695	0.271	0	-0.47	8.09389	-1.38963	A2ASS6|1.41564724845	1	31	56	24150	http://www.ebi.ac.uk/QuickGO/GTerm?id=GO:0060664	[]
5	5	negative regulation of complement activation	GO:0045916	0.0695	0.271	0	-0.47	8.09389	-1.38963	P06238|1.71824568474	1	31	56	24150	http://www.ebi.ac.uk/QuickGO/GTerm?id=GO:0045916	[]
6	6	adult somatic muscle development	GO:0007527	0.0695	0.271	0	-0.47	8.09389	-1.38963	A2ASS6|1.41564724845	1	31	56	24150	http://www.ebi.ac.uk/QuickGO/GTerm?id=GO:0007527	[]
10	9,10	slow-twitch skeletal muscle fiber contraction	GO:0031444	0.0695	0.271	0	-0.47	8.09389	-1.38963	A7E2Y1|2.85775330166	1	31	56	24150	http://www.ebi.ac.uk/QuickGO/GTerm?id=GO:0031444	[]
10	5,6,8,9,10	negative regulation of osteoclast development	GO:2001205	0.0695	0.271	0	-0.47	8.09389	-1.38963	P79819|1.68677571431	1	31	56	24150	http://www.ebi.ac.uk/QuickGO/GTerm?id=GO:2001205	[]
9	5,8,9	Wnt signaling pathway involved in somitogenesis	GO:0090244	0.0695	0.271	0	-0.47	8.09389	-1.38963	C0HL13|0.827490369573	1	31	56	24150	http://www.ebi.ac.uk/QuickGO/GTerm?id=GO:0090244	[]
5	5	apoptotic process involved in patterning of blood vessels	GO:1902262	0.0695	0.271	0	-0.47	8.09389	-1.38963	C0HL13|0.827490369573	1	31	56	24150	http://www.ebi.ac.uk/QuickGO/GTerm?id=GO:1902262	[]
5	5	disruption of cells of other organism	GO:0044364	0.07	0.272	0.37	-0.08	8.09389	-1.38963	P79819|1.68677571431;Q5MJ86|1.39918496478	2	187	56	24150	http://www.ebi.ac.uk/QuickGO/GTerm?id=GO:0044364	[]
7	7	regulation of G2/M transition of mitotic cell cycle	GO:0010389	0.0702	0.273	0.45	0.01	8.09389	-1.38963	Q90474|1.49431540177;Q9DGE0|1.23763773087;Q9P4E9|1.26979400707;Q3MHM5|1.21023193676	4	672	56	24150	http://www.ebi.ac.uk/QuickGO/GTerm?id=GO:0010389	[]
9	8,9	protein homotetramerization	GO:0051289	0.0705	0.274	0.47	0.02	8.09389	-1.38963	P06238|1.71824568474;Q0IIG5|1.31361043921;B5DGM7|1.30516635586	3	412	56	24150	http://www.ebi.ac.uk/QuickGO/GTerm?id=GO:0051289	[]
7	6,7	intracellular protein transmembrane transport	GO:0065002	0.0706	0.274	0.28	-0.18	8.09389	-1.38963	Q90474|1.49431540177;Q9I8F9|1.2655419609	2	188	56	24150	http://www.ebi.ac.uk/QuickGO/GTerm?id=GO:0065002	[]
5	5	response to pain	GO:0048265	0.0706	0.274	-0.01	-0.48	8.09389	-1.38963	A2ASS6|1.41564724845;P22316|0.71601281414	2	188	56	24150	http://www.ebi.ac.uk/QuickGO/GTerm?id=GO:0048265	[]
4	4	movement of cell or subcellular component	GO:0006928	0.0709	0.274	3.34	3.02	8.09389	-1.38963	P54985|1.42746752672;A2ASS6|1.41564724845;P0DOX8|2.29821362574;Q90474|1.49431540177;Q9DGE0|1.23763773087;P68246|1.28095031207;P79819|1.68677571431;Q8CI51|1.26898349178;Q04467|1.32560933021;Q32KV0|1.29793277687;O57656|1.20170929051;P13731|1.47580409746;P23239|1.47708544639;A7E2Y1|2.85775330166;P0DOX6|1.64025943763;O42249|1.32246297031;Q3MHM5|1.21023193676;C0HL13|0.827490369573;P11607|0.61792799851…	20	6296	56	24150	http://www.ebi.ac.uk/QuickGO/GTerm?id=GO:0006928	[]
7	4,5,7	negative regulation of hormone secretion	GO:0046888	0.0709	0.274	0.4	-0.05	8.09389	-1.38963	A2ASS6|1.41564724845;Q0IIG5|1.31361043921;P00348|1.34766100268	3	413	56	24150	http://www.ebi.ac.uk/QuickGO/GTerm?id=GO:0046888	[]
6	6	cellular response to metal ion	GO:0071248	0.0709	0.274	0.73	0.29	8.09389	-1.38963	P54985|1.42746752672;A2ASS6|1.41564724845;Q9DGE0|1.23763773087;P79819|1.68677571431;Q9I8F9|1.2655419609	5	959	56	24150	http://www.ebi.ac.uk/QuickGO/GTerm?id=GO:0071248	[]
7	6,7	forelimb morphogenesis	GO:0035136	0.0713	0.275	-0.23	-0.71	8.09389	-1.38963	C0HL13|0.827490369573;P22316|0.71601281414	2	189	56	24150	http://www.ebi.ac.uk/QuickGO/GTerm?id=GO:0035136	[]
8	5,7,8	killing by symbiont of host cells	GO:0001907	0.0716	0.275	0	-0.47	8.09389	-1.38963	Q5MJ86|1.39918496478	1	32	56	24150	http://www.ebi.ac.uk/QuickGO/GTerm?id=GO:0001907	[]
11	6,7,8,9,10,11	regulation of microtubule nucleation	GO:0010968	0.0716	0.275	0	-0.47	8.09389	-1.38963	Q9I8F9|1.2655419609	1	32	56	24150	http://www.ebi.ac.uk/QuickGO/GTerm?id=GO:0010968	[]
6	6	glycerol-3-phosphate metabolic process	GO:0006072	0.0716	0.275	0	-0.47	8.09389	-1.38963	O57656|1.20170929051	1	32	56	24150	http://www.ebi.ac.uk/QuickGO/GTerm?id=GO:0006072	[]
3	3	complement-dependent cytotoxicity	GO:0097278	0.0716	0.275	0	-0.47	8.09389	-1.38963	Q90474|1.49431540177	1	32	56	24150	http://www.ebi.ac.uk/QuickGO/GTerm?id=GO:0097278	[]
9	7,8,9	regulation of nucleotide-binding oligomerization domain containing 2 signaling pathway	GO:0070432	0.0716	0.275	0	-0.47	8.09389	-1.38963	Q9I8F9|1.2655419609	1	32	56	24150	http://www.ebi.ac.uk/QuickGO/GTerm?id=GO:0070432	[]
6	6	regulation of chaperone-mediated autophagy	GO:1904714	0.0716	0.275	0	-0.47	8.09389	-1.38963	P68103|1.30064609015	1	32	56	24150	http://www.ebi.ac.uk/QuickGO/GTerm?id=GO:1904714	[]
7	4,6,7	establishment of protein localization to mitochondrial membrane	GO:0090151	0.0716	0.275	0	-0.47	8.09389	-1.38963	Q90474|1.49431540177	1	32	56	24150	http://www.ebi.ac.uk/QuickGO/GTerm?id=GO:0090151	[]
5	5	fear response	GO:0042596	0.0719	0.276	-0.01	-0.48	8.09389	-1.38963	A2ASS6|1.41564724845;P22316|0.71601281414	2	190	56	24150	http://www.ebi.ac.uk/QuickGO/GTerm?id=GO:0042596	[]
5	5	oogenesis	GO:0048477	0.072	0.276	0.97	0.55	8.09389	-1.38963	A2ASS6|1.41564724845;Q90YS3|1.31348018116;Q90474|1.49431540177;Q9DGE0|1.23763773087;Q9P4E9|1.26979400707;O42249|1.32246297031;P11607|0.617927998517	7	1582	56	24150	http://www.ebi.ac.uk/QuickGO/GTerm?id=GO:0048477	[]
4	4	regulation of transport	GO:0051049	0.072	0.276	2.81	2.47	8.09389	-1.38963	P54985|1.42746752672;A2ASS6|1.41564724845;Q90474|1.49431540177;P80191|1.69920451585;Q9DGE0|1.23763773087;P06238|1.71824568474;P79819|1.68677571431;Q9P4E9|1.26979400707;Q04467|1.32560933021;Q0IIG5|1.31361043921;O57656|1.20170929051;P00348|1.34766100268;Q5MJ86|1.39918496478;O42249|1.32246297031;Q9I8F9|1.2655419609;C0HL13|0.827490369573;P11607|0.617927998517;P10895|0.654062257881;P22316|0.71601281414	19	5917	56	24150	http://www.ebi.ac.uk/QuickGO/GTerm?id=GO:0051049	[]
8	8	citrate metabolic process	GO:0006101	0.0726	0.277	0.37	-0.08	8.09389	-1.38963	P08249|1.76164824879;Q04467|1.32560933021	2	191	56	24150	http://www.ebi.ac.uk/QuickGO/GTerm?id=GO:0006101	[]
5	5	response to muscle stretch	GO:0035994	0.0726	0.277	0.61	0.17	8.09389	-1.38963	A2ASS6|1.41564724845;A7E2Y1|2.85775330166	2	191	56	24150	http://www.ebi.ac.uk/QuickGO/GTerm?id=GO:0035994	[]
8	6,7,8	negative regulation of protein kinase C signaling	GO:0090038	0.0738	0.278	0	-0.47	8.09389	-1.38963	O57656|1.20170929051	1	33	56	24150	http://www.ebi.ac.uk/QuickGO/GTerm?id=GO:0090038	[]
4	4	regulation of translational fidelity	GO:0006450	0.0738	0.278	0	-0.47	8.09389	-1.38963	Q90YS3|1.31348018116	1	33	56	24150	http://www.ebi.ac.uk/QuickGO/GTerm?id=GO:0006450	[]
9	6,7,8,9	postnatal olfactory bulb interneuron migration	GO:0021827	0.0738	0.278	0	-0.47	8.09389	-1.38963	A2ASS6|1.41564724845	1	33	56	24150	http://www.ebi.ac.uk/QuickGO/GTerm?id=GO:0021827	[]
9	8,9	pyrimidine ribonucleoside triphosphate biosynthetic process	GO:0009209	0.0738	0.278	0	-0.47	8.09389	-1.38963	O42249|1.32246297031	1	33	56	24150	http://www.ebi.ac.uk/QuickGO/GTerm?id=GO:0009209	[]
6	6	regulation of cell proliferation involved in outflow tract morphogenesis	GO:1901963	0.0738	0.278	0	-0.47	8.09389	-1.38963	C0HL13|0.827490369573	1	33	56	24150	http://www.ebi.ac.uk/QuickGO/GTerm?id=GO:1901963	[]
6	5,6	atrial ventricular junction remodeling	GO:0003294	0.0738	0.278	0	-0.47	8.09389	-1.38963	Q8CI51|1.26898349178	1	33	56	24150	http://www.ebi.ac.uk/QuickGO/GTerm?id=GO:0003294	[]
9	8,9	male courtship behavior, veined wing vibration	GO:0016545	0.0738	0.278	0	-0.47	8.09389	-1.38963	P22316|0.71601281414	1	33	56	24150	http://www.ebi.ac.uk/QuickGO/GTerm?id=GO:0016545	[]
8	6,7,8	negative regulation of axon extension involved in regeneration	GO:0048692	0.0738	0.278	0	-0.47	8.09389	-1.38963	A2ASS6|1.41564724845	1	33	56	24150	http://www.ebi.ac.uk/QuickGO/GTerm?id=GO:0048692	[]
7	6,7	induction of programmed cell death	GO:0012502	0.0738	0.278	0	-0.47	8.09389	-1.38963	Q5MJ86|1.39918496478	1	33	56	24150	http://www.ebi.ac.uk/QuickGO/GTerm?id=GO:0012502	[]
6	6	response to nickel cation	GO:0010045	0.0738	0.278	0	-0.47	8.09389	-1.38963	Q9I8F9|1.2655419609	1	33	56	24150	http://www.ebi.ac.uk/QuickGO/GTerm?id=GO:0010045	[]
10	5,7,8,9,10	negative regulation of B cell receptor signaling pathway	GO:0050859	0.0738	0.278	0	-0.47	8.09389	-1.38963	P10895|0.654062257881	1	33	56	24150	http://www.ebi.ac.uk/QuickGO/GTerm?id=GO:0050859	[]
7	6,7	polar body extrusion after meiotic divisions	GO:0040038	0.0738	0.278	0	-0.47	8.09389	-1.38963	O42249|1.32246297031	1	33	56	24150	http://www.ebi.ac.uk/QuickGO/GTerm?id=GO:0040038	[]
5	5	negative regulation of sprouting of injured axon	GO:0048688	0.0738	0.278	0	-0.47	8.09389	-1.38963	A2ASS6|1.41564724845	1	33	56	24150	http://www.ebi.ac.uk/QuickGO/GTerm?id=GO:0048688	[]
6	4,6	transforming growth factor beta activation	GO:0036363	0.0738	0.278	0	-0.47	8.09389	-1.38963	Q90474|1.49431540177	1	33	56	24150	http://www.ebi.ac.uk/QuickGO/GTerm?id=GO:0036363	[]
8	7,8	cerebral cortex tangential migration using cell-cell interactions	GO:0021823	0.0738	0.278	0	-0.47	8.09389	-1.38963	A2ASS6|1.41564724845	1	33	56	24150	http://www.ebi.ac.uk/QuickGO/GTerm?id=GO:0021823	[]
8	7,8	male courtship behavior, veined wing extension	GO:0048065	0.0738	0.278	0	-0.47	8.09389	-1.38963	P22316|0.71601281414	1	33	56	24150	http://www.ebi.ac.uk/QuickGO/GTerm?id=GO:0048065	[]
8	6,8	trachea cartilage morphogenesis	GO:0060535	0.0738	0.278	0	-0.47	8.09389	-1.38963	C0HL13|0.827490369573	1	33	56	24150	http://www.ebi.ac.uk/QuickGO/GTerm?id=GO:0060535	[]
6	5,6	negative regulation of programmed cell death	GO:0043069	0.0744	0.28	1.8	1.42	8.09389	-1.38963	P54985|1.42746752672;A2ASS6|1.41564724845;Q90474|1.49431540177;Q9DGE0|1.23763773087;P79819|1.68677571431;P20810|1.73376457966;P13731|1.47580409746;Q5MJ86|1.39918496478;O42249|1.32246297031;Q9I8F9|1.2655419609;C0HL13|0.827490369573;P22316|0.71601281414	12	3311	56	24150	http://www.ebi.ac.uk/QuickGO/GTerm?id=GO:0043069	[]
3	3	positive regulation of multi-organism process	GO:0043902	0.0747	0.28	0.62	0.18	8.09389	-1.38963	P54985|1.42746752672;Q9DGE0|1.23763773087;Q5MJ86|1.39918496478;O42249|1.32246297031;Q9I8F9|1.2655419609	5	974	56	24150	http://www.ebi.ac.uk/QuickGO/GTerm?id=GO:0043902	[]
6	6	carboxylic acid catabolic process	GO:0046395	0.0747	0.28	0.82	0.39	8.09389	-1.38963	P38117|1.25986331588;P08249|1.76164824879;Q6AZA0|1.36330396893;P00348|1.34766100268;P11607|0.617927998517	5	974	56	24150	http://www.ebi.ac.uk/QuickGO/GTerm?id=GO:0046395	[]
5	5	organic acid catabolic process	GO:0016054	0.0747	0.28	0.82	0.39	8.09389	-1.38963	P38117|1.25986331588;P08249|1.76164824879;Q6AZA0|1.36330396893;P00348|1.34766100268;P11607|0.617927998517	5	974	56	24150	http://www.ebi.ac.uk/QuickGO/GTerm?id=GO:0016054	[]
7	6,7	negative regulation of mitochondrion organization	GO:0010823	0.0752	0.282	0.26	-0.2	8.09389	-1.38963	P54985|1.42746752672;Q9I8F9|1.2655419609	2	195	56	24150	http://www.ebi.ac.uk/QuickGO/GTerm?id=GO:0010823	[]
10	6,7,8,9,10	regulation of protein secretion	GO:0050708	0.0752	0.282	1.05	0.63	8.09389	-1.38963	P54985|1.42746752672;A2ASS6|1.41564724845;Q04467|1.32560933021;Q0IIG5|1.31361043921;P00348|1.34766100268;Q5MJ86|1.39918496478;C0HL13|0.827490369573;P22316|0.71601281414	8	1927	56	24150	http://www.ebi.ac.uk/QuickGO/GTerm?id=GO:0050708	[]
7	6,7	positive regulation of cellular protein catabolic process	GO:1903364	0.0758	0.283	0.08	-0.38	8.09389	-1.38963	O42249|1.32246297031;Q9I8F9|1.2655419609;C0HL13|0.827490369573	3	425	56	24150	http://www.ebi.ac.uk/QuickGO/GTerm?id=GO:1903364	[]
6	5,6	cytoplasmic pattern recognition receptor signaling pathway	GO:0002753	0.0759	0.283	0.19	-0.27	8.09389	-1.38963	Q9DGE0|1.23763773087;Q9I8F9|1.2655419609	2	196	56	24150	http://www.ebi.ac.uk/QuickGO/GTerm?id=GO:0002753	[]
5	5	ventricular septum morphogenesis	GO:0060412	0.0759	0.283	-0.07	-0.54	8.09389	-1.38963	A2ASS6|1.41564724845;C0HL13|0.827490369573	2	196	56	24150	http://www.ebi.ac.uk/QuickGO/GTerm?id=GO:0060412	[]
12	11,12	positive regulation of mitochondrial calcium ion concentration	GO:0051561	0.0759	0.283	0	-0.47	8.09389	-1.38963	P11607|0.617927998517	1	34	56	24150	http://www.ebi.ac.uk/QuickGO/GTerm?id=GO:0051561	[]
8	5,6,8	antifungal humoral response	GO:0019732	0.0759	0.283	0	-0.47	8.09389	-1.38963	P79819|1.68677571431	1	34	56	24150	http://www.ebi.ac.uk/QuickGO/GTerm?id=GO:0019732	[]
5	5	paracrine signaling	GO:0038001	0.0759	0.283	0	-0.47	8.09389	-1.38963	P13731|1.47580409746	1	34	56	24150	http://www.ebi.ac.uk/QuickGO/GTerm?id=GO:0038001	[]
6	5,6	negative regulation of neuron death	GO:1901215	0.0765	0.284	0.68	0.25	8.09389	-1.38963	A2ASS6|1.41564724845;Q90474|1.49431540177;Q9DGE0|1.23763773087;O42249|1.32246297031;P22316|0.71601281414	5	981	56	24150	http://www.ebi.ac.uk/QuickGO/GTerm?id=GO:1901215	[]
5	5	positive regulation of cell projection organization	GO:0031346	0.0765	0.284	0.95	0.52	8.09389	-1.38963	A2ASS6|1.41564724845;Q90474|1.49431540177;Q9DGE0|1.23763773087;P13731|1.47580409746;Q3SYR3|1.2091183262;P68103|1.30064609015;Q3MHM5|1.21023193676;C0HL13|0.827490369573	8	1934	56	24150	http://www.ebi.ac.uk/QuickGO/GTerm?id=GO:0031346	[]
7	6,7	intrinsic apoptotic signaling pathway in response to endoplasmic reticulum stress	GO:0070059	0.0766	0.284	0.11	-0.36	8.09389	-1.38963	Q9I8F9|1.2655419609;P11607|0.617927998517	2	197	56	24150	http://www.ebi.ac.uk/QuickGO/GTerm?id=GO:0070059	[]
6	6	regulation of cell cycle G2/M phase transition	GO:1902749	0.0767	0.284	0.45	0.01	8.09389	-1.38963	Q90474|1.49431540177;Q9DGE0|1.23763773087;Q9P4E9|1.26979400707;Q3MHM5|1.21023193676	4	693	56	24150	http://www.ebi.ac.uk/QuickGO/GTerm?id=GO:1902749	[]
8	6,8	regulation of neurogenesis	GO:0050767	0.0768	0.284	1.64	1.25	8.09389	-1.38963	A2ASS6|1.41564724845;Q9DGE0|1.23763773087;P79819|1.68677571431;Q8CI51|1.26898349178;Q04467|1.32560933021;P13731|1.47580409746;P23239|1.47708544639;Q3SYR3|1.2091183262;P68103|1.30064609015;Q3MHM5|1.21023193676;Q9I8F9|1.2655419609;C0HL13|0.827490369573;P22316|0.71601281414	13	3692	56	24150	http://www.ebi.ac.uk/QuickGO/GTerm?id=GO:0050767	[]
4	4	multicellular organism development	GO:0007275	0.0769	0.284	5.53	5.32	8.09389	-1.38963	P54985|1.42746752672;Q08699|1.20437119109;A2ASS6|1.41564724845;Q90YS3|1.31348018116;Q90XG0|1.42711011761;Q4V8J7|1.44810939069;Q90474|1.49431540177;P50143|1.61781646551;P80191|1.69920451585;Q9DGE0|1.23763773087;Q90YT6|1.21510412702;P06238|1.71824568474;P68246|1.28095031207;P79819|1.68677571431;P08249|1.76164824879;Q9P4E9|1.26979400707;Q6AZA0|1.36330396893;Q8CI51|1.26898349178;Q5E958|1.30002115911;…	37	13470	56	24150	http://www.ebi.ac.uk/QuickGO/GTerm?id=GO:0007275	[]
4	4	adult locomotory behavior	GO:0008344	0.077	0.284	0.12	-0.34	8.09389	-1.38963	A2ASS6|1.41564724845;O57656|1.20170929051;P11607|0.617927998517;P22316|0.71601281414	4	694	56	24150	http://www.ebi.ac.uk/QuickGO/GTerm?id=GO:0008344	[]
7	7	cellular response to corticosteroid stimulus	GO:0071384	0.077	0.284	0.34	-0.11	8.09389	-1.38963	A2ASS6|1.41564724845;Q90YT6|1.21510412702;Q9P4E9|1.26979400707	3	428	56	24150	http://www.ebi.ac.uk/QuickGO/GTerm?id=GO:0071384	[]
10	5,6,7,8,10	positive regulation of lipid kinase activity	GO:0090218	0.0772	0.284	0.27	-0.19	8.09389	-1.38963	A2ASS6|1.41564724845;P68103|1.30064609015	2	198	56	24150	http://www.ebi.ac.uk/QuickGO/GTerm?id=GO:0090218	[]
6	5,6	extracellular matrix disassembly	GO:0022617	0.0775	0.284	0.48	0.03	8.09389	-1.38963	A2ASS6|1.41564724845;Q9DGE0|1.23763773087;P06238|1.71824568474	3	429	56	24150	http://www.ebi.ac.uk/QuickGO/GTerm?id=GO:0022617	[]
4	4	cellular biosynthetic process	GO:0044249	0.0777	0.284	5.34	5.12	8.09389	-1.38963	P54985|1.42746752672;Q08699|1.20437119109;A2ASS6|1.41564724845;Q90YS3|1.31348018116;Q90XG0|1.42711011761;Q4V8J7|1.44810939069;Q90474|1.49431540177;P50143|1.61781646551;Q2EN81|1.66806652033;Q5R9I5|1.27224438284;Q9DGE0|1.23763773087;Q90YT6|1.21510412702;P06238|1.71824568474;P68246|1.28095031207;P79819|1.68677571431;P08249|1.76164824879;Q9P4E9|1.26979400707;Q6AZA0|1.36330396893;Q9CY58|1.20078532292;…	37	13478	56	24150	http://www.ebi.ac.uk/QuickGO/GTerm?id=GO:0044249	[]
7	3,4,6,7	natural killer cell mediated cytotoxicity	GO:0042267	0.0779	0.284	0.25	-0.21	8.09389	-1.38963	P13731|1.47580409746;Q3MHM5|1.21023193676	2	199	56	24150	http://www.ebi.ac.uk/QuickGO/GTerm?id=GO:0042267	[]
4	4	chaperone-mediated protein folding	GO:0061077	0.0779	0.284	0.31	-0.14	8.09389	-1.38963	P50143|1.61781646551;Q9I8F9|1.2655419609	2	199	56	24150	http://www.ebi.ac.uk/QuickGO/GTerm?id=GO:0061077	[]
6	6	regulation of cytoplasmic transport	GO:1903649	0.078	0.284	0.55	0.11	8.09389	-1.38963	A2ASS6|1.41564724845;Q9DGE0|1.23763773087;Q9I8F9|1.2655419609;P11607|0.617927998517	4	697	56	24150	http://www.ebi.ac.uk/QuickGO/GTerm?id=GO:1903649	[]
7	6,7	disruption by symbiont of host cell	GO:0044004	0.0781	0.284	0	-0.47	8.09389	-1.38963	Q5MJ86|1.39918496478	1	35	56	24150	http://www.ebi.ac.uk/QuickGO/GTerm?id=GO:0044004	[]
9	6,7,9	regulation of muscle filament sliding	GO:0032971	0.0781	0.284	0	-0.47	8.09389	-1.38963	A2ASS6|1.41564724845	1	35	56	24150	http://www.ebi.ac.uk/QuickGO/GTerm?id=GO:0032971	[]
6	5,6	complement activation, alternative pathway	GO:0006957	0.0781	0.284	0	-0.47	8.09389	-1.38963	P06238|1.71824568474	1	35	56	24150	http://www.ebi.ac.uk/QuickGO/GTerm?id=GO:0006957	[]
7	6,7	basement membrane disassembly	GO:0034769	0.0781	0.284	0	-0.47	8.09389	-1.38963	Q9DGE0|1.23763773087	1	35	56	24150	http://www.ebi.ac.uk/QuickGO/GTerm?id=GO:0034769	[]
8	7,8	positive regulation of calcium-transporting ATPase activity	GO:1901896	0.0781	0.284	0	-0.47	8.09389	-1.38963	P11607|0.617927998517	1	35	56	24150	http://www.ebi.ac.uk/QuickGO/GTerm?id=GO:1901896	[]
5	5	ketone body biosynthetic process	GO:0046951	0.0781	0.284	0	-0.47	8.09389	-1.38963	Q6AZA0|1.36330396893	1	35	56	24150	http://www.ebi.ac.uk/QuickGO/GTerm?id=GO:0046951	[]
5	4,5	regulation of homophilic cell adhesion	GO:1903385	0.0781	0.284	0	-0.47	8.09389	-1.38963	A2ASS6|1.41564724845	1	35	56	24150	http://www.ebi.ac.uk/QuickGO/GTerm?id=GO:1903385	[]
9	7,9	positive regulation of hypersensitivity	GO:0002885	0.0781	0.284	0	-0.47	8.09389	-1.38963	P06238|1.71824568474	1	35	56	24150	http://www.ebi.ac.uk/QuickGO/GTerm?id=GO:0002885	[]
7	7	cellular response to 3,3',5-triiodo-L-thyronine	GO:1905243	0.0781	0.284	0	-0.47	8.09389	-1.38963	A7E2Y1|2.85775330166	1	35	56	24150	http://www.ebi.ac.uk/QuickGO/GTerm?id=GO:1905243	[]
8	8	lysosomal protein catabolic process	GO:1905146	0.0781	0.284	0	-0.47	8.09389	-1.38963	C0HL13|0.827490369573	1	35	56	24150	http://www.ebi.ac.uk/QuickGO/GTerm?id=GO:1905146	[]
8	8	membrane depolarization during SA node cell action potential	GO:0086046	0.0781	0.284	0	-0.47	8.09389	-1.38963	P22316|0.71601281414	1	35	56	24150	http://www.ebi.ac.uk/QuickGO/GTerm?id=GO:0086046	[]
8	7,8	cerebral cortex GABAergic interneuron migration	GO:0021853	0.0781	0.284	0	-0.47	8.09389	-1.38963	A2ASS6|1.41564724845	1	35	56	24150	http://www.ebi.ac.uk/QuickGO/GTerm?id=GO:0021853	[]
5	5	alditol phosphate metabolic process	GO:0052646	0.0781	0.284	0	-0.47	8.09389	-1.38963	O57656|1.20170929051	1	35	56	24150	http://www.ebi.ac.uk/QuickGO/GTerm?id=GO:0052646	[]
6	6	response to 3,3',5-triiodo-L-thyronine	GO:1905242	0.0781	0.284	0	-0.47	8.09389	-1.38963	A7E2Y1|2.85775330166	1	35	56	24150	http://www.ebi.ac.uk/QuickGO/GTerm?id=GO:1905242	[]
7	6,7	regulation of bone mineralization involved in bone maturation	GO:1900157	0.0781	0.284	0	-0.47	8.09389	-1.38963	P79819|1.68677571431	1	35	56	24150	http://www.ebi.ac.uk/QuickGO/GTerm?id=GO:1900157	[]
7	6,7	establishment of synaptic vesicle localization	GO:0097480	0.0783	0.284	0.1	-0.36	8.09389	-1.38963	A2ASS6|1.41564724845;Q9I8F9|1.2655419609;P11607|0.617927998517;P22316|0.71601281414	4	698	56	24150	http://www.ebi.ac.uk/QuickGO/GTerm?id=GO:0097480	[]
7	6,7	synaptic vesicle transport	GO:0048489	0.0783	0.284	0.1	-0.36	8.09389	-1.38963	A2ASS6|1.41564724845;Q9I8F9|1.2655419609;P11607|0.617927998517;P22316|0.71601281414	4	698	56	24150	http://www.ebi.ac.uk/QuickGO/GTerm?id=GO:0048489	[]
6	6	striated muscle tissue development	GO:0014706	0.0785	0.284	1.24	0.83	8.09389	-1.38963	A2ASS6|1.41564724845;Q9DGE0|1.23763773087;P68246|1.28095031207;Q8CI51|1.26898349178;A7E2Y1|2.85775330166;Q9I8F9|1.2655419609;C0HL13|0.827490369573;P22316|0.71601281414	8	1945	56	24150	http://www.ebi.ac.uk/QuickGO/GTerm?id=GO:0014706	[]
5	5	cardiac ventricle development	GO:0003231	0.0786	0.285	0.8	0.36	8.09389	-1.38963	A2ASS6|1.41564724845;P68246|1.28095031207;A7E2Y1|2.85775330166;C0HL13|0.827490369573	4	699	56	24150	http://www.ebi.ac.uk/QuickGO/GTerm?id=GO:0003231	[]
7	4,6,7	positive regulation of protein transport	GO:0051222	0.0791	0.286	1.07	0.65	8.09389	-1.38963	P54985|1.42746752672;A2ASS6|1.41564724845;Q90474|1.49431540177;Q9P4E9|1.26979400707;Q0IIG5|1.31361043921;Q5MJ86|1.39918496478;O42249|1.32246297031;Q9I8F9|1.2655419609	8	1948	56	24150	http://www.ebi.ac.uk/QuickGO/GTerm?id=GO:0051222	[]
4	4	regulation of protein stability	GO:0031647	0.0791	0.286	0.86	0.43	8.09389	-1.38963	Q90474|1.49431540177;P50143|1.61781646551;P79819|1.68677571431;Q5MJ86|1.39918496478;Q9I8F9|1.2655419609	5	991	56	24150	http://www.ebi.ac.uk/QuickGO/GTerm?id=GO:0031647	[]
6	5,6	natural killer cell mediated immunity	GO:0002228	0.0793	0.286	0.25	-0.21	8.09389	-1.38963	P13731|1.47580409746;Q3MHM5|1.21023193676	2	201	56	24150	http://www.ebi.ac.uk/QuickGO/GTerm?id=GO:0002228	[]
7	7	regulation of phosphoprotein phosphatase activity	GO:0043666	0.0793	0.286	0.33	-0.12	8.09389	-1.38963	P54985|1.42746752672;Q90474|1.49431540177	2	201	56	24150	http://www.ebi.ac.uk/QuickGO/GTerm?id=GO:0043666	[]
2	2	single-organism process	GO:0044699	0.0795	0.286	8.07	7.98	8.09389	-1.38963	Q9GLY5|1.28549537945;P54985|1.42746752672;Q08699|1.20437119109;A2ASS6|1.41564724845;Q90YS3|1.31348018116;Q90XG0|1.42711011761;P38117|1.25986331588;P0DOX8|2.29821362574;Q4V8J7|1.44810939069;Q90474|1.49431540177;P50143|1.61781646551;Q2EN81|1.66806652033;Q9BUR5|1.27800770069;P80191|1.69920451585;P80971|1.41281287616;Q5R9I5|1.27224438284;Q9DGE0|1.23763773087;Q90YT6|1.21510412702;P06238|1.71824568474;…	54	21793	56	24150	http://www.ebi.ac.uk/QuickGO/GTerm?id=GO:0044699	[]
6	5,6	cardiac atrium morphogenesis	GO:0003209	0.0799	0.286	-0.37	-0.86	8.09389	-1.38963	A7E2Y1|2.85775330166;C0HL13|0.827490369573	2	202	56	24150	http://www.ebi.ac.uk/QuickGO/GTerm?id=GO:0003209	[]
7	5,6,7	establishment of protein localization to organelle	GO:0072594	0.08	0.286	0.93	0.5	8.09389	-1.38963	Q08699|1.20437119109;A2ASS6|1.41564724845;Q90YS3|1.31348018116;Q90474|1.49431540177;Q90YT6|1.21510412702;Q9P4E9|1.26979400707;Q5E958|1.30002115911;Q9I8F9|1.2655419609	8	1953	56	24150	http://www.ebi.ac.uk/QuickGO/GTerm?id=GO:0072594	[]
9	6,7,8,9	negative regulation of extrinsic apoptotic signaling pathway	GO:2001237	0.08	0.286	0.35	-0.11	8.09389	-1.38963	A2ASS6|1.41564724845;Q9DGE0|1.23763773087;Q9I8F9|1.2655419609	3	435	56	24150	http://www.ebi.ac.uk/QuickGO/GTerm?id=GO:2001237	[]
5	5	fructose 6-phosphate metabolic process	GO:0006002	0.0802	0.286	0	-0.47	8.09389	-1.38963	Q0IIG5|1.31361043921	1	36	56	24150	http://www.ebi.ac.uk/QuickGO/GTerm?id=GO:0006002	[]
6	6	protein localization to paranode region of axon	GO:0002175	0.0802	0.286	0	-0.47	8.09389	-1.38963	A2ASS6|1.41564724845	1	36	56	24150	http://www.ebi.ac.uk/QuickGO/GTerm?id=GO:0002175	[]
7	6,7	regulation of nucleotide-binding oligomerization domain containing signaling pathway	GO:0070424	0.0802	0.286	0	-0.47	8.09389	-1.38963	Q9I8F9|1.2655419609	1	36	56	24150	http://www.ebi.ac.uk/QuickGO/GTerm?id=GO:0070424	[]
5	5	behavioral response to chemical pain	GO:0061366	0.0802	0.286	0	-0.47	8.09389	-1.38963	A2ASS6|1.41564724845	1	36	56	24150	http://www.ebi.ac.uk/QuickGO/GTerm?id=GO:0061366	[]
6	6	behavioral response to formalin induced pain	GO:0061368	0.0802	0.286	0	-0.47	8.09389	-1.38963	A2ASS6|1.41564724845	1	36	56	24150	http://www.ebi.ac.uk/QuickGO/GTerm?id=GO:0061368	[]
6	6	cellular response to laminar fluid shear stress	GO:0071499	0.0802	0.286	0	-0.47	8.09389	-1.38963	Q9DGE0|1.23763773087	1	36	56	24150	http://www.ebi.ac.uk/QuickGO/GTerm?id=GO:0071499	[]
9	8,9	negative regulation of smooth muscle cell apoptotic process	GO:0034392	0.0802	0.286	0	-0.47	8.09389	-1.38963	C0HL13|0.827490369573	1	36	56	24150	http://www.ebi.ac.uk/QuickGO/GTerm?id=GO:0034392	[]
10	7,8,9,10	fasciculation of sensory neuron axon	GO:0097155	0.0802	0.286	0	-0.47	8.09389	-1.38963	A2ASS6|1.41564724845	1	36	56	24150	http://www.ebi.ac.uk/QuickGO/GTerm?id=GO:0097155	[]
8	6,7,8	negative regulation of non-canonical Wnt signaling pathway	GO:2000051	0.0802	0.286	0	-0.47	8.09389	-1.38963	C0HL13|0.827490369573	1	36	56	24150	http://www.ebi.ac.uk/QuickGO/GTerm?id=GO:2000051	[]
6	6	modification of postsynaptic actin cytoskeleton	GO:0098885	0.0802	0.286	0	-0.47	8.09389	-1.38963	A2ASS6|1.41564724845	1	36	56	24150	http://www.ebi.ac.uk/QuickGO/GTerm?id=GO:0098885	[]
8	5,6,7,8	regulation of mitotic nuclear division	GO:0007088	0.0802	0.286	0.42	-0.03	8.09389	-1.38963	A2ASS6|1.41564724845;Q3SYR3|1.2091183262;Q9I8F9|1.2655419609;C0HL13|0.827490369573	4	704	56	24150	http://www.ebi.ac.uk/QuickGO/GTerm?id=GO:0007088	[]
8	6,7,8	antigen receptor-mediated signaling pathway	GO:0050851	0.0806	0.287	-0.25	-0.73	8.09389	-1.38963	P0DOX8|2.29821362574;P0DOX6|1.64025943763;P10895|0.654062257881;P22316|0.71601281414	4	705	56	24150	http://www.ebi.ac.uk/QuickGO/GTerm?id=GO:0050851	[]
9	8,9	regulation of JUN kinase activity	GO:0043506	0.0809	0.287	0.49	0.04	8.09389	-1.38963	Q9DGE0|1.23763773087;P79819|1.68677571431;P13731|1.47580409746	3	437	56	24150	http://www.ebi.ac.uk/QuickGO/GTerm?id=GO:0043506	[]
7	6,7	protein targeting to membrane	GO:0006612	0.0809	0.287	0.4	-0.05	8.09389	-1.38963	Q08699|1.20437119109;Q90YS3|1.31348018116;Q90YT6|1.21510412702;Q5E958|1.30002115911	4	706	56	24150	http://www.ebi.ac.uk/QuickGO/GTerm?id=GO:0006612	[]
4	4	homeostatic process	GO:0042592	0.0809	0.287	2.68	2.33	8.09389	-1.38963	Q08699|1.20437119109;A2ASS6|1.41564724845;Q90474|1.49431540177;P50143|1.61781646551;P80191|1.69920451585;Q9DGE0|1.23763773087;P68246|1.28095031207;P79819|1.68677571431;Q0IIG5|1.31361043921;P51903|1.23988248762;O57656|1.20170929051;Q6PHG2|1.41517579381;O42249|1.32246297031;B5DGM7|1.30516635586;Q9I8F9|1.2655419609;C0HL13|0.827490369573;P11607|0.617927998517;P10895|0.654062257881;P22316|0.71601281414	19	6000	56	24150	http://www.ebi.ac.uk/QuickGO/GTerm?id=GO:0042592	[]
6	6	female meiotic nuclear division	GO:0007143	0.0813	0.288	0.28	-0.17	8.09389	-1.38963	Q4V8J7|1.44810939069;O42249|1.32246297031	2	204	56	24150	http://www.ebi.ac.uk/QuickGO/GTerm?id=GO:0007143	[]
5	5	bone remodeling	GO:0046849	0.0817	0.289	0.08	-0.38	8.09389	-1.38963	P80191|1.69920451585;P79819|1.68677571431;C0HL13|0.827490369573	3	439	56	24150	http://www.ebi.ac.uk/QuickGO/GTerm?id=GO:0046849	[]
8	6,7,8	protein import into nucleus, translocation	GO:0000060	0.082	0.289	0.28	-0.18	8.09389	-1.38963	Q90474|1.49431540177;Q9P4E9|1.26979400707	2	205	56	24150	http://www.ebi.ac.uk/QuickGO/GTerm?id=GO:0000060	[]
5	5	response to amino acid	GO:0043200	0.0822	0.289	0.8	0.37	8.09389	-1.38963	A2ASS6|1.41564724845;A7E2Y1|2.85775330166;B5DGM7|1.30516635586;C0HL13|0.827490369573	4	710	56	24150	http://www.ebi.ac.uk/QuickGO/GTerm?id=GO:0043200	[]
6	5,6	chemorepulsion of axon	GO:0061643	0.0824	0.289	0	-0.47	8.09389	-1.38963	A2ASS6|1.41564724845	1	37	56	24150	http://www.ebi.ac.uk/QuickGO/GTerm?id=GO:0061643	[]
10	6,7,10	positive regulation of humoral immune response mediated by circulating immunoglobulin	GO:0002925	0.0824	0.289	0	-0.47	8.09389	-1.38963	Q6PHG2|1.41517579381	1	37	56	24150	http://www.ebi.ac.uk/QuickGO/GTerm?id=GO:0002925	[]
5	4,5	negative regulation of lipopolysaccharide-mediated signaling pathway	GO:0031665	0.0824	0.289	0	-0.47	8.09389	-1.38963	P79819|1.68677571431	1	37	56	24150	http://www.ebi.ac.uk/QuickGO/GTerm?id=GO:0031665	[]
9	7,9	regulation of hypersensitivity	GO:0002883	0.0824	0.289	0	-0.47	8.09389	-1.38963	P06238|1.71824568474	1	37	56	24150	http://www.ebi.ac.uk/QuickGO/GTerm?id=GO:0002883	[]
5	5	otolith morphogenesis	GO:0032474	0.0824	0.289	0	-0.47	8.09389	-1.38963	A2ASS6|1.41564724845	1	37	56	24150	http://www.ebi.ac.uk/QuickGO/GTerm?id=GO:0032474	[]
4	4	negative regulation of cellular response to hypoxia	GO:1900038	0.0824	0.289	0	-0.47	8.09389	-1.38963	Q9DGE0|1.23763773087	1	37	56	24150	http://www.ebi.ac.uk/QuickGO/GTerm?id=GO:1900038	[]
10	5,6,7,8,9,10	regulation of cardiac muscle cell action potential involved in regulation of contraction	GO:0098909	0.0824	0.289	0	-0.47	8.09389	-1.38963	P11607|0.617927998517	1	37	56	24150	http://www.ebi.ac.uk/QuickGO/GTerm?id=GO:0098909	[]
6	5,6	regulation of ventricular cardiac muscle cell membrane depolarization	GO:0060373	0.0824	0.289	0	-0.47	8.09389	-1.38963	O57656|1.20170929051	1	37	56	24150	http://www.ebi.ac.uk/QuickGO/GTerm?id=GO:0060373	[]
5	5	photorespiration	GO:0009853	0.0824	0.289	0	-0.47	8.09389	-1.38963	P08249|1.76164824879	1	37	56	24150	http://www.ebi.ac.uk/QuickGO/GTerm?id=GO:0009853	[]
4	4	negative regulation of mammary gland epithelial cell proliferation	GO:0033600	0.0824	0.289	0	-0.47	8.09389	-1.38963	A2ASS6|1.41564724845	1	37	56	24150	http://www.ebi.ac.uk/QuickGO/GTerm?id=GO:0033600	[]
9	4,5,8,9	DNA demethylation	GO:0080111	0.0824	0.289	0	-0.47	8.09389	-1.38963	Q3SYR3|1.2091183262	1	37	56	24150	http://www.ebi.ac.uk/QuickGO/GTerm?id=GO:0080111	[]
4	4	organic hydroxy compound metabolic process	GO:1901615	0.0824	0.289	0.95	0.53	8.09389	-1.38963	Q90XG0|1.42711011761;Q9DGE0|1.23763773087;Q9P4E9|1.26979400707;Q6AZA0|1.36330396893;O57656|1.20170929051;Q589R5|1.32210405505;C0HL13|0.827490369573;P10895|0.654062257881	8	1966	56	24150	http://www.ebi.ac.uk/QuickGO/GTerm?id=GO:1901615	[]
4	3,4	ovulation cycle process	GO:0022602	0.0826	0.289	0.48	0.03	8.09389	-1.38963	A2ASS6|1.41564724845;Q9DGE0|1.23763773087;P06238|1.71824568474	3	441	56	24150	http://www.ebi.ac.uk/QuickGO/GTerm?id=GO:0022602	[]
7	5,6,7	negative regulation of oxidative stress-induced cell death	GO:1903202	0.0827	0.289	0.22	-0.24	8.09389	-1.38963	O42249|1.32246297031;Q9I8F9|1.2655419609	2	206	56	24150	http://www.ebi.ac.uk/QuickGO/GTerm?id=GO:1903202	[]
5	5	organophosphate catabolic process	GO:0046434	0.083	0.29	0.32	-0.13	8.09389	-1.38963	Q04467|1.32560933021;O57656|1.20170929051;O42249|1.32246297031	3	442	56	24150	http://www.ebi.ac.uk/QuickGO/GTerm?id=GO:0046434	[]
5	5	isoprenoid metabolic process	GO:0006720	0.0839	0.291	0.08	-0.38	8.09389	-1.38963	A2ASS6|1.41564724845;Q6AZA0|1.36330396893;C0HL13|0.827490369573	3	444	56	24150	http://www.ebi.ac.uk/QuickGO/GTerm?id=GO:0006720	[]
7	7	tricarboxylic acid metabolic process	GO:0072350	0.084	0.291	0.37	-0.08	8.09389	-1.38963	P08249|1.76164824879;Q04467|1.32560933021	2	208	56	24150	http://www.ebi.ac.uk/QuickGO/GTerm?id=GO:0072350	[]
5	4,5	regulation of membrane depolarization	GO:0003254	0.084	0.291	0.2	-0.26	8.09389	-1.38963	O57656|1.20170929051;O42249|1.32246297031	2	208	56	24150	http://www.ebi.ac.uk/QuickGO/GTerm?id=GO:0003254	[]
9	8,9	cellular metal ion homeostasis	GO:0006875	0.0843	0.291	-0.02	-0.49	8.09389	-1.38963	A2ASS6|1.41564724845;P68246|1.28095031207;P79819|1.68677571431;Q6PHG2|1.41517579381;C0HL13|0.827490369573;P11607|0.617927998517;P10895|0.654062257881;P22316|0.71601281414	8	1976	56	24150	http://www.ebi.ac.uk/QuickGO/GTerm?id=GO:0006875	[]
6	6	positive regulation of protein binding	GO:0032092	0.0843	0.291	0.18	-0.28	8.09389	-1.38963	Q90474|1.49431540177;Q9P4E9|1.26979400707;P10895|0.654062257881	3	445	56	24150	http://www.ebi.ac.uk/QuickGO/GTerm?id=GO:0032092	[]
4	4	response to heat	GO:0009408	0.0845	0.291	0.94	0.52	8.09389	-1.38963	Q90474|1.49431540177;Q9DGE0|1.23763773087;A7E2Y1|2.85775330166;B5DGM7|1.30516635586;Q9I8F9|1.2655419609	5	1011	56	24150	http://www.ebi.ac.uk/QuickGO/GTerm?id=GO:0009408	[]
4	4	negative regulation of protein activation cascade	GO:2000258	0.0845	0.291	0	-0.47	8.09389	-1.38963	P06238|1.71824568474	1	38	56	24150	http://www.ebi.ac.uk/QuickGO/GTerm?id=GO:2000258	[]
7	6,7	formation of radial glial scaffolds	GO:0021943	0.0845	0.291	0	-0.47	8.09389	-1.38963	C0HL13|0.827490369573	1	38	56	24150	http://www.ebi.ac.uk/QuickGO/GTerm?id=GO:0021943	[]
10	7,8,9,10	fusion of virus membrane with host plasma membrane	GO:0019064	0.0845	0.291	0	-0.47	8.09389	-1.38963	P54985|1.42746752672	1	38	56	24150	http://www.ebi.ac.uk/QuickGO/GTerm?id=GO:0019064	[]
9	9	protein peptidyl-prolyl isomerization	GO:0000413	0.0845	0.291	0	-0.47	8.09389	-1.38963	P54985|1.42746752672	1	38	56	24150	http://www.ebi.ac.uk/QuickGO/GTerm?id=GO:0000413	[]
9	6,7,8,9	regulation of chemokine-mediated signaling pathway	GO:0070099	0.0845	0.291	0	-0.47	8.09389	-1.38963	A2ASS6|1.41564724845	1	38	56	24150	http://www.ebi.ac.uk/QuickGO/GTerm?id=GO:0070099	[]
9	7,8,9	coenzyme A biosynthetic process	GO:0015937	0.0845	0.291	0	-0.47	8.09389	-1.38963	Q6AZA0|1.36330396893	1	38	56	24150	http://www.ebi.ac.uk/QuickGO/GTerm?id=GO:0015937	[]
7	6,7	regulation of interleukin-8 biosynthetic process	GO:0045414	0.0845	0.291	0	-0.47	8.09389	-1.38963	Q9DGE0|1.23763773087	1	38	56	24150	http://www.ebi.ac.uk/QuickGO/GTerm?id=GO:0045414	[]
8	5,8	regulation of Wnt signaling pathway involved in dorsal/ventral axis specification	GO:2000053	0.0845	0.291	0	-0.47	8.09389	-1.38963	C0HL13|0.827490369573	1	38	56	24150	http://www.ebi.ac.uk/QuickGO/GTerm?id=GO:2000053	[]
5	5	negative regulation of membrane potential	GO:0045837	0.0845	0.291	0	-0.47	8.09389	-1.38963	P79819|1.68677571431	1	38	56	24150	http://www.ebi.ac.uk/QuickGO/GTerm?id=GO:0045837	[]
8	8	pyrimidine ribonucleoside triphosphate metabolic process	GO:0009208	0.0845	0.291	0	-0.47	8.09389	-1.38963	O42249|1.32246297031	1	38	56	24150	http://www.ebi.ac.uk/QuickGO/GTerm?id=GO:0009208	[]
6	6	embryo development ending in birth or egg hatching	GO:0009792	0.0846	0.291	1.79	1.41	8.09389	-1.38963	A2ASS6|1.41564724845;Q9DGE0|1.23763773087;Q9P4E9|1.26979400707;Q8CI51|1.26898349178;Q5E958|1.30002115911;P23239|1.47708544639;A7E2Y1|2.85775330166;P68103|1.30064609015;O42249|1.32246297031;Q9I8F9|1.2655419609;C0HL13|0.827490369573;P10895|0.654062257881	12	3383	56	24150	http://www.ebi.ac.uk/QuickGO/GTerm?id=GO:0009792	[]
6	4,5,6	negative regulation of cellular response to oxidative stress	GO:1900408	0.0847	0.292	0.22	-0.24	8.09389	-1.38963	O42249|1.32246297031;Q9I8F9|1.2655419609	2	209	56	24150	http://www.ebi.ac.uk/QuickGO/GTerm?id=GO:1900408	[]
5	5	female sex differentiation	GO:0046660	0.0848	0.292	0.59	0.15	8.09389	-1.38963	A2ASS6|1.41564724845;P06238|1.71824568474;Q04467|1.32560933021;C0HL13|0.827490369573	4	718	56	24150	http://www.ebi.ac.uk/QuickGO/GTerm?id=GO:0046660	[]
5	5	Golgi organization	GO:0007030	0.0852	0.293	0.33	-0.13	8.09389	-1.38963	A2ASS6|1.41564724845;Q9DGE0|1.23763773087;Q3SYR3|1.2091183262	3	447	56	24150	http://www.ebi.ac.uk/QuickGO/GTerm?id=GO:0007030	[]
8	8	peptidyl-serine phosphorylation	GO:0018105	0.0853	0.293	0.63	0.19	8.09389	-1.38963	A2ASS6|1.41564724845;Q9DGE0|1.23763773087;O57656|1.20170929051;O42249|1.32246297031;P10895|0.654062257881	5	1014	56	24150	http://www.ebi.ac.uk/QuickGO/GTerm?id=GO:0018105	[]
6	4,5,6	positive regulation of ossification	GO:0045778	0.0856	0.293	0.08	-0.38	8.09389	-1.38963	P79819|1.68677571431;Q8CI51|1.26898349178;C0HL13|0.827490369573	3	448	56	24150	http://www.ebi.ac.uk/QuickGO/GTerm?id=GO:0045778	[]
4	4	regulation of primary metabolic process	GO:0080090	0.0857	0.293	5.44	5.22	8.09389	-1.38963	P54985|1.42746752672;Q08699|1.20437119109;A2ASS6|1.41564724845;Q90YS3|1.31348018116;P0DOX8|2.29821362574;Q90474|1.49431540177;P50143|1.61781646551;P80191|1.69920451585;Q9DGE0|1.23763773087;P06238|1.71824568474;P68246|1.28095031207;P79819|1.68677571431;P08249|1.76164824879;Q9P4E9|1.26979400707;Q9CY58|1.20078532292;Q8CI51|1.26898349178;Q04467|1.32560933021;Q32KV0|1.29793277687;O57656|1.20170929051;…	33	11813	56	24150	http://www.ebi.ac.uk/QuickGO/GTerm?id=GO:0080090	[]
5	4,5	regulation of synapse assembly	GO:0051963	0.0858	0.293	0.49	0.05	8.09389	-1.38963	A2ASS6|1.41564724845;Q9DGE0|1.23763773087;Q8CI51|1.26898349178;P22316|0.71601281414	4	721	56	24150	http://www.ebi.ac.uk/QuickGO/GTerm?id=GO:0051963	[]
7	6,7	actin filament organization	GO:0007015	0.086	0.293	0.96	0.54	8.09389	-1.38963	A2ASS6|1.41564724845;Q90474|1.49431540177;Q9DGE0|1.23763773087;P79819|1.68677571431;Q3SYR3|1.2091183262;O42249|1.32246297031;B5DGM7|1.30516635586	7	1651	56	24150	http://www.ebi.ac.uk/QuickGO/GTerm?id=GO:0007015	[]
11	8,9,10,11	regulation of proteasomal ubiquitin-dependent protein catabolic process	GO:0032434	0.0861	0.293	0.4	-0.05	8.09389	-1.38963	Q90474|1.49431540177;O42249|1.32246297031;Q9I8F9|1.2655419609	3	449	56	24150	http://www.ebi.ac.uk/QuickGO/GTerm?id=GO:0032434	[]
9	7,9	dopaminergic neuron differentiation	GO:0071542	0.0861	0.293	-0.07	-0.54	8.09389	-1.38963	A2ASS6|1.41564724845;C0HL13|0.827490369573	2	211	56	24150	http://www.ebi.ac.uk/QuickGO/GTerm?id=GO:0071542	[]
7	5,6,7	protein transmembrane transport	GO:0071806	0.0861	0.293	0.28	-0.18	8.09389	-1.38963	Q90474|1.49431540177;Q9I8F9|1.2655419609	2	211	56	24150	http://www.ebi.ac.uk/QuickGO/GTerm?id=GO:0071806	[]
5	4,5	oviposition	GO:0018991	0.0861	0.293	0.21	-0.25	8.09389	-1.38963	Q9DGE0|1.23763773087;O42249|1.32246297031	2	211	56	24150	http://www.ebi.ac.uk/QuickGO/GTerm?id=GO:0018991	[]
6	5,6	regulation of lipid biosynthetic process	GO:0046890	0.0865	0.293	0.58	0.14	8.09389	-1.38963	P06238|1.71824568474;Q9P4E9|1.26979400707;Q04467|1.32560933021;O42249|1.32246297031	4	723	56	24150	http://www.ebi.ac.uk/QuickGO/GTerm?id=GO:0046890	[]
8	8	membrane depolarization during AV node cell action potential	GO:0086045	0.0866	0.293	0	-0.47	8.09389	-1.38963	P22316|0.71601281414	1	39	56	24150	http://www.ebi.ac.uk/QuickGO/GTerm?id=GO:0086045	[]
6	5,6	multi-organism membrane fusion	GO:0044800	0.0866	0.293	0	-0.47	8.09389	-1.38963	P54985|1.42746752672	1	39	56	24150	http://www.ebi.ac.uk/QuickGO/GTerm?id=GO:0044800	[]
9	6,7,8,9	membrane fusion involved in viral entry into host cell	GO:0039663	0.0866	0.293	0	-0.47	8.09389	-1.38963	P54985|1.42746752672	1	39	56	24150	http://www.ebi.ac.uk/QuickGO/GTerm?id=GO:0039663	[]
8	6,7,8	canonical Wnt signaling pathway involved in osteoblast differentiation	GO:0044339	0.0866	0.293	0	-0.47	8.09389	-1.38963	A2ASS6|1.41564724845	1	39	56	24150	http://www.ebi.ac.uk/QuickGO/GTerm?id=GO:0044339	[]
8	6,8	positive regulation of acute inflammatory response to antigenic stimulus	GO:0002866	0.0866	0.293	0	-0.47	8.09389	-1.38963	P06238|1.71824568474	1	39	56	24150	http://www.ebi.ac.uk/QuickGO/GTerm?id=GO:0002866	[]
8	5,6,8	trachea formation	GO:0060440	0.0866	0.293	0	-0.47	8.09389	-1.38963	Q9DGE0|1.23763773087	1	39	56	24150	http://www.ebi.ac.uk/QuickGO/GTerm?id=GO:0060440	[]
5	5	canonical Wnt signaling pathway involved in heart development	GO:0061316	0.0866	0.293	0	-0.47	8.09389	-1.38963	C0HL13|0.827490369573	1	39	56	24150	http://www.ebi.ac.uk/QuickGO/GTerm?id=GO:0061316	[]
10	7,9,10	rRNA 3'-end processing	GO:0031125	0.0866	0.293	0	-0.47	8.09389	-1.38963	Q9P4E9|1.26979400707	1	39	56	24150	http://www.ebi.ac.uk/QuickGO/GTerm?id=GO:0031125	[]
5	4,5	canonical Wnt signaling pathway involved in regulation of cell proliferation	GO:0044340	0.0866	0.293	0	-0.47	8.09389	-1.38963	C0HL13|0.827490369573	1	39	56	24150	http://www.ebi.ac.uk/QuickGO/GTerm?id=GO:0044340	[]
8	6,7,8	synaptic vesicle uncoating	GO:0016191	0.0866	0.293	0	-0.47	8.09389	-1.38963	Q9I8F9|1.2655419609	1	39	56	24150	http://www.ebi.ac.uk/QuickGO/GTerm?id=GO:0016191	[]
6	6	regulation of adaptive immune response based on somatic recombination of immune receptors built from immunoglobulin superfamily domains	GO:0002822	0.087	0.294	0.49	0.04	8.09389	-1.38963	P06238|1.71824568474;Q6PHG2|1.41517579381;Q9I8F9|1.2655419609	3	451	56	24150	http://www.ebi.ac.uk/QuickGO/GTerm?id=GO:0002822	[]
6	6	positive regulation of hydrolase activity	GO:0051345	0.087	0.294	1.14	0.72	8.09389	-1.38963	A2ASS6|1.41564724845;Q90474|1.49431540177;Q9DGE0|1.23763773087;P13731|1.47580409746;O42249|1.32246297031;B5DGM7|1.30516635586;Q9I8F9|1.2655419609;P11607|0.617927998517	8	1990	56	24150	http://www.ebi.ac.uk/QuickGO/GTerm?id=GO:0051345	[]
6	6	regulation of cell morphogenesis involved in differentiation	GO:0010769	0.0879	0.296	0.83	0.4	8.09389	-1.38963	A2ASS6|1.41564724845;Q9DGE0|1.23763773087;Q8CI51|1.26898349178;P23239|1.47708544639;Q3SYR3|1.2091183262;Q3MHM5|1.21023193676;P22316|0.71601281414	7	1660	56	24150	http://www.ebi.ac.uk/QuickGO/GTerm?id=GO:0010769	[]
4	4	fertilization	GO:0009566	0.0882	0.296	0.65	0.21	8.09389	-1.38963	A2ASS6|1.41564724845;P50143|1.61781646551;Q9I8F9|1.2655419609;P10895|0.654062257881	4	728	56	24150	http://www.ebi.ac.uk/QuickGO/GTerm?id=GO:0009566	[]
4	4	regulation of leukocyte mediated cytotoxicity	GO:0001910	0.0882	0.296	0.27	-0.19	8.09389	-1.38963	P13731|1.47580409746;Q9I8F9|1.2655419609	2	214	56	24150	http://www.ebi.ac.uk/QuickGO/GTerm?id=GO:0001910	[]
4	4	ribonucleoprotein complex biogenesis	GO:0022613	0.0885	0.296	0.62	0.18	8.09389	-1.38963	Q08699|1.20437119109;Q90YS3|1.31348018116;Q90YT6|1.21510412702;Q9P4E9|1.26979400707;Q5E958|1.30002115911;O42249|1.32246297031	6	1338	56	24150	http://www.ebi.ac.uk/QuickGO/GTerm?id=GO:0022613	[]
7	6,7	negative regulation of heterotypic cell-cell adhesion	GO:0034115	0.0887	0.296	0	-0.47	8.09389	-1.38963	Q9DGE0|1.23763773087	1	40	56	24150	http://www.ebi.ac.uk/QuickGO/GTerm?id=GO:0034115	[]
7	6,7	aorta smooth muscle tissue morphogenesis	GO:0060414	0.0887	0.296	0	-0.47	8.09389	-1.38963	A2ASS6|1.41564724845	1	40	56	24150	http://www.ebi.ac.uk/QuickGO/GTerm?id=GO:0060414	[]
9	8,9	regulation of type B pancreatic cell apoptotic process	GO:2000674	0.0887	0.296	0	-0.47	8.09389	-1.38963	P20810|1.73376457966	1	40	56	24150	http://www.ebi.ac.uk/QuickGO/GTerm?id=GO:2000674	[]
6	6	response to thyroxine	GO:0097068	0.0887	0.296	0	-0.47	8.09389	-1.38963	A2ASS6|1.41564724845	1	40	56	24150	http://www.ebi.ac.uk/QuickGO/GTerm?id=GO:0097068	[]
7	7	regulation of Schwann cell migration	GO:1900147	0.0887	0.296	0	-0.47	8.09389	-1.38963	P23239|1.47708544639	1	40	56	24150	http://www.ebi.ac.uk/QuickGO/GTerm?id=GO:1900147	[]
6	6	diaphragm development	GO:0060539	0.0887	0.296	0	-0.47	8.09389	-1.38963	A2ASS6|1.41564724845	1	40	56	24150	http://www.ebi.ac.uk/QuickGO/GTerm?id=GO:0060539	[]
10	7,8,9,10	bud elongation involved in lung branching	GO:0060449	0.0887	0.296	0	-0.47	8.09389	-1.38963	A2ASS6|1.41564724845	1	40	56	24150	http://www.ebi.ac.uk/QuickGO/GTerm?id=GO:0060449	[]
6	6	interleukin-8 biosynthetic process	GO:0042228	0.0887	0.296	0	-0.47	8.09389	-1.38963	Q9DGE0|1.23763773087	1	40	56	24150	http://www.ebi.ac.uk/QuickGO/GTerm?id=GO:0042228	[]
4	4	negative regulation of Wnt signaling pathway involved in heart development	GO:0003308	0.0887	0.296	0	-0.47	8.09389	-1.38963	C0HL13|0.827490369573	1	40	56	24150	http://www.ebi.ac.uk/QuickGO/GTerm?id=GO:0003308	[]
12	7,8,9,10,11,12	ribosomal large subunit export from nucleus	GO:0000055	0.0887	0.296	0	-0.47	8.09389	-1.38963	Q9P4E9|1.26979400707	1	40	56	24150	http://www.ebi.ac.uk/QuickGO/GTerm?id=GO:0000055	[]
6	6	Schwann cell migration	GO:0036135	0.0887	0.296	0	-0.47	8.09389	-1.38963	P23239|1.47708544639	1	40	56	24150	http://www.ebi.ac.uk/QuickGO/GTerm?id=GO:0036135	[]
6	5,6	actin cytoskeleton organization	GO:0030036	0.0892	0.297	1.63	1.23	8.09389	-1.38963	A2ASS6|1.41564724845;Q90474|1.49431540177;Q9DGE0|1.23763773087;P79819|1.68677571431;Q9P4E9|1.26979400707;Q8CI51|1.26898349178;Q3SYR3|1.2091183262;A7E2Y1|2.85775330166;O42249|1.32246297031;B5DGM7|1.30516635586	10	2695	56	24150	http://www.ebi.ac.uk/QuickGO/GTerm?id=GO:0030036	[]
5	5	porphyrin-containing compound metabolic process	GO:0006778	0.0896	0.298	0.25	-0.21	8.09389	-1.38963	P38117|1.25986331588;Q6PHG2|1.41517579381	2	216	56	24150	http://www.ebi.ac.uk/QuickGO/GTerm?id=GO:0006778	[]
7	6,7	regulation of microtubule polymerization	GO:0031113	0.0896	0.298	0.19	-0.28	8.09389	-1.38963	Q3MHM5|1.21023193676;Q9I8F9|1.2655419609	2	216	56	24150	http://www.ebi.ac.uk/QuickGO/GTerm?id=GO:0031113	[]
11	6,7,8,9,11	positive regulation of neuron projection development	GO:0010976	0.0896	0.298	0.77	0.34	8.09389	-1.38963	A2ASS6|1.41564724845;Q9DGE0|1.23763773087;P13731|1.47580409746;Q3SYR3|1.2091183262;P68103|1.30064609015;Q3MHM5|1.21023193676;C0HL13|0.827490369573	7	1668	56	24150	http://www.ebi.ac.uk/QuickGO/GTerm?id=GO:0010976	[]
4	4	RNA localization	GO:0006403	0.0899	0.299	0.61	0.16	8.09389	-1.38963	Q90YS3|1.31348018116;Q90474|1.49431540177;P50143|1.61781646551;Q9P4E9|1.26979400707	4	733	56	24150	http://www.ebi.ac.uk/QuickGO/GTerm?id=GO:0006403	[]
6	5,6	male mating behavior	GO:0060179	0.0903	0.299	0.05	-0.41	8.09389	-1.38963	Q9DGE0|1.23763773087;P22316|0.71601281414	2	217	56	24150	http://www.ebi.ac.uk/QuickGO/GTerm?id=GO:0060179	[]
4	4	multicellular organismal signaling	GO:0035637	0.0906	0.299	0.1	-0.37	8.09389	-1.38963	A2ASS6|1.41564724845;P68246|1.28095031207;P11607|0.617927998517;P22316|0.71601281414	4	735	56	24150	http://www.ebi.ac.uk/QuickGO/GTerm?id=GO:0035637	[]
5	5	lipid biosynthetic process	GO:0008610	0.0906	0.299	1.14	0.72	8.09389	-1.38963	P06238|1.71824568474;Q9P4E9|1.26979400707;Q6AZA0|1.36330396893;Q04467|1.32560933021;O57656|1.20170929051;P00348|1.34766100268;O42249|1.32246297031;P11607|0.617927998517	8	2008	56	24150	http://www.ebi.ac.uk/QuickGO/GTerm?id=GO:0008610	[]
8	7,8	B cell proliferation involved in immune response	GO:0002322	0.0909	0.299	0	-0.47	8.09389	-1.38963	P10895|0.654062257881	1	41	56	24150	http://www.ebi.ac.uk/QuickGO/GTerm?id=GO:0002322	[]
7	5,6,7	negative regulation of endoplasmic reticulum unfolded protein response	GO:1900102	0.0909	0.299	0	-0.47	8.09389	-1.38963	O42249|1.32246297031	1	41	56	24150	http://www.ebi.ac.uk/QuickGO/GTerm?id=GO:1900102	[]
7	6,7	viral translation	GO:0019081	0.0909	0.299	0	-0.47	8.09389	-1.38963	O42249|1.32246297031	1	41	56	24150	http://www.ebi.ac.uk/QuickGO/GTerm?id=GO:0019081	[]
9	9	guanosine-containing compound biosynthetic process	GO:1901070	0.0909	0.299	0	-0.47	8.09389	-1.38963	O42249|1.32246297031	1	41	56	24150	http://www.ebi.ac.uk/QuickGO/GTerm?id=GO:1901070	[]
10	7,8,10	negative regulation of photoreceptor cell differentiation	GO:0046533	0.0909	0.299	0	-0.47	8.09389	-1.38963	A2ASS6|1.41564724845	1	41	56	24150	http://www.ebi.ac.uk/QuickGO/GTerm?id=GO:0046533	[]
7	6,7	regulation of phospholipid catabolic process	GO:0060696	0.0909	0.299	0	-0.47	8.09389	-1.38963	Q04467|1.32560933021	1	41	56	24150	http://www.ebi.ac.uk/QuickGO/GTerm?id=GO:0060696	[]
7	7	clathrin coat disassembly	GO:0072318	0.0909	0.299	0	-0.47	8.09389	-1.38963	Q9I8F9|1.2655419609	1	41	56	24150	http://www.ebi.ac.uk/QuickGO/GTerm?id=GO:0072318	[]
6	5,6	regulation of cell-cell adhesion involved in gastrulation	GO:0070587	0.0909	0.299	0	-0.47	8.09389	-1.38963	Q9DGE0|1.23763773087	1	41	56	24150	http://www.ebi.ac.uk/QuickGO/GTerm?id=GO:0070587	[]
9	7,8,9	regulation of calcium-transporting ATPase activity	GO:1901894	0.0909	0.299	0	-0.47	8.09389	-1.38963	P11607|0.617927998517	1	41	56	24150	http://www.ebi.ac.uk/QuickGO/GTerm?id=GO:1901894	[]
8	6,7,8	regulation of IRE1-mediated unfolded protein response	GO:1903894	0.0909	0.299	0	-0.47	8.09389	-1.38963	Q9I8F9|1.2655419609	1	41	56	24150	http://www.ebi.ac.uk/QuickGO/GTerm?id=GO:1903894	[]
6	5,6	regulation of fibroblast growth factor receptor signaling pathway	GO:0040036	0.091	0.299	0.25	-0.2	8.09389	-1.38963	A2ASS6|1.41564724845;Q9I8F9|1.2655419609	2	218	56	24150	http://www.ebi.ac.uk/QuickGO/GTerm?id=GO:0040036	[]
4	4	cerebellar cortex morphogenesis	GO:0021696	0.091	0.299	0.05	-0.41	8.09389	-1.38963	Q9DGE0|1.23763773087;P22316|0.71601281414	2	218	56	24150	http://www.ebi.ac.uk/QuickGO/GTerm?id=GO:0021696	[]
5	5	response to prostaglandin	GO:0034694	0.0917	0.301	-0.05	-0.52	8.09389	-1.38963	P06238|1.71824568474;P10895|0.654062257881	2	219	56	24150	http://www.ebi.ac.uk/QuickGO/GTerm?id=GO:0034694	[]
7	5,7	positive regulation of heart contraction	GO:0045823	0.0917	0.301	0.03	-0.43	8.09389	-1.38963	Q90474|1.49431540177;P11607|0.617927998517	2	219	56	24150	http://www.ebi.ac.uk/QuickGO/GTerm?id=GO:0045823	[]
7	7	secondary alcohol biosynthetic process	GO:1902653	0.0917	0.301	0.24	-0.22	8.09389	-1.38963	Q9P4E9|1.26979400707;Q6AZA0|1.36330396893	2	219	56	24150	http://www.ebi.ac.uk/QuickGO/GTerm?id=GO:1902653	[]
7	6,7	cellular response to hydrogen peroxide	GO:0070301	0.0923	0.301	0.38	-0.07	8.09389	-1.38963	P54985|1.42746752672;O42249|1.32246297031;Q9I8F9|1.2655419609	3	463	56	24150	http://www.ebi.ac.uk/QuickGO/GTerm?id=GO:0070301	[]
5	5	negative regulation of angiogenesis	GO:0016525	0.0923	0.301	0.34	-0.12	8.09389	-1.38963	A2ASS6|1.41564724845;Q9DGE0|1.23763773087;P51903|1.23988248762	3	463	56	24150	http://www.ebi.ac.uk/QuickGO/GTerm?id=GO:0016525	[]
5	5	regulation of mesenchymal cell proliferation	GO:0010464	0.0924	0.301	-0.07	-0.54	8.09389	-1.38963	A2ASS6|1.41564724845;C0HL13|0.827490369573	2	220	56	24150	http://www.ebi.ac.uk/QuickGO/GTerm?id=GO:0010464	[]
6	5,6	limb morphogenesis	GO:0035108	0.0927	0.301	-0.38	-0.87	8.09389	-1.38963	A2ASS6|1.41564724845;A7E2Y1|2.85775330166;C0HL13|0.827490369573;P22316|0.71601281414	4	741	56	24150	http://www.ebi.ac.uk/QuickGO/GTerm?id=GO:0035108	[]
4	4	response to starvation	GO:0042594	0.093	0.301	0.67	0.23	8.09389	-1.38963	Q9DGE0|1.23763773087;Q9P4E9|1.26979400707;Q6AZA0|1.36330396893;O42249|1.32246297031;B5DGM7|1.30516635586;Q9I8F9|1.2655419609	6	1356	56	24150	http://www.ebi.ac.uk/QuickGO/GTerm?id=GO:0042594	[]
5	5	bone marrow development	GO:0048539	0.093	0.301	0	-0.47	8.09389	-1.38963	C0HL13|0.827490369573	1	42	56	24150	http://www.ebi.ac.uk/QuickGO/GTerm?id=GO:0048539	[]
9	8,9	regulation of skeletal muscle contraction by chemo-mechanical energy conversion	GO:0014862	0.093	0.301	0	-0.47	8.09389	-1.38963	A7E2Y1|2.85775330166	1	42	56	24150	http://www.ebi.ac.uk/QuickGO/GTerm?id=GO:0014862	[]
8	8	oxaloacetate metabolic process	GO:0006107	0.093	0.301	0	-0.47	8.09389	-1.38963	P08249|1.76164824879	1	42	56	24150	http://www.ebi.ac.uk/QuickGO/GTerm?id=GO:0006107	[]
6	6	protein localization to juxtaparanode region of axon	GO:0071205	0.093	0.301	0	-0.47	8.09389	-1.38963	A2ASS6|1.41564724845	1	42	56	24150	http://www.ebi.ac.uk/QuickGO/GTerm?id=GO:0071205	[]
8	7,8	RNA phosphodiester bond hydrolysis, exonucleolytic	GO:0090503	0.093	0.301	0	-0.47	8.09389	-1.38963	Q9P4E9|1.26979400707	1	42	56	24150	http://www.ebi.ac.uk/QuickGO/GTerm?id=GO:0090503	[]
8	7,8	terminal branching, open tracheal system	GO:0007430	0.093	0.301	0	-0.47	8.09389	-1.38963	P50143|1.61781646551	1	42	56	24150	http://www.ebi.ac.uk/QuickGO/GTerm?id=GO:0007430	[]
4	4	nail development	GO:0035878	0.093	0.301	0	-0.47	8.09389	-1.38963	A2ASS6|1.41564724845	1	42	56	24150	http://www.ebi.ac.uk/QuickGO/GTerm?id=GO:0035878	[]
5	4,5	luteolysis	GO:0001554	0.093	0.301	0	-0.47	8.09389	-1.38963	A2ASS6|1.41564724845	1	42	56	24150	http://www.ebi.ac.uk/QuickGO/GTerm?id=GO:0001554	[]
10	9,10	regulation of the force of skeletal muscle contraction	GO:0014728	0.093	0.301	0	-0.47	8.09389	-1.38963	A7E2Y1|2.85775330166	1	42	56	24150	http://www.ebi.ac.uk/QuickGO/GTerm?id=GO:0014728	[]
9	6,9	cell migration involved in sprouting angiogenesis	GO:0002042	0.0931	0.301	0.24	-0.21	8.09389	-1.38963	A2ASS6|1.41564724845;Q9DGE0|1.23763773087	2	221	56	24150	http://www.ebi.ac.uk/QuickGO/GTerm?id=GO:0002042	[]
5	5	cardiac atrium development	GO:0003230	0.0931	0.301	-0.37	-0.86	8.09389	-1.38963	A7E2Y1|2.85775330166;C0HL13|0.827490369573	2	221	56	24150	http://www.ebi.ac.uk/QuickGO/GTerm?id=GO:0003230	[]
5	4,5	intracellular transport	GO:0046907	0.0938	0.302	2.27	1.9	8.09389	-1.38963	P54985|1.42746752672;Q08699|1.20437119109;A2ASS6|1.41564724845;Q90YS3|1.31348018116;Q90474|1.49431540177;Q2EN81|1.66806652033;Q9DGE0|1.23763773087;Q90YT6|1.21510412702;Q9P4E9|1.26979400707;Q8CI51|1.26898349178;Q5E958|1.30002115911;P13619|1.34324963006;Q4R5B0|1.31137465787;Q3MHM5|1.21023193676;Q9I8F9|1.2655419609;C0HL13|0.827490369573;P11607|0.617927998517;P22316|0.71601281414	18	5718	56	24150	http://www.ebi.ac.uk/QuickGO/GTerm?id=GO:0046907	[]
7	6,7	cellular protein complex assembly	GO:0043623	0.0938	0.302	1	0.58	8.09389	-1.38963	A2ASS6|1.41564724845;Q90474|1.49431540177;P23239|1.47708544639;Q3SYR3|1.2091183262;O42249|1.32246297031;Q3MHM5|1.21023193676;B5DGM7|1.30516635586;Q9I8F9|1.2655419609	8	2024	56	24150	http://www.ebi.ac.uk/QuickGO/GTerm?id=GO:0043623	[]
5	5	cell differentiation	GO:0030154	0.094	0.302	4.45	4.19	8.09389	-1.38963	P54985|1.42746752672;Q08699|1.20437119109;A2ASS6|1.41564724845;Q90YS3|1.31348018116;Q90474|1.49431540177;Q9DGE0|1.23763773087;P06238|1.71824568474;P68246|1.28095031207;P79819|1.68677571431;Q9P4E9|1.26979400707;Q6AZA0|1.36330396893;Q8CI51|1.26898349178;Q04467|1.32560933021;Q0IIG5|1.31361043921;P51903|1.23988248762;P13731|1.47580409746;P23239|1.47708544639;Q3SYR3|1.2091183262;A7E2Y1|2.85775330166;P…	31	11037	56	24150	http://www.ebi.ac.uk/QuickGO/GTerm?id=GO:0030154	[]
8	7,8	muscle fiber development	GO:0048747	0.0942	0.302	0.15	-0.32	8.09389	-1.38963	A2ASS6|1.41564724845;A7E2Y1|2.85775330166;P22316|0.71601281414	3	467	56	24150	http://www.ebi.ac.uk/QuickGO/GTerm?id=GO:0048747	[]
6	3,5,6	positive regulation of establishment of protein localization	GO:1904951	0.0942	0.302	1.07	0.65	8.09389	-1.38963	P54985|1.42746752672;A2ASS6|1.41564724845;Q90474|1.49431540177;Q9P4E9|1.26979400707;Q0IIG5|1.31361043921;Q5MJ86|1.39918496478;O42249|1.32246297031;Q9I8F9|1.2655419609	8	2026	56	24150	http://www.ebi.ac.uk/QuickGO/GTerm?id=GO:1904951	[]
3	3	macromolecule localization	GO:0033036	0.0943	0.302	3.29	2.98	8.09389	-1.38963	P54985|1.42746752672;Q08699|1.20437119109;A2ASS6|1.41564724845;Q90YS3|1.31348018116;Q90474|1.49431540177;P50143|1.61781646551;Q9BUR5|1.27800770069;Q9DGE0|1.23763773087;Q90YT6|1.21510412702;P06238|1.71824568474;P79819|1.68677571431;Q9P4E9|1.26979400707;Q8CI51|1.26898349178;Q5E958|1.30002115911;Q04467|1.32560933021;Q0IIG5|1.31361043921;O57656|1.20170929051;Q3SYR3|1.2091183262;P00348|1.34766100268;Q…	25	8528	56	24150	http://www.ebi.ac.uk/QuickGO/GTerm?id=GO:0033036	[]
5	4,5	organ growth	GO:0035265	0.0944	0.302	0.95	0.52	8.09389	-1.38963	A2ASS6|1.41564724845;Q9DGE0|1.23763773087;Q8CI51|1.26898349178;A7E2Y1|2.85775330166;P22316|0.71601281414	5	1046	56	24150	http://www.ebi.ac.uk/QuickGO/GTerm?id=GO:0035265	[]
6	4,6	negative regulation of blood circulation	GO:1903523	0.0946	0.302	0.11	-0.36	8.09389	-1.38963	Q9I8F9|1.2655419609;P11607|0.617927998517	2	223	56	24150	http://www.ebi.ac.uk/QuickGO/GTerm?id=GO:1903523	[]
4	4	negative regulation of response to oxidative stress	GO:1902883	0.0946	0.302	0.22	-0.24	8.09389	-1.38963	O42249|1.32246297031;Q9I8F9|1.2655419609	2	223	56	24150	http://www.ebi.ac.uk/QuickGO/GTerm?id=GO:1902883	[]
10	6,7,8,10	positive regulation of neuron differentiation	GO:0045666	0.0947	0.302	0.88	0.45	8.09389	-1.38963	A2ASS6|1.41564724845;Q9DGE0|1.23763773087;P13731|1.47580409746;Q3SYR3|1.2091183262;P68103|1.30064609015;Q3MHM5|1.21023193676;Q9I8F9|1.2655419609;C0HL13|0.827490369573	8	2028	56	24150	http://www.ebi.ac.uk/QuickGO/GTerm?id=GO:0045666	[]
5	5	muscle tissue development	GO:0060537	0.0949	0.302	1.24	0.83	8.09389	-1.38963	A2ASS6|1.41564724845;Q9DGE0|1.23763773087;P68246|1.28095031207;Q8CI51|1.26898349178;A7E2Y1|2.85775330166;Q9I8F9|1.2655419609;C0HL13|0.827490369573;P22316|0.71601281414	8	2029	56	24150	http://www.ebi.ac.uk/QuickGO/GTerm?id=GO:0060537	[]
7	6,7	regulation of ion transmembrane transporter activity	GO:0032412	0.095	0.302	0.35	-0.1	8.09389	-1.38963	P54985|1.42746752672;A2ASS6|1.41564724845;O57656|1.20170929051;P11607|0.617927998517;P22316|0.71601281414	5	1048	56	24150	http://www.ebi.ac.uk/QuickGO/GTerm?id=GO:0032412	[]
7	6,7	regulation of chemokine (C-X-C motif) ligand 2 production	GO:2000341	0.0951	0.302	0	-0.47	8.09389	-1.38963	Q9DGE0|1.23763773087	1	43	56	24150	http://www.ebi.ac.uk/QuickGO/GTerm?id=GO:2000341	[]
9	9	peptidyl-serine autophosphorylation	GO:0036289	0.0951	0.302	0	-0.47	8.09389	-1.38963	Q9DGE0|1.23763773087	1	43	56	24150	http://www.ebi.ac.uk/QuickGO/GTerm?id=GO:0036289	[]
7	5,7	virion attachment to host cell	GO:0019062	0.0951	0.302	0	-0.47	8.09389	-1.38963	Q90474|1.49431540177	1	43	56	24150	http://www.ebi.ac.uk/QuickGO/GTerm?id=GO:0019062	[]
8	7,8	regulation of motor neuron apoptotic process	GO:2000671	0.0951	0.302	0	-0.47	8.09389	-1.38963	Q9DGE0|1.23763773087	1	43	56	24150	http://www.ebi.ac.uk/QuickGO/GTerm?id=GO:2000671	[]
8	6,7,8	chondrocyte development involved in endochondral bone morphogenesis	GO:0003433	0.0951	0.302	0	-0.47	8.09389	-1.38963	P13731|1.47580409746	1	43	56	24150	http://www.ebi.ac.uk/QuickGO/GTerm?id=GO:0003433	[]
7	5,6,7	positive regulation of endoplasmic reticulum unfolded protein response	GO:1900103	0.0951	0.302	0	-0.47	8.09389	-1.38963	Q9I8F9|1.2655419609	1	43	56	24150	http://www.ebi.ac.uk/QuickGO/GTerm?id=GO:1900103	[]
6	4,5,6	positive regulation of oviposition	GO:1901046	0.0951	0.302	0	-0.47	8.09389	-1.38963	Q9DGE0|1.23763773087	1	43	56	24150	http://www.ebi.ac.uk/QuickGO/GTerm?id=GO:1901046	[]
6	4,5,6	trophoblast cell migration	GO:0061450	0.0951	0.302	0	-0.47	8.09389	-1.38963	A2ASS6|1.41564724845	1	43	56	24150	http://www.ebi.ac.uk/QuickGO/GTerm?id=GO:0061450	[]
9	5,6,7,9	negative regulation of mitochondrial outer membrane permeabilization involved in apoptotic signaling pathway	GO:1901029	0.0951	0.302	0	-0.47	8.09389	-1.38963	Q9I8F9|1.2655419609	1	43	56	24150	http://www.ebi.ac.uk/QuickGO/GTerm?id=GO:1901029	[]
8	6,7,8	positive regulation of ceramide biosynthetic process	GO:2000304	0.0951	0.302	0	-0.47	8.09389	-1.38963	O42249|1.32246297031	1	43	56	24150	http://www.ebi.ac.uk/QuickGO/GTerm?id=GO:2000304	[]
7	5,6,7	positive regulation of inflammatory response to antigenic stimulus	GO:0002863	0.0951	0.302	0	-0.47	8.09389	-1.38963	P06238|1.71824568474	1	43	56	24150	http://www.ebi.ac.uk/QuickGO/GTerm?id=GO:0002863	[]
8	4,5,6,7,8	regulation of telomere maintenance	GO:0032204	0.0953	0.302	0.3	-0.15	8.09389	-1.38963	P50143|1.61781646551;Q9DGE0|1.23763773087	2	224	56	24150	http://www.ebi.ac.uk/QuickGO/GTerm?id=GO:0032204	[]
9	6,7,8,9	regulation of cardiac muscle cell contraction	GO:0086004	0.0953	0.302	-0.35	-0.84	8.09389	-1.38963	P11607|0.617927998517;P22316|0.71601281414	2	224	56	24150	http://www.ebi.ac.uk/QuickGO/GTerm?id=GO:0086004	[]
5	5	negative regulation of osteoblast differentiation	GO:0045668	0.0953	0.302	-0.07	-0.54	8.09389	-1.38963	A2ASS6|1.41564724845;C0HL13|0.827490369573	2	224	56	24150	http://www.ebi.ac.uk/QuickGO/GTerm?id=GO:0045668	[]
5	5	cellular response to oxidative stress	GO:0034599	0.0955	0.303	0.83	0.4	8.09389	-1.38963	P54985|1.42746752672;A2ASS6|1.41564724845;Q9DGE0|1.23763773087;O42249|1.32246297031;Q9I8F9|1.2655419609;P11607|0.617927998517	6	1366	56	24150	http://www.ebi.ac.uk/QuickGO/GTerm?id=GO:0034599	[]
9	5,7,8,9	regulation of translational initiation	GO:0006446	0.096	0.304	0.19	-0.27	8.09389	-1.38963	Q9CY58|1.20078532292;Q3SZ54|1.29425101684	2	225	56	24150	http://www.ebi.ac.uk/QuickGO/GTerm?id=GO:0006446	[]
7	7	regulation of phosphorylation	GO:0042325	0.0963	0.304	2.2	1.83	8.09389	-1.38963	P54985|1.42746752672;A2ASS6|1.41564724845;Q90474|1.49431540177;Q9DGE0|1.23763773087;P06238|1.71824568474;P79819|1.68677571431;Q32KV0|1.29793277687;O57656|1.20170929051;P13731|1.47580409746;P68103|1.30064609015;Q6PHG2|1.41517579381;Q5MJ86|1.39918496478;O42249|1.32246297031;C0HL13|0.827490369573;P10895|0.654062257881	15	4581	56	24150	http://www.ebi.ac.uk/QuickGO/GTerm?id=GO:0042325	[]
5	5	regulation of secretion	GO:0051046	0.0965	0.304	1.54	1.14	8.09389	-1.38963	P54985|1.42746752672;A2ASS6|1.41564724845;Q9DGE0|1.23763773087;Q04467|1.32560933021;Q0IIG5|1.31361043921;P00348|1.34766100268;Q5MJ86|1.39918496478;C0HL13|0.827490369573;P11607|0.617927998517;P10895|0.654062257881;P22316|0.71601281414	11	3096	56	24150	http://www.ebi.ac.uk/QuickGO/GTerm?id=GO:0051046	[]
4	4	ossification	GO:0001503	0.0966	0.304	1.06	0.64	8.09389	-1.38963	A2ASS6|1.41564724845;P80191|1.69920451585;P79819|1.68677571431;Q8CI51|1.26898349178;O42249|1.32246297031;C0HL13|0.827490369573;P22316|0.71601281414	7	1699	56	24150	http://www.ebi.ac.uk/QuickGO/GTerm?id=GO:0001503	[]
7	5,7	positive regulation of sodium ion transport	GO:0010765	0.0967	0.304	0.23	-0.23	8.09389	-1.38963	A2ASS6|1.41564724845;O57656|1.20170929051	2	226	56	24150	http://www.ebi.ac.uk/QuickGO/GTerm?id=GO:0010765	[]
6	5,6	regulation of cellular response to heat	GO:1900034	0.0967	0.304	0.28	-0.18	8.09389	-1.38963	Q90474|1.49431540177;Q9I8F9|1.2655419609	2	226	56	24150	http://www.ebi.ac.uk/QuickGO/GTerm?id=GO:1900034	[]
8	6,7,8	mammary gland duct morphogenesis	GO:0060603	0.0967	0.304	-0.07	-0.54	8.09389	-1.38963	A2ASS6|1.41564724845;C0HL13|0.827490369573	2	226	56	24150	http://www.ebi.ac.uk/QuickGO/GTerm?id=GO:0060603	[]
6	5,6	lung epithelium development	GO:0060428	0.0967	0.304	0.24	-0.21	8.09389	-1.38963	A2ASS6|1.41564724845;Q9DGE0|1.23763773087	2	226	56	24150	http://www.ebi.ac.uk/QuickGO/GTerm?id=GO:0060428	[]
7	7	response to glucocorticoid	GO:0051384	0.097	0.304	0.68	0.24	8.09389	-1.38963	A2ASS6|1.41564724845;Q9DGE0|1.23763773087;Q90YT6|1.21510412702;P06238|1.71824568474;B5DGM7|1.30516635586	5	1055	56	24150	http://www.ebi.ac.uk/QuickGO/GTerm?id=GO:0051384	[]
8	8	interneuron migration from the subpallium to the cortex	GO:0021830	0.0972	0.304	0	-0.47	8.09389	-1.38963	A2ASS6|1.41564724845	1	44	56	24150	http://www.ebi.ac.uk/QuickGO/GTerm?id=GO:0021830	[]
7	5,6,7	positive regulation of sphingolipid biosynthetic process	GO:0090154	0.0972	0.304	0	-0.47	8.09389	-1.38963	O42249|1.32246297031	1	44	56	24150	http://www.ebi.ac.uk/QuickGO/GTerm?id=GO:0090154	[]
7	5,7	regulation of Wnt signaling pathway involved in heart development	GO:0003307	0.0972	0.304	0	-0.47	8.09389	-1.38963	C0HL13|0.827490369573	1	44	56	24150	http://www.ebi.ac.uk/QuickGO/GTerm?id=GO:0003307	[]
9	6,7,8,9	regulation of establishment of protein localization to plasma membrane	GO:0090003	0.0972	0.304	0	-0.47	8.09389	-1.38963	O42249|1.32246297031	1	44	56	24150	http://www.ebi.ac.uk/QuickGO/GTerm?id=GO:0090003	[]
8	7,8	pyrimidine nucleoside triphosphate biosynthetic process	GO:0009148	0.0972	0.304	0	-0.47	8.09389	-1.38963	O42249|1.32246297031	1	44	56	24150	http://www.ebi.ac.uk/QuickGO/GTerm?id=GO:0009148	[]
8	7,8	positive regulation of protein catabolic process in the vacuole	GO:1904352	0.0972	0.304	0	-0.47	8.09389	-1.38963	C0HL13|0.827490369573	1	44	56	24150	http://www.ebi.ac.uk/QuickGO/GTerm?id=GO:1904352	[]
5	4,5	multi-organism membrane organization	GO:0044803	0.0972	0.304	0	-0.47	8.09389	-1.38963	P54985|1.42746752672	1	44	56	24150	http://www.ebi.ac.uk/QuickGO/GTerm?id=GO:0044803	[]
6	6	chlorophyll metabolic process	GO:0015994	0.0972	0.304	0	-0.47	8.09389	-1.38963	P38117|1.25986331588	1	44	56	24150	http://www.ebi.ac.uk/QuickGO/GTerm?id=GO:0015994	[]
10	5,6,7,8,9,10	regulation of Golgi to plasma membrane protein transport	GO:0042996	0.0972	0.304	0	-0.47	8.09389	-1.38963	O42249|1.32246297031	1	44	56	24150	http://www.ebi.ac.uk/QuickGO/GTerm?id=GO:0042996	[]
9	6,9	interneuron migration	GO:1904936	0.0972	0.304	0	-0.47	8.09389	-1.38963	A2ASS6|1.41564724845	1	44	56	24150	http://www.ebi.ac.uk/QuickGO/GTerm?id=GO:1904936	[]
5	5	axis elongation	GO:0003401	0.0974	0.304	-0.07	-0.54	8.09389	-1.38963	A2ASS6|1.41564724845;C0HL13|0.827490369573	2	227	56	24150	http://www.ebi.ac.uk/QuickGO/GTerm?id=GO:0003401	[]
6	6	regulation of sprouting angiogenesis	GO:1903670	0.0974	0.304	0.24	-0.21	8.09389	-1.38963	A2ASS6|1.41564724845;Q9DGE0|1.23763773087	2	227	56	24150	http://www.ebi.ac.uk/QuickGO/GTerm?id=GO:1903670	[]
7	6,7	sterol biosynthetic process	GO:0016126	0.0974	0.304	0.24	-0.22	8.09389	-1.38963	Q9P4E9|1.26979400707;Q6AZA0|1.36330396893	2	227	56	24150	http://www.ebi.ac.uk/QuickGO/GTerm?id=GO:0016126	[]
5	5	response to nutrient levels	GO:0031667	0.0979	0.304	1.31	0.9	8.09389	-1.38963	P80971|1.41281287616;Q9DGE0|1.23763773087;P06238|1.71824568474;Q9P4E9|1.26979400707;Q6AZA0|1.36330396893;P23239|1.47708544639;O42249|1.32246297031;B5DGM7|1.30516635586;Q9I8F9|1.2655419609;C0HL13|0.827490369573	10	2744	56	24150	http://www.ebi.ac.uk/QuickGO/GTerm?id=GO:0031667	[]
5	5	relaxation of muscle	GO:0090075	0.0982	0.304	0.06	-0.41	8.09389	-1.38963	A2ASS6|1.41564724845;P11607|0.617927998517	2	228	56	24150	http://www.ebi.ac.uk/QuickGO/GTerm?id=GO:0090075	[]
6	5,6	adipose tissue development	GO:0060612	0.0982	0.304	-0.05	-0.52	8.09389	-1.38963	Q6AZA0|1.36330396893;C0HL13|0.827490369573	2	228	56	24150	http://www.ebi.ac.uk/QuickGO/GTerm?id=GO:0060612	[]
6	6	cellular macromolecular complex assembly	GO:0034622	0.0984	0.304	1.31	0.9	8.09389	-1.38963	Q08699|1.20437119109;A2ASS6|1.41564724845;Q90YS3|1.31348018116;Q90474|1.49431540177;Q5E958|1.30002115911;P23239|1.47708544639;Q3SYR3|1.2091183262;O42249|1.32246297031;Q3MHM5|1.21023193676;B5DGM7|1.30516635586;Q9I8F9|1.2655419609	11	3107	56	24150	http://www.ebi.ac.uk/QuickGO/GTerm?id=GO:0034622	[]
4	4	protein metabolic process	GO:0019538	0.0986	0.304	4.66	4.41	8.09389	-1.38963	Q9GLY5|1.28549537945;P54985|1.42746752672;Q08699|1.20437119109;A2ASS6|1.41564724845;Q90YS3|1.31348018116;P38117|1.25986331588;P0DOX8|2.29821362574;Q90474|1.49431540177;P80191|1.69920451585;Q5R9I5|1.27224438284;Q9DGE0|1.23763773087;Q90YT6|1.21510412702;P06238|1.71824568474;P79819|1.68677571431;P08249|1.76164824879;Q9P4E9|1.26979400707;Q9CY58|1.20078532292;Q5E958|1.30002115911;P51903|1.23988248762;…	32	11508	56	24150	http://www.ebi.ac.uk/QuickGO/GTerm?id=GO:0019538	[]
8	6,7,8	cellular glucose homeostasis	GO:0001678	0.0987	0.304	-0.01	-0.48	8.09389	-1.38963	Q0IIG5|1.31361043921;O42249|1.32246297031;C0HL13|0.827490369573;P22316|0.71601281414	4	758	56	24150	http://www.ebi.ac.uk/QuickGO/GTerm?id=GO:0001678	[]
9	7,9	regulation of neuron differentiation	GO:0045664	0.0988	0.304	1.29	0.89	8.09389	-1.38963	A2ASS6|1.41564724845;Q9DGE0|1.23763773087;Q8CI51|1.26898349178;P13731|1.47580409746;P23239|1.47708544639;Q3SYR3|1.2091183262;P68103|1.30064609015;Q3MHM5|1.21023193676;Q9I8F9|1.2655419609;C0HL13|0.827490369573;P22316|0.71601281414	11	3109	56	24150	http://www.ebi.ac.uk/QuickGO/GTerm?id=GO:0045664	[]
7	6,7	regulation of protein localization to cell surface	GO:2000008	0.0989	0.304	0.25	-0.2	8.09389	-1.38963	Q90474|1.49431540177;O57656|1.20170929051	2	229	56	24150	http://www.ebi.ac.uk/QuickGO/GTerm?id=GO:2000008	[]
5	5	fatty acid derivative catabolic process	GO:1901569	0.0993	0.304	0	-0.47	8.09389	-1.38963	Q6AZA0|1.36330396893	1	45	56	24150	http://www.ebi.ac.uk/QuickGO/GTerm?id=GO:1901569	[]
9	5,6,7,8,9	positive regulation of vascular endothelial growth factor signaling pathway	GO:1900748	0.0993	0.304	0	-0.47	8.09389	-1.38963	A2ASS6|1.41564724845	1	45	56	24150	http://www.ebi.ac.uk/QuickGO/GTerm?id=GO:1900748	[]
7	7	cerebral cortex GABAergic interneuron development	GO:0021894	0.0993	0.304	0	-0.47	8.09389	-1.38963	A2ASS6|1.41564724845	1	45	56	24150	http://www.ebi.ac.uk/QuickGO/GTerm?id=GO:0021894	[]
11	9,10,11	positive regulation of T cell apoptotic process	GO:0070234	0.0993	0.304	0	-0.47	8.09389	-1.38963	A2ASS6|1.41564724845	1	45	56	24150	http://www.ebi.ac.uk/QuickGO/GTerm?id=GO:0070234	[]
7	5,7	cell proliferation involved in outflow tract morphogenesis	GO:0061325	0.0993	0.304	0	-0.47	8.09389	-1.38963	C0HL13|0.827490369573	1	45	56	24150	http://www.ebi.ac.uk/QuickGO/GTerm?id=GO:0061325	[]
9	8,9	mRNA cleavage involved in mRNA processing	GO:0098787	0.0993	0.304	0	-0.47	8.09389	-1.38963	Q9I8F9|1.2655419609	1	45	56	24150	http://www.ebi.ac.uk/QuickGO/GTerm?id=GO:0098787	[]
7	7	establishment of integrated proviral latency	GO:0075713	0.0993	0.304	0	-0.47	8.09389	-1.38963	P54985|1.42746752672	1	45	56	24150	http://www.ebi.ac.uk/QuickGO/GTerm?id=GO:0075713	[]
8	7,8	mRNA modification	GO:0016556	0.0993	0.304	0	-0.47	8.09389	-1.38963	Q3SYR3|1.2091183262	1	45	56	24150	http://www.ebi.ac.uk/QuickGO/GTerm?id=GO:0016556	[]
6	5,6	positive regulation of sprouting of injured axon	GO:0048687	0.0993	0.304	0	-0.47	8.09389	-1.38963	Q9DGE0|1.23763773087	1	45	56	24150	http://www.ebi.ac.uk/QuickGO/GTerm?id=GO:0048687	[]
4	4	imaginal disc fusion, thorax closure	GO:0046529	0.0993	0.304	0	-0.47	8.09389	-1.38963	Q9DGE0|1.23763773087	1	45	56	24150	http://www.ebi.ac.uk/QuickGO/GTerm?id=GO:0046529	[]
4	4	imaginal disc fusion	GO:0046528	0.0993	0.304	0	-0.47	8.09389	-1.38963	Q9DGE0|1.23763773087	1	45	56	24150	http://www.ebi.ac.uk/QuickGO/GTerm?id=GO:0046528	[]
9	6,7,9	regulation of chromatin silencing at telomere	GO:0031938	0.0993	0.304	0	-0.47	8.09389	-1.38963	Q9P4E9|1.26979400707	1	45	56	24150	http://www.ebi.ac.uk/QuickGO/GTerm?id=GO:0031938	[]
8	6,7,8	positive regulation of axon extension involved in regeneration	GO:0048691	0.0993	0.304	0	-0.47	8.09389	-1.38963	Q9DGE0|1.23763773087	1	45	56	24150	http://www.ebi.ac.uk/QuickGO/GTerm?id=GO:0048691	[]
8	8	fatty acid beta-oxidation using acyl-CoA dehydrogenase	GO:0033539	0.0993	0.304	0	-0.47	8.09389	-1.38963	P38117|1.25986331588	1	45	56	24150	http://www.ebi.ac.uk/QuickGO/GTerm?id=GO:0033539	[]
6	6	vesicle uncoating	GO:0072319	0.0993	0.304	0	-0.47	8.09389	-1.38963	Q9I8F9|1.2655419609	1	45	56	24150	http://www.ebi.ac.uk/QuickGO/GTerm?id=GO:0072319	[]
6	6	synaptic vesicle localization	GO:0097479	0.0994	0.304	0.1	-0.36	8.09389	-1.38963	A2ASS6|1.41564724845;Q9I8F9|1.2655419609;P11607|0.617927998517;P22316|0.71601281414	4	760	56	24150	http://www.ebi.ac.uk/QuickGO/GTerm?id=GO:0097479	[]
6	5,6	intrinsic apoptotic signaling pathway	GO:0097193	0.0994	0.304	0.68	0.24	8.09389	-1.38963	P54985|1.42746752672;Q9DGE0|1.23763773087;O42249|1.32246297031;Q9I8F9|1.2655419609;P11607|0.617927998517	5	1063	56	24150	http://www.ebi.ac.uk/QuickGO/GTerm?id=GO:0097193	[]
8	5,7,8	cardiac conduction	GO:0061337	0.1	0.307	-0.11	-0.58	8.09389	-1.38963	P68246|1.28095031207;P11607|0.617927998517;P22316|0.71601281414	3	480	56	24150	http://www.ebi.ac.uk/QuickGO/GTerm?id=GO:0061337	[]
8	7,8	inorganic cation transmembrane transport	GO:0098662	0.1	0.307	1.13	0.71	8.09389	-1.38963	Q2EN81|1.66806652033;P79819|1.68677571431;P13619|1.34324963006;O57656|1.20170929051;Q4R5B0|1.31137465787;P11607|0.617927998517;P22316|0.71601281414	7	1715	56	24150	http://www.ebi.ac.uk/QuickGO/GTerm?id=GO:0098662	[]
4	4	response to hyperoxia	GO:0055093	0.1	0.307	0.1	-0.36	8.09389	-1.38963	O57656|1.20170929051;P10895|0.654062257881	2	231	56	24150	http://www.ebi.ac.uk/QuickGO/GTerm?id=GO:0055093	[]
5	5	cellular nitrogen compound biosynthetic process	GO:0044271	0.101	0.307	4.19	3.91	8.09389	-1.38963	P54985|1.42746752672;Q08699|1.20437119109;A2ASS6|1.41564724845;Q90YS3|1.31348018116;Q4V8J7|1.44810939069;Q90474|1.49431540177;P50143|1.61781646551;Q2EN81|1.66806652033;Q5R9I5|1.27224438284;Q9DGE0|1.23763773087;Q90YT6|1.21510412702;P68246|1.28095031207;P79819|1.68677571431;Q9P4E9|1.26979400707;Q6AZA0|1.36330396893;Q9CY58|1.20078532292;Q8CI51|1.26898349178;Q5E958|1.30002115911;Q04467|1.32560933021;…	30	10676	56	24150	http://www.ebi.ac.uk/QuickGO/GTerm?id=GO:0044271	[]
5	5	ventricular system development	GO:0021591	0.101	0.307	0.27	-0.18	8.09389	-1.38963	A2ASS6|1.41564724845;O42249|1.32246297031	2	232	56	24150	http://www.ebi.ac.uk/QuickGO/GTerm?id=GO:0021591	[]
7	6,7	negative regulation of transforming growth factor beta receptor signaling pathway	GO:0030512	0.101	0.307	0.34	-0.12	8.09389	-1.38963	P06238|1.71824568474;Q9I8F9|1.2655419609	2	232	56	24150	http://www.ebi.ac.uk/QuickGO/GTerm?id=GO:0030512	[]
9	6,7,9	regulation of lipid kinase activity	GO:0043550	0.101	0.307	0.27	-0.19	8.09389	-1.38963	A2ASS6|1.41564724845;P68103|1.30064609015	2	232	56	24150	http://www.ebi.ac.uk/QuickGO/GTerm?id=GO:0043550	[]
11	6,7,8,9,10,11	negative regulation of oxidative phosphorylation	GO:0090324	0.101	0.307	0	-0.47	8.09389	-1.38963	P54985|1.42746752672	1	46	56	24150	http://www.ebi.ac.uk/QuickGO/GTerm?id=GO:0090324	[]
7	6,7	cellular water homeostasis	GO:0009992	0.101	0.307	0	-0.47	8.09389	-1.38963	O57656|1.20170929051	1	46	56	24150	http://www.ebi.ac.uk/QuickGO/GTerm?id=GO:0009992	[]
5	5	regulation of sperm motility	GO:1901317	0.101	0.307	0	-0.47	8.09389	-1.38963	Q32KV0|1.29793277687	1	46	56	24150	http://www.ebi.ac.uk/QuickGO/GTerm?id=GO:1901317	[]
8	6,8	hypersensitivity	GO:0002524	0.101	0.307	0	-0.47	8.09389	-1.38963	P06238|1.71824568474	1	46	56	24150	http://www.ebi.ac.uk/QuickGO/GTerm?id=GO:0002524	[]
9	6,8,9	positive regulation of prostaglandin secretion	GO:0032308	0.101	0.307	0	-0.47	8.09389	-1.38963	Q9DGE0|1.23763773087	1	46	56	24150	http://www.ebi.ac.uk/QuickGO/GTerm?id=GO:0032308	[]
8	5,6,7,8	negative regulation by host of viral process	GO:0044793	0.101	0.307	0	-0.47	8.09389	-1.38963	P79819|1.68677571431	1	46	56	24150	http://www.ebi.ac.uk/QuickGO/GTerm?id=GO:0044793	[]
7	6,7	pore complex assembly	GO:0046931	0.101	0.307	0	-0.47	8.09389	-1.38963	P50143|1.61781646551	1	46	56	24150	http://www.ebi.ac.uk/QuickGO/GTerm?id=GO:0046931	[]
6	6	centripetally migrating follicle cell migration	GO:0060269	0.101	0.307	0	-0.47	8.09389	-1.38963	A2ASS6|1.41564724845	1	46	56	24150	http://www.ebi.ac.uk/QuickGO/GTerm?id=GO:0060269	[]
4	4	lung lobe morphogenesis	GO:0060463	0.101	0.307	0	-0.47	8.09389	-1.38963	A2ASS6|1.41564724845	1	46	56	24150	http://www.ebi.ac.uk/QuickGO/GTerm?id=GO:0060463	[]
8	8	peptidyl-serine modification	GO:0018209	0.101	0.307	0.63	0.19	8.09389	-1.38963	A2ASS6|1.41564724845;Q9DGE0|1.23763773087;O57656|1.20170929051;O42249|1.32246297031;P10895|0.654062257881	5	1070	56	24150	http://www.ebi.ac.uk/QuickGO/GTerm?id=GO:0018209	[]
4	4	midbrain development	GO:0030901	0.102	0.307	0.08	-0.38	8.09389	-1.38963	A2ASS6|1.41564724845;P13619|1.34324963006;C0HL13|0.827490369573	3	483	56	24150	http://www.ebi.ac.uk/QuickGO/GTerm?id=GO:0030901	[]
5	5	cellular response to drug	GO:0035690	0.102	0.307	0.44	-0.01	8.09389	-1.38963	A2ASS6|1.41564724845;Q90474|1.49431540177;P68103|1.30064609015	3	483	56	24150	http://www.ebi.ac.uk/QuickGO/GTerm?id=GO:0035690	[]
2	2	reproductive process	GO:0022414	0.102	0.307	3.25	2.93	8.09389	-1.38963	A2ASS6|1.41564724845;Q90YS3|1.31348018116;Q4V8J7|1.44810939069;Q90474|1.49431540177;P50143|1.61781646551;P80191|1.69920451585;Q9DGE0|1.23763773087;P06238|1.71824568474;P08249|1.76164824879;Q9P4E9|1.26979400707;Q6AZA0|1.36330396893;Q04467|1.32560933021;Q32KV0|1.29793277687;P23239|1.47708544639;Q5MJ86|1.39918496478;O42249|1.32246297031;Q9I8F9|1.2655419609;C0HL13|0.827490369573;P11607|0.617927998517…	21	6967	56	24150	http://www.ebi.ac.uk/QuickGO/GTerm?id=GO:0022414	[]
5	5	cellular response to heat	GO:0034605	0.102	0.308	0.37	-0.08	8.09389	-1.38963	Q90474|1.49431540177;Q9DGE0|1.23763773087;Q9I8F9|1.2655419609	3	484	56	24150	http://www.ebi.ac.uk/QuickGO/GTerm?id=GO:0034605	[]
4	4	face morphogenesis	GO:0060325	0.103	0.309	-0.37	-0.86	8.09389	-1.38963	A7E2Y1|2.85775330166;C0HL13|0.827490369573	2	234	56	24150	http://www.ebi.ac.uk/QuickGO/GTerm?id=GO:0060325	[]
6	4,5,6	cardiac muscle tissue growth	GO:0055017	0.103	0.309	0.35	-0.11	8.09389	-1.38963	A2ASS6|1.41564724845;Q9DGE0|1.23763773087;Q8CI51|1.26898349178	3	485	56	24150	http://www.ebi.ac.uk/QuickGO/GTerm?id=GO:0055017	[]
4	4	positive regulation of molecular function	GO:0044093	0.103	0.309	2.11	1.74	8.09389	-1.38963	A2ASS6|1.41564724845;Q90YS3|1.31348018116;Q90474|1.49431540177;Q9DGE0|1.23763773087;P79819|1.68677571431;Q9P4E9|1.26979400707;P13731|1.47580409746;P68103|1.30064609015;O42249|1.32246297031;B5DGM7|1.30516635586;Q9I8F9|1.2655419609;C0HL13|0.827490369573;P11607|0.617927998517;P10895|0.654062257881;P22316|0.71601281414	15	4625	56	24150	http://www.ebi.ac.uk/QuickGO/GTerm?id=GO:0044093	[]
6	5,6	regulation of gastrulation	GO:0010470	0.103	0.309	0.21	-0.25	8.09389	-1.38963	Q9DGE0|1.23763773087;O42249|1.32246297031	2	235	56	24150	http://www.ebi.ac.uk/QuickGO/GTerm?id=GO:0010470	[]
4	4	negative regulation of response to cytokine stimulus	GO:0060761	0.103	0.309	0.24	-0.21	8.09389	-1.38963	A2ASS6|1.41564724845;Q9DGE0|1.23763773087	2	235	56	24150	http://www.ebi.ac.uk/QuickGO/GTerm?id=GO:0060761	[]
8	8	retinoid metabolic process	GO:0001523	0.103	0.309	-0.07	-0.54	8.09389	-1.38963	A2ASS6|1.41564724845;C0HL13|0.827490369573	2	235	56	24150	http://www.ebi.ac.uk/QuickGO/GTerm?id=GO:0001523	[]
8	7,8	regulation of purine nucleotide catabolic process	GO:0033121	0.103	0.309	0	-0.47	8.09389	-1.38963	O42249|1.32246297031	1	47	56	24150	http://www.ebi.ac.uk/QuickGO/GTerm?id=GO:0033121	[]
4	4	extracellular matrix-cell signaling	GO:0035426	0.103	0.309	0	-0.47	8.09389	-1.38963	C0HL13|0.827490369573	1	47	56	24150	http://www.ebi.ac.uk/QuickGO/GTerm?id=GO:0035426	[]
6	6	cellular response to hydroperoxide	GO:0071447	0.103	0.309	0	-0.47	8.09389	-1.38963	A2ASS6|1.41564724845	1	47	56	24150	http://www.ebi.ac.uk/QuickGO/GTerm?id=GO:0071447	[]
4	4	positive regulation of bone development	GO:1903012	0.103	0.309	0	-0.47	8.09389	-1.38963	P79819|1.68677571431	1	47	56	24150	http://www.ebi.ac.uk/QuickGO/GTerm?id=GO:1903012	[]
10	8,9,10	iron ion transmembrane transport	GO:0034755	0.103	0.309	0	-0.47	8.09389	-1.38963	P79819|1.68677571431	1	47	56	24150	http://www.ebi.ac.uk/QuickGO/GTerm?id=GO:0034755	[]
4	4	negative regulation of bone development	GO:1903011	0.103	0.309	0	-0.47	8.09389	-1.38963	P79819|1.68677571431	1	47	56	24150	http://www.ebi.ac.uk/QuickGO/GTerm?id=GO:1903011	[]
9	8,9	RNA splicing, via endonucleolytic cleavage and ligation	GO:0000394	0.103	0.309	0	-0.47	8.09389	-1.38963	Q9I8F9|1.2655419609	1	47	56	24150	http://www.ebi.ac.uk/QuickGO/GTerm?id=GO:0000394	[]
8	4,7,8	somitogenesis	GO:0001756	0.103	0.309	0.08	-0.38	8.09389	-1.38963	A2ASS6|1.41564724845;Q8CI51|1.26898349178;C0HL13|0.827490369573	3	487	56	24150	http://www.ebi.ac.uk/QuickGO/GTerm?id=GO:0001756	[]
3	3	single-organism developmental process	GO:0044767	0.104	0.309	5.78	5.58	8.09389	-1.38963	P54985|1.42746752672;Q08699|1.20437119109;A2ASS6|1.41564724845;Q90YS3|1.31348018116;Q90XG0|1.42711011761;Q4V8J7|1.44810939069;Q90474|1.49431540177;P50143|1.61781646551;P80191|1.69920451585;Q9DGE0|1.23763773087;Q90YT6|1.21510412702;P06238|1.71824568474;P68246|1.28095031207;P79819|1.68677571431;P08249|1.76164824879;Q9P4E9|1.26979400707;Q6AZA0|1.36330396893;Q8CI51|1.26898349178;Q5E958|1.30002115911;…	39	14627	56	24150	http://www.ebi.ac.uk/QuickGO/GTerm?id=GO:0044767	[]
5	5	establishment of vesicle localization	GO:0051650	0.105	0.312	0.35	-0.1	8.09389	-1.38963	A2ASS6|1.41564724845;Q9DGE0|1.23763773087;Q9I8F9|1.2655419609;P11607|0.617927998517;P22316|0.71601281414	5	1080	56	24150	http://www.ebi.ac.uk/QuickGO/GTerm?id=GO:0051650	[]
6	5,6	regulation of transmembrane transporter activity	GO:0022898	0.105	0.312	0.35	-0.1	8.09389	-1.38963	P54985|1.42746752672;A2ASS6|1.41564724845;O57656|1.20170929051;P11607|0.617927998517;P22316|0.71601281414	5	1082	56	24150	http://www.ebi.ac.uk/QuickGO/GTerm?id=GO:0022898	[]
6	5,6	negative regulation of inclusion body assembly	GO:0090084	0.106	0.312	0	-0.47	8.09389	-1.38963	Q9I8F9|1.2655419609	1	48	56	24150	http://www.ebi.ac.uk/QuickGO/GTerm?id=GO:0090084	[]
6	6	excitatory synapse assembly	GO:1904861	0.106	0.312	0	-0.47	8.09389	-1.38963	A2ASS6|1.41564724845	1	48	56	24150	http://www.ebi.ac.uk/QuickGO/GTerm?id=GO:1904861	[]
8	6,7,8	imaginal disc-derived male genitalia morphogenesis	GO:0048803	0.106	0.312	0	-0.47	8.09389	-1.38963	Q9DGE0|1.23763773087	1	48	56	24150	http://www.ebi.ac.uk/QuickGO/GTerm?id=GO:0048803	[]
5	5	stress response to copper ion	GO:1990169	0.106	0.312	0	-0.47	8.09389	-1.38963	Q9DGE0|1.23763773087	1	48	56	24150	http://www.ebi.ac.uk/QuickGO/GTerm?id=GO:1990169	[]
6	5,6	regulation of negative chemotaxis	GO:0050923	0.106	0.312	0	-0.47	8.09389	-1.38963	A2ASS6|1.41564724845	1	48	56	24150	http://www.ebi.ac.uk/QuickGO/GTerm?id=GO:0050923	[]
6	4,6	adhesion of symbiont to host cell	GO:0044650	0.106	0.312	0	-0.47	8.09389	-1.38963	Q90474|1.49431540177	1	48	56	24150	http://www.ebi.ac.uk/QuickGO/GTerm?id=GO:0044650	[]
7	4,7	positive regulation of epithelial cell proliferation involved in lung morphogenesis	GO:0060501	0.106	0.312	0	-0.47	8.09389	-1.38963	A2ASS6|1.41564724845	1	48	56	24150	http://www.ebi.ac.uk/QuickGO/GTerm?id=GO:0060501	[]
6	6	regulation of osteoclast development	GO:2001204	0.106	0.312	0	-0.47	8.09389	-1.38963	P79819|1.68677571431	1	48	56	24150	http://www.ebi.ac.uk/QuickGO/GTerm?id=GO:2001204	[]
5	5	response to carbon dioxide	GO:0010037	0.106	0.312	0	-0.47	8.09389	-1.38963	P06238|1.71824568474	1	48	56	24150	http://www.ebi.ac.uk/QuickGO/GTerm?id=GO:0010037	[]
8	7,8	cellular response to caffeine	GO:0071313	0.106	0.312	0	-0.47	8.09389	-1.38963	P22316|0.71601281414	1	48	56	24150	http://www.ebi.ac.uk/QuickGO/GTerm?id=GO:0071313	[]
8	7,8	lung secretory cell differentiation	GO:0061140	0.106	0.312	0	-0.47	8.09389	-1.38963	A2ASS6|1.41564724845	1	48	56	24150	http://www.ebi.ac.uk/QuickGO/GTerm?id=GO:0061140	[]
7	7	positive regulation of receptor binding	GO:1900122	0.106	0.312	0	-0.47	8.09389	-1.38963	P10895|0.654062257881	1	48	56	24150	http://www.ebi.ac.uk/QuickGO/GTerm?id=GO:1900122	[]
12	6,7,9,10,11,12	negative regulation of insulin secretion	GO:0046676	0.106	0.314	0.25	-0.21	8.09389	-1.38963	Q0IIG5|1.31361043921;P00348|1.34766100268	2	239	56	24150	http://www.ebi.ac.uk/QuickGO/GTerm?id=GO:0046676	[]
5	5	negative regulation of blood vessel morphogenesis	GO:2000181	0.107	0.314	0.34	-0.12	8.09389	-1.38963	A2ASS6|1.41564724845;Q9DGE0|1.23763773087;P51903|1.23988248762	3	494	56	24150	http://www.ebi.ac.uk/QuickGO/GTerm?id=GO:2000181	[]
11	10,11	cellular iron ion homeostasis	GO:0006879	0.107	0.314	0.38	-0.07	8.09389	-1.38963	P79819|1.68677571431;Q6PHG2|1.41517579381	2	240	56	24150	http://www.ebi.ac.uk/QuickGO/GTerm?id=GO:0006879	[]
5	5	regulation of lipid catabolic process	GO:0050994	0.107	0.314	0.37	-0.08	8.09389	-1.38963	P08249|1.76164824879;Q04467|1.32560933021	2	240	56	24150	http://www.ebi.ac.uk/QuickGO/GTerm?id=GO:0050994	[]
4	4	body morphogenesis	GO:0010171	0.107	0.314	0.08	-0.38	8.09389	-1.38963	A2ASS6|1.41564724845;A7E2Y1|2.85775330166;C0HL13|0.827490369573	3	495	56	24150	http://www.ebi.ac.uk/QuickGO/GTerm?id=GO:0010171	[]
6	6	ion homeostasis	GO:0050801	0.108	0.314	1.46	1.06	8.09389	-1.38963	A2ASS6|1.41564724845;P68246|1.28095031207;P79819|1.68677571431;O57656|1.20170929051;Q6PHG2|1.41517579381;O42249|1.32246297031;C0HL13|0.827490369573;P11607|0.617927998517;P10895|0.654062257881;P22316|0.71601281414	10	2796	56	24150	http://www.ebi.ac.uk/QuickGO/GTerm?id=GO:0050801	[]
13	4,6,8,9,10,12,13	positive regulation of production of miRNAs involved in gene silencing by miRNA	GO:1903800	0.108	0.314	0	-0.47	8.09389	-1.38963	Q9DGE0|1.23763773087	1	49	56	24150	http://www.ebi.ac.uk/QuickGO/GTerm?id=GO:1903800	[]
11	6,7,8,9,10,11	rRNA export from nucleus	GO:0006407	0.108	0.314	0	-0.47	8.09389	-1.38963	Q90YS3|1.31348018116	1	49	56	24150	http://www.ebi.ac.uk/QuickGO/GTerm?id=GO:0006407	[]
7	6,7	regulation of nucleotide catabolic process	GO:0030811	0.108	0.314	0	-0.47	8.09389	-1.38963	O42249|1.32246297031	1	49	56	24150	http://www.ebi.ac.uk/QuickGO/GTerm?id=GO:0030811	[]
11	9,10,11	calcium ion transmembrane transport via high voltage-gated calcium channel	GO:0061577	0.108	0.314	0	-0.47	8.09389	-1.38963	P22316|0.71601281414	1	49	56	24150	http://www.ebi.ac.uk/QuickGO/GTerm?id=GO:0061577	[]
7	4,5,6,7	regulation of membrane repolarization during action potential	GO:0098903	0.108	0.314	0	-0.47	8.09389	-1.38963	P22316|0.71601281414	1	49	56	24150	http://www.ebi.ac.uk/QuickGO/GTerm?id=GO:0098903	[]
7	6,7	imaginal disc-derived genitalia morphogenesis	GO:0048805	0.108	0.314	0	-0.47	8.09389	-1.38963	Q9DGE0|1.23763773087	1	49	56	24150	http://www.ebi.ac.uk/QuickGO/GTerm?id=GO:0048805	[]
5	5	retinal blood vessel morphogenesis	GO:0061304	0.108	0.314	0	-0.47	8.09389	-1.38963	C0HL13|0.827490369573	1	49	56	24150	http://www.ebi.ac.uk/QuickGO/GTerm?id=GO:0061304	[]
6	6	genital disc morphogenesis	GO:0007483	0.108	0.314	0	-0.47	8.09389	-1.38963	Q9DGE0|1.23763773087	1	49	56	24150	http://www.ebi.ac.uk/QuickGO/GTerm?id=GO:0007483	[]
5	5	neuroblast migration	GO:0097402	0.108	0.314	0	-0.47	8.09389	-1.38963	A2ASS6|1.41564724845	1	49	56	24150	http://www.ebi.ac.uk/QuickGO/GTerm?id=GO:0097402	[]
6	5,6	post-embryonic genitalia morphogenesis	GO:0035126	0.108	0.314	0	-0.47	8.09389	-1.38963	Q9DGE0|1.23763773087	1	49	56	24150	http://www.ebi.ac.uk/QuickGO/GTerm?id=GO:0035126	[]
6	6	response to aluminum ion	GO:0010044	0.108	0.314	0	-0.47	8.09389	-1.38963	P10895|0.654062257881	1	49	56	24150	http://www.ebi.ac.uk/QuickGO/GTerm?id=GO:0010044	[]
4	4	pigment metabolic process	GO:0042440	0.108	0.315	0.34	-0.11	8.09389	-1.38963	P38117|1.25986331588;Q9DGE0|1.23763773087;Q6PHG2|1.41517579381	3	496	56	24150	http://www.ebi.ac.uk/QuickGO/GTerm?id=GO:0042440	[]
4	4	regulation of muscle adaptation	GO:0043502	0.108	0.315	0.21	-0.25	8.09389	-1.38963	P68246|1.28095031207;A7E2Y1|2.85775330166;P11607|0.617927998517	3	496	56	24150	http://www.ebi.ac.uk/QuickGO/GTerm?id=GO:0043502	[]
7	5,6,7	negative regulation of transmembrane receptor protein serine/threonine kinase signaling pathway	GO:0090101	0.108	0.316	0.08	-0.38	8.09389	-1.38963	P06238|1.71824568474;Q9I8F9|1.2655419609;C0HL13|0.827490369573	3	497	56	24150	http://www.ebi.ac.uk/QuickGO/GTerm?id=GO:0090101	[]
6	6	alcohol catabolic process	GO:0046164	0.108	0.316	0.28	-0.18	8.09389	-1.38963	Q90XG0|1.42711011761;Q589R5|1.32210405505	2	242	56	24150	http://www.ebi.ac.uk/QuickGO/GTerm?id=GO:0046164	[]
6	5,6	positive regulation of cell development	GO:0010720	0.109	0.316	1.27	0.86	8.09389	-1.38963	A2ASS6|1.41564724845;Q9DGE0|1.23763773087;P79819|1.68677571431;P13731|1.47580409746;P23239|1.47708544639;Q3SYR3|1.2091183262;P68103|1.30064609015;Q3MHM5|1.21023193676;Q9I8F9|1.2655419609;C0HL13|0.827490369573	10	2801	56	24150	http://www.ebi.ac.uk/QuickGO/GTerm?id=GO:0010720	[]
5	5	macromolecule catabolic process	GO:0009057	0.109	0.316	1.43	1.03	8.09389	-1.38963	Q08699|1.20437119109;A2ASS6|1.41564724845;Q90YS3|1.31348018116;Q90474|1.49431540177;Q90YT6|1.21510412702;Q5E958|1.30002115911;Q0IIG5|1.31361043921;P13731|1.47580409746;Q3SZ54|1.29425101684;O42249|1.32246297031;Q9I8F9|1.2655419609;C0HL13|0.827490369573	12	3533	56	24150	http://www.ebi.ac.uk/QuickGO/GTerm?id=GO:0009057	[]
5	5	muscle organ development	GO:0007517	0.109	0.317	1.39	0.98	8.09389	-1.38963	A2ASS6|1.41564724845;Q90474|1.49431540177;P68246|1.28095031207;P23239|1.47708544639;A7E2Y1|2.85775330166;Q9I8F9|1.2655419609;C0HL13|0.827490369573;P22316|0.71601281414	8	2095	56	24150	http://www.ebi.ac.uk/QuickGO/GTerm?id=GO:0007517	[]
9	9	cardiac muscle cell apoptotic process	GO:0010659	0.109	0.317	0.28	-0.18	8.09389	-1.38963	Q90474|1.49431540177;Q9I8F9|1.2655419609	2	243	56	24150	http://www.ebi.ac.uk/QuickGO/GTerm?id=GO:0010659	[]
4	4	heart valve morphogenesis	GO:0003179	0.109	0.317	0.25	-0.2	8.09389	-1.38963	A2ASS6|1.41564724845;Q8CI51|1.26898349178	2	243	56	24150	http://www.ebi.ac.uk/QuickGO/GTerm?id=GO:0003179	[]
10	5,7,8,9,10	regulation of peptide hormone secretion	GO:0090276	0.109	0.317	0.23	-0.23	8.09389	-1.38963	A2ASS6|1.41564724845;Q0IIG5|1.31361043921;P00348|1.34766100268;C0HL13|0.827490369573;P22316|0.71601281414	5	1095	56	24150	http://www.ebi.ac.uk/QuickGO/GTerm?id=GO:0090276	[]
7	5,7	positive regulation of gastrulation	GO:2000543	0.11	0.317	0	-0.47	8.09389	-1.38963	O42249|1.32246297031	1	50	56	24150	http://www.ebi.ac.uk/QuickGO/GTerm?id=GO:2000543	[]
7	4,6,7	regulation of protein folding	GO:1903332	0.11	0.317	0	-0.47	8.09389	-1.38963	Q9I8F9|1.2655419609	1	50	56	24150	http://www.ebi.ac.uk/QuickGO/GTerm?id=GO:1903332	[]
6	5,6	cell-cell adhesion involved in gastrulation	GO:0070586	0.11	0.317	0	-0.47	8.09389	-1.38963	Q9DGE0|1.23763773087	1	50	56	24150	http://www.ebi.ac.uk/QuickGO/GTerm?id=GO:0070586	[]
4	4	cellular ketone body metabolic process	GO:0046950	0.11	0.317	0	-0.47	8.09389	-1.38963	Q6AZA0|1.36330396893	1	50	56	24150	http://www.ebi.ac.uk/QuickGO/GTerm?id=GO:0046950	[]
7	5,7	negative regulation of vasoconstriction	GO:0045906	0.11	0.317	0	-0.47	8.09389	-1.38963	Q9I8F9|1.2655419609	1	50	56	24150	http://www.ebi.ac.uk/QuickGO/GTerm?id=GO:0045906	[]
4	4	positive regulation of mitochondrial depolarization	GO:0051901	0.11	0.317	0	-0.47	8.09389	-1.38963	O42249|1.32246297031	1	50	56	24150	http://www.ebi.ac.uk/QuickGO/GTerm?id=GO:0051901	[]
10	10	iron ion import	GO:0097286	0.11	0.317	0	-0.47	8.09389	-1.38963	P79819|1.68677571431	1	50	56	24150	http://www.ebi.ac.uk/QuickGO/GTerm?id=GO:0097286	[]
9	6,9	forebrain radial glial cell differentiation	GO:0021861	0.11	0.317	0	-0.47	8.09389	-1.38963	C0HL13|0.827490369573	1	50	56	24150	http://www.ebi.ac.uk/QuickGO/GTerm?id=GO:0021861	[]
6	5,6	negative regulation of cellular response to transforming growth factor beta stimulus	GO:1903845	0.11	0.317	0.34	-0.12	8.09389	-1.38963	P06238|1.71824568474;Q9I8F9|1.2655419609	2	244	56	24150	http://www.ebi.ac.uk/QuickGO/GTerm?id=GO:1903845	[]
5	5	pyrimidine-containing compound metabolic process	GO:0072527	0.111	0.319	0.2	-0.26	8.09389	-1.38963	Q3SYR3|1.2091183262;O42249|1.32246297031	2	245	56	24150	http://www.ebi.ac.uk/QuickGO/GTerm?id=GO:0072527	[]
5	5	bone mineralization	GO:0030282	0.111	0.319	0.61	0.17	8.09389	-1.38963	A2ASS6|1.41564724845;P80191|1.69920451585;P79819|1.68677571431	3	502	56	24150	http://www.ebi.ac.uk/QuickGO/GTerm?id=GO:0030282	[]
7	5,6,7	regulation of mitochondrial membrane permeability	GO:0046902	0.111	0.319	0.26	-0.2	8.09389	-1.38963	P54985|1.42746752672;Q9I8F9|1.2655419609	2	246	56	24150	http://www.ebi.ac.uk/QuickGO/GTerm?id=GO:0046902	[]
5	5	response to increased oxygen levels	GO:0036296	0.111	0.319	0.1	-0.36	8.09389	-1.38963	O57656|1.20170929051;P10895|0.654062257881	2	246	56	24150	http://www.ebi.ac.uk/QuickGO/GTerm?id=GO:0036296	[]
4	4	ventral spinal cord development	GO:0021517	0.111	0.319	-0.01	-0.48	8.09389	-1.38963	A2ASS6|1.41564724845;P22316|0.71601281414	2	246	56	24150	http://www.ebi.ac.uk/QuickGO/GTerm?id=GO:0021517	[]
5	5	mammary duct terminal end bud growth	GO:0060763	0.112	0.319	0	-0.47	8.09389	-1.38963	A2ASS6|1.41564724845	1	51	56	24150	http://www.ebi.ac.uk/QuickGO/GTerm?id=GO:0060763	[]
5	4,5	regulation of single-species biofilm formation	GO:1900190	0.112	0.319	0	-0.47	8.09389	-1.38963	P79819|1.68677571431	1	51	56	24150	http://www.ebi.ac.uk/QuickGO/GTerm?id=GO:1900190	[]
10	7,9,10	regulation of prostaglandin secretion	GO:0032306	0.112	0.319	0	-0.47	8.09389	-1.38963	Q9DGE0|1.23763773087	1	51	56	24150	http://www.ebi.ac.uk/QuickGO/GTerm?id=GO:0032306	[]
5	5	stabilization of membrane potential	GO:0030322	0.112	0.319	0	-0.47	8.09389	-1.38963	P11607|0.617927998517	1	51	56	24150	http://www.ebi.ac.uk/QuickGO/GTerm?id=GO:0030322	[]
10	7,8,9,10	regulation of atrial cardiac muscle cell membrane repolarization	GO:0060372	0.112	0.319	0	-0.47	8.09389	-1.38963	P22316|0.71601281414	1	51	56	24150	http://www.ebi.ac.uk/QuickGO/GTerm?id=GO:0060372	[]
7	7	motor neuron apoptotic process	GO:0097049	0.112	0.319	0	-0.47	8.09389	-1.38963	Q9DGE0|1.23763773087	1	51	56	24150	http://www.ebi.ac.uk/QuickGO/GTerm?id=GO:0097049	[]
7	7	fructose metabolic process	GO:0006000	0.112	0.319	0	-0.47	8.09389	-1.38963	B5DGM7|1.30516635586	1	51	56	24150	http://www.ebi.ac.uk/QuickGO/GTerm?id=GO:0006000	[]
5	5	response to gibberellin	GO:0009739	0.112	0.319	0	-0.47	8.09389	-1.38963	O42249|1.32246297031	1	51	56	24150	http://www.ebi.ac.uk/QuickGO/GTerm?id=GO:0009739	[]
5	5	cytoskeleton organization	GO:0007010	0.112	0.319	2.13	1.76	8.09389	-1.38963	A2ASS6|1.41564724845;Q90474|1.49431540177;Q9DGE0|1.23763773087;P79819|1.68677571431;Q9P4E9|1.26979400707;Q8CI51|1.26898349178;P23239|1.47708544639;Q3SYR3|1.2091183262;A7E2Y1|2.85775330166;Q5MJ86|1.39918496478;O42249|1.32246297031;Q3MHM5|1.21023193676;B5DGM7|1.30516635586;Q9I8F9|1.2655419609	14	4303	56	24150	http://www.ebi.ac.uk/QuickGO/GTerm?id=GO:0007010	[]
7	4,6,7	negative regulation of protein transport	GO:0051224	0.113	0.322	0.52	0.08	8.09389	-1.38963	A2ASS6|1.41564724845;Q04467|1.32560933021;Q0IIG5|1.31361043921;P00348|1.34766100268	4	796	56	24150	http://www.ebi.ac.uk/QuickGO/GTerm?id=GO:0051224	[]
5	5	response to ketone	GO:1901654	0.113	0.322	0.89	0.46	8.09389	-1.38963	A2ASS6|1.41564724845;Q90474|1.49431540177;Q90YT6|1.21510412702;P06238|1.71824568474;Q9I8F9|1.2655419609;P22316|0.71601281414	6	1432	56	24150	http://www.ebi.ac.uk/QuickGO/GTerm?id=GO:1901654	[]
2	2	reproduction	GO:0000003	0.113	0.322	3.25	2.93	8.09389	-1.38963	A2ASS6|1.41564724845;Q90YS3|1.31348018116;Q4V8J7|1.44810939069;Q90474|1.49431540177;P50143|1.61781646551;P80191|1.69920451585;Q9DGE0|1.23763773087;P06238|1.71824568474;P08249|1.76164824879;Q9P4E9|1.26979400707;Q6AZA0|1.36330396893;Q04467|1.32560933021;Q32KV0|1.29793277687;P23239|1.47708544639;Q5MJ86|1.39918496478;O42249|1.32246297031;Q9I8F9|1.2655419609;C0HL13|0.827490369573;P11607|0.617927998517…	21	7056	56	24150	http://www.ebi.ac.uk/QuickGO/GTerm?id=GO:0000003	[]
6	6	cellular response to growth factor stimulus	GO:0071363	0.113	0.322	1.7	1.31	8.09389	-1.38963	A2ASS6|1.41564724845;Q90474|1.49431540177;Q9DGE0|1.23763773087;P06238|1.71824568474;P23239|1.47708544639;A7E2Y1|2.85775330166;P68103|1.30064609015;O42249|1.32246297031;Q9I8F9|1.2655419609;C0HL13|0.827490369573	10	2825	56	24150	http://www.ebi.ac.uk/QuickGO/GTerm?id=GO:0071363	[]
6	6	cation transport	GO:0006812	0.113	0.322	1.7	1.31	8.09389	-1.38963	P54985|1.42746752672;A2ASS6|1.41564724845;Q2EN81|1.66806652033;P79819|1.68677571431;P13619|1.34324963006;O57656|1.20170929051;Q4R5B0|1.31137465787;C0HL13|0.827490369573;P11607|0.617927998517;P10895|0.654062257881;P22316|0.71601281414	11	3190	56	24150	http://www.ebi.ac.uk/QuickGO/GTerm?id=GO:0006812	[]
5	5	adult walking behavior	GO:0007628	0.114	0.322	-0.01	-0.48	8.09389	-1.38963	A2ASS6|1.41564724845;P22316|0.71601281414	2	249	56	24150	http://www.ebi.ac.uk/QuickGO/GTerm?id=GO:0007628	[]
6	5,6	axis elongation involved in somitogenesis	GO:0090245	0.114	0.322	0	-0.47	8.09389	-1.38963	C0HL13|0.827490369573	1	52	56	24150	http://www.ebi.ac.uk/QuickGO/GTerm?id=GO:0090245	[]
4	4	positive regulation of killing of cells of other organism	GO:0051712	0.114	0.322	0	-0.47	8.09389	-1.38963	Q5MJ86|1.39918496478	1	52	56	24150	http://www.ebi.ac.uk/QuickGO/GTerm?id=GO:0051712	[]
10	7,8,9,10	fasciculation of motor neuron axon	GO:0097156	0.114	0.322	0	-0.47	8.09389	-1.38963	A2ASS6|1.41564724845	1	52	56	24150	http://www.ebi.ac.uk/QuickGO/GTerm?id=GO:0097156	[]
8	6,7,8	regulation of acute inflammatory response to antigenic stimulus	GO:0002864	0.114	0.322	0	-0.47	8.09389	-1.38963	P06238|1.71824568474	1	52	56	24150	http://www.ebi.ac.uk/QuickGO/GTerm?id=GO:0002864	[]
9	7,9	leucine catabolic process	GO:0006552	0.114	0.322	0	-0.47	8.09389	-1.38963	P38117|1.25986331588	1	52	56	24150	http://www.ebi.ac.uk/QuickGO/GTerm?id=GO:0006552	[]
8	7,8	regulation of vascular smooth muscle contraction	GO:0003056	0.114	0.322	0	-0.47	8.09389	-1.38963	Q9DGE0|1.23763773087	1	52	56	24150	http://www.ebi.ac.uk/QuickGO/GTerm?id=GO:0003056	[]
9	8,9	cAMP catabolic process	GO:0006198	0.114	0.322	0	-0.47	8.09389	-1.38963	O42249|1.32246297031	1	52	56	24150	http://www.ebi.ac.uk/QuickGO/GTerm?id=GO:0006198	[]
6	6	response to L-phenylalanine derivative	GO:1904386	0.114	0.322	0	-0.47	8.09389	-1.38963	A2ASS6|1.41564724845	1	52	56	24150	http://www.ebi.ac.uk/QuickGO/GTerm?id=GO:1904386	[]
4	4	regulation of membrane potential	GO:0042391	0.114	0.322	0.93	0.51	8.09389	-1.38963	A2ASS6|1.41564724845;P79819|1.68677571431;O57656|1.20170929051;O42249|1.32246297031;P11607|0.617927998517;P22316|0.71601281414	6	1435	56	24150	http://www.ebi.ac.uk/QuickGO/GTerm?id=GO:0042391	[]
6	6	cell differentiation in spinal cord	GO:0021515	0.114	0.323	-0.01	-0.48	8.09389	-1.38963	A2ASS6|1.41564724845;P22316|0.71601281414	2	250	56	24150	http://www.ebi.ac.uk/QuickGO/GTerm?id=GO:0021515	[]
8	4,6,7,8	regulation of cardiac conduction	GO:1903779	0.114	0.323	0.1	-0.36	8.09389	-1.38963	P68246|1.28095031207;P11607|0.617927998517	2	250	56	24150	http://www.ebi.ac.uk/QuickGO/GTerm?id=GO:1903779	[]
4	4	walking behavior	GO:0090659	0.114	0.323	-0.01	-0.48	8.09389	-1.38963	A2ASS6|1.41564724845;P22316|0.71601281414	2	250	56	24150	http://www.ebi.ac.uk/QuickGO/GTerm?id=GO:0090659	[]
7	6,7	actomyosin structure organization	GO:0031032	0.115	0.323	0.97	0.54	8.09389	-1.38963	A2ASS6|1.41564724845;Q90474|1.49431540177;Q8CI51|1.26898349178;Q3SYR3|1.2091183262;A7E2Y1|2.85775330166	5	1112	56	24150	http://www.ebi.ac.uk/QuickGO/GTerm?id=GO:0031032	[]
9	6,7,8,9	regulation of peptide secretion	GO:0002791	0.115	0.323	0.23	-0.23	8.09389	-1.38963	A2ASS6|1.41564724845;Q0IIG5|1.31361043921;P00348|1.34766100268;C0HL13|0.827490369573;P22316|0.71601281414	5	1112	56	24150	http://www.ebi.ac.uk/QuickGO/GTerm?id=GO:0002791	[]
6	6	regulation of dendritic spine morphogenesis	GO:0061001	0.115	0.323	0.25	-0.2	8.09389	-1.38963	A2ASS6|1.41564724845;Q8CI51|1.26898349178	2	251	56	24150	http://www.ebi.ac.uk/QuickGO/GTerm?id=GO:0061001	[]
2	2	developmental process	GO:0032502	0.115	0.323	5.78	5.58	8.09389	-1.38963	P54985|1.42746752672;Q08699|1.20437119109;A2ASS6|1.41564724845;Q90YS3|1.31348018116;Q90XG0|1.42711011761;Q4V8J7|1.44810939069;Q90474|1.49431540177;P50143|1.61781646551;P80191|1.69920451585;Q9DGE0|1.23763773087;Q90YT6|1.21510412702;P06238|1.71824568474;P68246|1.28095031207;P79819|1.68677571431;P08249|1.76164824879;Q9P4E9|1.26979400707;Q6AZA0|1.36330396893;Q8CI51|1.26898349178;Q5E958|1.30002115911;…	39	14726	56	24150	http://www.ebi.ac.uk/QuickGO/GTerm?id=GO:0032502	[]
3	3	multi-organism reproductive process	GO:0044703	0.116	0.323	2.44	2.08	8.09389	-1.38963	A2ASS6|1.41564724845;Q90YS3|1.31348018116;Q4V8J7|1.44810939069;Q90474|1.49431540177;P50143|1.61781646551;Q9DGE0|1.23763773087;P06238|1.71824568474;Q9P4E9|1.26979400707;Q32KV0|1.29793277687;P23239|1.47708544639;Q5MJ86|1.39918496478;O42249|1.32246297031;Q9I8F9|1.2655419609;P11607|0.617927998517;P10895|0.654062257881;P22316|0.71601281414	16	5095	56	24150	http://www.ebi.ac.uk/QuickGO/GTerm?id=GO:0044703	[]
3	3	regulation of immune system process	GO:0002682	0.116	0.323	2.75	2.41	8.09389	-1.38963	A2ASS6|1.41564724845;P0DOX8|2.29821362574;Q90474|1.49431540177;Q9DGE0|1.23763773087;P06238|1.71824568474;P79819|1.68677571431;P13731|1.47580409746;Q3SYR3|1.2091183262;A7E2Y1|2.85775330166;Q6PHG2|1.41517579381;P0DOX6|1.64025943763;Q9I8F9|1.2655419609;P10895|0.654062257881;P22316|0.71601281414	14	4326	56	24150	http://www.ebi.ac.uk/QuickGO/GTerm?id=GO:0002682	[]
8	8	urinary bladder smooth muscle contraction	GO:0014832	0.116	0.323	0	-0.47	8.09389	-1.38963	P22316|0.71601281414	1	53	56	24150	http://www.ebi.ac.uk/QuickGO/GTerm?id=GO:0014832	[]
6	6	detection of muscle stretch	GO:0035995	0.116	0.323	0	-0.47	8.09389	-1.38963	A2ASS6|1.41564724845	1	53	56	24150	http://www.ebi.ac.uk/QuickGO/GTerm?id=GO:0035995	[]
8	7,8	NMDA selective glutamate receptor signaling pathway	GO:0098989	0.116	0.323	0	-0.47	8.09389	-1.38963	A2ASS6|1.41564724845	1	53	56	24150	http://www.ebi.ac.uk/QuickGO/GTerm?id=GO:0098989	[]
8	7,8	regulation of protein catabolic process in the vacuole	GO:1904350	0.116	0.323	0	-0.47	8.09389	-1.38963	C0HL13|0.827490369573	1	53	56	24150	http://www.ebi.ac.uk/QuickGO/GTerm?id=GO:1904350	[]
6	6	substrate-independent telencephalic tangential migration	GO:0021826	0.116	0.323	0	-0.47	8.09389	-1.38963	A2ASS6|1.41564724845	1	53	56	24150	http://www.ebi.ac.uk/QuickGO/GTerm?id=GO:0021826	[]
[truncated: 2,723 more rows]

## Sheet: cc
maxLevel	levels	GO_Name	GO_ID	Pvalue	Pvalue_adjusted	Genes	Count	Pop_Hit	List_Total	Background_Genes	URL
[truncated: 527 more rows]

[truncated: 1 more sheets: mf]
