# Supplementary material for: Analysis of Proteins Associated with Quality Deterioration of Grouper Fillets Based on TMT Quantitative Proteomics during Refrigerated Storage
Source: Molecules. 2019 Jul 20;24(14):2641. doi: 10.3390/molecules24142641 (PMC6680736; doi:10.3390/molecules24142641)
Supplement: Supplementary file 1 [file molecules-24-02641-s001.zip › table S5.xlsx]

## Sheet: KEGG Day0 vs 6
Pathway Name	Pathway ID	Pvalue	Pvalue_adjusted	Genes	Count	Pop Hit	List_Total	Background Genes	URL	Class
Alzheimer's disease	map05010	0.000951	0.0666	Q2EN81|1.264983797;Q4R5B0|1.223650086;P11607|1.659978821;P22316|0.742187875	4	320	17	11813	http://www.kegg.jp/kegg-bin/show_pathway?map05010	Human Diseases
Geraniol degradation	map00281	0.0115	0.17	P00348|1.390561044	1	8	17	11813	http://www.kegg.jp/kegg-bin/show_pathway?map00281	Metabolism
Ribosome	map03010	0.0177	0.17	Q90YS3|1.298714246;Q5E958|1.388334918;Q9W6X9|1.432255047	3	394	17	11813	http://www.kegg.jp/kegg-bin/show_pathway?map03010	Genetic Information Processing
Legionellosis	map05134	0.0183	0.17	P68103|1.2060011;Q9I8F9|1.257151257	2	146	17	11813	http://www.kegg.jp/kegg-bin/show_pathway?map05134	Human Diseases
Arrhythmogenic right ventricular cardiomyopathy (ARVC)	map05412	0.0187	0.17	P13806|1.226988345;P22316|0.742187875	2	148	17	11813	http://www.kegg.jp/kegg-bin/show_pathway?map05412	Human Diseases
Cardiac muscle contraction	map04260	0.0197	0.17	P13806|1.226988345;P22316|0.742187875	2	152	17	11813	http://www.kegg.jp/kegg-bin/show_pathway?map04260	Organismal Systems
Antigen processing and presentation	map04612	0.0217	0.17	Q90474|1.534980214;Q9I8F9|1.257151257	2	160	17	11813	http://www.kegg.jp/kegg-bin/show_pathway?map04612	Organismal Systems
Caprolactam degradation	map00930	0.0228	0.17	P00348|1.390561044	1	16	17	11813	http://www.kegg.jp/kegg-bin/show_pathway?map00930	Metabolism
MAPK signaling pathway	map04010	0.0235	0.17	P13806|1.226988345;Q9I8F9|1.257151257;P22316|0.742187875	3	439	17	11813	http://www.kegg.jp/kegg-bin/show_pathway?map04010	Environmental Information Processing
Hypertrophic cardiomyopathy (HCM)	map05410	0.0243	0.17	P13806|1.226988345;P22316|0.742187875	2	170	17	11813	http://www.kegg.jp/kegg-bin/show_pathway?map05410	Human Diseases
Dilated cardiomyopathy	map05414	0.0322	0.195	P13806|1.226988345;P22316|0.742187875	2	198	17	11813	http://www.kegg.jp/kegg-bin/show_pathway?map05414	-
Oxidative phosphorylation	map00190	0.035	0.195	Q2EN81|1.264983797;Q4R5B0|1.223650086	2	207	17	11813	http://www.kegg.jp/kegg-bin/show_pathway?map00190	Metabolism
Estrogen signaling pathway	map04915	0.0362	0.195	Q90474|1.534980214;Q9I8F9|1.257151257	2	211	17	11813	http://www.kegg.jp/kegg-bin/show_pathway?map04915	Organismal Systems
RNA transport	map03013	0.0427	0.206	P68103|1.2060011;Q3SZ54|1.295743924	2	231	17	11813	http://www.kegg.jp/kegg-bin/show_pathway?map03013	Genetic Information Processing
Parkinson's disease	map05012	0.044	0.206	Q2EN81|1.264983797;Q4R5B0|1.223650086	2	235	17	11813	http://www.kegg.jp/kegg-bin/show_pathway?map05012	Human Diseases
Plant-pathogen interaction	map04626	0.0561	0.235	Q90474|1.534980214	1	40	17	11813	http://www.kegg.jp/kegg-bin/show_pathway?map04626	Organismal Systems
Fatty acid elongation	map00062	0.0602	0.235	P00348|1.390561044	1	43	17	11813	http://www.kegg.jp/kegg-bin/show_pathway?map00062	Metabolism
Protein processing in endoplasmic reticulum	map04141	0.0606	0.235	Q90474|1.534980214;Q9I8F9|1.257151257	2	281	17	11813	http://www.kegg.jp/kegg-bin/show_pathway?map04141	Genetic Information Processing
Adrenergic signaling in cardiomyocytes	map04261	0.0637	0.235	P13806|1.226988345;P22316|0.742187875	2	289	17	11813	http://www.kegg.jp/kegg-bin/show_pathway?map04261	Organismal Systems
Oxytocin signaling pathway	map04921	0.0696	0.24	P13806|1.226988345;P22316|0.742187875	2	304	17	11813	http://www.kegg.jp/kegg-bin/show_pathway?map04921	Organismal Systems
Galactose metabolism	map00052	0.0763	0.24	P15122|0.825682409	1	55	17	11813	http://www.kegg.jp/kegg-bin/show_pathway?map00052	Metabolism
cGMP-PKG signaling pathway	map04022	0.0782	0.24	P11607|1.659978821;P22316|0.742187875	2	325	17	11813	http://www.kegg.jp/kegg-bin/show_pathway?map04022	Environmental Information Processing
Pentose and glucuronate interconversions	map00040	0.083	0.24	P15122|0.825682409	1	60	17	11813	http://www.kegg.jp/kegg-bin/show_pathway?map00040	Metabolism
Huntington's disease	map05016	0.085	0.24	Q2EN81|1.264983797;Q4R5B0|1.223650086	2	341	17	11813	http://www.kegg.jp/kegg-bin/show_pathway?map05016	Human Diseases
Tight junction	map04530	0.0859	0.24	Q90339|1.461933176;Q8BZ52|0.760581757	2	343	17	11813	http://www.kegg.jp/kegg-bin/show_pathway?map04530	Cellular Processes
Butanoate metabolism	map00650	0.0909	0.245	P00348|1.390561044	1	66	17	11813	http://www.kegg.jp/kegg-bin/show_pathway?map00650	Metabolism
Calcium signaling pathway	map04020	0.0973	0.252	P11607|1.659978821;P22316|0.742187875	2	369	17	11813	http://www.kegg.jp/kegg-bin/show_pathway?map04020	Environmental Information Processing
Carbon fixation in photosynthetic organisms	map00710	0.101	0.253	P08249|1.361924577	1	74	17	11813	http://www.kegg.jp/kegg-bin/show_pathway?map00710	Metabolism
Fructose and mannose metabolism	map00051	0.125	0.283	P15122|0.825682409	1	92	17	11813	http://www.kegg.jp/kegg-bin/show_pathway?map00051	Metabolism
Tryptophan metabolism	map00380	0.132	0.283	P00348|1.390561044	1	98	17	11813	http://www.kegg.jp/kegg-bin/show_pathway?map00380	Metabolism
Fatty acid degradation	map00071	0.133	0.283	P00348|1.390561044	1	99	17	11813	http://www.kegg.jp/kegg-bin/show_pathway?map00071	Metabolism
Glycerolipid metabolism	map00561	0.137	0.283	P15122|0.825682409	1	102	17	11813	http://www.kegg.jp/kegg-bin/show_pathway?map00561	Metabolism
Fatty acid metabolism	map01212	0.14	0.283	P00348|1.390561044	1	104	17	11813	http://www.kegg.jp/kegg-bin/show_pathway?map01212	Metabolism
Glyoxylate and dicarboxylate metabolism	map00630	0.148	0.283	P08249|1.361924577	1	111	17	11813	http://www.kegg.jp/kegg-bin/show_pathway?map00630	Metabolism
Microbial metabolism in diverse environments	map01120	0.155	0.283	P08249|1.361924577;P00348|1.390561044	2	490	17	11813	http://www.kegg.jp/kegg-bin/show_pathway?map01120	Metabolism
Citrate cycle (TCA cycle)	map00020	0.156	0.283	P08249|1.361924577	1	117	17	11813	http://www.kegg.jp/kegg-bin/show_pathway?map00020	Metabolism
Pyruvate metabolism	map00620	0.156	0.283	P08249|1.361924577	1	117	17	11813	http://www.kegg.jp/kegg-bin/show_pathway?map00620	Metabolism
Cysteine and methionine metabolism	map00270	0.157	0.283	P08249|1.361924577	1	118	17	11813	http://www.kegg.jp/kegg-bin/show_pathway?map00270	Metabolism
GABAergic synapse	map04727	0.161	0.283	P22316|0.742187875	1	121	17	11813	http://www.kegg.jp/kegg-bin/show_pathway?map04727	Organismal Systems
unkown	map04657	0.162	0.283	Q90474|1.534980214	1	122	17	11813	http://www.kegg.jp/kegg-bin/show_pathway?map04657	-
Renin secretion	map04924	0.178	0.295	P22316|0.742187875	1	135	17	11813	http://www.kegg.jp/kegg-bin/show_pathway?map04924	-
Longevity regulating pathway - multiple species	map04213	0.185	0.295	Q9I8F9|1.257151257	1	141	17	11813	http://www.kegg.jp/kegg-bin/show_pathway?map04213	-
Progesterone-mediated oocyte maturation	map04914	0.192	0.295	Q90474|1.534980214	1	147	17	11813	http://www.kegg.jp/kegg-bin/show_pathway?map04914	Organismal Systems
Biosynthesis of antibiotics	map01130	0.196	0.295	P08249|1.361924577;P00348|1.390561044	2	568	17	11813	http://www.kegg.jp/kegg-bin/show_pathway?map01130	-
Insulin secretion	map04911	0.198	0.295	P22316|0.742187875	1	152	17	11813	http://www.kegg.jp/kegg-bin/show_pathway?map04911	Organismal Systems
Aldosterone synthesis and secretion	map04925	0.199	0.295	P22316|0.742187875	1	153	17	11813	http://www.kegg.jp/kegg-bin/show_pathway?map04925	-
Lysine degradation	map00310	0.204	0.295	P00348|1.390561044	1	157	17	11813	http://www.kegg.jp/kegg-bin/show_pathway?map00310	Metabolism
Valine, leucine and isoleucine degradation	map00280	0.204	0.295	P00348|1.390561044	1	157	17	11813	http://www.kegg.jp/kegg-bin/show_pathway?map00280	Metabolism
Prostate cancer	map05215	0.211	0.295	Q90474|1.534980214	1	163	17	11813	http://www.kegg.jp/kegg-bin/show_pathway?map05215	Human Diseases
GnRH signaling pathway	map04912	0.212	0.295	P22316|0.742187875	1	164	17	11813	http://www.kegg.jp/kegg-bin/show_pathway?map04912	Organismal Systems
Serotonergic synapse	map04726	0.215	0.295	P22316|0.742187875	1	167	17	11813	http://www.kegg.jp/kegg-bin/show_pathway?map04726	Organismal Systems
Spliceosome	map03040	0.221	0.297	Q9I8F9|1.257151257	1	172	17	11813	http://www.kegg.jp/kegg-bin/show_pathway?map03040	Genetic Information Processing
Pancreatic secretion	map04972	0.239	0.314	P11607|1.659978821	1	188	17	11813	http://www.kegg.jp/kegg-bin/show_pathway?map04972	Organismal Systems
unkown	map04659	0.242	0.314	Q90474|1.534980214	1	191	17	11813	http://www.kegg.jp/kegg-bin/show_pathway?map04659	-
Toxoplasmosis	map05145	0.256	0.316	Q9I8F9|1.257151257	1	204	17	11813	http://www.kegg.jp/kegg-bin/show_pathway?map05145	Human Diseases
Vascular smooth muscle contraction	map04270	0.256	0.316	P22316|0.742187875	1	204	17	11813	http://www.kegg.jp/kegg-bin/show_pathway?map04270	Organismal Systems
Cholinergic synapse	map04725	0.259	0.316	P22316|0.742187875	1	206	17	11813	http://www.kegg.jp/kegg-bin/show_pathway?map04725	Organismal Systems
Metabolic pathways	map01100	0.265	0.316	Q2EN81|1.264983797;P08249|1.361924577;Q4R5B0|1.223650086;P00348|1.390561044;P15122|0.825682409	5	2441	17	11813	http://www.kegg.jp/kegg-bin/show_pathway?map01100	Metabolism
Retrograde endocannabinoid signaling	map04723	0.269	0.316	P22316|0.742187875	1	216	17	11813	http://www.kegg.jp/kegg-bin/show_pathway?map04723	Organismal Systems
Measles	map05162	0.271	0.316	Q9I8F9|1.257151257	1	217	17	11813	http://www.kegg.jp/kegg-bin/show_pathway?map05162	Human Diseases
unkown	map05418	0.283	0.325	Q90474|1.534980214	1	229	17	11813	http://www.kegg.jp/kegg-bin/show_pathway?map05418	-
Influenza A	map05164	0.316	0.357	Q9I8F9|1.257151257	1	261	17	11813	http://www.kegg.jp/kegg-bin/show_pathway?map05164	Human Diseases
NOD-like receptor signaling pathway	map04621	0.321	0.357	Q90474|1.534980214	1	266	17	11813	http://www.kegg.jp/kegg-bin/show_pathway?map04621	Organismal Systems
Biosynthesis of secondary metabolites	map01110	0.356	0.39	P08249|1.361924577;P00348|1.390561044	2	864	17	11813	http://www.kegg.jp/kegg-bin/show_pathway?map01110	Metabolism
Epstein-Barr virus infection	map05169	0.388	0.417	Q9I8F9|1.257151257	1	336	17	11813	http://www.kegg.jp/kegg-bin/show_pathway?map05169	Human Diseases
cAMP signaling pathway	map04024	0.393	0.417	P22316|0.742187875	1	342	17	11813	http://www.kegg.jp/kegg-bin/show_pathway?map04024	Environmental Information Processing
Carbon metabolism	map01200	0.411	0.429	P08249|1.361924577	1	362	17	11813	http://www.kegg.jp/kegg-bin/show_pathway?map01200	Metabolism
Endocytosis	map04144	0.498	0.513	Q9I8F9|1.257151257	1	469	17	11813	http://www.kegg.jp/kegg-bin/show_pathway?map04144	Cellular Processes
PI3K-Akt signaling pathway	map04151	0.585	0.593	Q90474|1.534980214	1	595	17	11813	http://www.kegg.jp/kegg-bin/show_pathway?map04151	Environmental Information Processing
Pathways in cancer	map05200	0.64	0.64	Q90474|1.534980214	1	688	17	11813	http://www.kegg.jp/kegg-bin/show_pathway?map05200	Human Diseases

## Sheet: KEGG Day 0 vs 12
Pathway Name	Pathway ID	Pvalue	Pvalue_adjusted	Genes	Count	Pop Hit	List_Total	Background Genes	URL	Class
Glycolysis / Gluconeogenesis	map00010	1.16e-07	1.54e-05	Q90XG0|1.42711011761;Q0IIG5|1.31361043921;P51903|1.23988248762;Q32KV0|1.29793277687;O13276|1.39636177101;Q589R5|1.32210405505;Q5MJ86|1.39918496478;B5DGM7|1.30516635586	8	178	40	11813	http://www.kegg.jp/kegg-bin/show_pathway?map00010	Metabolism
Microbial metabolism in diverse environments	map01120	4.33e-07	2.88e-05	Q90XG0|1.42711011761;P08249|1.76164824879;Q6AZA0|1.36330396893;Q04467|1.32560933021;Q0IIG5|1.31361043921;P51903|1.23988248762;Q32KV0|1.29793277687;O13276|1.39636177101;P00348|1.34766100268;Q589R5|1.32210405505;B5DGM7|1.30516635586	11	490	40	11813	http://www.kegg.jp/kegg-bin/show_pathway?map01120	Metabolism
Biosynthesis of antibiotics	map01130	1.86e-06	7.82e-05	Q90XG0|1.42711011761;P08249|1.76164824879;Q6AZA0|1.36330396893;Q04467|1.32560933021;Q0IIG5|1.31361043921;P51903|1.23988248762;Q32KV0|1.29793277687;O13276|1.39636177101;P00348|1.34766100268;Q589R5|1.32210405505;B5DGM7|1.30516635586	11	568	40	11813	http://www.kegg.jp/kegg-bin/show_pathway?map01130	-
Carbon metabolism	map01200	2.54e-06	7.82e-05	Q90XG0|1.42711011761;P08249|1.76164824879;Q6AZA0|1.36330396893;Q04467|1.32560933021;Q0IIG5|1.31361043921;P51903|1.23988248762;Q32KV0|1.29793277687;Q589R5|1.32210405505;B5DGM7|1.30516635586	9	362	40	11813	http://www.kegg.jp/kegg-bin/show_pathway?map01200	Metabolism
Biosynthesis of secondary metabolites	map01110	2.94e-06	7.82e-05	Q90XG0|1.42711011761;P08249|1.76164824879;Q6AZA0|1.36330396893;Q04467|1.32560933021;Q0IIG5|1.31361043921;P51903|1.23988248762;Q32KV0|1.29793277687;O57656|1.20170929051;O13276|1.39636177101;P00348|1.34766100268;Q589R5|1.32210405505;Q5MJ86|1.39918496478;B5DGM7|1.30516635586	13	864	40	11813	http://www.kegg.jp/kegg-bin/show_pathway?map01110	Metabolism
Carbon fixation in photosynthetic organisms	map00710	4.67e-06	0.000103	Q90XG0|1.42711011761;P08249|1.76164824879;P51903|1.23988248762;Q589R5|1.32210405505;B5DGM7|1.30516635586	5	74	40	11813	http://www.kegg.jp/kegg-bin/show_pathway?map00710	Metabolism
Biosynthesis of amino acids	map01230	1.38e-05	0.000262	Q90XG0|1.42711011761;Q04467|1.32560933021;Q0IIG5|1.31361043921;P51903|1.23988248762;Q32KV0|1.29793277687;Q589R5|1.32210405505;B5DGM7|1.30516635586	7	240	40	11813	http://www.kegg.jp/kegg-bin/show_pathway?map01230	Metabolism
Fructose and mannose metabolism	map00051	0.000254	0.00422	Q90XG0|1.42711011761;Q0IIG5|1.31361043921;Q589R5|1.32210405505;B5DGM7|1.30516635586	4	92	40	11813	http://www.kegg.jp/kegg-bin/show_pathway?map00051	Metabolism
Alzheimer's disease	map05010	0.000665	0.00983	Q2EN81|1.66806652033;P80971|1.41281287616;P13619|1.34324963006;Q4R5B0|1.31137465787;P11607|0.617927998517;P22316|0.71601281414	6	320	40	11813	http://www.kegg.jp/kegg-bin/show_pathway?map05010	Human Diseases
Parkinson's disease	map05012	0.00111	0.0148	P54985|1.42746752672;Q2EN81|1.66806652033;P80971|1.41281287616;P13619|1.34324963006;Q4R5B0|1.31137465787	5	235	40	11813	http://www.kegg.jp/kegg-bin/show_pathway?map05012	Human Diseases
Metabolic pathways	map01100	0.00142	0.0172	Q90XG0|1.42711011761;Q2EN81|1.66806652033;P80971|1.41281287616;P08249|1.76164824879;Q6AZA0|1.36330396893;Q04467|1.32560933021;Q0IIG5|1.31361043921;P13619|1.34324963006;P51903|1.23988248762;Q32KV0|1.29793277687;Q4R5B0|1.31137465787;O13276|1.39636177101;P00348|1.34766100268;Q589R5|1.32210405505;Q5MJ86|1.39918496478;B5DGM7|1.30516635586;P10895|0.654062257881	17	2441	40	11813	http://www.kegg.jp/kegg-bin/show_pathway?map01100	Metabolism
Methane metabolism	map00680	0.00221	0.0245	Q0IIG5|1.31361043921;Q32KV0|1.29793277687;B5DGM7|1.30516635586	3	77	40	11813	http://www.kegg.jp/kegg-bin/show_pathway?map00680	Metabolism
Dilated cardiomyopathy	map05414	0.00437	0.0447	A2ASS6|1.41564724845;P23239|1.47708544639;P0DOX6|1.64025943763;P22316|0.71601281414	4	198	40	11813	http://www.kegg.jp/kegg-bin/show_pathway?map05414	-
Oxidative phosphorylation	map00190	0.00511	0.0485	Q2EN81|1.66806652033;P80971|1.41281287616;P13619|1.34324963006;Q4R5B0|1.31137465787	4	207	40	11813	http://www.kegg.jp/kegg-bin/show_pathway?map00190	Metabolism
Huntington's disease	map05016	0.00559	0.0495	P54985|1.42746752672;Q2EN81|1.66806652033;P80971|1.41281287616;P13619|1.34324963006;Q4R5B0|1.31137465787	5	341	40	11813	http://www.kegg.jp/kegg-bin/show_pathway?map05016	Human Diseases
Pyruvate metabolism	map00620	0.00717	0.0596	P08249|1.76164824879;Q6AZA0|1.36330396893;O13276|1.39636177101	3	117	40	11813	http://www.kegg.jp/kegg-bin/show_pathway?map00620	Metabolism
Calcium signaling pathway	map04020	0.00775	0.0607	P54985|1.42746752672;P0DOX6|1.64025943763;P11607|0.617927998517;P10895|0.654062257881;P22316|0.71601281414	5	369	40	11813	http://www.kegg.jp/kegg-bin/show_pathway?map04020	Environmental Information Processing
Inositol phosphate metabolism	map00562	0.0126	0.0932	Q90XG0|1.42711011761;Q589R5|1.32210405505;P10895|0.654062257881	3	144	40	11813	http://www.kegg.jp/kegg-bin/show_pathway?map00562	Metabolism
Cardiac muscle contraction	map04260	0.0146	0.102	P80971|1.41281287616;A7E2Y1|2.85775330166;P22316|0.71601281414	3	152	40	11813	http://www.kegg.jp/kegg-bin/show_pathway?map04260	Organismal Systems
Carbon fixation pathways in prokaryotes	map00720	0.0169	0.113	Q6AZA0|1.36330396893;Q04467|1.32560933021	2	59	40	11813	http://www.kegg.jp/kegg-bin/show_pathway?map00720	Metabolism
Hypertrophic cardiomyopathy (HCM)	map05410	0.0196	0.124	A2ASS6|1.41564724845;P23239|1.47708544639;P22316|0.71601281414	3	170	40	11813	http://www.kegg.jp/kegg-bin/show_pathway?map05410	Human Diseases
Butanoate metabolism	map00650	0.0209	0.126	Q6AZA0|1.36330396893;P00348|1.34766100268	2	66	40	11813	http://www.kegg.jp/kegg-bin/show_pathway?map00650	Metabolism
Pentose phosphate pathway	map00030	0.0234	0.135	Q0IIG5|1.31361043921;B5DGM7|1.30516635586	2	70	40	11813	http://www.kegg.jp/kegg-bin/show_pathway?map00030	Metabolism
Epstein-Barr virus infection	map05169	0.0263	0.142	Q9DGE0|1.23763773087;Q9P4E9|1.26979400707;P0DOX6|1.64025943763;Q9I8F9|1.2655419609	4	336	40	11813	http://www.kegg.jp/kegg-bin/show_pathway?map05169	Human Diseases
Geraniol degradation	map00281	0.0268	0.142	P00348|1.34766100268	1	8	40	11813	http://www.kegg.jp/kegg-bin/show_pathway?map00281	Metabolism
Toxoplasmosis	map05145	0.0314	0.161	P54985|1.42746752672;Q9DGE0|1.23763773087;Q9I8F9|1.2655419609	3	204	40	11813	http://www.kegg.jp/kegg-bin/show_pathway?map05145	Human Diseases
Benzoate degradation	map00362	0.0334	0.164	Q6AZA0|1.36330396893	1	10	40	11813	http://www.kegg.jp/kegg-bin/show_pathway?map00362	Metabolism
Propanoate metabolism	map00640	0.0356	0.169	Q6AZA0|1.36330396893;O13276|1.39636177101	2	88	40	11813	http://www.kegg.jp/kegg-bin/show_pathway?map00640	Metabolism
RNA transport	map03013	0.0429	0.183	Q9P4E9|1.26979400707;P68103|1.30064609015;Q3SZ54|1.29425101684	3	231	40	11813	http://www.kegg.jp/kegg-bin/show_pathway?map03013	Genetic Information Processing
Tryptophan metabolism	map00380	0.0433	0.183	Q6AZA0|1.36330396893;P00348|1.34766100268	2	98	40	11813	http://www.kegg.jp/kegg-bin/show_pathway?map00380	Metabolism
Ribosome	map03010	0.0433	0.183	Q08699|1.20437119109;Q90YS3|1.31348018116;Q90YT6|1.21510412702;Q5E958|1.30002115911	4	394	40	11813	http://www.kegg.jp/kegg-bin/show_pathway?map03010	Genetic Information Processing
Fatty acid degradation	map00071	0.0441	0.183	Q6AZA0|1.36330396893;P00348|1.34766100268	2	99	40	11813	http://www.kegg.jp/kegg-bin/show_pathway?map00071	Metabolism
Fatty acid metabolism	map01212	0.0482	0.194	Q6AZA0|1.36330396893;P00348|1.34766100268	2	104	40	11813	http://www.kegg.jp/kegg-bin/show_pathway?map01212	Metabolism
Fc epsilon RI signaling pathway	map04664	0.0499	0.195	Q9DGE0|1.23763773087;P0DOX6|1.64025943763	2	106	40	11813	http://www.kegg.jp/kegg-bin/show_pathway?map04664	Organismal Systems
Caprolactam degradation	map00930	0.0529	0.2	P00348|1.34766100268	1	16	40	11813	http://www.kegg.jp/kegg-bin/show_pathway?map00930	Metabolism
Glyoxylate and dicarboxylate metabolism	map00630	0.0542	0.2	P08249|1.76164824879;Q6AZA0|1.36330396893	2	111	40	11813	http://www.kegg.jp/kegg-bin/show_pathway?map00630	Metabolism
Citrate cycle (TCA cycle)	map00020	0.0594	0.211	P08249|1.76164824879;Q04467|1.32560933021	2	117	40	11813	http://www.kegg.jp/kegg-bin/show_pathway?map00020	Metabolism
Cysteine and methionine metabolism	map00270	0.0603	0.211	P08249|1.76164824879;O13276|1.39636177101	2	118	40	11813	http://www.kegg.jp/kegg-bin/show_pathway?map00270	Metabolism
Central carbon metabolism in cancer	map05230	0.0658	0.225	Q0IIG5|1.31361043921;Q32KV0|1.29793277687	2	124	40	11813	http://www.kegg.jp/kegg-bin/show_pathway?map05230	Human Diseases
Legionellosis	map05134	0.0873	0.287	P68103|1.30064609015;Q9I8F9|1.2655419609	2	146	40	11813	http://www.kegg.jp/kegg-bin/show_pathway?map05134	Human Diseases
Arrhythmogenic right ventricular cardiomyopathy (ARVC)	map05412	0.0893	0.287	P23239|1.47708544639;P22316|0.71601281414	2	148	40	11813	http://www.kegg.jp/kegg-bin/show_pathway?map05412	Human Diseases
Synthesis and degradation of ketone bodies	map00072	0.0907	0.287	Q6AZA0|1.36330396893	1	28	40	11813	http://www.kegg.jp/kegg-bin/show_pathway?map00072	Metabolism
cGMP-PKG signaling pathway	map04022	0.0968	0.292	P54985|1.42746752672;P11607|0.617927998517;P22316|0.71601281414	3	325	40	11813	http://www.kegg.jp/kegg-bin/show_pathway?map04022	Environmental Information Processing
Lysine degradation	map00310	0.0987	0.292	Q6AZA0|1.36330396893;P00348|1.34766100268	2	157	40	11813	http://www.kegg.jp/kegg-bin/show_pathway?map00310	Metabolism
Valine, leucine and isoleucine degradation	map00280	0.0987	0.292	Q6AZA0|1.36330396893;P00348|1.34766100268	2	157	40	11813	http://www.kegg.jp/kegg-bin/show_pathway?map00280	Metabolism
Antigen processing and presentation	map04612	0.102	0.295	Q90474|1.49431540177;Q9I8F9|1.2655419609	2	160	40	11813	http://www.kegg.jp/kegg-bin/show_pathway?map04612	Organismal Systems
GnRH signaling pathway	map04912	0.106	0.3	Q9DGE0|1.23763773087;P22316|0.71601281414	2	164	40	11813	http://www.kegg.jp/kegg-bin/show_pathway?map04912	Organismal Systems
Viral myocarditis	map05416	0.112	0.309	A7E2Y1|2.85775330166;P0DOX6|1.64025943763	2	169	40	11813	http://www.kegg.jp/kegg-bin/show_pathway?map05416	Human Diseases
Terpenoid backbone biosynthesis	map00900	0.124	0.337	Q6AZA0|1.36330396893	1	39	40	11813	http://www.kegg.jp/kegg-bin/show_pathway?map00900	Metabolism
Plant-pathogen interaction	map04626	0.127	0.338	Q90474|1.49431540177	1	40	40	11813	http://www.kegg.jp/kegg-bin/show_pathway?map04626	Organismal Systems
Two-component system	map02020	0.13	0.339	Q6AZA0|1.36330396893	1	41	40	11813	http://www.kegg.jp/kegg-bin/show_pathway?map02020	Environmental Information Processing
Glucagon signaling pathway	map04922	0.134	0.341	Q32KV0|1.29793277687;O13276|1.39636177101	2	189	40	11813	http://www.kegg.jp/kegg-bin/show_pathway?map04922	Organismal Systems
Fatty acid elongation	map00062	0.136	0.341	P00348|1.34766100268	1	43	40	11813	http://www.kegg.jp/kegg-bin/show_pathway?map00062	Metabolism
Estrogen signaling pathway	map04915	0.16	0.391	Q90474|1.49431540177;Q9I8F9|1.2655419609	2	211	40	11813	http://www.kegg.jp/kegg-bin/show_pathway?map04915	Organismal Systems
2-Oxocarboxylic acid metabolism	map01210	0.165	0.391	Q04467|1.32560933021	1	53	40	11813	http://www.kegg.jp/kegg-bin/show_pathway?map01210	Metabolism
Measles	map05162	0.167	0.391	P0DOX6|1.64025943763;Q9I8F9|1.2655419609	2	217	40	11813	http://www.kegg.jp/kegg-bin/show_pathway?map05162	Human Diseases
Asthma	map05310	0.168	0.391	P0DOX6|1.64025943763	1	54	40	11813	http://www.kegg.jp/kegg-bin/show_pathway?map05310	Human Diseases
Galactose metabolism	map00052	0.171	0.391	Q0IIG5|1.31361043921	1	55	40	11813	http://www.kegg.jp/kegg-bin/show_pathway?map00052	Metabolism
African trypanosomiasis	map05143	0.176	0.391	P0DOX6|1.64025943763	1	57	40	11813	http://www.kegg.jp/kegg-bin/show_pathway?map05143	Human Diseases
MAPK signaling pathway - yeast	map04011	0.179	0.391	O57656|1.20170929051	1	58	40	11813	http://www.kegg.jp/kegg-bin/show_pathway?map04011	Environmental Information Processing
unkown	map05418	0.181	0.391	Q90474|1.49431540177;Q9DGE0|1.23763773087	2	229	40	11813	http://www.kegg.jp/kegg-bin/show_pathway?map05418	-
Primary immunodeficiency	map05340	0.185	0.391	P0DOX6|1.64025943763	1	60	40	11813	http://www.kegg.jp/kegg-bin/show_pathway?map05340	Human Diseases
MAPK signaling pathway	map04010	0.185	0.391	Q9DGE0|1.23763773087;Q9I8F9|1.2655419609;P22316|0.71601281414	3	439	40	11813	http://www.kegg.jp/kegg-bin/show_pathway?map04010	Environmental Information Processing
unkown	map04216	0.198	0.412	P79819|1.68677571431	1	65	40	11813	http://www.kegg.jp/kegg-bin/show_pathway?map04216	-
Mineral absorption	map04978	0.22	0.445	P79819|1.68677571431	1	73	40	11813	http://www.kegg.jp/kegg-bin/show_pathway?map04978	Organismal Systems
Influenza A	map05164	0.221	0.445	Q9DGE0|1.23763773087;Q9I8F9|1.2655419609	2	261	40	11813	http://www.kegg.jp/kegg-bin/show_pathway?map05164	Human Diseases
Protein processing in endoplasmic reticulum	map04141	0.246	0.484	Q90474|1.49431540177;Q9I8F9|1.2655419609	2	281	40	11813	http://www.kegg.jp/kegg-bin/show_pathway?map04141	Genetic Information Processing
Amyotrophic lateral sclerosis (ALS)	map05014	0.251	0.484	Q9DGE0|1.23763773087	1	85	40	11813	http://www.kegg.jp/kegg-bin/show_pathway?map05014	Human Diseases
Hedgehog signaling pathway	map04340	0.251	0.484	C0HL13|0.827490369573	1	85	40	11813	http://www.kegg.jp/kegg-bin/show_pathway?map04340	Environmental Information Processing
Adrenergic signaling in cardiomyocytes	map04261	0.256	0.485	A7E2Y1|2.85775330166;P22316|0.71601281414	2	289	40	11813	http://www.kegg.jp/kegg-bin/show_pathway?map04261	Organismal Systems
Intestinal immune network for IgA production	map04672	0.259	0.485	P0DOX6|1.64025943763	1	88	40	11813	http://www.kegg.jp/kegg-bin/show_pathway?map04672	Organismal Systems
Allograft rejection	map05330	0.264	0.488	P0DOX6|1.64025943763	1	90	40	11813	http://www.kegg.jp/kegg-bin/show_pathway?map05330	Human Diseases
Phagosome	map04145	0.273	0.497	P0DOX6|1.64025943763;Q3MHM5|1.21023193676	2	302	40	11813	http://www.kegg.jp/kegg-bin/show_pathway?map04145	Cellular Processes
Autoimmune thyroid disease	map05320	0.284	0.503	P0DOX6|1.64025943763	1	98	40	11813	http://www.kegg.jp/kegg-bin/show_pathway?map05320	Human Diseases
Glutathione metabolism	map00480	0.284	0.503	Q04467|1.32560933021	1	98	40	11813	http://www.kegg.jp/kegg-bin/show_pathway?map00480	Metabolism
Aminoacyl-tRNA biosynthesis	map00970	0.308	0.537	Q5R9I5|1.27224438284	1	108	40	11813	http://www.kegg.jp/kegg-bin/show_pathway?map00970	Genetic Information Processing
Staphylococcus aureus infection	map05150	0.317	0.537	P0DOX6|1.64025943763	1	112	40	11813	http://www.kegg.jp/kegg-bin/show_pathway?map05150	Human Diseases
Pathogenic Escherichia coli infection	map05130	0.327	0.537	Q3MHM5|1.21023193676	1	116	40	11813	http://www.kegg.jp/kegg-bin/show_pathway?map05130	Human Diseases
Ribosome biogenesis in eukaryotes	map03008	0.331	0.537	Q9P4E9|1.26979400707	1	118	40	11813	http://www.kegg.jp/kegg-bin/show_pathway?map03008	Genetic Information Processing
GABAergic synapse	map04727	0.338	0.537	P22316|0.71601281414	1	121	40	11813	http://www.kegg.jp/kegg-bin/show_pathway?map04727	Organismal Systems
unkown	map04657	0.34	0.537	Q90474|1.49431540177	1	122	40	11813	http://www.kegg.jp/kegg-bin/show_pathway?map04657	-
Glycine, serine and threonine metabolism	map00260	0.343	0.537	Q32KV0|1.29793277687	1	123	40	11813	http://www.kegg.jp/kegg-bin/show_pathway?map00260	Metabolism
Leishmaniasis	map05140	0.347	0.537	P0DOX6|1.64025943763	1	125	40	11813	http://www.kegg.jp/kegg-bin/show_pathway?map05140	Human Diseases
Complement and coagulation cascades	map04610	0.349	0.537	P06238|1.71824568474	1	126	40	11813	http://www.kegg.jp/kegg-bin/show_pathway?map04610	Organismal Systems
Systemic lupus erythematosus	map05322	0.356	0.537	P0DOX6|1.64025943763	1	129	40	11813	http://www.kegg.jp/kegg-bin/show_pathway?map05322	Human Diseases
Longevity regulating pathway - worm	map04212	0.358	0.537	Q9DGE0|1.23763773087	1	130	40	11813	http://www.kegg.jp/kegg-bin/show_pathway?map04212	-
RNA degradation	map03018	0.36	0.537	Q0IIG5|1.31361043921	1	131	40	11813	http://www.kegg.jp/kegg-bin/show_pathway?map03018	Genetic Information Processing
Toll-like receptor signaling pathway	map04620	0.365	0.537	Q9DGE0|1.23763773087	1	133	40	11813	http://www.kegg.jp/kegg-bin/show_pathway?map04620	Organismal Systems
Renin secretion	map04924	0.369	0.537	P22316|0.71601281414	1	135	40	11813	http://www.kegg.jp/kegg-bin/show_pathway?map04924	-
Longevity regulating pathway - multiple species	map04213	0.382	0.537	Q9I8F9|1.2655419609	1	141	40	11813	http://www.kegg.jp/kegg-bin/show_pathway?map04213	-
Glycerophospholipid metabolism	map00564	0.395	0.537	O57656|1.20170929051	1	147	40	11813	http://www.kegg.jp/kegg-bin/show_pathway?map00564	Metabolism
Progesterone-mediated oocyte maturation	map04914	0.395	0.537	Q90474|1.49431540177	1	147	40	11813	http://www.kegg.jp/kegg-bin/show_pathway?map04914	Organismal Systems
Thyroid hormone synthesis	map04918	0.395	0.537	C0HL13|0.827490369573	1	147	40	11813	http://www.kegg.jp/kegg-bin/show_pathway?map04918	Organismal Systems
Rheumatoid arthritis	map05323	0.401	0.537	P0DOX6|1.64025943763	1	150	40	11813	http://www.kegg.jp/kegg-bin/show_pathway?map05323	Human Diseases
B cell receptor signaling pathway	map04662	0.401	0.537	P0DOX6|1.64025943763	1	150	40	11813	http://www.kegg.jp/kegg-bin/show_pathway?map04662	Organismal Systems
Insulin secretion	map04911	0.405	0.537	P22316|0.71601281414	1	152	40	11813	http://www.kegg.jp/kegg-bin/show_pathway?map04911	Organismal Systems
Aldosterone synthesis and secretion	map04925	0.407	0.537	P22316|0.71601281414	1	153	40	11813	http://www.kegg.jp/kegg-bin/show_pathway?map04925	-
Natural killer cell mediated cytotoxicity	map04650	0.409	0.537	P0DOX6|1.64025943763	1	154	40	11813	http://www.kegg.jp/kegg-bin/show_pathway?map04650	Organismal Systems
Hematopoietic cell lineage	map04640	0.413	0.537	P0DOX6|1.64025943763	1	156	40	11813	http://www.kegg.jp/kegg-bin/show_pathway?map04640	Organismal Systems
TNF signaling pathway	map04668	0.421	0.537	Q9DGE0|1.23763773087	1	160	40	11813	http://www.kegg.jp/kegg-bin/show_pathway?map04668	Environmental Information Processing
NF-kappa B signaling pathway	map04064	0.421	0.537	P0DOX6|1.64025943763	1	160	40	11813	http://www.kegg.jp/kegg-bin/show_pathway?map04064	Environmental Information Processing
Prostate cancer	map05215	0.427	0.537	Q90474|1.49431540177	1	163	40	11813	http://www.kegg.jp/kegg-bin/show_pathway?map05215	Human Diseases
Amoebiasis	map05146	0.433	0.537	P0DOX6|1.64025943763	1	166	40	11813	http://www.kegg.jp/kegg-bin/show_pathway?map05146	Human Diseases
Serotonergic synapse	map04726	0.435	0.537	P22316|0.71601281414	1	167	40	11813	http://www.kegg.jp/kegg-bin/show_pathway?map04726	Organismal Systems
AGE-RAGE signaling pathway in diabetic complications	map04933	0.437	0.537	P10895|0.654062257881	1	168	40	11813	http://www.kegg.jp/kegg-bin/show_pathway?map04933	-
Peroxisome	map04146	0.439	0.537	Q04467|1.32560933021	1	169	40	11813	http://www.kegg.jp/kegg-bin/show_pathway?map04146	Cellular Processes
Inflammatory mediator regulation of TRP channels	map04750	0.439	0.537	Q9DGE0|1.23763773087	1	169	40	11813	http://www.kegg.jp/kegg-bin/show_pathway?map04750	Organismal Systems
Fc gamma R-mediated phagocytosis	map04666	0.439	0.537	P0DOX6|1.64025943763	1	169	40	11813	http://www.kegg.jp/kegg-bin/show_pathway?map04666	Organismal Systems
Phosphatidylinositol signaling system	map04070	0.444	0.537	P10895|0.654062257881	1	172	40	11813	http://www.kegg.jp/kegg-bin/show_pathway?map04070	Environmental Information Processing
Spliceosome	map03040	0.444	0.537	Q9I8F9|1.2655419609	1	172	40	11813	http://www.kegg.jp/kegg-bin/show_pathway?map03040	Genetic Information Processing
Gap junction	map04540	0.448	0.537	Q3MHM5|1.21023193676	1	174	40	11813	http://www.kegg.jp/kegg-bin/show_pathway?map04540	Cellular Processes
HIF-1 signaling pathway	map04066	0.467	0.554	P79819|1.68677571431	1	184	40	11813	http://www.kegg.jp/kegg-bin/show_pathway?map04066	Environmental Information Processing
Pancreatic secretion	map04972	0.474	0.558	P11607|0.617927998517	1	188	40	11813	http://www.kegg.jp/kegg-bin/show_pathway?map04972	Organismal Systems
unkown	map04659	0.48	0.56	Q90474|1.49431540177	1	191	40	11813	http://www.kegg.jp/kegg-bin/show_pathway?map04659	-
Vascular smooth muscle contraction	map04270	0.502	0.58	P22316|0.71601281414	1	204	40	11813	http://www.kegg.jp/kegg-bin/show_pathway?map04270	Organismal Systems
Cholinergic synapse	map04725	0.506	0.58	P22316|0.71601281414	1	206	40	11813	http://www.kegg.jp/kegg-bin/show_pathway?map04725	Organismal Systems
Osteoclast differentiation	map04380	0.513	0.583	Q9DGE0|1.23763773087	1	210	40	11813	http://www.kegg.jp/kegg-bin/show_pathway?map04380	Organismal Systems
AMPK signaling pathway	map04152	0.521	0.584	Q0IIG5|1.31361043921	1	215	40	11813	http://www.kegg.jp/kegg-bin/show_pathway?map04152	Environmental Information Processing
Retrograde endocannabinoid signaling	map04723	0.523	0.584	P22316|0.71601281414	1	216	40	11813	http://www.kegg.jp/kegg-bin/show_pathway?map04723	Organismal Systems
Thyroid hormone signaling pathway	map04919	0.55	0.609	P10895|0.654062257881	1	233	40	11813	http://www.kegg.jp/kegg-bin/show_pathway?map04919	Organismal Systems
Non-alcoholic fatty liver disease (NAFLD)	map04932	0.562	0.618	P80971|1.41281287616	1	241	40	11813	http://www.kegg.jp/kegg-bin/show_pathway?map04932	Human Diseases
NOD-like receptor signaling pathway	map04621	0.598	0.649	Q90474|1.49431540177	1	266	40	11813	http://www.kegg.jp/kegg-bin/show_pathway?map04621	Organismal Systems
Transcriptional misregulation in cancer	map05202	0.603	0.649	P0DOX6|1.64025943763	1	269	40	11813	http://www.kegg.jp/kegg-bin/show_pathway?map05202	Human Diseases
PI3K-Akt signaling pathway	map04151	0.605	0.649	Q90474|1.49431540177;P0DOX6|1.64025943763	2	595	40	11813	http://www.kegg.jp/kegg-bin/show_pathway?map04151	Environmental Information Processing
Phospholipase D signaling pathway	map04072	0.614	0.653	P0DOX6|1.64025943763	1	277	40	11813	http://www.kegg.jp/kegg-bin/show_pathway?map04072	-
Oxytocin signaling pathway	map04921	0.648	0.684	P22316|0.71601281414	1	304	40	11813	http://www.kegg.jp/kegg-bin/show_pathway?map04921	Organismal Systems
Tuberculosis	map05152	0.655	0.686	P0DOX6|1.64025943763	1	310	40	11813	http://www.kegg.jp/kegg-bin/show_pathway?map05152	Human Diseases
cAMP signaling pathway	map04024	0.692	0.714	P22316|0.71601281414	1	342	40	11813	http://www.kegg.jp/kegg-bin/show_pathway?map04024	Environmental Information Processing
Tight junction	map04530	0.693	0.714	A7E2Y1|2.85775330166	1	343	40	11813	http://www.kegg.jp/kegg-bin/show_pathway?map04530	Cellular Processes
Rap1 signaling pathway	map04015	0.751	0.768	Q9DGE0|1.23763773087	1	403	40	11813	http://www.kegg.jp/kegg-bin/show_pathway?map04015	Environmental Information Processing
HTLV-I infection	map05166	0.78	0.792	Q9P4E9|1.26979400707	1	438	40	11813	http://www.kegg.jp/kegg-bin/show_pathway?map05166	Human Diseases
Endocytosis	map04144	0.803	0.809	Q9I8F9|1.2655419609	1	469	40	11813	http://www.kegg.jp/kegg-bin/show_pathway?map04144	Cellular Processes
Pathways in cancer	map05200	0.91	0.91	Q90474|1.49431540177	1	688	40	11813	http://www.kegg.jp/kegg-bin/show_pathway?map05200	Human Diseases
